# Supplementary material for: Reciprocal recombination genomic signatures in the symbiotic arbuscular mycorrhizal fungi Rhizophagus irregularis
Source: PLoS One. 2022 Jul 1;17(7):e0270481. doi: 10.1371/journal.pone.0270481 (PMC9249182; doi:10.1371/journal.pone.0270481)
Supplement: S1 Table — (XLSX) [file pone.0270481.s007.xlsx]

## Sheet: Sheet1
Supplementary Table 1. Public available data used in this study
a) Single-nuclei raw reads
Species	Isolate	SRA accession	Published in
Rhizophagus irregularis	A4-SN02	SRX4287410	Chen et al., 2018
Rhizophagus irregularis	A4-SN03	SRX4287411	Chen et al., 2018
Rhizophagus irregularis	A4-SN09	SRX4287412	Chen et al., 2018
Rhizophagus irregularis	A4-SN11	SRX4287413	Chen et al., 2018
Rhizophagus irregularis	A4-SN12	SRX4287414	Chen et al., 2018
Rhizophagus irregularis	A4-SN14	SRX4287415	Chen et al., 2018
Rhizophagus irregularis	A4-SN16	SRX4287416	Chen et al., 2018
Rhizophagus irregularis	A4-SN19	SRX4287417	Chen et al., 2018
Rhizophagus irregularis	A4-SN20	SRX4287408	Chen et al., 2018
Rhizophagus irregularis	A4-SN21	SRX4287409	Chen et al., 2018
Rhizophagus irregularis	A4-SN22	SRX4287420	Chen et al., 2018
Rhizophagus irregularis	A4-SN24	SRX4287421	Chen et al., 2018
Rhizophagus irregularis	A4-SN26	SRX4287418	Chen et al., 2018
Rhizophagus irregularis	A4-SN27	SRX4287419	Chen et al., 2018
Rhizophagus irregularis	A5-SN05D	SRX4287388	Chen et al., 2018
Rhizophagus irregularis	A5-SN05B	SRX4287389	Chen et al., 2018
Rhizophagus irregularis	A5-SN06C	SRX4287390	Chen et al., 2018
Rhizophagus irregularis	A5-SN05E	SRX4287391	Chen et al., 2018
Rhizophagus irregularis	A5-SN02A	SRX4287392	Chen et al., 2018
Rhizophagus irregularis	A5-SN01H	SRX4287393	Chen et al., 2018
Rhizophagus irregularis	A5-SN03E	SRX4287394	Chen et al., 2018
Rhizophagus irregularis	A5-SN03C	SRX4287395	Chen et al., 2018
Rhizophagus irregularis	C2-SN07D	SRX4287430	Chen et al., 2018
Rhizophagus irregularis	C2-SN05D	SRX4287429	Chen et al., 2018
Rhizophagus irregularis	C2-SN05E	SRX4287428	Chen et al., 2018
Rhizophagus irregularis	C2-SN05F	SRX4287427	Chen et al., 2018
Rhizophagus irregularis	C2-SN06H	SRX4287426	Chen et al., 2018
Rhizophagus irregularis	C2-SN04B	SRX4287425	Chen et al., 2018
Rhizophagus irregularis	C2-SN04C	SRX4287424	Chen et al., 2018
Rhizophagus irregularis	C2-SN04E	SRX4287423	Chen et al., 2018
Rhizophagus irregularis	C2-SN05A	SRX4287422	Chen et al., 2018
Rhizophagus irregularis	A1-SN09G	SRX4287407	Chen et al., 2018
Rhizophagus irregularis	A1-SN09C	SRX4287406	Chen et al., 2018
Rhizophagus irregularis	A1-SN07H	SRX4287405	Chen et al., 2018
Rhizophagus irregularis	A1-SN07G	SRX4287404	Chen et al., 2018
Rhizophagus irregularis	A1-SN07E	SRX4287403	Chen et al., 2018
Rhizophagus irregularis	A1-SN07B	SRX4287402	Chen et al., 2018
Rhizophagus irregularis	A1-SN09B	SRX4287401	Chen et al., 2018
Rhizophagus irregularis	A1-SN08H	SRX4287400	Chen et al., 2018
Rhizophagus irregularis	A1-SN08B	SRX4287399	Chen et al., 2018
Rhizophagus irregularis	A1-SN08A	SRX4287398	Chen et al., 2018
Rhizophagus irregularis	A1-SN10A	SRX4287397	Chen et al., 2018
Rhizophagus irregularis	A1-SN09H	SRX4287396	Chen et al., 2018
b) short-reads raw reads
Species	Isolate	SRA accession	Published in
Rhizophagus irregularis	A4	SRR2726137	Ropars et al., 2016
Rhizophagus irregularis	A4	SRR2726139	Ropars et al., 2016
Rhizophagus irregularis	A4	SRR2726140	Ropars et al., 2016
Rhizophagus irregularis	A5	SRR2726676	Ropars et al., 2016
Rhizophagus irregularis	A5	SRR2726677	Ropars et al., 2016
Rhizophagus irregularis	A1	SRR2725843	Ropars et al., 2016
Rhizophagus irregularis	A1	SRR2725844	Ropars et al., 2016
Rhizophagus irregularis	C2	SRR2727640	Ropars et al., 2016
Rhizophagus irregularis	C2	SRR2727641	Ropars et al., 2016
Rhizophagus irregularis	C2	SRR2727643	Ropars et al., 2016
c) Genome assemblies and annotations
Species	Isolate	SRA accession	Published in
Rhizophagus irregularis	A1	GCA_001593125.1	Ropars et al., 2016
Rhizophagus irregularis	A4	GCA_001593145.1	Ropars et al., 2016
Rhizophagus irregularis	A5	GCA_001593205.1	Ropars et al., 2016
Rhizophagus irregularis	C2	GCA_001593155.1	Ropars et al., 2016
d) PacBio genome assemblies
Species	Isolate	SRA accession	Published in
Rhizophagus irregularis	A1	GCA_903189815.1	Chaturvedi et al., 2021
Rhizophagus irregularis	A5	GCA_903231485.1	Chaturvedi et al., 2021
Rhizophagus irregularis	C2	GCA_903189765.1	Chaturvedi et al., 2021
