# Supplementary material for: Reciprocal recombination genomic signatures in the symbiotic arbuscular mycorrhizal fungi Rhizophagus irregularis
Source: PLoS One. 2022 Jul 1;17(7):e0270481. doi: 10.1371/journal.pone.0270481 (PMC9249182; doi:10.1371/journal.pone.0270481)
Supplement: S2 Table — (XLSX) [file pone.0270481.s008.xlsx]

## Sheet: Isolate A1
Supplementary Table 2. Drop in coverage regions
Isolate A1
scaffold	StartPos_drop	EndPos_drop	drop_length	Avg_cov_before_drop	Avg_drop_cov	Avg_cov_after_drop
LLXH01000006.1	68625	69925	1300	51.979020979021	25.4834742505765	42.8831168831169
LLXH01000009.1	42987	44187	1200	48.8054862842893	33.0757701915071	52.2457542457542
LLXH01000012.1	142993	144193	1200	63.2437562437562	36.9816819317236	66.1758241758242
LLXH01000015.1	125115	126315	1200	48.7682317682318	30.4612822647793	50.1728271728272
LLXH01000015.1	130015	131215	1200	52.010989010989	30.7643630308077	51.8671328671329
LLXH01000020.1	139696	140996	1300	43.5694305694306	33.8624135280553	50.4895104895105
LLXH01000021.1	44393	45593	1200	53.03996003996	23.6169858451291	50.8161838161838
LLXH01000022.1	87951	89151	1200	54.8661338661339	31.9233971690258	57.4015984015984
LLXH01000042.1	75303	76503	1200	47.3436563436563	29.2281432139883	48.8021978021978
LLXH01000048.1	9483	10583	1100	61.2917082917083	32.9582198001817	42.8771228771229
LLXH01000054.1	116730	117830	1100	50.4615384615385	26.2406902815622	35.6993006993007
LLXH01000054.1	204130	205330	1200	55.8712541620422	29.7094088259784	54.2207792207792
LLXH01000075.1	93272	94972	1700	50.1358641358641	23.2410346854791	52.7482517482517
LLXH01000085.1	161464	162564	1100	49.4895104895105	29.7702089009991	41.7272727272727
LLXH01000086.1	35441	37141	1700	52.7562437562438	28.549088771311	51.1438561438561
LLXH01000095.1	12448	13548	1100	57.0729270729271	28.3514986376022	57.5714285714286
LLXH01000096.1	91783	92883	1100	48.2297702297702	28.4713896457766	35.6553446553447
LLXH01000106.1	41096	42196	1100	43.7992007992008	29.252497729337	42.6613386613387
LLXH01000111.1	50861	51961	1100	64.3176823176823	36.8683015440509	59.3676323676324
LLXH01000126.1	72487	74487	2000	53.8301698301698	28.4042978510745	42.49
LLXH01000129.1	30210	31310	1100	52.8731268731269	32.2497729336966	47.8991008991009
LLXH01000129.1	68710	70010	1300	60.5624375624376	28.9654112221368	52.6443556443556
LLXH01000131.1	183506	184906	1400	56.3826173826174	29.7044967880086	40.5984015984016
LLXH01000134.1	110833	111933	1100	55.7272727272727	31.1616712079927	46.7612387612388
LLXH01000135.1	37071	38571	1500	58.0739260739261	30.2931379080613	53.5234765234765
LLXH01000148.1	56695	57895	1200	40.3766233766234	30.5628642797669	61.973026973027
LLXH01000154.1	82228	83328	1100	43.043956043956	29.8001816530427	71.0144303797468
LLXH01000156.1	3497	4597	1100	51.3996003996004	29.5785649409628	51.5724275724276
LLXH01000156.1	6097	7897	1800	42.2607392607393	27.8661854525264	56.1688311688312
LLXH01000156.1	85897	87697	1800	43.4775224775225	25.0794003331483	45.4685314685315
LLXH01000160.1	27844	29144	1300	57.5704295704296	29.0169100691776	45.3976534568709
LLXH01000160.1	67344	68444	1100	50.9120879120879	28.9772933696639	44.3066933066933
LLXH01000162.1	31116	32216	1100	52.5434565434565	29.9346049046322	42.6093906093906
LLXH01000163.1	710	1910	1200	153.666184797012	26.6111573688593	37.9090909090909
LLXH01000180.1	118575	120075	1500	49.3136863136863	29.2085276482345	43.2367632367632
LLXH01000188.1	30976	32176	1200	48.2917082917083	31.7610324729392	55.1648351648352
LLXH01000188.1	33876	34976	1100	54.1218781218781	28.5794732061762	45.7802197802198
LLXH01000197.1	4513	5713	1200	56.1318681318681	33.1598667776853	60.4205794205794
LLXH01000218.1	15289	16689	1400	50.6793206793207	31.7573162027123	56.5454545454545
LLXH01000218.1	46589	47689	1100	53.2647352647353	28.197093551317	58.1588411588412
LLXH01000232.1	69632	70832	1200	48.9060939060939	27.4154870940883	49.3186813186813
LLXH01000239.1	56008	57108	1100	61.1898101898102	34.3542234332425	101.007992007992
LLXH01000246.1	58060	59160	1100	58.4685314685315	30.4704813805631	63.5934065934066
LLXH01000255.1	44915	46115	1200	71.7672327672328	41.0865945045795	69.033966033966
LLXH01000257.1	12571	13771	1200	50.3026973026973	33.2506244796003	51.981018981019
LLXH01000270.1	38753	39853	1100	53.027972027972	25.9246139872843	40.6253746253746
LLXH01000271.1	6940	8040	1100	53.1728271728272	29.2924613987284	65.0559440559441
LLXH01000302.1	59785	60885	1100	53.994005994006	27.8056312443233	40.4815184815185
LLXH01000307.1	49127	50327	1200	49.0929070929071	30.3497085761865	56.7022977022977
LLXH01000337.1	23397	24797	1400	45.8141858141858	26.7080656673804	42.4855144855145
LLXH01000337.1	46697	47797	1100	51.9190809190809	31.3932788374205	41.1738261738262
LLXH01000339.1	65847	66947	1100	51.047952047952	32.6821071752952	51.1718281718282
LLXH01000351.1	53325	54425	1100	56.1388611388611	29.1480472297911	51.04995004995
LLXH01000379.1	26392	27492	1100	50.7642357642358	26.4368755676658	54.7384698130967
LLXH01000421.1	38281	39481	1200	64.0989010989011	34.4371357202331	62.7022977022977
LLXH01000433.1	16243	17543	1300	47.1748251748252	28.576479631053	51.5184815184815
LLXH01000437.1	52480	53780	1300	296.417582417582	41.3943120676403	408.696303696304
LLXH01000438.1	41829	43129	1300	40.8151848151848	26.2997694081476	53.9380619380619
LLXH01000438.1	49129	50329	1200	55.7812187812188	30.9408825978351	54.4325674325674
LLXH01000452.1	134120	135420	1300	38.5314685314685	29.0345887778632	45.3886113886114
LLXH01000455.1	34674	35974	1300	58.3606393606394	26.217524980784	60.0749250749251
LLXH01000477.1	46798	47898	1100	52.0729270729271	34.4386920980926	63.4845154845155
LLXH01000480.1	77485	78785	1300	68.8301698301698	25.9769408147579	66.7342657342657
LLXH01000481.1	15	1215	1200	56.6373122071398	32.3855120732723	53.8041958041958
LLXH01000517.1	3044	4144	1100	42.026973026973	26.3315168029064	55.1588411588412
LLXH01000528.1	14092	15592	1500	39.5664335664336	29.5689540306462	38.2947052947053
LLXH01000565.1	737	2237	1500	58.0232356511184	33.2038640906063	44.7792207792208
LLXH01000574.1	14544	15644	1100	69.2747252747253	32.6757493188011	58.012987012987
LLXH01000582.1	78014	79414	1400	60.8571428571429	32.3576017130621	42.8151848151848
LLXH01000603.1	50600	51800	1200	69.9110889110889	30.2647793505412	57.1588411588412
LLXH01000611.1	8723	9823	1100	57.1298701298701	31.4795640326975	58.1038961038961
LLXH01000614.1	36468	37668	1200	54.2636815920398	30.6819317235637	47.5544455544456
LLXH01000631.1	55722	56822	1100	44.7032967032967	29.1653042688465	43.2817182817183
LLXH01000631.1	57522	58622	1100	42.4765234765235	31.9518619436876	53.0809190809191
LLXH01000639.1	50186	51286	1100	69.1938061938062	33.8374205267938	61.99000999001
LLXH01000665.1	21356	22556	1200	64.4655344655345	33.4537885095754	56.978021978022
LLXH01000666.1	27085	28185	1100	65.5884115884116	30.252497729337	59.1578421578422
LLXH01000683.1	30355	31755	1400	56.6353646353646	28.644539614561	46.4275724275724
LLXH01000687.1	27262	28862	1600	47.6453546453546	28.0762023735166	51.4495504495505
LLXH01000694.1	35823	37023	1200	57.6923076923077	28.9833472106578	61.04995004995
LLXH01000791.1	14369	15569	1200	61.8421578421578	30.7643630308077	62.5054945054945
LLXH01000800.1	6925	8025	1100	47.8781218781219	33.5222524977293	51.7672327672328
LLXH01000820.1	28095	29295	1200	51.1888111888112	27.8959200666112	45.7872127872128
LLXH01000830.1	8412	9512	1100	48.010989010989	32.3069936421435	64.3606393606394
LLXH01000874.1	42073	43273	1200	42.7252747252747	28.8209825145712	46.7702297702298
LLXH01000883.1	9079	10179	1100	57.5854145854146	28.149863760218	55.4445554445554
LLXH01000895.1	10248	11448	1200	101.987012987013	33.1540383014155	59.021978021978
LLXH01000916.1	20437	21537	1100	47.8151848151848	27.8056312443233	41.1058941058941
LLXH01000939.1	4941	6041	1100	64.7822177822178	28.1235240690282	53.4315684315684
LLXH01000944.1	13096	14296	1200	58.5014985014985	31.4071606994172	48.975024975025
LLXH01000948.1	37229	38329	1100	57.2667332667333	27.8628519527702	77.7692307692308
LLXH01000960.1	11216	12416	1200	57.4055944055944	30.766860949209	40.037962037962
LLXH01000960.1	18116	19416	1300	52.979020979021	28.9485011529593	60.2317682317682
LLXH01001012.1	27595	28795	1200	69.9020979020979	33.7085761865112	69.4595404595405
LLXH01001113.1	44885	45985	1100	40.7522477522478	24.772025431426	52.995004995005
LLXH01001196.1	14539	15639	1100	45.9190809190809	32.9227974568574	53.3556443556444
LLXH01001223.1	28714	29814	1100	61.5124875124875	34.0036330608538	59.9364475828354
LLXH01001295.1	20079	20979	900	52.4645354645355	31.7791342952275	40.2344116268167
LLXH01001318.1	7307	8507	1200	53.0538922155689	33.7085761865112	48.0839160839161
LLXH01001333.1	12234	13434	1200	65.8681318681319	28.0008326394671	47.1528471528472
LLXH01001404.1	54991	56091	1100	69.2777222777223	28.1707538601272	60.1878121878122
LLXH01001422.1	158	1158	1000	55.6792361536725	29.7942057942058	59.7002997002997
LLXH01001498.1	19884	20984	1100	59.9020979020979	28.291553133515	70.8081918081918
LLXH01001565.1	10332	11432	1100	61.3506493506493	31.9173478655767	56.1068931068931
LLXH01001698.1	6047	7247	1200	53.8891108891109	32.804329725229	41.5224775224775
LLXH01001770.1	13353	14753	1400	199.807192807193	41.0278372591006	54.6343656343656
LLXH01001841.1	12775	13975	1200	39.2577422577423	24.180682764363	39.046953046953
LLXH01001964.1	26	1226	1200	56.385229679525	29.3197335553705	56.6663336663337
LLXH01001994.1	6461	7561	1100	48.4125874125874	34.0481380563124	67.7262737262737
LLXH01002046.1	7761	8861	1100	48.7722277722278	29.827429609446	44.7202797202797
LLXH01002076.1	1807	3107	1300	57.4515484515485	32.4419677171407	61.8831168831169
LLXH01002453.1	1207	2407	1200	59.2927072927073	30.3372189841798	85.4915084915085
LLXH01002607.1	234	1534	1300	61.339670468948	28.4796310530361	91.8131868131868
LLXH01002822.1	12143	13243	1100	56.8551448551449	38.4877384196185	51.0229531899512
LLXH01002959.1	29	3529	3500	58.0036660556574	26.8177663524707	39.5998901300128
LLXH01003039.1	3599	4699	1100	67.042957042957	23.338782924614	123.844155844156
LLXH01003078.1	1253	2653	1400	48.7692307692308	27.3433261955746	48.2967032967033
LLXH01003202.1	1349	2649	1300	46.4395604395604	29.8109146810146	39.4805194805195
LLXH01003251.1	6673	7873	1200	84.4195804195804	28.4304746044963	60.2957042957043
LLXH01003401.1	1800	3000	1200	48.3486513486514	28.428809325562	49.3368648894965
LLXH01003852.1	3117	4217	1100	46.0822942643392	29.6666666666667	53.6183816183816
LLXH01003899.1	546	1646	1100	53.5596221493222	24.1544050862852	52.5974340758076
LLXH01004021.1	24	924	900	58.7270307122914	25.472807991121	73.5974025974026
LLXH01004419.1	279	1379	1100	30.0007907961532	21.4713896457766	28.9099681811069
LLXH01004573.1	38	1438	1400	54.291081834879	29.7501784439686	54.4065435549649
LLXH01005108.1	618	1518	900	41.5894183780119	30.0710321864595	42.7841569349364
LLXH01006124.1	31	1131	1100	42.6182950317934	25.6739327883742	39.8088884191614
LLXH01006317.1	94	1094	1000	32.4779152554089	24.954045954046	31.7272874232137
LLXH01007514.1	7	707	700	35.7994966157614	21.5820256776034	35.5137962867986

## Sheet: Isolate C2
Supplementary Table 2. Drop in coverage regions
Isolate C2
scaffold	StartPos_drop	EndPos_drop	drop_length	Avg_cov_before_drop	Avg_drop_cov	Avg_cov_after_drop
LLXL01000007.1	19474	20874	1400	70.986013986014	33.9878658101356	67.6413586413586
LLXL01000009.1	92840	93940	1100	71.8671328671329	40.4205267938238	114.022977022977
LLXL01000014.1	40757	41857	1100	69.2267732267732	42.3633060853769	76.0579420579421
LLXL01000025.1	13623	15423	1800	68.7692307692308	34.4280955024986	70.9120879120879
LLXL01000027.1	72825	74025	1200	65.8351648351648	34.7985012489592	61.1338661338661
LLXL01000047.1	22124	23224	1100	78.6791510611735	44.8510445049955	73.1738261738262
LLXL01000053.1	93472	94572	1100	75.1268731268731	37.4959128065395	52.0829170829171
LLXL01000087.1	27782	28982	1200	56.3966033966034	30.2281432139883	73.0889110889111
LLXL01000098.1	6414	7714	1300	57.7972027972028	32.6694850115296	64.2537462537463
LLXL01000124.1	27797	28997	1200	60.8401598401598	27.6527893422148	61.5494505494505
LLXL01000141.1	11892	12992	1100	68.5604395604396	32.0408719346049	69.1878121878122
LLXL01000141.1	37892	39092	1200	62.8291708291708	39.9125728559534	71.8771228771229
LLXL01000141.1	42792	43992	1200	64.0819180819181	34.1756869275604	58.8321678321678
LLXL01000147.1	16837	18337	1500	74.2187812187812	37.3404397068621	60.7152847152847
LLXL01000174.1	16062	17162	1100	62.6913086913087	33.7011807447775	70.5804195804196
LLXL01000175.1	127777	129077	1300	79.2857142857143	35.5557263643351	63.045954045954
LLXL01000187.1	45779	47079	1300	70.2567432567433	38.3382013835511	62.7862137862138
LLXL01000208.1	80933	82033	1100	56.7892107892108	34.6830154405086	65.5814185814186
LLXL01000210.1	32613	33813	1200	55.7302697302697	40.6944213155704	73.9001352265044
LLXL01000211.1	28138	29238	1100	86.958041958042	37.4931880108992	54.3586413586414
LLXL01000218.1	8131	9231	1100	80.4805194805195	39.6376021798365	78.3436563436563
LLXL01000218.1	14431	15531	1100	81.9270729270729	37.2016348773842	85.1018981018981
LLXL01000258.1	26035	27235	1200	68.6753246753247	40.5537052456286	76.953046953047
LLXL01000285.1	86692	87992	1300	70.993006993007	39.0714834742506	66.9340659340659
LLXL01000294.1	17241	18341	1100	69.4225774225774	37.0717529518619	66.5854145854146
LLXL01000296.1	23662	25462	1800	79.4085914085914	34.9594669627984	72.5014985014985
LLXL01000298.1	40698	41898	1200	77.1658341658342	37.6744379683597	72.7542457542458
LLXL01000298.1	47098	48298	1200	80.1048951048951	39.188176519567	76.8311688311688
LLXL01000312.1	55469	56769	1300	64.8551448551449	37.4688700999231	80.3626373626374
LLXL01000354.1	52652	53752	1100	67.5764235764236	35.8919164396004	57.1908091908092
LLXL01000361.1	55236	56436	1200	58.4505494505495	35.2497918401332	79.7272727272727
LLXL01000383.1	63132	64332	1200	59.6103896103896	37.5803497085762	72.6423576423576
LLXL01000388.1	53826	54726	900	70.4205794205794	34.1842397336293	76.0861904761905
LLXL01000429.1	24265	25365	1100	67.4885114885115	38.3560399636694	63.5794205794206
LLXL01000446.1	63322	64422	1100	61.4165834165834	38.4477747502271	62.6363636363636
LLXL01000504.1	28167	29367	1200	81.4315684315684	38.2772689425479	69.99000999001
LLXL01000505.1	18234	20134	1900	66.8661338661339	32.0599684376644	76.8781218781219
LLXL01000545.1	35269	36369	1100	92.5714285714286	34.6339691189827	54.9000999000999
LLXL01000547.1	17438	18638	1200	68.9060939060939	38.5878434637802	81.7642357642358
LLXL01000576.1	58984	60184	1200	58.9150849150849	38.5811823480433	53.3956043956044
LLXL01000626.1	31515	32815	1300	55.2277722277722	37.9615680245965	72.3126873126873
LLXL01000629.1	39162	40262	1100	66.6303696303696	38.2107175295186	55.3346653346653
LLXL01000645.1	10320	11620	1300	57.7072927072927	36.0637970791699	76.018981018981
LLXL01000668.1	29620	30720	1100	66.9310689310689	37.2797456857402	72.4275724275724
LLXL01000670.1	5333	6833	1500	66.5784215784216	39.9753497668221	66.0499500499501
LLXL01000670.1	27633	28733	1100	67.7862137862138	36.4523160762943	66.972027972028
LLXL01000700.1	62367	63467	1100	74.5454545454545	34.5122615803815	69.8461538461538
LLXL01000703.1	31732	33032	1300	61.5304695304695	37.6433512682552	52.5744255744256
LLXL01000746.1	21803	22903	1100	69.6263736263736	40.2897366030881	58.4715284715285
LLXL01000768.1	6603	7703	1100	72.4965034965035	39.5376930063579	121.303696303696
LLXL01000776.1	3214	4414	1200	62.4205794205794	41.3180682764363	64.6903096903097
LLXL01000785.1	27559	28859	1300	75.993006993007	37.7017678708686	60.955044955045
LLXL01000802.1	31774	32874	1100	54.1438561438561	34.7138964577657	67.3126873126873
LLXL01000813.1	6034	7334	1300	80.6253746253746	40.0307455803228	61.7352647352647
LLXL01000817.1	15548	16648	1100	70.6383616383616	39.8410535876476	64.3446553446554
LLXL01000819.1	15076	16376	1300	89.5164835164835	36.4442736356649	84.5654345654346
LLXL01000829.1	25172	26272	1100	83.3356643356643	45.5213442325159	67.3786213786214
LLXL01000841.1	4027	5127	1100	54.4945054945055	37.0408719346049	56.3976023976024
LLXL01000846.1	192	1292	1100	79.930823014726	35.464123524069	124.667332667333
LLXL01000868.1	14832	15932	1100	77.6843156843157	44.1634877384196	76.6693306693307
LLXL01000897.1	40534	41634	1100	74.3176823176823	40.0681198910082	66.4625374625375
LLXL01000953.1	38913	40113	1200	63.8171828171828	32.3447127393838	62.6893106893107
LLXL01001000.1	19982	21282	1300	68.4405594405594	40.2382782475019	58.2307692307692
LLXL01001013.1	24972	26572	1600	69.7772227772228	36.6964397251718	73.2907092907093
LLXL01001024.1	4535	5735	1200	67.0739260739261	36.571190674438	63.7612387612388
LLXL01001033.1	21298	22598	1300	73.3876123876124	41.7701767870869	77.045954045954
LLXL01001052.1	40152	41652	1500	68.4825174825175	39.2598267821452	56.4665334665335
LLXL01001052.1	48352	49552	1200	87.1598401598402	40.6019983347211	90.8671328671329
LLXL01001100.1	5457	6857	1400	63.5634365634366	41.4896502498216	61.0719280719281
LLXL01001121.1	30017	31317	1300	59.3286713286713	35.913143735588	79.3746253746254
LLXL01001168.1	8943	10243	1300	74.0949050949051	42.2305918524212	82.1118881118881
LLXL01001182.1	33112	34212	1100	66.4805194805195	37.5431425976385	59.9000999000999
LLXL01001203.1	3549	4749	1200	62.7202797202797	36.0416319733555	64.2437562437562
LLXL01001276.1	4573	5873	1300	66.7832167832168	44.793235972329	90.1038961038961
LLXL01001363.1	757	1857	1100	73.746488642275	44.0199818346957	57.8011988011988
LLXL01001430.1	17115	18215	1100	88.1158841158841	42.2161671207993	70.2427572427572
LLXL01001446.1	19860	21660	1800	53.9010989010989	36.2609661299278	67.8075223512486
LLXL01001483.1	1921	3021	1100	64.8431568431568	40.3687556766576	79.4345654345654
LLXL01001483.1	16221	17421	1200	73.998001998002	34.8817651956703	72.9818797802988
LLXL01001507.1	6946	8046	1100	75.9000999000999	39.2243415077203	73.1348651348651
LLXL01001507.1	9446	10746	1300	69.6103896103896	42.0707148347425	78.8161838161838
LLXL01001512.1	21657	22757	1100	69.4475524475525	39.8383287920073	57.5714285714286
LLXL01001647.1	3705	4805	1100	69.5894105894106	35.0799273387829	54.4965034965035
LLXL01001656.1	5401	6601	1200	193.223776223776	38.5428809325562	66.0979020979021
LLXL01001692.1	9598	10698	1100	58.1788211788212	35.6848319709355	55.1208791208791
LLXL01001713.1	6955	8055	1100	46.9460539460539	34.7629427792916	74.4205794205794
LLXL01001721.1	1861	3061	1200	79.5814185814186	41.2189841798501	79.8981018981019
LLXL01001721.1	5961	7161	1200	76.5044955044955	40.3638634471274	78.7482517482517
LLXL01001820.1	34909	36009	1100	130.458541458541	41.8819255222525	102.035964035964
LLXL01001845.1	9452	10852	1400	95.3306693306693	31.3547466095646	58.6953046953047
LLXL01001880.1	2628	3728	1100	53.1828171828172	39.369663941871	101.048951048951
LLXL01001994.1	12552	13752	1200	71.7002997002997	31.4487926727727	54.1678321678322
LLXL01002066.1	1177	2377	1200	91.7812187812188	46.4038301415487	75.7572427572428
LLXL01002201.1	4711	5811	1100	66.6083916083916	33.3787465940054	53.7822177822178
LLXL01002352.1	892	3292	2400	85.2204277806884	36.1445231153686	53.8921078921079
LLXL01002352.1	5192	6292	1100	58.9220779220779	39.5413260672116	81.2514476140956
LLXL01002550.1	8282	9482	1200	66.4205794205794	36.7452123230641	71.958041958042
LLXL01002592.1	3486	4786	1300	77.6169154228856	47.7993850883935	83.3046953046953
LLXL01002610.1	13082	14182	1100	72.0839160839161	46.3424159854678	88.3576423576424
LLXL01002712.1	8394	9494	1100	78.5474525474526	43.5712988192552	85.0939060939061
LLXL01002726.1	13865	14765	900	69.2117882117882	39.180910099889	68.2889972144847
LLXL01002769.1	20782	21882	1100	66.8541458541459	37.299727520436	70.1158841158841
LLXL01002795.1	624	1724	1100	70.4455209574633	42.3342415985468	81.3446553446554
LLXL01002928.1	3611	4711	1100	46.2807192807193	36.8183469573115	61.5224775224775
LLXL01003093.1	995	2295	1300	77.7907718680063	37.1929285165257	56.4685314685315
LLXL01003100.1	2789	3989	1200	82.4995004995005	40.7876769358868	79.9220779220779
LLXL01003125.1	5931	7131	1200	116.292707292707	38.5428809325562	90.96003996004
LLXL01003290.1	1711	3011	1300	55.6373626373626	41.1614142966949	56.3326673326673
LLXL01003364.1	7314	8714	1400	73.4255744255744	35.3468950749465	70.7052947052947
LLXL01004153.1	3091	4091	1000	69.953046953047	34.9240759240759	94.5092416933167
LLXL01004274.1	755	2755	2000	75.0347507549131	38.5957021489255	72.7504548053433
LLXL01004765.1	896	2196	1300	104.895862084568	33.7355880092237	95.2405395366114
LLXL01004825.1	901	2201	1300	67.0340275529657	28.4504227517294	68.4231862378459
LLXL01005044.1	622	2022	1400	113.838572454561	37.6495360456817	117.320067005545
LLXL01005091.1	442	2142	1700	61.3570642432628	36.1381540270429	60.0931270929676
LLXL01005255.1	505	1605	1100	42.1962454035224	27.7529518619437	43.8250822819528
LLXL01005639.1	655	1755	1100	157.246250535638	41.3542234332425	163.845050441362
LLXL01006351.1	206	1306	1100	84.4792540461127	46.1762034514078	84.3962259649793
LLXL01006515.1	23	1123	1100	94.3882920151186	35.6267029972752	93.6647900820507
LLXL01006545.1	257	1157	900	60.6616324002242	32.5416204217536	55.1464084275866
LLXL01007648.1	51	951	900	66.9001101488089	51.4583795782464	66.6096047396644

## Sheet: Isolate A4
Supplementary Table 2. Drop in coverage regions
Isolate A4
scaffold	StartPos_drop	EndPos_drop	drop_length	Avg_cov_before_drop	Avg_drop_cov	Avg_cov_after_drop
LLXI01000001.1	9477	14695	5218	60.986013986014	48.2352036894696	77.9270729270729
LLXI01000001.1	85177	86477	1300	76.8571428571429	40.2007266121708	68.9400599400599
LLXI01000003.1	40910	42310	1400	76.5854145854146	37.2783725910064	81.0839160839161
LLXI01000003.1	202652	204051	1399	83.2247752247752	39.4862614487927	72.4925074925075
LLXI01000004.1	112280	113680	1400	80.5204795204795	45.0107066381156	64.3046953046953
LLXI01000005.1	97373	98473	1100	60.7152847152847	45.4677565849228	87.6523476523477
LLXI01000006.1	89925	91531	1606	71.1928071928072	43.2226980728051	75.011988011988
LLXI01000007.1	158617	161598	2981	80.5614385614386	46.2401315789474	87.3696303696304
LLXI01000007.1	188087	189307	1220	114.025974025974	43.7683923705722	76.4005994005994
LLXI01000009.1	157387	159987	2600	93.4015984015984	45.9165705497885	82.2405446623094
LLXI01000018.1	144971	146424	1453	63.4378109452736	45.1652574942352	65.971028971029
LLXI01000019.1	141973	143073	1100	67.1238761238761	45.047229791099	78.0739260739261
LLXI01000022.1	139890	143595	3705	67.4505494505494	36.4031342880303	78.390625
LLXI01000023.1	101033	102634	1601	79.5054945054945	41.01142041399	75.6083916083916
LLXI01000027.1	91497	92597	1100	86.4785214785215	47.6321525885559	75.4835164835165
LLXI01000038.1	20227	21737	1510	75.2297702297702	42.4903640256959	73.2227772227772
LLXI01000040.1	20	720	700	86.780487804878	30.9415121255349	60.6093906093906
LLXI01000042.1	10474	11957	1483	77.0809190809191	45.0557228915663	86.6683316683317
LLXI01000043.1	130381	131781	1400	83.9160839160839	40.7937187723055	81.9734545454545
LLXI01000046.1	66846	68007	1161	73.5804195804196	43.7820163487738	83.2797202797203
LLXI01000049.1	25053	26253	1200	73.2637362637363	38.5986677768526	81.8991008991009
LLXI01000052.1	58560	69460	10900	67.7002997002997	43.4515357834484	78.3476523476523
LLXI01000053.1	46887	48287	1400	74.3166833166833	39.8551034975018	77.2267732267732
LLXI01000058.1	98257	99457	1200	75.7062937062937	49.0716069941715	77.5764235764236
LLXI01000060.1	7171	8271	1100	86.975024975025	45.7529518619437	85.8231768231768
LLXI01000060.1	134396	135517	1121	60.4045954045954	38.2207084468665	61.5474525474526
LLXI01000061.1	124581	126881	2300	90.6973026973027	51.4072142546719	333.65034965035
LLXI01000063.1	7502	9169	1667	84.8231768231768	40.7176764522174	69.4985014985015
LLXI01000068.1	3	9713	9710	84.1225064067132	40.7901234567901	79.3706293706294
LLXI01000070.1	26449	27845	1396	75.7412587412587	42.5895087427144	84.7652347652348
LLXI01000071.1	2035	2935	900	73.3246753246753	37.0915662650602	68.0679320679321
LLXI01000085.1	82046	85246	3200	85.4305694305694	46.3440644982417	88.6893106893107
LLXI01000086.1	21831	22931	1100	73.1168831168831	43.41689373297	59.3526473526474
LLXI01000087.1	13432	14830	1398	77.044955044955	41.8026644462948	80.0969030969031
LLXI01000091.1	86358	87558	1200	70.4125874125874	47.0249791840133	83.5724275724276
LLXI01000092.1	1173	2473	1300	62.1228771228771	48.1029976940815	85.4145854145854
LLXI01000094.1	84177	85877	1700	80.7652347652348	39.1759315821625	75.6793206793207
LLXI01000094.1	155877	157077	1200	85.6273726273726	35.9000832639467	59.2987012987013
LLXI01000094.1	172999	173999	1000	82.2737262737263	48.036963036963	83.2795215311005
LLXI01000099.1	3192	7203	4011	64.6523476523477	39.6161387631976	67.042957042957
LLXI01000099.1	27783	29279	1496	67.6953046953047	43.6156802459646	76.8531468531469
LLXI01000105.1	36109	37209	1100	62.4015984015984	45.8701180744777	86.1648351648352
LLXI01000106.1	15496	17696	2200	98.5434565434565	44.258064516129	55.966033966034
LLXI01000107.1	72416	73516	1100	79.0689310689311	44.2706630336058	81.1328671328671
LLXI01000108.1	114279	115379	1100	83.6663336663337	37.7799415774099	76.2777222777223
LLXI01000110.1	731	2031	1300	83.8043731875604	48.1798616448885	159.291708291708
LLXI01000112.1	29907	30907	1000	72.1478521478521	42.989010989011	75.9240759240759
LLXI01000115.1	111709	112912	1203	94.4475524475525	47.4421315570358	85.7172827172827
LLXI01000117.1	13100	14400	1300	74.7392607392607	39.6395080707148	68.7592407592408
LLXI01000126.1	92600	93700	1100	58.5024975024975	39.2742960944596	71.6585185185185
LLXI01000129.1	8913	10513	1600	78.6091298145506	41.948782011243	82.975024975025
LLXI01000130.1	49798	50998	1200	84.6133866133866	44.3788509575354	77.2037962037962
LLXI01000133.1	72645	73745	1100	62.0569430569431	40.0263396911898	72.1808191808192
LLXI01000140.1	96554	97754	1200	63.0869130869131	40.7210657785179	65.6633366633367
LLXI01000146.1	63932	66059	2127	61.0529470529471	41.8716465018411	57.6043956043956
LLXI01000150.1	27240	28933	1693	63.2357642357642	32.9615680245965	70.2597402597403
LLXI01000152.1	71477	72877	1400	91.9130869130869	43.0835117773019	76.958041958042
LLXI01000154.1	3290	4577	1287	77.001998001998	44.9816819317236	120.226773226773
LLXI01000155.1	88550	90650	2100	86.7642357642358	48.3269871489767	90.1578421578422
LLXI01000163.1	397	4615	4218	84.7346500289232	44.3161182840483	81.7042957042957
LLXI01000163.1	72015	73309	1294	54.0559440559441	38.5340599455041	60.4315684315684
LLXI01000166.1	32622	33822	1200	65.1138861138861	39.6069941715237	76.0499500499501
LLXI01000169.1	84453	86253	1800	76.8001998001998	37.7068295391449	64.8111888111888
LLXI01000170.1	77553	78653	1100	79.3676323676324	45.6485013623978	72.5284715284715
LLXI01000175.1	14312	15813	1501	68.8551448551449	42.798800799467	71.8091908091908
LLXI01000175.1	23050	24153	1103	79.1578421578422	42.1243628950051	68.3346653346653
LLXI01000176.1	95	1595	1500	75.1553893514597	39.9127248500999	73.7959467308331
LLXI01000183.1	21887	23587	1700	191.375624375624	53.2962962962963	71.3356643356643
LLXI01000183.1	140346	141546	1200	78.007992007992	43.5145711906744	94.54
LLXI01000183.1	180012	184512	4500	91.4555444555445	39.4013187062167	89.6607070707071
LLXI01000191.1	65933	69033	3100	91.3206793206793	40.6140123256568	82.0615459829431
LLXI01000196.1	54	7871	7817	85.686528847453	42.2883478784416	88.5124875124875
LLXI01000197.1	18983	20683	1700	67.4695304695305	41.212228101117	65.7450892857143
LLXI01000199.1	2438	3838	1400	79.8491508491508	46.7658815132049	60.1898101898102
LLXI01000208.1	51798	53098	1300	91.7952047952048	49.3989239046887	85.9350649350649
LLXI01000208.1	55298	56800	1502	65.3076923076923	40.0986009327115	76.2027972027972
LLXI01000208.1	61517	64817	3300	88.022977022977	43.8569699758363	79.1618381618382
LLXI01000213.1	63249	67875	4626	1704.31868131868	43.068122917438	92.1012745098039
LLXI01000224.1	20218	23518	3300	73.0729270729271	46.8600793761459	58.7422577422577
LLXI01000229.1	46234	47534	1300	59.5234765234765	43.9523443504996	62.8521478521479
LLXI01000238.1	2235	9135	6900	111.122877122877	42.973346025702	772.91008991009
LLXI01000246.1	70777	72088	1311	75.8161838161838	37.496821071753	66.4875124875125
LLXI01000246.1	83869	85069	1200	67.7892107892108	47.0266444629475	77.3196803196803
LLXI01000251.1	65983	67787	1804	63.982017982018	45.1593559133815	76.3086913086913
LLXI01000255.1	5738	9717	3979	90.1578421578422	37.4857363145721	520.566433566434
LLXI01000259.1	59379	62398	3019	96.7802197802198	40.3806881243063	90.2357692307692
LLXI01000272.1	34677	36000	1323	77.5554445554446	43.2942779291553	79.3166833166833
LLXI01000275.1	4888	6410	1522	72.7062937062937	40.7528314457029	60.2377622377622
LLXI01000279.1	9533	11133	1600	77.1648351648352	45.1111805121799	81.7742257742258
LLXI01000281.1	60936	63914	2978	64.6533466533467	45.3231984272253	80.663777173913
LLXI01000285.1	53552	54852	1300	83.3376623376623	38.9461952344351	80.3209150326797
LLXI01000291.1	43192	44364	1172	76.7692307692308	45.4650317892825	60.4945054945055
LLXI01000295.1	2859	11884	9025	81.7902097902098	41.5465365389193	78.984015984016
LLXI01000301.1	157761	161761	4000	153.592407592408	42.8102625352516	117.667332667333
LLXI01000305.1	19408	20508	1100	99.0485021398003	49.6312443233424	78.6563436563437
LLXI01000307.1	115	1855	1740	81.8456393500143	44.0421127765881	89.2277722277722
LLXI01000307.1	61593	62893	1300	125.619380619381	45.4418423106948	81.8391725768322
LLXI01000311.1	40341	41441	1100	71.7942057942058	47.8528610354223	71.956043956044
LLXI01000315.1	97475	98926	1451	73.1918081918082	40.9841726618705	82.035964035964
LLXI01000315.1	101026	102126	1100	119.100899100899	37.4990909090909	79.4767025089606
LLXI01000324.1	24075	26375	2300	94.8251748251748	38.51629726206	86.8291708291708
LLXI01000326.1	56327	57871	1544	83.0879120879121	36.0053297801466	49.7572427572428
LLXI01000326.1	61871	64490	2619	80.5014985014985	43.876585928489	63.3225806451613
LLXI01000335.1	73946	75446	1500	66.4415584415584	41.9553630912725	101.454117647059
LLXI01000340.1	2753	6053	3300	113.757242757243	34.7309906089064	82.0584228571429
LLXI01000344.1	49565	54665	5100	88.956043956044	41.0421485983141	112.719280719281
LLXI01000345.1	58430	61018	2588	78.98001998002	42.3684913217623	273.323676323676
LLXI01000345.1	62721	69421	6700	252.647352647353	40.8156991493807	67.2217782217782
LLXI01000353.1	28193	29493	1300	76.959040959041	43.9200614911606	86.7522477522478
LLXI01000357.1	8957	10857	1900	69.965034965035	45.2261967385587	87.8231768231768
LLXI01000357.1	51090	53390	2300	68.3246753246753	44.3594089526293	77.6063936063936
LLXI01000358.1	54243	55550	1307	62.8191808191808	48.8332052267487	77.7432567432567
LLXI01000360.1	61020	62120	1100	89.0889110889111	41.4795640326975	63.8741258741259
LLXI01000361.1	42637	43837	1200	94.7952047952048	43.5320566194838	66.4145854145854
LLXI01000367.1	59284	60584	1300	87.9140859140859	45.2467332820907	64.1078921078921
LLXI01000370.1	6891	7991	1100	85.0619380619381	45.1625794732062	78.7322677322677
LLXI01000378.1	80179	85854	5675	76.5124875124875	41.0359497979153	74.078242280285
LLXI01000388.1	8166	10566	2400	88.6773226773227	44.0753852561433	81.7522477522478
LLXI01000393.1	48724	53854	5130	73.4485514485514	35.973063038045	75.3305479452055
LLXI01000395.1	12808	15442	2634	77.983016983017	40.7577045114288	59.6263736263736
LLXI01000403.1	27408	28608	1200	65.8991008991009	41.3671940049958	76.7402597402597
LLXI01000405.1	86832	88765	1933	101.308691308691	46.9336966394187	96.4645354645355
LLXI01000414.1	3810	5911	2101	133.220779220779	37.5735364112327	58.4085914085914
LLXI01000418.1	31018	33618	2600	73.3406593406593	42.2553689964857	68.8446912773603
LLXI01000418.1	36258	37558	1300	87.7422577422577	43.0261337432744	93.8911088911089
LLXI01000422.1	32	2747	2715	79.0455754623249	36.5297962322184	90.6143856143856
LLXI01000426.1	54668	58768	4100	59.5804195804196	42.715774824603	78.4471095571096
LLXI01000433.1	44903	47104	2201	59.7472527472527	37.2585160989267	91.6833166833167
LLXI01000434.1	1173	2373	1200	75.3016983016983	52.4787676935887	116.074925074925
LLXI01000439.1	32478	36378	3900	85.8671328671329	41.7298128684953	72.955009310987
LLXI01000439.1	42478	43578	1100	83.6293706293706	51.7683923705722	71.6663336663337
LLXI01000442.1	135679	138745	3066	60.3356643356643	41.2912362545818	91.5644355644356
LLXI01000451.1	9033	10133	1100	70.8921078921079	43.8628519527702	69.5354645354645
LLXI01000458.1	36	2468	2432	81.37083836941	32.1516034985423	81.946053946054
LLXI01000468.1	29799	30899	1100	92.989010989011	43.7447774750227	94.5334665334665
LLXI01000470.1	15803	17003	1200	109.716283716284	59.1915070774355	102.842157842158
LLXI01000470.1	32735	34048	1313	60.4445554445554	43.7009992313605	72.5774225774226
LLXI01000472.1	94187	95790	1603	61.6593406593407	38.9181761399126	64.6803196803197
LLXI01000472.1	97090	98912	1822	60.5314685314685	39.6145610278373	78.7532467532468
LLXI01000483.1	33367	34842	1475	54.8571428571429	43.3796835970025	70.8571428571429
LLXI01000488.1	110924	112031	1107	70.9180819180819	41.3451407811081	84.5214785214785
LLXI01000490.1	170	2443	2273	75.4153316847651	42.1085870059064	82.7282717282717
LLXI01000497.1	61988	63372	1384	81	46.6211490424646	82.99000999001
LLXI01000505.1	58146	59346	1200	66.1638361638362	47.0691090757702	60.5844155844156
LLXI01000510.1	54465	55665	1200	88.8991008991009	48.5353871773522	86.0499500499501
LLXI01000511.1	7201	10201	3000	85.3746253746254	37.8362905925678	84.1198801198801
LLXI01000515.1	58298	59398	1100	101.781218781219	47.7438692098093	93.0699300699301
LLXI01000519.1	35653	37453	1800	97.5254745254745	45.4536368684064	93.6933066933067
LLXI01000530.1	71012	72112	1100	87.969030969031	46.338782924614	78.0749250749251
LLXI01000530.1	93865	95280	1415	77.3086913086913	41.5537052456286	65.6653346653347
LLXI01000547.1	47475	49075	1600	74.8231768231768	44.4853216739538	58.1778221778222
LLXI01000554.1	3496	5213	1717	80.6363636363636	45.0971074380165	78.996003996004
LLXI01000561.1	43110	57822	14712	87.9430569430569	38.8777256875165	118.65034965035
LLXI01000562.1	28880	30880	2000	71.9050949050949	35.8935532233883	52.8001998001998
LLXI01000563.1	60236	62536	2300	72.2727272727273	44.7140373750543	66.05625
LLXI01000563.1	100234	102434	2200	79.006993006993	43.8300772376193	77.2017982017982
LLXI01000568.1	55741	57041	1300	74.0909090909091	42.3040540540541	71.8381618381618
LLXI01000578.1	417	5556	5139	87.5285340372699	44.1523289385159	81.6038322700751
LLXI01000580.1	39818	41018	1200	126.877122877123	43.751873438801	78.7623397979692
LLXI01000583.1	39760	41089	1329	49.0589410589411	36.2541620421754	83.5379157213882
LLXI01000590.1	40841	49187	8346	69.0489510489511	41.9343364487627	68.1468531468531
LLXI01000591.1	50094	51294	1200	60.7942057942058	40.5661948376353	69.5504495504496
LLXI01000591.1	61232	62432	1200	48.2527472527473	26.4359214218896	41.8151848151848
LLXI01000596.1	28420	29742	1322	49.5554445554446	39.3873943120676	62.1587159164548
LLXI01000596.1	93884	95084	1200	91.3176823176823	49.0457951706911	87.7052947052947
LLXI01000614.1	18753	22353	3600	108.761238761239	41.0999722299361	83.6913086913087
LLXI01000617.1	33140	38540	5400	115.106893106893	38.3147565265692	80.0366942457813
LLXI01000630.1	2953	10153	7200	80.3856143856144	46.7863182167563	78.999000999001
LLXI01000634.1	14161	15861	1700	51.8801198801199	40.1358024691358	66.2667332667333
LLXI01000637.1	20385	21684	1299	75.7472527472527	40.2234332425068	64.1418581418581
LLXI01000639.1	31776	38276	6500	67.9040959040959	42.9782919165953	80.8629679477593
LLXI01000643.1	1843	3243	1400	93.2627372627373	42.2840827980014	84.046953046953
LLXI01000643.1	6343	7743	1400	79.2447552447552	46.6959314775161	76.8351648351648
LLXI01000646.1	45641	46541	900	83.4345654345654	44.5948945615982	78.5164835164835
LLXI01000647.1	3733	5333	1600	71.1348651348651	40.9406620861961	64.9100899100899
LLXI01000648.1	48026	52462	4436	78.5024975024975	43.449887528118	68.9520479520479
LLXI01000651.1	175123	176823	1700	78.991008991009	44.1158142269253	78.5824175824176
LLXI01000652.1	52961	54177	1216	73.7682317682318	47.0274771024147	75.5284146341463
LLXI01000659.1	77	1177	1100	81.7765642444541	42.9491371480472	428.146853146853
LLXI01000661.1	24935	26035	1100	80.7762237762238	51.2207084468665	103.766233766234
LLXI01000663.1	27775	29375	1600	76.5854145854146	46.9138038725796	71.1768231768232
LLXI01000667.1	41029	43307	2278	72.0589410589411	38.2788374205268	76.1658341658342
LLXI01000672.1	32419	37119	4700	92.4685314685315	37.4358786654532	80.5485264828005
LLXI01000679.1	16499	17848	1349	75.1148851148851	45.7194004995837	83.9330669330669
LLXI01000680.1	107	11937	11830	72.9582847678057	42.8807848944835	64.3796203796204
LLXI01000683.1	19305	21232	1927	79.2707292707293	41.870076425632	95.8851148851149
LLXI01000688.1	54	5641	5587	100.403294563444	41.6444105303319	77.5414585414585
LLXI01000691.1	34480	35580	1100	75.4395604395604	42.8982742960945	80.6283716283716
LLXI01000697.1	46084	50828	4744	122	46.8103399028849	88.3256743256743
LLXI01000700.1	26372	27852	1480	63.8471528471528	46.0670949321913	94.4695304695305
LLXI01000705.1	2986	4086	1100	120.451548451548	54.0935513169846	80.5524475524475
LLXI01000705.1	11250	12851	1601	72.026973026973	42.4459712679575	75.985014985015
LLXI01000706.1	28765	29958	1193	87.046953046953	48.1907356948229	80.5744255744256
LLXI01000708.1	3738	5238	1500	62.0899100899101	41.1878747501666	75.2427572427572
LLXI01000714.1	17430	18530	1100	153.147852147852	41.6475930971844	105.638361638362
LLXI01000716.1	30611	33111	2500	89.7862137862138	43.3738504598161	73.1088911088911
LLXI01000722.1	27229	35304	8075	56.002997002997	35.2852143482065	54.370629891912
LLXI01000724.1	28978	30378	1400	75.997002997003	45.6188436830835	78.4055944055944
LLXI01000728.1	139	3940	3801	82.9783729312817	42.6362470050468	65.5794205794206
LLXI01000728.1	10640	11540	900	63.7872127872128	38.4117647058824	1007.86213786214
LLXI01000728.1	59922	61222	1300	79.2947052947053	36.9016141429669	103.170829170829
LLXI01000732.1	25093	26593	1500	210.906093906094	42.0777934936351	94.3776223776224
LLXI01000734.1	4933	6834	1901	96.1508491508492	41.9317925591883	65.1938061938062
LLXI01000743.1	60624	64024	3400	90.2487512487512	47.6255427621177	70.1348651348651
LLXI01000745.1	28411	29844	1433	99.5344655344655	46.4794094794095	76.993006993007
LLXI01000748.1	64897	65997	1100	90.4045954045954	40.125340599455	80.05
LLXI01000751.1	1371	3771	2400	89.2177822177822	48.1594504579517	71.5424575424575
LLXI01000758.1	2234	5964	3730	47.9110889110889	36.2229936128853	71.2537462537463
LLXI01000778.1	9652	10952	1300	84.1548451548451	46.7355880092237	86.5524475524475
LLXI01000778.1	14652	29462	14810	72.5264735264735	40.0112830214175	87.8601398601399
LLXI01000784.1	45093	46994	1901	82.996003996004	38.286165176223	87.211594732992
LLXI01000788.1	40523	41623	1100	91.2147852147852	45.535876475931	88.9260739260739
LLXI01000790.1	450	1772	1322	77.1296755196641	40.044962531224	81.2317682317682
LLXI01000791.1	13325	14426	1101	58.5734265734266	34.4380165289256	64.1178821178821
LLXI01000794.1	10172	13772	3600	97.7342657342657	42.2471535684532	88.3206793206793
LLXI01000795.1	951	5251	4300	92.1679035573673	47.4110332855424	118.612387612388
LLXI01000795.1	6351	11551	5200	90.2007992007992	44.4267866066967	102.911088911089
LLXI01000805.1	466	1566	1100	81.6366002328608	48.2570390554042	88.4415584415584
LLXI01000810.1	17615	24303	6688	93.6363636363636	40.636978926319	98.4995256916996
LLXI01000814.1	7139	10839	3700	151.000999000999	40.7460145906512	83.1378621378621
LLXI01000814.1	23739	25739	2000	73.4785214785215	36.9015492253873	49.5784215784216
LLXI01000825.1	55	6549	6494	103.275864237647	39.8695373290668	95.6053946053946
LLXI01000826.1	23710	27610	3900	84.7502497502498	45.9679590278793	90.0579420579421
LLXI01000831.1	801	2101	1300	81.042794155788	49.1537279016141	84.5794205794206
LLXI01000840.1	31583	33285	1702	76.7262737262737	52.0787771898883	553.368631368631
LLXI01000842.1	9568	10668	1100	81.1398601398601	40.1633507853403	79.4765234765235
LLXI01000849.1	17856	19756	1900	82.4425574425574	40.3277222514466	111.862137862138
LLXI01000871.1	43046	44746	1700	65.8041958041958	42.1334509112287	72.2877122877123
LLXI01000889.1	10874	15774	4900	76.5594405594406	39.9057335237707	81.5184815184815
LLXI01000890.1	27116	32675	5559	180.485514485514	41.5307163903933	94.2482339089482
LLXI01000905.1	28684	36184	7500	70.4755244755245	36.9046303476643	83.0862972892463
LLXI01000910.1	13184	14884	1700	93.9290709290709	43.9494415049971	77.3726273726274
LLXI01000911.1	12925	17025	4100	65.3786213786214	39.2726164350158	67.8131868131868
LLXI01000918.1	25950	37960	12010	84.5524475524475	42.5875696201985	80.5488436034288
LLXI01000926.1	19936	25836	5900	85.8711288711289	38.4938146076936	70.8941461175783
LLXI01000927.1	14287	15687	1400	77.0769230769231	35.971448965025	74.6543456543457
LLXI01000931.1	1258	3158	1900	100.881118881119	45.9652814308259	104.345654345654
LLXI01000936.1	13167	14467	1300	94.024975024975	46.7993850883935	66.7432567432567
LLXI01000942.1	37320	40620	3300	79	40.9193548387097	81.8451548451549
LLXI01000942.1	62400	65200	2800	73.956043956044	43.0057122456266	79.8441558441558
LLXI01000944.1	33396	35296	1900	61.2677322677323	44.2356654392425	72.2607392607393
LLXI01000947.1	18371	33757	15386	62.9380619380619	41.2488784319539	75.026973026973
LLXI01000950.1	3522	6038	2516	88.003996003996	42.8329875518672	90.5814185814186
LLXI01000950.1	18404	19504	1100	84.7852147852148	43.1117166212534	85.1718281718282
LLXI01000953.1	2672	3972	1300	369.018981018981	46.0860876249039	91.5184815184815
LLXI01000953.1	21072	23272	2200	59.3976023976024	42.6815084052703	80.4165834165834
LLXI01000954.1	2928	4085	1157	82.2207792207792	45.4486830154405	91.1528471528472
LLXI01000959.1	11178	12578	1400	78.983016983017	39.9906743185079	78.034965034965
LLXI01000959.1	24790	26818	2028	87.5214785214785	34.5341089370703	47.7202797202797
LLXI01000967.1	24527	25627	1100	142.682317682318	49.9618528610354	83.8361638361638
LLXI01000969.1	7882	9455	1573	71.3256743256743	40.3097787294789	82.4951695682802
LLXI01000977.1	5167	6267	1100	63.7872127872128	33.535876475931	52.999000999001
LLXI01000989.1	42215	44227	2012	86.1078921078921	45.6121939030485	72.4025974025974
LLXI01000990.1	27378	30178	2800	62.5404595404595	41.6419136022849	76.9728322147651
LLXI01001014.1	14854	15954	1100	73.5764235764236	44.9945504087193	57.000999000999
LLXI01001021.1	4038	5439	1401	75.4265734265734	41.7655649500384	95.1228771228771
LLXI01001023.1	18867	20164	1297	66.017982017982	43.9990917347866	81.3476523476523
LLXI01001024.1	2675	4375	1700	87.2157842157842	42.7764705882353	84.2164179104478
LLXI01001038.1	33392	38039	4647	78.033966033966	41.4352163382401	82.3566433566434
LLXI01001042.1	3187	5252	2065	67.1998001998002	38.0954522738631	58.4215784215784
LLXI01001047.1	13691	14891	1200	65.974025974026	41.5795170691091	82.6083916083916
LLXI01001052.1	55309	57177	1868	164.252747252747	49.1032759578012	83.8760416666667
LLXI01001053.1	23622	25022	1400	126.768231768232	41.5881513204854	82.4115884115884
LLXI01001059.1	196	8897	8701	74.414512198186	41.8372808568901	54.5034965034965
LLXI01001059.1	27897	33828	5931	58.7692307692308	40.816297143882	149.966924438647
LLXI01001060.1	30705	32406	1701	70.1458541458541	45.7336860670194	91.6559154685605
LLXI01001074.1	118	3603	3485	73.6272968122383	41.4598231449443	111.727272727273
LLXI01001076.1	30206	31365	1159	64.4155844155844	43.2388737511353	74.3326673326673
LLXI01001078.1	26929	30629	3700	89.7342657342657	41.8813834098892	78.0619380619381
LLXI01001092.1	3805	5734	1929	82.3586413586414	39.0431351920042	68.98001998002
LLXI01001097.1	36496	37596	1100	91.4865134865135	49.2261580381471	65.7102897102897
LLXI01001106.1	25108	26308	1200	120.432567432567	45.5995004163197	103.625374625375
LLXI01001115.1	23308	24508	1200	93.1688311688312	55.2764363030808	84.5141213389121
LLXI01001116.1	24175	26876	2701	65.2187812187812	39.3365420214735	63.7372627372627
LLXI01001123.1	26337	27537	1200	91.9310689310689	47.4354704412989	95.8031968031968
LLXI01001124.1	1055	3386	2331	73.03996003996	42.9265536723164	76.977022977023
LLXI01001124.1	5586	7286	1700	55.6243756243756	43.1434450323339	74.4608274337324
LLXI01001138.1	43	944	901	78.8768399478293	41.6470588235294	73.2047952047952
LLXI01001139.1	4205	9963	5758	63.4605394605395	41.6394736842105	87.2947052947053
LLXI01001156.1	6499	16099	9600	84.3776223776224	43.3054983828286	131.296703296703
LLXI01001164.1	4595	5795	1200	97.5344655344655	42.7462437395659	88.025974025974
LLXI01001176.1	11286	13186	1900	70.2777222777223	44.1283534981589	88.5064935064935
LLXI01001177.1	11758	23659	11901	57.5977175463623	42.8924568312633	57.2697302697303
LLXI01001184.1	24786	26386	1600	114.143856143856	47.9969254419677	83.953046953047
LLXI01001184.1	43236	45936	2700	61.6403596403596	47.8356164383562	66.7443543464993
LLXI01001199.1	5955	7555	1600	70.2207792207792	41.5346658338538	52.0679320679321
LLXI01001211.1	40777	47077	6300	91.2967032967033	44.3955740071204	77.3436563436563
LLXI01001214.1	21415	22916	1501	88.042957042957	41.3279022403259	56.0829170829171
LLXI01001228.1	79	1379	1300	87.2504606766419	46.8362797847809	75.0569430569431
LLXI01001228.1	21623	23436	1813	66.4015984015984	39.423982869379	77.2107892107892
LLXI01001231.1	53380	57680	4300	95.2207792207792	40.9344338525924	203.965034965035
LLXI01001232.1	53264	59864	6600	166.088911088911	46.5228975853455	99.9090909090909
LLXI01001233.1	15881	16981	1100	72.984015984016	35.5694022289767	82.6383616383616
LLXI01001244.1	425	4325	3900	64.3161831527438	41.6423404795005	81.3966033966034
LLXI01001248.1	24966	26266	1300	51	40.119139123751	71.2507492507493
LLXI01001259.1	7657	16649	8992	55.964035964036	40.3846356222047	68.4065934065934
LLXI01001261.1	20156	21256	1100	103.989010989011	35.7229791099001	78.1198000246883
LLXI01001268.1	134	2634	2500	112.762937471593	43.7996801279488	75.994005994006
LLXI01001268.1	32258	33559	1301	80.4355644355644	40.8601076095311	84.4235764235764
LLXI01001272.1	43489	44889	1400	74.3276723276723	42.7458957887223	72.7782217782218
LLXI01001273.1	8159	20960	12801	61.1128871128871	39.8485274587923	151.27972027972
LLXI01001287.1	12175	13275	1100	77.8381618381618	38.7020890099909	66.7202797202797
LLXI01001287.1	16376	18376	2000	72.0769230769231	45.2253873063468	63.7402597402597
LLXI01001287.1	24270	25870	1600	76.2617382617383	40.001249219238	68.7462537462537
LLXI01001287.1	27343	29743	2400	66.1978021978022	46.0982923781758	82.0929070929071
LLXI01001289.1	6078	7178	1100	82.96003996004	56.4395085066163	98.3776223776224
LLXI01001290.1	123	2624	2501	81.0282857518747	40.8960415833667	71.6903096903097
LLXI01001296.1	2252	5552	3300	106.280719280719	40.956009913259	97.5274725274725
LLXI01001298.1	10781	12681	1900	92.7652347652348	44.220410310363	87.004995004995
LLXI01001305.1	18711	19611	900	78.8361638361638	44.1687014428413	82.6736497684103
LLXI01001313.1	1484	6784	5300	77.3126873126873	42.6708168270138	100.203796203796
LLXI01001316.1	709	2209	1500	81.1063010465514	56.8321119253831	76.9350649350649
LLXI01001316.1	3309	4609	1300	74.2557442557443	45.6126056879324	90.4695304695305
LLXI01001316.1	13716	15316	1600	79.018981018981	49.2567145534041	192.533466533467
LLXI01001320.1	9791	10691	900	86.6663336663337	39.6437291897891	59.7172827172827
LLXI01001339.1	4624	7724	3100	143.655344655345	51.4062918214717	79.154235671127
LLXI01001340.1	11629	13647	2018	92.4095904095904	46.3377169910573	96.0749250749251
LLXI01001343.1	25341	27141	1800	91.1118881118881	45.4530816213215	85.043956043956
LLXI01001344.1	23655	24795	1140	115.416583416583	39.3015440508629	78.2237762237762
LLXI01001349.1	18833	24081	5248	106.549450549451	42.535270211232	77.9811287786126
LLXI01001362.1	6206	7706	1500	74.5154845154845	44.3037974683544	88.0739260739261
LLXI01001364.1	19650	20650	1000	79.5364635364635	45.9020979020979	66.7250495252408
LLXI01001365.1	1122	7922	6800	68.8231768231768	45.9100691775557	70.7402597402597
LLXI01001375.1	4983	6583	1600	81.1868131868132	45.7108057464085	81.3956043956044
LLXI01001375.1	14083	15483	1400	60.4105894105894	46.452533904354	86.8771228771229
LLXI01001376.1	2801	6201	3400	93.6373626373626	41.4357357357357	104.365634365634
LLXI01001384.1	6747	7947	1200	89.7352647352647	58.7951706910908	97.5744255744256
LLXI01001388.1	22682	25482	2800	71.1868131868132	47.3768576621093	73.6313686313686
LLXI01001392.1	308	1615	1307	102.620558824475	45.5188316679477	85.7582417582418
LLXI01001395.1	15187	16287	1100	97.2987012987013	48.8655767484105	90.1618381618382
LLXI01001398.1	26762	28262	1500	132.312687312687	38.8576203208556	92.6957977796128
LLXI01001400.1	10173	18273	8100	58.8881118881119	40.6923931149361	77.1694337047987
LLXI01001402.1	69	3148	3079	95.2892141266306	41.5284715284715	85.1208791208791
LLXI01001403.1	43	1843	1800	96.069665215308	44.9000555247085	96.5857142857143
LLXI01001405.1	10305	20428	10123	60.6693306693307	39.8435964543245	58.977022977023
LLXI01001418.1	818	10425	9607	71.6734942696903	41.1017865923619	59.8171828171828
LLXI01001419.1	1566	3566	2000	60.000999000999	45.9265367316342	80.3916083916084
LLXI01001424.1	33852	43252	9400	73.8181818181818	40.7727207570663	129.583416583417
LLXI01001425.1	20432	21681	1249	71.0549450549451	44.8501248959201	70.9080919080919
LLXI01001425.1	23815	25688	1873	85.2867132867133	39.4985851726089	68.5434565434565
LLXI01001425.1	26861	38006	11145	67.964035964036	38.9773164167628	86.4857893479819
LLXI01001429.1	10217	11317	1100	75.7732267732268	44.267029972752	89.7872127872128
LLXI01001437.1	20753	22353	1600	84.8771228771229	52.6986040609137	97.7332667332667
LLXI01001437.1	24336	25336	1000	137.985014985015	49.0413573700954	72.9750618570126
LLXI01001439.1	849	5149	4300	104.964968871972	38.5928853754941	95.2397602397602
LLXI01001442.1	17372	19572	2200	74.947052947053	39.6451612903226	51.6946288473144
LLXI01001468.1	3006	5006	2000	59.5704295704296	43.5867066466767	78.0709290709291
LLXI01001468.1	7006	15025	8019	82.03996003996	39.7990251218598	126.961038961039
LLXI01001487.1	9514	18414	8900	76.01998001998	39.7101704879483	97.6228613935036
LLXI01001493.1	137	5438	5301	82.3372503235959	36.8419534704864	51.9110889110889
LLXI01001505.1	9986	18295	8309	79.821768707483	41.3669639319388	85.1440184664793
LLXI01001511.1	25527	26727	1200	68.9020979020979	48.8509575353872	95.5174825174825
LLXI01001511.1	29268	35204	5936	80.3126873126873	43.4553102556671	85.7564890983148
LLXI01001525.1	4614	6114	1500	73.4005994005994	42.4230512991339	73.2107892107892
LLXI01001525.1	21625	23025	1400	78.9140859140859	43.8693790149893	92.3926073926074
LLXI01001535.1	10412	11713	1301	86.6893106893107	41.9154496541122	78.2897102897103
LLXI01001541.1	2314	3414	1100	73.0789210789211	53.0847145488029	91.8341658341658
LLXI01001541.1	8914	12814	3900	80.7782217782218	41.1017687772366	85.2967032967033
LLXI01001541.1	25917	27840	1923	64.6453546453546	35.3733047822984	70.1246963913949
LLXI01001546.1	53	7553	7500	88.6865072616578	40.2164870052269	62.5174825174825
LLXI01001546.1	11153	12953	1800	84.1448551448551	45.223764575236	72.5284715284715
LLXI01001551.1	10948	12048	1100	79.3696303696304	45.4950045413261	75.3406593406593
LLXI01001552.1	45	4604	4559	126.06101344364	40.8798600454716	65.5214785214785
LLXI01001561.1	2241	4241	2000	68.5104895104895	43.0914542728636	95.6123876123876
LLXI01001566.1	17997	19914	1917	84.3416583416583	41.1053587647593	130.231291009044
LLXI01001573.1	1695	15403	13708	75.6423576423576	41.898701696931	81.4865134865135
LLXI01001580.1	16011	18511	2500	79.6713286713287	43.1487405037985	163.519480519481
LLXI01001582.1	75	2362	2287	94.477933714512	46.9813721035893	94.7652347652348
LLXI01001582.1	4129	13469	9340	88.4555444555445	43.2041399000714	88.8449936698409
LLXI01001588.1	4792	10592	5800	69.2577422577423	42.8928771444061	86.0709290709291
LLXI01001598.1	17572	19072	1500	77.8861138861139	44.0352064996615	73.1758241758242
LLXI01001598.1	20296	27096	6800	74.1458541458541	46.9200571020699	62.3703239051095
LLXI01001606.1	2601	11901	9300	73.7242757242757	42.484328404872	88.3556443556444
LLXI01001606.1	14801	16901	2100	93.8451548451549	42.0966206568301	55.4374928119609
LLXI01001608.1	5161	7361	2200	93.3286713286713	47.2494320763289	86.1248751248751
LLXI01001612.1	7370	11644	4274	103.831168831169	40.3411848679515	75.0909090909091
LLXI01001619.1	17422	18522	1100	114.934065934066	39.7438692098093	58.4005994005994
LLXI01001620.1	10128	14628	4500	58.3536463536464	42.4523439235725	83.6280028429282
LLXI01001621.1	7955	9434	1479	98.6543456543457	48.0471092077088	103.764235764236
LLXI01001623.1	43	8197	8154	96.7662754591864	42.8314345501046	65.6173826173826
LLXI01001626.1	1409	9309	7900	171.981018981019	37.7058600177193	85.2187812187812
LLXI01001627.1	606	8975	8369	74.0512223241806	40.9595304402663	64.7119016688318
LLXI01001635.1	20447	23408	2961	73.1928071928072	41.9485011529593	68.98001998002
LLXI01001639.1	381	9341	8960	75.4148786449717	38.7722873644151	63.6543456543457
LLXI01001642.1	7601	8602	1001	74.7412587412587	40.2107892107892	64.0679320679321
LLXI01001645.1	14577	16577	2000	74.9280719280719	43.8500749625187	76.4445554445554
LLXI01001645.1	46759	47959	1200	90.2617382617383	46.911426040744	88.984015984016
LLXI01001645.1	62422	64122	1700	63.7292707292707	48.2557319223986	93.8621378621379
LLXI01001646.1	97	13142	13045	83.3179000719153	41.8949330621928	88.6213786213786
LLXI01001648.1	18383	20946	2563	102.227772227772	50.1554930681998	103.278721278721
LLXI01001649.1	4729	6030	1301	72.3996003996004	44.5211375864719	83.1308691308691
LLXI01001668.1	1669	6369	4700	125.713286713287	42.7404807487769	58.1228771228771
LLXI01001670.1	256	3656	3400	361.72986958498	43.9322173745489	84.3346653346653
LLXI01001681.1	7986	9686	1700	72.5934065934066	47.1134626690182	127.975024975025
LLXI01001683.1	32664	34064	1400	72.3216783216783	38.0328336902213	67.98001998002
LLXI01001685.1	2661	8361	5700	52.5254745254745	41.0227066303361	72.4722503740167
LLXI01001685.1	15313	16913	1600	110.441558441558	49.1200774693351	107.248348315824
LLXI01001700.1	26076	31776	5700	164.658341658342	41.926679529907	85.4885114885115
LLXI01001701.1	5921	9221	3300	82.5624375624376	43.3165707361406	112.979585618525
LLXI01001705.1	10235	11935	1700	88.0509490509491	44.4162257495591	86.7792207792208
LLXI01001705.1	15030	16330	1300	85.0819180819181	39.9754035357417	76.2209417550556
LLXI01001707.1	8621	13721	5100	67.99000999001	46.763851044505	69.0779220779221
LLXI01001708.1	25383	28183	2800	71.2527472527473	41.1601319164529	70.2037962037962
LLXI01001710.1	5353	10053	4700	64.7842157842158	39.5189873417722	53.2607392607393
LLXI01001714.1	14332	18233	3901	89.4185814185814	47.271545704766	71.4103095632946
LLXI01001720.1	14655	20655	6000	69.2475247524752	39.0032601608346	90.2010367224582
LLXI01001723.1	15050	16150	1100	70.2587412587413	33.1089918256131	87.4847730319862
LLXI01001725.1	12976	15676	2700	187.251748251748	45.6046217918613	85.373563989093
LLXI01001726.1	36414	39214	2800	91.2307692307692	45.8976317023465	88.6298808191216
LLXI01001728.1	13747	16247	2500	72.9130869130869	37.0294592413237	72.541813251246
LLXI01001751.1	16394	17694	1300	69.022977022977	42.4608223429015	75.6663336663337
LLXI01001754.1	10736	14436	3700	90.8061938061938	38.5563361253715	96.1698301698302
LLXI01001755.1	982	12167	11185	77.1186355934557	44.5074586939912	90.4275724275724
LLXI01001756.1	48861	49961	1100	75.2457542457542	36.6276112624886	64.4035964035964
LLXI01001757.1	23547	25148	1601	69.4205794205794	40.263925729443	66.2768652285771
LLXI01001759.1	185	14308	14123	84.0885757027006	39.7816189767046	90.8311688311688
LLXI01001768.1	2353	5753	3400	78.6413586413586	41.5989414877977	90.3836163836164
LLXI01001770.1	3276	4376	1100	89.9430569430569	47.8864668483197	77.7552447552448
LLXI01001770.1	12866	17466	4600	86.6523476523477	43.1099450274863	67.1308828418103
LLXI01001776.1	10046	11746	1700	65.2217782217782	40.1840094062316	58.4635364635365
LLXI01001777.1	4594	8794	4200	96.2247752247752	41.9995239228755	64.9170829170829
LLXI01001785.1	3585	8785	5200	84.6043956043956	40.4343395500865	58.2287712287712
LLXI01001801.1	11800	22000	10200	63.3246753246753	41.7670436821362	73.2327672327672
LLXI01001809.1	9127	14745	5618	82.6993006993007	42.4145528605814	53.2506279653921
LLXI01001815.1	149	3349	3200	75.9426355454745	38.9137104506232	72.8061938061938
LLXI01001815.1	27700	30898	3198	81.3706293706294	39.9732344405031	75.4167046317388
LLXI01001817.1	1827	4727	2900	59.973026973027	42.2192347466391	64.981018981019
LLXI01001825.1	116	3116	3000	83.9122899621712	35.4427048634244	60.2257742257742
LLXI01001828.1	14118	15318	1200	117.892107892108	41.0857618651124	91.8944246737841
LLXI01001834.1	35111	36711	1600	85.7152847152847	46.8169893816365	77.4811666666667
LLXI01001840.1	1454	9469	8015	52.8481518481519	41.7295325587679	53.5034965034965
LLXI01001842.1	79	3979	3900	81.6823648746558	41.4950012817226	82.1868131868132
LLXI01001843.1	21	1221	1200	68.2851785881691	43.8942547876769	84.7872127872128
LLXI01001843.1	3321	4836	1515	82.9150849150849	45.819350473613	77.997002997003
LLXI01001846.1	9795	14720	4925	93.3216783216783	42.7870182524124	90.3776223776224
LLXI01001850.1	6217	7417	1200	67.3266733266733	47.5420482930891	84.6243756243756
LLXI01001853.1	791	2491	1700	86.5925576820622	46.1728395061728	85.9240759240759
LLXI01001871.1	499	1999	1500	62.3007255237629	46.7581612258494	83.2277722277722
LLXI01001882.1	19631	22135	2504	82.988011988012	44.2846861255498	83.8601398601399
LLXI01001888.1	6848	11204	4356	48.2717282717283	38.2034695677742	90.9310689310689
LLXI01001893.1	18192	20392	2200	55.5774225774226	39.0817810086324	50.7382617382617
LLXI01001901.1	11824	14591	2767	81.9120879120879	44.7185678601166	75.3286713286713
LLXI01001903.1	4512	5925	1413	85.1618381618382	43.4218415417559	85.978021978022
LLXI01001906.1	9592	11961	2369	69.8601398601399	45.393741851369	80.9490509490509
LLXI01001916.1	12734	15585	2851	73.2277722277722	40.1138878971796	71.4745254745255
LLXI01001917.1	11126	12426	1300	50.01998001998	37.9554189085319	51.0548549810845
LLXI01001924.1	9721	10821	1100	84.7862137862138	44.819255222525	92.6883116883117
LLXI01001939.1	5402	6802	1400	75.4395604395604	47.249107780157	93.6423576423576
LLXI01001943.1	7388	9588	2200	96.2677322677323	40.2562471603816	119.873126873127
LLXI01001962.1	14268	17325	3057	52.2077922077922	41.4908363878707	52.1978668261563
LLXI01001974.1	533	4333	3800	98.3931030185976	36.6566692975533	69.7292707292707
LLXI01001979.1	2712	4312	1600	58.3106893106893	45.1436602123673	80.5094905094905
LLXI01001984.1	8555	10455	1900	75.8261738261738	46.5386638611257	58.5284715284715
LLXI01001988.1	4197	5197	1000	80.7212787212787	46.2667332667333	80.5574425574426
LLXI01001998.1	143	3998	3855	240.000789421749	42.8645093396475	71.7872127872128
LLXI01002002.1	118	1218	1100	83.8293902032656	37.7792915531335	75.6923076923077
LLXI01002006.1	20155	21419	1264	68.9130869130869	44.9741881765196	91.2038500580046
LLXI01002011.1	20307	23708	3401	61.8101898101898	46.1004497751124	79.7982017982018
LLXI01002012.1	11696	13296	1600	60.7212787212787	44.7432854465959	75.2749819903262
LLXI01002013.1	228	3158	2930	70.1998126944805	44.9656464709557	60.1038961038961
LLXI01002013.1	27207	29807	2600	71.4605394605395	37.9953863898501	75.83491246138
LLXI01002030.1	12142	13342	1200	94.5694305694306	44.1124063280599	92.6263736263736
LLXI01002033.1	18609	25609	7000	139.124875124875	38.2660836976889	129.094905094905
LLXI01002036.1	12829	14229	1400	70.8971028971029	37.9100642398287	94.3606393606394
LLXI01002037.1	38489	43189	4700	90.011988011988	44.7593037826993	79.5451037363236
LLXI01002038.1	6562	7663	1101	80.989010989011	44.9282470481381	86.7342657342657
LLXI01002043.1	407	1608	1201	96.9541135790162	40.9242298084929	93.2147852147852
LLXI01002063.1	8723	11723	3000	80.1978021978022	46.596404294992	96.2007992007992
LLXI01002063.1	14824	17484	2660	91.984015984016	47.4335664335664	91.8271728271728
LLXI01002064.1	9588	11588	2000	79.8491508491508	44.7186406796602	533.406593406593
LLXI01002075.1	863	2663	1800	77.8858353751407	42.4297612437535	78.0549450549451
LLXI01002080.1	9799	12030	2231	60.3086913086913	43.4432334241599	72.1468531468531
LLXI01002082.1	4420	5720	1300	100.91008991009	54.4873174481168	149.072927072927
LLXI01002102.1	20489	22141	1652	83.985014985015	45.0556745182013	87.973026973027
LLXI01002104.1	24	2843	2819	86.0984146071327	39.503517215846	80.8551448551449
LLXI01002106.1	3060	6704	3644	76.8781218781219	45.076404828232	110.107892107892
LLXI01002113.1	3774	10474	6700	81.1148851148851	43.7676935886761	58.5714285714286
LLXI01002115.1	17733	25202	7469	73.2137862137862	37.0560735035806	66.1248751248751
LLXI01002126.1	189	4700	4511	82.0876627496764	43.6227357901312	88.1458541458541
LLXI01002133.1	2325	6325	4000	90.6063936063936	45.1284678830292	56.982017982018
LLXI01002133.1	7625	10086	2461	97.0679320679321	44.1301615798923	81.4485514485514
LLXI01002134.1	12	1112	1100	91.116377605785	43.5930971843778	78.2407592407592
LLXI01002140.1	15577	19315	3738	65.8401598401598	40.9867919138366	73.3346653346653
LLXI01002159.1	512	5612	5100	68.626161621651	36.1172319153107	50.2417582417582
LLXI01002211.1	7148	8648	1500	64.9410589410589	44.0386409060626	77.2377622377622
LLXI01002211.1	13308	16608	3300	69.025974025974	41.0248419135828	100.751248751249
LLXI01002213.1	6628	9794	3166	69.1398601398601	42.1711319034964	53.2767232767233
LLXI01002213.1	15094	16295	1201	57.1938061938062	41.9308909242298	89.6583416583417
LLXI01002219.1	13623	14923	1300	73.6013986013986	42.2213681783244	62.5854145854146
LLXI01002220.1	906	12327	11421	95.740596054151	40.3107537910363	89.0767958159889
LLXI01002228.1	1286	11127	9841	77.7502497502498	37.4257152705963	56.9379710735384
LLXI01002233.1	13141	15341	2200	93.8361638361638	43.6165379373012	94.2357642357642
LLXI01002234.1	1205	2905	1700	166.94005994006	47.3656672545561	87.5031693006124
LLXI01002234.1	5405	6905	1500	86.3066933066933	49.5649566955363	91.4845154845155
LLXI01002239.1	1211	2757	1546	81.6843156843157	40.9993337774817	73.2697302697303
LLXI01002242.1	2294	15897	13603	78.7852147852148	40.8412149173395	70.3702590941397
LLXI01002247.1	23	6792	6769	80.707867079351	36.7189062040576	78.9320679320679
LLXI01002249.1	1156	3291	2135	58.5374625374625	39.6758686339838	155.242757242757
LLXI01002255.1	7904	9104	1200	148.963036963037	46.7751873438801	67.0739260739261
LLXI01002267.1	438	2038	1600	105.768338294787	46.4391005621487	71.6543456543457
LLXI01002267.1	3438	4838	1400	60.1568431568432	43.8065667380443	92.3616383616384
LLXI01002268.1	6347	7547	1200	75.4975024975025	40.8817651956703	78.957042957043
LLXI01002272.1	1566	7566	6000	92.016983016983	37.9066822196301	64.6038940468358
LLXI01002275.1	6470	15170	8700	81.8261738261738	40.5230160383254	78.5337688538765
LLXI01002279.1	21148	22786	1638	77.8231768231768	46.6414740787008	61.2227772227772
LLXI01002289.1	153	5345	5192	70.9693941286696	37.0704105509466	52.3826173826174
LLXI01002295.1	81	2424	2343	80.1943386792816	32.509778357236	86.4255744255744
LLXI01002301.1	6409	7509	1100	67.037962037962	40.1341240875912	62.4115884115884
LLXI01002303.1	179	5179	5000	148.679151061174	42.2809974344963	86.022977022977
LLXI01002304.1	1569	4469	2900	64.3376623376623	37.7287142364702	55.1478521478521
LLXI01002304.1	14269	15869	1600	49.8211788211788	36.0238278247502	71.956043956044
LLXI01002305.1	1379	2679	1300	80.4415584415584	46.2344350499616	123.52047952048
LLXI01002311.1	12202	13302	1100	73.5444555444555	36.7411444141689	80.8221778221778
LLXI01002317.1	13	5216	5203	106.659092746826	43.634628547538	84.5144855144855
LLXI01002319.1	121	3334	3213	78.3280133983548	45.3802065978007	98.1488511488512
LLXI01002323.1	1511	18448	16937	132.639360639361	43.4987510407993	67.2536908415442
LLXI01002324.1	10884	14884	4000	90.4915084915085	38.5095686946587	66.8812160940326
LLXI01002328.1	551	1651	1100	85.9117422401222	49.4214350590372	77.4475524475525
LLXI01002332.1	406	2833	2427	91.6506561914115	41.9650145772595	78.1528471528472
LLXI01002336.1	5254	6754	1500	66.3896103896104	38.8267821452365	64.5674325674326
LLXI01002341.1	10798	11999	1201	50.8611388611389	36.9946855624446	69.4615384615385
LLXI01002343.1	56	3650	3594	79.7402210138572	40.609540131391	82.7862137862138
LLXI01002343.1	6362	8462	2100	92.4165834165834	42.277010947168	65.5832683307332
LLXI01002370.1	7724	8834	1110	75.5134865134865	40.9000908265213	58.744966442953
LLXI01002375.1	14379	15841	1462	55.3456543456543	41.6141429669485	72.5580890336591
LLXI01002389.1	190	2490	2300	86.4163957772205	40.0930030421556	86.3836163836164
LLXI01002391.1	8996	13180	4184	60.8991008991009	38.9957732471407	85.6563436563437
LLXI01002391.1	16530	22812	6282	71.5734265734266	44.3447127393838	72.5774225774226
LLXI01002396.1	398	2233	1835	266.993037708518	43.2743312464428	57.6713286713287
LLXI01002398.1	24337	27158	2821	92.3666333666334	36.4355587290253	71.8739118065434
LLXI01002399.1	5255	6557	1302	71.5864135864136	40.6325903151422	75.7692307692308
LLXI01002403.1	1420	6240	4820	53.2987012987013	38.4934026389444	79.3386613386613
LLXI01002403.1	8057	9557	1500	62.0759240759241	45.3724183877415	59.6293706293706
LLXI01002403.1	15757	16857	1100	83.0809190809191	42.5676657584015	74.6423576423576
LLXI01002405.1	14	5214	5200	64.4815775933424	41.4278955730729	59.4279979367108
LLXI01002409.1	5898	6998	1100	76.5254745254745	45.0408719346049	76.9500499500499
LLXI01002425.1	60	1060	1000	123.052894694404	33.4675324675325	56.6043956043956
LLXI01002427.1	4690	5990	1300	80.9210789210789	47.4588777863182	83.4815184815185
LLXI01002427.1	7090	9090	2000	82.8471528471528	43.2918540729635	77.1538461538462
LLXI01002430.1	145	1245	1100	114.145984355749	45.8646684831971	58.3526473526474
LLXI01002431.1	701	10958	10257	102.170662280979	42.286582278481	88.5451641010746
LLXI01002437.1	22015	23115	1100	226.641358641359	56.4541326067212	81.6233766233766
LLXI01002445.1	7267	8367	1100	82.8161838161838	44.5676657584015	79.8581418581419
LLXI01002460.1	13	3842	3829	103.057712786681	38.8766114180479	80.5274725274725
LLXI01002463.1	3097	5299	2202	117.97002997003	42.0935938209905	75.6573426573427
LLXI01002463.1	8971	10171	1200	78.6463536463536	45.1024146544546	64.6943056943057
LLXI01002463.1	15329	16429	1100	65.2547452547453	46.0844686648501	87.4195804195804
LLXI01002463.1	19929	21029	1100	79.5344655344655	42.8690476190476	72.4025974025974
LLXI01002464.1	1402	2802	1400	71.7822177822178	44.0185581727338	81.973026973027
LLXI01002472.1	19519	21641	2122	54.3516483516484	40.8553069966683	57.9330669330669
LLXI01002472.1	22741	24941	2200	57.973026973027	46.1321525885559	65.004995004995
LLXI01002477.1	15683	17283	1600	77.4039900249377	46.7489069331668	87.052947052947
LLXI01002493.1	967	4667	3700	77.4277640102604	46.2834922458255	60.7132867132867
LLXI01002495.1	842	3942	3100	45.2344139650873	35.9990325701387	46.7756653992395
LLXI01002511.1	6001	9101	3100	186.757242757243	48.8087685237246	113.825174825175
LLXI01002514.1	145	2145	2000	80.4939825958156	46.5467266366817	83.3876123876124
LLXI01002514.1	4845	8045	3200	88.2017982017982	42.4545454545455	71.2297702297702
LLXI01002520.1	80	1880	1800	90.5556540548207	42.787895613548	82.2077922077922
LLXI01002525.1	14896	16496	1600	61.5643564356436	42.7014366021237	96.3166833166833
LLXI01002529.1	1647	5547	3900	99.2547452547453	44.2301973852858	77.4545454545455
LLXI01002538.1	351	7853	7502	57.5904095904096	40.228318927455	77.6113886113886
LLXI01002545.1	12018	17541	5523	80.986013986014	40.1245800336535	111.663336663337
LLXI01002550.1	61	1546	1485	73.5055164016088	39.7042957042957	85.8901098901099
LLXI01002550.1	33129	34229	1100	91.4145854145854	49.1516802906449	70.2107892107892
LLXI01002550.1	40317	41817	1500	61.966033966034	45.620253164557	64.7932067932068
LLXI01002553.1	209	1525	1316	91.093037129627	44.8247501921599	72.9380619380619
LLXI01002555.1	6708	11699	4991	81.2827172827173	41.6151966229727	81.4755244755245
LLXI01002557.1	1091	2453	1362	80.7832167832168	40.833904109589	84.4145854145854
LLXI01002571.1	79	9680	9601	82.06962705085	35.7309655244245	61.2594546400178
LLXI01002572.1	11907	16607	4700	114.197802197802	43.5089793941535	78.3426573426573
LLXI01002574.1	7262	8364	1102	102.707292707293	49.008174386921	105.844155844156
LLXI01002575.1	15656	16456	800	126	37.0362047440699	102.243662758236
LLXI01002581.1	11434	16634	5200	488.386613386613	43.5197077485099	113.391994089013
LLXI01002582.1	140	5755	5615	120.589223851994	40.4268880557043	73.958041958042
LLXI01002582.1	12522	14622	2100	77.2697302697303	38.853879105188	116.664335664336
LLXI01002583.1	5874	9535	3661	56.3776223776224	44.8126459940829	65.8861138861139
LLXI01002589.1	189	1775	1586	60.4413311806677	44.5076615589607	56.9110889110889
LLXI01002589.1	13582	15082	1500	85.7322677322677	44.1612258494337	65.1688311688312
LLXI01002593.1	24490	26090	1600	83.993006993007	38.5499021526419	79.2421598381386
LLXI01002594.1	2377	10266	7889	294.501498501498	39.9078290179183	50.4845154845155
LLXI01002598.1	9532	10632	1100	53.0979020979021	42.3732970027248	58.1778221778222
LLXI01002598.1	13205	14668	1463	78.9160839160839	44.6794582392777	77.0453241201616
LLXI01002600.1	12591	14291	1700	56.8151848151848	42.4750146972369	72.5458137548056
LLXI01002601.1	903	2103	1200	62.2247172594657	47.1673605328893	100.957042957043
LLXI01002612.1	4681	8381	3700	89.996003996004	46.6136963638095	72.6823176823177
LLXI01002627.1	6325	10626	4301	138.535464535465	46.2531882138203	69.0982802153304
LLXI01002631.1	17	11409	11392	79.0867612717801	40.0543636742345	51.9180093312597
LLXI01002650.1	1353	2653	1300	71.967032967033	41.1014604150653	72.9250749250749
LLXI01002655.1	2382	5082	2700	92.9150849150849	44.1666049611255	94.956043956044
LLXI01002655.1	19233	23873	4640	51.5944055944056	40.3208930356548	110.344423818364
LLXI01002660.1	6547	8461	1914	89.7222777222777	42.0010520778538	96.6113886113886
LLXI01002665.1	865	3965	3100	114.918965808053	33.7965172524992	62.022977022977
LLXI01002666.1	14434	23368	8934	93.6373626373626	39.3678838136602	126.529470529471
LLXI01002670.1	674	7778	7104	75.4392224311027	38.9013769150667	53.7252747252747
LLXI01002680.1	6460	7760	1300	88.9440559440559	66.7909300538048	164.330669330669
LLXI01002691.1	249	1349	1100	82.6425424795469	46.6684831970936	89.9300699300699
LLXI01002706.1	272	4873	4601	82.3188897642567	44.8800764427785	56.8771228771229
LLXI01002708.1	17043	23852	6809	82.0509490509491	38.5622161671208	82.0132180057258
LLXI01002712.1	6248	11448	5200	94.2967032967033	44.0316246919702	60.2867132867133
LLXI01002717.1	6	6409	6403	101.280864266423	43.1896993909016	96.3765163113885
LLXI01002720.1	181	5481	5300	74.6606509700809	43.6138464440672	57.2277722277722
LLXI01002722.1	135	1435	1300	64.1915106873966	39.5687932359723	89.6643356643357
LLXI01002736.1	368	1468	1100	117.444207734614	44.4432334241599	67.8541458541459
LLXI01002740.1	15683	16883	1200	81.8341658341658	45.0566194837635	65.3276723276723
LLXI01002749.1	142	1442	1300	75.3457411867747	37.1245196003075	133.668331668332
LLXI01002751.1	2752	5819	3067	121.958041958042	42.0737893927748	61.969030969031
LLXI01002771.1	18944	21945	3001	80.7832167832168	39.0363212262579	51.2661817285168
LLXI01002777.1	398	8893	8495	87.6086349406545	45.0405330372016	101.016983016983
LLXI01002779.1	3240	4640	1400	95.4965034965035	48.3733047822984	81.2657342657343
LLXI01002781.1	506	3106	2600	77.5252525252525	39.4808224594701	72.9510489510489
LLXI01002790.1	12	912	900	108.460692701633	43.8013318534961	58.1918081918082
LLXI01002794.1	79	3580	3501	95.7639002373449	37.1619537275064	92.8481518481518
LLXI01002794.1	5280	7380	2100	81.035964035964	45.313184198001	64.0489510489511
LLXI01002796.1	857	2372	1515	94.1352925043775	41.3617588274484	63.4295704295704
LLXI01002800.1	1895	9982	8087	90.3926073926074	41.9791753436068	67.014985014985
LLXI01002810.1	1963	11018	9055	125.791208791209	47.9069331667708	101.721278721279
LLXI01002819.1	7355	10355	3000	83.5144855144855	34.3875374875042	69.7412587412587
LLXI01002820.1	46	1674	1628	59.5003494435783	42.3057961359094	65.6713286713287
LLXI01002822.1	4743	10320	5577	217.688311688312	44.6445581622029	84.1818181818182
LLXI01002831.1	5424	6571	1147	76.3306693306693	43.1680290644868	114.9000999001
LLXI01002837.1	6919	9819	2900	76.6093906093906	35.0492933471217	77.6653346653347
LLXI01002851.1	4322	6422	2100	81.5844155844156	42.3541170871014	82.5786903599247
LLXI01002851.1	8822	14585	5763	102.572427572428	44.1196177214877	67.2707292707293
LLXI01002861.1	31	10051	10020	100.706139988431	42.8394425931536	57.4295704295704
LLXI01002864.1	6975	10028	3053	101.138861138861	45.2090795501874	59.5344655344655
LLXI01002866.1	78	4404	4326	87.9619319327973	42.8851239435044	64.3796203796204
LLXI01002870.1	697	1997	1300	152.879809950001	45.7663335895465	119.809190809191
LLXI01002871.1	695	5395	4700	140.221031057859	40.0021272069772	134.912422911605
LLXI01002874.1	4989	18259	13270	74.9050949050949	43.7848767969529	525.507492507493
LLXI01002876.1	8837	11149	2312	134.743256743257	46.3537592351152	104.955044955045
LLXI01002899.1	1916	7917	6001	69.0699300699301	41.6541407447469	95.4509997531474
LLXI01002908.1	6301	12226	5925	70.6063936063936	44.1140334484713	74.1603364080304
LLXI01002919.1	14247	16847	2600	114.020979020979	32.4732795078816	63.2387612387612
LLXI01002932.1	10086	11187	1101	120.62037962038	52.0726612170754	86.0395149635165
LLXI01002933.1	9851	12251	2400	106.050949050949	36.0241566014161	83.0187207072859
LLXI01002966.1	12831	17031	4200	195.957042957043	42.3156356551388	89.2450925615525
LLXI01002976.1	2494	4094	1600	80.0689310689311	45.3608724388632	73.028971028971
LLXI01002977.1	418	1818	1400	73.4267615778992	43.2284082798001	86.3176823176823
LLXI01002986.1	7895	9920	2025	61.6223776223776	47.8127914723518	77.2617382617383
LLXI01002988.1	699	5295	4596	65.1337891782933	38.7433944298976	100.196803196803
LLXI01002988.1	9595	10995	1400	74.5504495504496	37.4803711634547	62.416815075585
LLXI01002991.1	3393	4893	1500	56.8641358641359	42.5323117921386	58.2367632367632
LLXI01002995.1	8745	10645	1900	54.6633366633367	38.920568122041	59.4265734265734
LLXI01003012.1	10127	13707	3580	85.013986013986	39.7655255983035	72.0842452942815
LLXI01003016.1	961	2885	1924	76.9206942807203	44.4939505523409	122.538461538462
LLXI01003035.1	3744	5078	1334	78.2437562437562	41.2943889315911	55.7942057942058
LLXI01003050.1	179	1379	1200	82.9892940877376	48.9616985845129	62.3906093906094
LLXI01003055.1	4154	5854	1700	71.7016229712859	45.0340975896531	65.7172827172827
LLXI01003061.1	23482	27386	3904	69.1268731268731	44.0299850074963	82.4445554445554
LLXI01003066.1	48	12412	12364	81.8902253459894	39.17230226404	50.046275674338
LLXI01003068.1	49	8642	8593	69.9335734915065	35.3725953912478	61.2002471785865
LLXI01003074.1	17152	18150	998	172.127872127872	48.1398446170921	95.0172359210665
LLXI01003075.1	777	1934	1157	90.6372017467986	42.0908265213442	80.7292707292707
LLXI01003083.1	3394	7094	3700	79.7412587412587	39.8265333693596	73.4015984015984
LLXI01003083.1	10035	12735	2700	76.7932067932068	43.1868251056662	64.7500170288127
LLXI01003090.1	237	1337	1100	93.4288065588025	47.4214350590372	73.5114885114885
LLXI01003094.1	933	2033	1100	96.0501288153356	49.2488646684832	76.4345654345654
LLXI01003094.1	5233	6633	1400	57.8921078921079	36.1605995717345	75.6491856677524
LLXI01003105.1	18573	19973	1400	76.5134865134865	42.2540666150271	83.1128871128871
LLXI01003108.1	81	6981	6900	256.685689254101	36.9786987393131	251.007283476565
LLXI01003116.1	3	2764	2761	70.3856041131105	39.4372918978912	93.6493506493507
LLXI01003121.1	674	2174	1500	80.6813576494428	46.9761904761905	90.8721278721279
LLXI01003127.1	18039	18739	700	89.9080919080919	45.6890156918688	91.75382803298
LLXI01003131.1	728	10543	9815	94.8311320546006	41.4424074714632	677.611799410029
LLXI01003162.1	1026	2346	1320	76.5884115884116	40.0800667222686	83.1158841158841
LLXI01003166.1	3578	6944	3366	221.611388611389	45.2875044015746	113.458921305515
LLXI01003177.1	83	5383	5300	147.334656668137	42.0418891716048	101.311688311688
LLXI01003182.1	5668	7068	1400	200.843156843157	52.6178203240059	75.6093906093906
LLXI01003201.1	127	6215	6088	474.373505751447	40.7337110481586	269.773976444195
LLXI01003207.1	34	8733	8699	86.2570090500601	40.0322293455229	97.6233766233766
LLXI01003211.1	196	3865	3669	75.5593647592639	39.9225215217995	91.3346653346653
LLXI01003216.1	6201	12501	6300	111.688311688312	44.6848319709355	85.912352539729
LLXI01003245.1	5245	6648	1403	78.8381618381618	40.6052819414704	82.5278978536268
LLXI01003249.1	4310	5510	1200	81.3126873126873	46.9340659340659	70.7602397602398
LLXI01003250.1	13	3622	3609	73.3077891576475	37.517490283176	72.7932067932068
LLXI01003250.1	11081	15581	4500	80.042957042957	43.21225544376	55.6503496503497
LLXI01003254.1	109	11389	11280	211.620226233112	38.8500319081047	209.581389301634
LLXI01003258.1	800	8032	7232	83.1462083130642	43.4765865438932	61.8579728059333
LLXI01003260.1	3430	4995	1565	410.004995004995	58.548137737175	371.112887112887
LLXI01003273.1	110	1510	1400	78.5230151790319	43.8986438258387	60.1328671328671
LLXI01003284.1	94	11138	11044	80.9137560528352	43.6399062752521	72.8242896425298
LLXI01003290.1	502	9577	9075	69.7086153532193	36.3909667536357	57.5710503089144
LLXI01003296.1	15	2515	2500	64.8128962424617	39.3382646941224	61.2677322677323
LLXI01003296.1	11513	14372	2859	67.8761238761239	39.6718817905259	59.5971634586735
LLXI01003302.1	6	4906	4900	98.2142994500212	48.290348908386	477.123876123876
LLXI01003330.1	5159	9159	4000	98.1318681318681	41.7335666083479	65.4575424575425
LLXI01003330.1	10635	15911	5276	68.7582417582418	37.7407579632644	62.4974212034384
LLXI01003348.1	411	1511	1100	75.658470683599	59.455949137148	309.838161838162
LLXI01003354.1	6719	8019	1300	75.6133866133866	43.8941841680129	66.1798201798202
LLXI01003360.1	10469	12069	1600	95.4485514485514	45.6926920674578	58.0209828823854
LLXI01003361.1	78	2078	2000	71.0477364564071	40.4072963518241	51.9470529470529
LLXI01003364.1	13	2113	2100	137.645292647097	45.6380188776988	96.9080919080919
LLXI01003364.1	5613	7013	1400	60.8561438561439	47.993984962406	65.2797202797203
LLXI01003381.1	4186	8201	4015	76.4485514485514	41.4862105383661	74.2963663890992
LLXI01003391.1	2377	3777	1400	84.0739260739261	45	133.824467201771
LLXI01003395.1	5460	6860	1400	65.3376623376623	42.1763026409707	72.025694341304
LLXI01003400.1	7130	8530	1400	81.99000999001	36.1356174161313	119.498501498501
LLXI01003404.1	1974	4774	2800	82.2377622377622	39.5169582292039	63.025974025974
LLXI01003410.1	493	5693	5200	70.6767585896682	47.5612384372683	63.4638429011682
LLXI01003427.1	4390	8584	4194	62.0679320679321	35.5494466262049	54.2932414820331
LLXI01003428.1	4437	5737	1300	77.2067932067932	42.026851098454	74.1318681318681
LLXI01003466.1	2541	3641	1100	116.265734265734	44.6648501362398	85.6863136863137
LLXI01003493.1	771	6813	6042	123.919370153505	65.5133414913622	136.281464840578
LLXI01003499.1	32	3132	3100	81.00570208702	36.3031280232183	71.4865134865135
LLXI01003499.1	5432	7300	1868	71.6363636363636	41.9661299278179	74.0463424300759
LLXI01003501.1	1787	5887	4100	79.4935064935065	41.2092172640819	57.139911634757
LLXI01003504.1	36	1345	1309	90.7550747936024	38.8462720983859	67.5064935064935
LLXI01003506.1	3520	7220	3700	76.3386613386613	40.0324604473541	162.151848151848
LLXI01003507.1	3015	4515	1500	76.4205794205794	41.873417721519	78.8121878121878
LLXI01003517.1	1649	4249	2600	74.0559440559441	50.3863440116519	102.701298701299
LLXI01003524.1	2776	5434	2658	72.4795204795205	49.0503323373423	77.4905094905095
LLXI01003529.1	84	1884	1800	85.5659460100391	35.3598001110494	83.389037324913
LLXI01003530.1	2795	5849	3054	74.3556443556444	37.2952349216928	85.3242468239564
LLXI01003556.1	3984	7484	3500	89.6553446553446	41.1439588688946	102.442652181125
LLXI01003561.1	819	16025	15206	80.2508332687389	39.8034152436485	63.987012987013
LLXI01003572.1	1494	4694	3200	75.2837162837163	45.4496253122398	70.1548451548451
LLXI01003579.1	49	5513	5464	133.304909190711	41.9323207075562	117.710404512801
LLXI01003583.1	14114	17528	3414	54.3646353646354	39.7556600999706	55.4625374625375
LLXI01003585.1	1600	5500	3900	2897.66433566434	65.4457831325301	1402
LLXI01003587.1	2088	3188	1100	64.1078921078921	49.6584922797457	63.7082917082917
LLXI01003593.1	969	7546	6577	115.422673791886	37.5421361688621	68.5782710556831
LLXI01003618.1	1597	2697	1100	74.5534465534465	47.9037238873751	75.8631368631369
LLXI01003623.1	286	4086	3800	122.647665189156	46.6674827504235	62.5354645354645
LLXI01003624.1	534	9171	8637	95.1293464937746	40.5637749108384	52.8781218781219
LLXI01003635.1	5534	7941	2407	71.3986013986014	38.6258177060619	84.3107727016356
LLXI01003638.1	4651	6061	1410	66.8531468531469	42.1741613133476	89.6203796203796
LLXI01003654.1	6329	12378	6049	57.2627372627373	40.3708587815696	73.3505931879066
LLXI01003660.1	3690	8490	4800	89.7292707292707	40.3036867319308	59.0568594945176
LLXI01003667.1	160	1960	1800	107.423733447912	46.4208772903942	70.5144855144855
LLXI01003687.1	8690	10683	1993	66.5324675324675	31.6549184639663	109.332667332667
LLXI01003688.1	3897	9934	6037	78.1228771228771	40.681849483171	56.6603396603397
LLXI01003691.1	4591	6191	1600	78.2377622377622	42.1905059337914	102.952047952048
LLXI01003693.1	64	1964	1900	63.238351132576	40.6107311941084	57.4990771754734
LLXI01003699.1	1559	4960	3401	84.0669330669331	45.3400874583532	70.7486787235466
LLXI01003709.1	2842	4442	1600	112.013986013986	43.8569643972517	58.5314112076885
LLXI01003731.1	4203	8288	4085	90.992007992008	42.0527801494348	77.9510489510489
LLXI01003731.1	11388	12588	1200	86.5334665334665	36.3180682764363	88.7832167832168
LLXI01003732.1	10797	15527	4730	51.1658341658342	38.2184376156979	49.3448836830974
LLXI01003755.1	2691	4491	1800	149.127872127872	46.5824541921155	93.468484612388
LLXI01003758.1	5677	6878	1201	91.8171828171828	39.4254787676936	54.3436563436563
LLXI01003758.1	8578	11633	3055	60.5964035964036	39.5227524972253	79.7618037135279
LLXI01003762.1	7053	8453	1400	61.1968031968032	44.8004518072289	93.0689310689311
LLXI01003762.1	9953	14535	4582	73.1708291708292	37.1365324193088	112.576803215754
LLXI01003764.1	3716	5016	1300	73.3686313686314	47.6802459646426	103.263076454177
LLXI01003765.1	10383	11883	1500	78.4815184815185	35.2211858760826	100.558487247142
LLXI01003790.1	4042	6522	2480	80.8171828171828	40.0993892282066	81.9648526777441
LLXI01003793.1	590	6316	5726	79.2962559924708	44.0792272262977	78.2440557275542
LLXI01003804.1	11	1711	1700	108.288419641361	40.808935920047	62.6803196803197
LLXI01003809.1	494	2194	1700	87.7936682399086	44.7148736037625	86.1768231768232
LLXI01003815.1	831	2731	1900	94.9190294506371	40.6948974224093	62.1568431568432
LLXI01003815.1	4761	9561	4800	65.6313686313686	43.2289363301087	89.4360904213761
LLXI01003825.1	5575	6975	1400	59.5864135864136	44.5250560957367	79.5454545454545
LLXI01003825.1	10426	11826	1400	76.4525474525474	41.0106382978723	69.1378621378621
LLXI01003834.1	573	3440	2867	69.4553087118532	42.1106747590146	86.1288711288711
LLXI01003841.1	1766	3166	1400	53.4885114885115	37.9536045681656	83.7292707292707
LLXI01003851.1	4023	5023	1000	58.6423576423576	40.6343656343656	70.3948697501329
LLXI01003853.1	4848	6948	2100	78.8191808191808	34.4531175630652	61.6099237905898
LLXI01003866.1	1498	4898	3400	57.8371628371628	41.4246152042306	62.4670595664071
LLXI01003877.1	3740	5240	1500	91.1368631368631	50.2291805463025	80.6143856143856
LLXI01003884.1	693	2915	2222	74.7111507486082	38.1826442526124	71.2277722277722
LLXI01003893.1	2350	4950	2600	75.3616383616384	35.1814686658977	70.8175867768595
LLXI01003896.1	392	4092	3700	70.325514226611	36.9283470700526	65.6455961530558
LLXI01003901.1	2669	6669	4000	114.243756243756	40.0285571142285	79.8272450016943
LLXI01003914.1	624	4137	3513	75.51382570596	39.8783958619975	52.3106856084002
LLXI01003915.1	10982	13487	2505	54.6413586413586	39.9036385445822	53.2637362637363
LLXI01003926.1	775	1975	1200	61.9513971726606	34.669442131557	63.2479434413519
LLXI01003934.1	5232	5932	700	79.988011988012	39.4522111269615	78.8161880100439
LLXI01003942.1	3067	6820	3753	52.5864135864136	41.4759395855286	57.4005994005994
LLXI01003942.1	10335	11735	1400	78.2877122877123	39.8051391862955	87.8941058941059
LLXI01003946.1	32	4832	4800	72.6351315055474	39.2878081279147	80.2641621943948
LLXI01003950.1	3977	5077	1100	88.7962037962038	53.4514078110808	70.9115072417635
LLXI01003955.1	71	4808	4737	92.8136848152167	42.7953563227481	73.4106463878327
LLXI01003957.1	55	955	900	66.953909120506	41.9411764705882	83.3366633366633
LLXI01003960.1	2782	3982	1200	76.6123876123876	46.5195670274771	79.5610229847847
LLXI01003961.1	48	2848	2800	77.606154061821	37.5058907533024	222.948051948052
LLXI01003965.1	7517	10631	3114	61.3816183816184	40.8231478320246	58.0020744838487
LLXI01003968.1	435	2335	1900	66.6930567968196	41.231884057971	88.8431568431568
LLXI01003973.1	1153	3818	2665	80.7852147852148	40.7281814686659	91.607202347902
LLXI01003978.1	45	1667	1622	100.141186700533	40.1114527286703	78.5444555444555
LLXI01003982.1	2136	8287	6151	106.773226773227	41.4539375928678	57.0180241455535
LLXI01003986.1	2164	3264	1100	53.6663336663337	41.6866485013624	57.4875124875125
LLXI01004007.1	82	5468	5386	66.6363332562145	41.7670011320893	56.2877122877123
LLXI01004012.1	4012	5512	1500	63.2727272727273	42.8687541638907	88.3596403596404
LLXI01004012.1	10806	12306	1500	56.3416583416583	41.4996431120628	61
LLXI01004016.1	782	2082	1300	66.5593033266374	45.5426594926979	79.7842157842158
LLXI01004027.1	754	2754	2000	89.1456022496485	40.3508245877061	59.5504495504495
LLXI01004049.1	1565	2763	1198	69.1238761238761	43.0299727520436	60.9430569430569
LLXI01004062.1	118	1491	1373	88.4264889629321	44.6295157571099	58.1458541458541
LLXI01004076.1	3102	5967	2865	77.7772227772228	38.83034078417	93.6753246753247
LLXI01004079.1	5496	6697	1201	81.8451548451549	39.8133216476775	55.0919080919081
LLXI01004082.1	5186	8158	2972	94.7742257742258	42.3647018269562	92.3456543456543
LLXI01004085.1	3466	7595	4129	111.984015984016	36.9254037426301	79.3113597664802
LLXI01004096.1	422	3022	2600	61.2347853861084	37.9969242599	389.44955044955
LLXI01004099.1	3464	5264	1800	73.4565434565435	37.4297612437535	89.9090909090909
LLXI01004103.1	3430	4330	900	77.6303696303696	36.3895671476138	84.1321861146986
LLXI01004112.1	1103	2903	1800	95.947052947053	45.3081621321488	687.321678321678
LLXI01004116.1	8707	9907	1200	76.987012987013	42.8126561199001	95.7902097902098
LLXI01004119.1	74	1307	1233	71.7507719453022	41.2073272273106	61.3696303696304
LLXI01004126.1	3473	4573	1100	75.9410589410589	43.129218900675	69.7867238183503
LLXI01004127.1	6512	8112	1600	50.3566433566434	39.1600512163892	74.2603305785124
LLXI01004133.1	2239	3739	1500	74.7522477522478	30.8120617110799	74.8900211376471
LLXI01004134.1	3235	4911	1676	85.6263736263736	49.5746408494691	66.6133866133866
LLXI01004150.1	418	2954	2536	87.9101471170102	38.158026233604	86.4615384615385
LLXI01004173.1	93	2495	2402	75.3274360437706	43.2511693631026	87.7332667332667
LLXI01004176.1	2584	6784	4200	70.8281718281718	41.7351050368802	121.553050722862
LLXI01004189.1	1348	6028	4680	50.0699300699301	38.5941893158388	53.3166833166833
LLXI01004193.1	63	3976	3913	64.1581110235951	36.0209564174815	58.7166585754907
LLXI01004202.1	877	2677	1800	73.4703123922488	36.9106052193226	52.2377622377622
LLXI01004203.1	5582	6782	1200	93.8891108891109	44.3604960141718	84.3686313686314
LLXI01004206.1	455	4155	3700	93.7734713472752	37.1340178330181	91.5431762139605
LLXI01004210.1	11	6356	6345	90.7074570647056	39.0639872025595	71.5126426816934
LLXI01004214.1	5825	6725	900	116.140859140859	57.5793562708102	110.091908091908
LLXI01004221.1	154	2554	2400	59.6729720948702	41.7700957934194	62.4375624375624
LLXI01004227.1	397	1597	1200	73.1931655861993	45.1199000832639	56.8301698301698
LLXI01004238.1	3927	6878	2951	51.5311720698254	36.1644260599793	72.7100942126514
LLXI01004239.1	3263	4163	900	71.2887112887113	43.7780244173141	72.4985405720957
LLXI01004243.1	33	1929	1896	80.8249096579377	45.5726970033296	79.96003996004
LLXI01004252.1	757	2057	1300	122.532544947601	35.4388931591084	91.0344482720302
LLXI01004255.1	1466	2866	1400	59.6623376623377	38.9557458957887	87.2925947679935
LLXI01004259.1	559	8711	8152	83.9927205863832	49.8472519628837	66.9419281743209
LLXI01004269.1	802	4102	3300	60.5183984822734	41.4009520516081	57.4346208869814
LLXI01004270.1	1465	3065	1600	60.8521478521479	47.9173660426081	62.953046953047
LLXI01004272.1	281	1581	1300	69.6872312027288	42.0991544965411	64.974025974026
LLXI01004277.1	899	2829	1930	67.5101982841884	39.3497668221186	63.0659340659341
LLXI01004277.1	4429	5926	1497	70.015984015984	45.5924339757316	87.5994005994006
LLXI01004286.1	3291	4391	1100	73.8951048951049	48.7693006357856	156.836163836164
LLXI01004289.1	4029	5129	1100	87.3816183816184	41.9000908265213	90.1265976436987
LLXI01004322.1	48	4422	4374	64.6478704259148	39.1114718811031	115.102897102897
LLXI01004322.1	6821	8265	1444	102.060939060939	28.9578872234118	58.2760623662489
LLXI01004326.1	1	4458	4457	74.838181116452	40.4014253188479	57.9070929070929
LLXI01004337.1	713	1813	1100	92.2190080799964	52.0871934604905	76.8491508491508
LLXI01004363.1	271	1542	1271	95.1488268617692	42.9608659450458	105.474525474525
LLXI01004367.1	807	3907	3100	95.3791682760396	44.6394124828057	73.9941323162681
LLXI01004375.1	5	6933	6928	88.062954666174	39.4770852036719	81.050163630147
LLXI01004384.1	2395	3895	1500	75.8181818181818	41.7395069953364	153.947561802162
LLXI01004393.1	318	1818	1500	161.250772975462	44.0293137908061	59.3166833166833
LLXI01004400.1	4	3930	3926	142.740322619888	40.0602409638554	139.955466277088
LLXI01004407.1	62	3545	3483	83.5727541796656	38.0124204786428	75.4811852849567
LLXI01004414.1	978	2278	1300	126.678096006454	45.7663335895465	69.7212787212787
LLXI01004426.1	54	3054	3000	74.7714916330713	40.3431005110733	71.4537167061857
LLXI01004433.1	1762	4062	2300	102.547452547453	40.6431986093003	68.0010220594498
LLXI01004442.1	1390	3690	2300	49.8771228771229	39.8470230334637	55.0899100899101
LLXI01004456.1	126	2256	2130	97.8013237443053	37.1815882650481	56.1488511488512
LLXI01004459.1	1359	3453	2094	69.2777222777223	42.6145610278373	74.8771228771229
LLXI01004462.1	95	8954	8859	67.4936533202726	40.0590028121488	164.686313686314
LLXI01004476.1	12	5831	5819	60.299485134371	36.383321972279	53.4227467141207
LLXI01004480.1	55	2355	2300	66.9611923150571	46.6093003042156	64.9414244940322
LLXI01004481.1	1665	3265	1600	63.4575424575425	35.054341036852	77.4105894105894
LLXI01004495.1	2221	3421	1200	53.1148851148851	32.4211843202669	68.812813699439
LLXI01004509.1	30	1230	1200	72.785135963356	43.8101582014988	62.6493506493507
LLXI01004509.1	10058	11658	1600	71.5834165834166	41.052467207995	71.987211856904
LLXI01004510.1	869	2769	1900	71.0448725316659	48.5007890583903	63.9400782318639
LLXI01004522.1	38	738	700	75.1112952680865	34.3908701854494	124.183816183816
LLXI01004536.1	110	2727	2617	101.733130333446	38.0392156862745	97.292992632074
LLXI01004546.1	64	3664	3600	70.5503708024331	48.0850645678838	64.4859585883142
LLXI01004552.1	11	3311	3300	105.323222559248	43.8562874558135	103.147533238847
LLXI01004564.1	4416	5716	1300	88.2417582417582	41.9385088393543	85.4245754245754
LLXI01004569.1	130	3630	3500	127.945451831953	36.9882890602685	69.3263229308005
LLXI01004588.1	4602	7334	2732	56.9030969030969	42.1193004372267	62.3076536112109
LLXI01004624.1	74	3553	3479	167.145356990427	37.4228168185828	153.262853272582
LLXI01004629.1	19	5935	5916	117.491076959382	39.8866594950903	89.6175139822786
LLXI01004631.1	348	1763	1415	106.3648886508	40.6224125624554	123.114885114885
LLXI01004639.1	5462	9355	3893	85.6013986013986	35.7372679676345	59.6191181919229
LLXI01004641.1	49	1955	1906	65.7063230718105	36.5391899000526	68.0979020979021
LLXI01004643.1	2855	5466	2611	67.0679320679321	44.140150463558	71.1479314263607
LLXI01004673.1	155	5985	5830	67.8575607101558	46.5549500454133	63.1855087745726
LLXI01004677.1	596	2396	1800	77.8122862447477	46.4886174347585	59.2937062937063
LLXI01004684.1	2161	3361	1200	74.2207792207792	43.0466278101582	90.2665500874344
LLXI01004741.1	3798	9666	5868	65.017982017982	35.8548822848321	70.1768231768232
LLXI01004741.1	12919	15319	2400	78.2567432567433	37.0123299319728	99.9190809190809
LLXI01004741.1	16734	19348	2614	88.7652347652348	44.2133771502471	88.6793469112944
LLXI01004751.1	62	3363	3301	93.2964175895603	34.6301120872463	82.1716490841206
LLXI01004757.1	365	3365	3000	103.971494664577	40.1588039144412	95.0461881340301
LLXI01004761.1	840	2440	1600	82.3585190293522	37.633354153654	78.5063238552437
LLXI01004766.1	1	3201	3200	77.7538635414363	45.8725841377381	74.9921763166987
LLXI01004783.1	337	1537	1200	113.115828334102	30.2223147377186	71.3008770359764
LLXI01004785.1	13	6780	6767	87.8210502925709	32.3663267346531	51.7656520235213
LLXI01004800.1	26	1026	1000	70.8959944189291	44.0863387978142	86.2817182817183
LLXI01004810.1	120	2692	2572	64.011857357756	42.7317073170732	68.3669497185383
LLXI01004818.1	63	5997	5934	66.5326505257416	41.4323784143904	163.222777222777
LLXI01004821.1	780	1980	1200	68.0498278970661	38.4521232306411	59.5044336960903
LLXI01004828.1	103	1903	1800	70.4640565453894	47.9733481399223	63.2847152847153
LLXI01004832.1	107	5107	5000	95.3218859268168	43.9072477280194	92.7096384463934
LLXI01004860.1	68	1368	1300	76.4417378658426	45.7469135802469	88.5504495504496
LLXI01004863.1	718	8609	7891	158.962960771552	42.3896559367655	159.416243654822
LLXI01004892.1	34	3200	3166	62.0594676126365	38.7180939686771	56.9702616859207
LLXI01004902.1	141	1284	1143	85.4170055118822	38.4913714804723	84.8681318681319
LLXI01004912.1	626	2026	1400	73.4957216200799	46.8547197640118	204.675324675325
LLXI01004917.1	212	1612	1400	74.127760005369	33.4161313347609	76.0779220779221
LLXI01004922.1	120	4190	4070	71.2009748781402	40.6865711969738	80.5829300483942
LLXI01004931.1	662	3112	2450	63.9933426481466	41.6026655560183	64.5509278696784
LLXI01004968.1	1103	2703	1600	43.010989010989	28.2154903185509	90.7082773297491
LLXI01004986.1	29	3097	3068	63.0238681473293	35.3915361546151	54.4407482305359
LLXI01005005.1	37	6021	5984	64.2061574853948	36.1325414463053	81.7732267732268
LLXI01005030.1	51	5274	5223	103.19843296827	37.0997250687328	87.3512354785174
LLXI01005036.1	76	2877	2801	91.2249950658977	35.7422349161014	78.5234765234765
LLXI01005037.1	459	3059	2600	79.1264367816092	40.7855175127902	72.1111111111111
LLXI01005056.1	915	2615	1700	110.046476691235	41.9092032118592	76.1018981018981
LLXI01005059.1	578	2778	2200	90.8980553143338	53.4334393457519	80.7586290387668
LLXI01005092.1	697	2597	1900	101.663378656591	33.4445028932141	101.819362620031
LLXI01005097.1	23	1023	1000	72.9234099577363	37.8781218781219	68.3885153752893
LLXI01005109.1	42	2843	2801	64.0446474745734	40.7455409546589	51.0423336890786
LLXI01005112.1	8405	11495	3090	104.006993006993	38.414339882799	58.7192807192807
LLXI01005120.1	1646	5218	3572	77.3756243756244	45.3996366939146	96.4225774225774
LLXI01005140.1	153	2911	2758	110.682026497792	35.244724176231	96.5062935873448
LLXI01005146.1	65	2865	2800	86.0237187890613	35.675473045341	80.6193056576047
LLXI01005151.1	70	4370	4300	76.6857436217942	41.1279634390174	92.0719280719281
LLXI01005152.1	598	2298	1700	80	44.7125220458554	56.8565607171964
LLXI01005158.1	1119	2219	1100	69.046953046953	53.6167120799273	108.77950577235
LLXI01005161.1	1361	3161	1800	77.3136863136863	41.047196002221	72.3686313686314
LLXI01005175.1	6645	7875	1230	82.3726273726274	44.1940049958368	83.1788211788212
LLXI01005182.1	10549	11349	800	79.2807192807193	36.8888888888889	79.0258595781566
LLXI01005188.1	20	2853	2833	74.4037636313531	35.8157395600253	69.2689208405751
LLXI01005194.1	557	1657	1100	70.5331539725245	49.605812897366	173.555444555445
LLXI01005209.1	65	4889	4824	67.6711903647693	41.201656669523	64.1715096945823
LLXI01005212.1	131	1631	1500	62.2346799436987	43.1625582944704	60.5443434929227
LLXI01005230.1	772	2572	1800	68.937245099329	41.3586896168795	54.0702101736217
LLXI01005236.1	197	1397	1200	61.3574737024371	36.8720538720539	56.0627347522804
LLXI01005268.1	1740	2640	900	65.978021978022	39.0321864594895	65.4573615738537
LLXI01005272.1	789	1969	1180	67.9258584017016	48.6866485013624	73.3456543456543
LLXI01005293.1	2429	3429	1000	57.7072927072927	37.5184815184815	86.6323676323676
LLXI01005295.1	596	1896	1300	68.4604637764655	41.0714834742506	69.2332227023191
LLXI01005307.1	34	2634	2600	81.5023192932566	38.4413687043445	80.6002713513766
LLXI01005315.1	138	4845	4707	80.3238327690733	39.304910320494	66.9561296383279
LLXI01005317.1	1837	4149	2312	69.8021978021978	45.6658733936221	65.4716556929501
LLXI01005335.1	24	3147	3123	92.8258056384186	47.2505764796311	95.7892107892108
LLXI01005351.1	18	1518	1500	77.2071726626819	38.2978014656895	48.1068931068931
LLXI01005362.1	557	2057	1500	66.3972001806335	36.0113257828115	58.9006040637013
LLXI01005372.1	835	2035	1200	65.7716304372362	47.4912572855953	63.7830127007845
LLXI01005381.1	156	1456	1300	59.0475877673163	38.5249807840123	55.9719611887845
LLXI01005383.1	2096	3296	1200	71.3006993006993	34.2739383846794	52.8791208791209
LLXI01005385.1	106	2606	2500	61.0207081825305	39.7740903638545	58.3123029575139
LLXI01005387.1	3243	5443	2200	59.1848151848152	41.2267151294866	103.38961038961
LLXI01005407.1	18	7273	7255	67.7924601431488	39.3634747833815	68.7545344958089
LLXI01005408.1	42	2342	2300	64.8221190317464	38.9986962190352	64.5762511584801
LLXI01005416.1	17	1517	1500	55.9169616793988	42.1798800799467	55.0969030969031
LLXI01005425.1	137	1437	1300	60.2615397839603	45.1967717140661	93.1148851148851
LLXI01005466.1	1480	2580	1100	55.3016983016983	42.8519527702089	54.642892263986
LLXI01005469.1	2960	6473	3513	48.5544455544456	38.4443981674302	56.8972074774983
LLXI01005471.1	685	1985	1300	66.830576258862	44.9638739431207	56.9461319411486
LLXI01005479.1	1444	2458	1014	222.354645354645	37.1508491508491	104.175202628697
LLXI01005481.1	75	2475	2400	95.0055432774175	40.1786755518534	92.3700867789689
LLXI01005499.1	25	2040	2015	56.6801999924815	39.5363686840644	56.0298282265552
LLXI01005504.1	509	2509	2000	60.0301631102975	43.9380309845077	59.7627316098968
LLXI01005518.1	1059	2159	1100	43.001998001998	30.8383287920073	79.1856706675089
LLXI01005526.1	124	2397	2273	71.2127963517486	37.8464334393458	69.554563602085
LLXI01005528.1	30	2130	2100	76.2180092491707	37.2051404093289	74.8554894908121
LLXI01005533.1	8	1208	1200	159.230174960236	40.5428809325562	71.6853146853147
LLXI01005545.1	1230	2430	1200	53.2187812187812	42.51873438801	58.1788804631698
LLXI01005559.1	140	3754	3614	92.0214860776371	41.3388075687255	56.4205794205794
LLXI01005572.1	88	2488	2400	74.2765336944068	40.2265722615577	69.1739267676768
LLXI01005580.1	501	1749	1248	62.8882931482517	36.4178019981835	75.0639360639361
LLXI01005620.1	239	4349	4110	63.5593492565152	44.1196178934599	61.3519289480988
LLXI01005626.1	663	2063	1400	59.415559661007	39.8772305496074	81.032967032967
LLXI01005631.1	6358	8336	1978	57.1808191808192	43.8547271329746	93.4977299478729
LLXI01005634.1	4	3136	3132	84.5155174652643	44.11080835604	83.5241455001568
LLXI01005639.1	675	2375	1700	79.5495746139269	41.4379776601999	79.7843251329787
LLXI01005645.1	105	8805	8700	72.1218535317366	40.8686232062269	65.7192169137188
LLXI01005656.1	5	1005	1000	115.581437926907	37.7332667332667	52.5424575424575
LLXI01005660.1	106	1506	1400	134.126746720226	40.3761598857959	134.501586025108
LLXI01005678.1	23	4933	4910	67.3254401570456	38.9320788003528	53.5054945054945
LLXI01005688.1	41	2341	2300	65.563286485578	36.5219469795741	66.2227823661911
LLXI01005703.1	44	2372	2328	77.3358538316719	29.6653628857019	76.4948026234377
LLXI01005707.1	1106	2206	1100	256.845154845155	45.8792007266122	77.714047778855
LLXI01005720.1	22	1222	1200	75.850185328851	44.2497918401332	72.045954045954
LLXI01005732.1	128	2328	2200	69.0617223642999	40.2798727850977	64.5169220115987
LLXI01005748.1	16	2116	2100	67.0506635961457	38.7881960970966	66.9376652117785
LLXI01005761.1	42	4875	4833	90.802179870714	40.1587811427013	109.0036900369
LLXI01005763.1	1148	2248	1100	168.696303696304	31.1571298819255	94.3534699748292
LLXI01005774.1	243	1743	1500	71.4736194108285	46.9606928714191	70.3618026143393
LLXI01005779.1	642	2242	1600	65.4416310424203	41.7025834908633	63.7268069940973
LLXI01005783.1	754	2254	1500	65.0227014755959	38.1665505226481	61.6966610073571
LLXI01005785.1	52	2252	2200	64.2810718928107	36.0867787369378	59.9632397495455
LLXI01005799.1	6647	9030	2383	47.2077922077922	37.6583385384135	57.7224633948937
LLXI01005813.1	699	2199	1500	111.741627278866	30.8480463096961	112.347650539506
LLXI01005819.1	216	1616	1400	99.1386650946486	46.8772305496074	99.3707897408732
LLXI01005876.1	95	1216	1121	82.5830441376828	37.1238761238761	74.0108124886831
LLXI01005882.1	93	1693	1600	94.2521272851494	38.1149281698938	86.8568073165662
LLXI01005897.1	82	2087	2005	81.3303464173241	41.3913043478261	80.235257583682
LLXI01005914.1	972	4632	3660	126.155019941044	39.9562113279391	142.879035553739
LLXI01005916.1	401	1601	1200	107.698511806957	47.7926727726894	113.752252917713
LLXI01005949.1	691	1791	1100	61.3093540356947	45.2742960944596	664.871128871129
LLXI01005969.1	34	2143	2109	67.2616510921969	35.7286356821589	60.8313216837807
LLXI01005983.1	8	908	900	67.4850341208531	36.1698113207547	66.0724561202248
LLXI01006021.1	303	2003	1700	80.1276147235285	38.7278071722516	80.9870065243835
LLXI01006032.1	92	2092	2000	61.7138755748035	31.5452273863068	61.3812602151587
LLXI01006035.1	170	4324	4154	59.1610029763817	37.6298031865042	59.8043932364388
LLXI01006040.1	345	4003	3658	73.3401659834017	39.8339245404708	64.1551133222775
LLXI01006045.1	257	1990	1733	61.2289313013797	43.7658157602664	72.9190809190809
LLXI01006057.1	124	1324	1200	68.4540547515107	36.9200666111574	67.7963403716401
LLXI01006058.1	19	1619	1600	66.9012235771516	41.8831980012492	66.2102357629089
LLXI01006077.1	345	1945	1600	86.5316975843804	41.1086820737039	86.4418414666378
LLXI01006091.1	594	1994	1400	82.5029902875461	43.435403283369	80.5975579613426
LLXI01006092.1	121	1221	1100	79.4950002222123	29.5090909090909	77.2990080087368
LLXI01006101.1	51	2051	2000	66.0092724864289	35.3243378310845	63.9381569362056
LLXI01006117.1	13	1913	1900	82.2026937401153	39.2240925828511	75.882730964989
LLXI01006136.1	179	5017	4838	62.3128548428099	32.610155937625	52.7427704971299
LLXI01006139.1	401	1602	1201	60.196160219416	40.6053288925895	56.4797216222702
LLXI01006149.1	90	3816	3726	67.6785418784426	36.0639786737754	64.8483618440128
LLXI01006157.1	484	1584	1100	74.257444236897	35.2924613987284	69.2777105517909
LLXI01006166.1	447	1847	1400	62.3602008571058	41.5574589578872	60.0374749944432
LLXI01006188.1	23	1923	1900	80.9332241116321	38.9773803261441	76.4160372536771
LLXI01006204.1	62	1962	1900	73.483775878098	36.7306680694371	71.5601190340974
LLXI01006246.1	44	1344	1300	115.848979956252	46.0138355111453	114.483331034166
LLXI01006258.1	142	2758	2616	95.4513689340475	38.2666969559291	81.2277722277722
LLXI01006271.1	195	1395	1200	80.0897040869717	31.4979184013322	60.9667071688943
LLXI01006274.1	287	1487	1200	77.2409404570059	43.0416319733555	63.7282717282717
LLXI01006277.1	469	1669	1200	77.7471322029364	39.0066611157369	67.1976134142578
LLXI01006280.1	72	1372	1300	75.4213790702826	48.9477325134512	65.7230600316466
LLXI01006297.1	48	1048	1000	56.4562061340256	37.6633366633367	58.8267932489452
LLXI01006299.1	178	1378	1200	61.284806776072	45.6261448792673	63.2303912536085
LLXI01006312.1	167	3962	3795	66.8052786279204	34.056765440914	62.5129690254344
LLXI01006321.1	119	3336	3217	59.0102545593512	42.548610610524	57.3180323613394
LLXI01006328.1	2	1202	1200	133.757258161667	33.7651579846285	79.2697594501718
LLXI01006348.1	540	1858	1318	80.6350351795057	42.8224442736357	69.0043444124575
LLXI01006379.1	656	1856	1200	110.906590974193	37.0358034970858	112.516209410205
LLXI01006388.1	41	1832	1791	97.1677591378736	28.6114050558495	84.4676707054694
LLXI01006407.1	93	1593	1500	67.0022887659737	45.8867421718854	64.745851792741
LLXI01006410.1	67	1367	1300	68.799582231506	45.9431206764028	67.0823301757307
LLXI01006446.1	539	1739	1200	304.653767820774	39.1207327227311	332.184470094439
LLXI01006455.1	731	3738	3007	143.795494865867	44.8388507183011	91.5380145574653
LLXI01006470.1	2758	4158	1400	56.1498501498502	41.9800142755175	69.5196541907175
LLXI01006472.1	48	1348	1300	97.8797300061362	34.4950038431975	97.5775856121064
LLXI01006474.1	8	1808	1800	95.2524316716035	30.2892837312604	94.1479519996637
LLXI01006493.1	81	1181	1100	60.4494590090209	44.3623978201635	59.989485886825
LLXI01006499.1	69	4685	4616	66.5175608561057	41.1323470611755	66.8972791982767
LLXI01006502.1	74	874	800	72.1640813512582	32.9388264669164	46.5759493670886
LLXI01006576.1	131	1131	1000	54.583074725383	43.1178821178821	56.051721491789
LLXI01006578.1	24	3057	3033	55.2788911860259	38.8840579710145	57.8712578930632
LLXI01006614.1	72	1472	1400	69.9009829368963	46.982869379015	68.3904375593337
LLXI01006615.1	725	4456	3731	66.9808534552924	44.5884773662551	64.9009107150638
LLXI01006624.1	168	1668	1500	61.1789533758468	41.1665556295803	60.1335794094174
LLXI01006629.1	577	3620	3043	58.0072630049894	44.8019987507808	56.4007805665837
LLXI01006648.1	572	1672	1100	75.0627732785826	39.8864668483197	71.614851716354
LLXI01006681.1	19	1619	1600	62.089552238806	33.6714553404122	59.3626737014193
LLXI01006718.1	50	950	900	62.3722092992166	45.1764705882353	60.4768365591985
LLXI01006727.1	81	1496	1415	66.1940710099965	44.5231977159172	62.042803030303
LLXI01006731.1	3	1603	1600	56.1098662811709	34.9962523422861	52.3305825242718
LLXI01006749.1	447	1471	1024	49.7735327193702	39.025974025974	49.2096679172739
LLXI01006767.1	52	1452	1400	80.430557249116	44.6937901498929	82.9198693795529
LLXI01006815.1	100	1100	1000	51.1366743486583	40.0600600600601	50.4150558290311
LLXI01006817.1	144	1544	1400	53.0022258396731	41.2134189864383	52.3127258129265
LLXI01006821.1	5	1605	1600	52.4748470713109	40.6458463460337	51.8083982901685
LLXI01006827.1	204	1304	1100	58.448645816724	31.5522252497729	57.6819046745684
LLXI01006828.1	121	3462	3341	57.6094997898277	32.0474604496253	51.3086913086913
LLXI01006843.1	86	1386	1300	89.585192847643	44.010760953113	87.8071175088719
LLXI01006846.1	248	1548	1300	79.7343066803544	34.0514988470407	77.7595063247337
LLXI01006868.1	569	1469	900	90.7945492662474	53.5438401775805	98.9942049981891
LLXI01006869.1	189	2502	2313	84.3067153087421	45.2922564529559	68.989010989011
LLXI01006871.1	667	1567	900	75.0325613195453	37.3973362930078	76.8577777777778
LLXI01006890.1	11	1011	1000	88.6250852251206	40.3716283716284	70.6663336663337
LLXI01006896.1	134	3097	2963	80.3908751966552	41.6365071015255	80.704055994257
LLXI01006903.1	629	1529	900	67.6042078950109	40.2974472807991	66.4510067114094
LLXI01006915.1	1291	4707	3416	64.2957042957043	39.5104079933389	74.3459874635826
LLXI01006920.1	18	3240	3222	71.9461986986282	38.622641509434	49.2447552447552
LLXI01006925.1	405	1505	1100	67.189650812625	34.6603088101726	66.6753542392567
LLXI01006940.1	290	1503	1213	124.392490306782	41.067443796836	125.883123215156
LLXI01006951.1	2920	6704	3784	73.6033966033966	37.5377311344328	96.8982166309532
LLXI01006957.1	41	1451	1410	88.636515872826	35.9029264810849	88.4389506276552
LLXI01006965.1	11	1511	1500	57.1813637272545	35.54763491006	45.8222266961949
LLXI01006985.1	387	1387	1000	78.1568189170907	43.5514485514486	77.3695671655166
LLXI01006995.1	115	1415	1300	71.3109329659088	40.467332820907	70.4258839813766
LLXI01007031.1	7	1394	1387	96.3248768524978	26.6679477325135	95.060257335768
LLXI01007068.1	555	3274	2719	66.3874334692749	38.6854791299236	66.3533546937019
LLXI01007090.1	28	1428	1400	115.442335896182	40.1927194860814	116.76095582007
LLXI01007121.1	19	1419	1400	62.4082357584528	38.6723768736617	53.1939803765579
LLXI01007137.1	286	1286	1000	75.0634196418387	48.3656343656344	73.3609950479728
LLXI01007141.1	440	1440	1000	72.6379460400348	50.0774719673802	71.3315574768631
LLXI01007154.1	506	1406	900	69.5325429575773	38.3473917869034	68.3684012816263
LLXI01007189.1	18	918	900	74.8132027105911	25.7369589345172	73.4360568155549
LLXI01007213.1	45	945	900	67.4128578840621	35.4694783573807	66.0431963383236
LLXI01007224.1	483	1383	900	58.4677938369239	42.7896634615385	57.8212247159878
LLXI01007229.1	20	1320	1300	58.3386009927819	38.1875480399693	57.4577432617634
LLXI01007244.1	121	1221	1100	56.019998319469	34.2543142597639	50.127285270783
LLXI01007248.1	24	1324	1300	56.1896337494823	36.2905457340507	52.0238733107102
LLXI01007253.1	23	1197	1174	58.4827496645167	41.2098092643052	55.8627253190649
LLXI01007285.1	72	1272	1200	56.2604308699209	38.2814321398834	57.4088597059096
LLXI01007371.1	58	3272	3214	91.4893073498285	38.1198801198801	47.97002997003
LLXI01007378.1	44	1244	1200	74.8870771586866	34.2206494587843	75.7069598730447
LLXI01007380.1	57	1135	1078	69.3159310871049	40.2107892107892	70.5451806002362
LLXI01007436.1	54	1054	1000	68.1071896473356	45.8581418581419	67.7606397324559
LLXI01007444.1	9	1309	1300	66.5321437880619	32.5518831667948	65.6572227885915
LLXI01007526.1	176	1276	1100	56.2945285628169	36.5186194368756	54.9785395465096
LLXI01007549.1	26	3538	3512	110.942737684057	38.6685954760652	112.147887323944
LLXI01007564.1	26	1273	1247	75.5167680769775	28.9718437783833	72.4602464671456
LLXI01007572.1	1018	3912	2894	90.6733266733267	40.9120879120879	64.0934538241129
LLXI01007580.1	249	3367	3118	61.8018803836852	43.2704863424384	60.0383164925008
LLXI01007605.1	144	1244	1100	72.4007729587142	44.5295186194369	74.6937713046173
LLXI01007621.1	105	1105	1000	67.6924945623005	41.1038961038961	68.6854850183536
LLXI01007624.1	58	1258	1200	65.9954616548294	42.9442131557036	66.8092596872352
LLXI01007641.1	70	1232	1162	65.5528946756568	38.2379654859219	50.1905564924115
LLXI01007647.1	123	1130	1007	60.6991386991387	42.3046953046953	54.8243174667614
LLXI01007649.1	142	1142	1000	64.0503928259662	44.4505494505495	59.6157519831633
LLXI01007691.1	57	1057	1000	65.4691127870519	35.9220779220779	62.5659088944593
LLXI01007694.1	56	1056	1000	60.098490294752	30.6913086913087	57.4398805573988
LLXI01007728.1	14	1214	1200	53.6904124263524	37.1157368859284	53.5086870857962
LLXI01007734.1	150	1050	900	56.4559947174795	44.9334073251942	57.6081291326332
LLXI01007762.1	36	1110	1074	68.0683992792061	39.3376623376623	68.262456946039
LLXI01007802.1	123	1023	900	70.5429208472687	38.5449500554939	70.7598689822239
LLXI01007804.1	230	1130	900	68.9156661596712	31.4539400665927	68.8979745181313
LLXI01007835.1	14	1114	1100	77.0806335493161	36.9164396003633	72.5326463247726
LLXI01007865.1	81	1081	1000	65.0377589432115	42.025974025974	63.8996151527797
LLXI01007874.1	65	1165	1100	63.8839211330186	26.7792915531335	52.4700226244344
LLXI01007917.1	119	3301	3182	98.1493194284553	39.8855572213893	97.9608938547486
LLXI01007977.1	154	1054	900	115.064351936012	40.984461709212	117.919416003034
LLXI01007985.1	2764	3764	1000	86.8551448551449	44.2057942057942	82.2852664576803
LLXI01007991.1	95	3365	3270	82.4991379734988	40.843222985634	82.2456092356514
LLXI01007999.1	145	1045	900	69.6395782761494	37.7502774694784	69.7050617193777
LLXI01008009.1	29	1029	1000	69.2451514433831	33.6543456543457	69.0999340108222
LLXI01008161.1	81	981	900	74.7274294580771	43.3296337402886	73.435466094321
LLXI01008177.1	62	962	900	70.3998835656313	40.1786903440622	69.5128602417106
LLXI01008180.1	185	3657	3472	66.900372296237	40.8044971892567	67.5862330301832
LLXI01008210.1	45	1045	1000	134.649335066493	38.6033966033966	116.397066211193
LLXI01008238.1	182	882	700	82.093839157086	29.4707560627675	77.0436394751854
LLXI01008246.1	138	1038	900	87.9074837658329	46.3207547169811	83.6617446671457
LLXI01008272.1	3	903	900	59.0920345554724	33.8235294117647	60.1575732619587
LLXI01008382.1	71	971	900	53.1873891307854	29.3529411764706	47.6674304418985
LLXI01008393.1	85	985	900	54.9594066618105	37.7425083240843	53.2161460067941
LLXI01008411.1	43	943	900	59.8524491560468	39.1542730299667	58.919865751565
LLXI01008435.1	36	3190	3154	59.5650636645626	45.8709408825978	59.5351589219755
LLXI01008444.1	86	2967	2881	52.9620912309935	41.6085376930064	67.8371735791091
LLXI01008459.1	71	871	800	61.4760395606797	45.9787765293383	63.4488197661593
LLXI01008463.1	103	903	800	57.2942853264558	43.7116104868914	58.8088355977022
LLXI01008555.1	36	936	900	64.393307096359	28.6426193118757	64.8054062089641
LLXI01008563.1	75	875	800	63.3118707721545	38.9076154806492	63.9522047976761
LLXI01008571.1	56	856	800	62.0509640459128	28.7965043695381	62.4608462884794
LLXI01008586.1	18	818	800	114.65522545909	40.8501872659176	102.677962800662
LLXI01008606.1	315	3249	2934	98.6263216372173	42.1652574942352	98.7062577351485
LLXI01008608.1	86	786	700	93.0192402890994	44.3637660485021	89.0879106264131
LLXI01008615.1	33	833	800	89.0861707773526	45.9950062421973	85.6586131509614
LLXI01008624.1	20	920	900	83.6121240765155	36.511653718091	80.2460987082804
LLXI01008674.1	57	757	700	64.6037645674791	37.2425106990014	61.0252658096544
LLXI01008679.1	32	732	700	63.4277783351727	43.7817403708987	60.3198962753418
LLXI01008847.1	159	859	700	56.9465200328152	38.8701854493581	55.546921245299
LLXI01008868.1	28	828	800	79.659030502468	34.2284644194757	76.2824174423052
LLXI01008937.1	4	804	800	90.0243061541114	34.5305867665418	89.9395623480375
LLXI01008941.1	28	728	700	85.355830887947	29.2353780313837	85.4301170236255
LLXI01008945.1	39	739	700	72.7683251350698	43.5506419400856	73.4922913777633
LLXI01008960.1	35	2996	2961	70.1502510621862	39.7482517482517	70.7133451871786
LLXI01009000.1	37	737	700	81.1108548805126	34.3651925820257	81.1762226314712
LLXI01009037.1	122	822	700	63.2824882296571	34.3694721825963	62.0081658291457
LLXI01009076.1	89	789	700	83.6852717291484	42.8758915834522	83.2323883161512
LLXI01009317.1	60	760	700	109.677988509892	39.7874465049929	109.937803997111
LLXI01009327.1	56	3697	3641	101.027999422692	34.3963363863447	103.595985600524
LLXI01009380.1	15	715	700	57.2584662280213	35.1369472182596	57.0401609418076

## Sheet: Isolate A5
Supplementary Table 2. Drop in coverage regions
Isolate A5
scaffold	StartPos_drop	EndPos_drop	drop_length	Avg_cov_before_drop	Avg_drop_cov	Avg_cov_after_drop
LLXJ01003997.1	12217	12917	700	62.3136863136863	29.4094151212553	69.7615812703896
LLXJ01009331.1	109	809	700	54.6531302082111	32.3138373751783	51.1883647353261
LLXJ01009346.1	91	791	700	46.7569384588864	33.3423680456491	47.2334833483348
LLXJ01009347.1	144	844	700	43.9795618291428	32.586305278174	44.1960036607688
LLXJ01009368.1	52	752	700	63.0013941637421	25.7360912981455	63.0543774319066
LLXJ01009535.1	42	742	700	54.1086610943029	32.3651925820257	53.6379095810867
LLXJ01009760.1	34	734	700	48.2041425881436	23.5021398002853	46.5529929693147
LLXJ01009842.1	113	813	700	52.1804305161833	33.265335235378	52.1998559483919
LLXJ01009879.1	80	780	700	44.6404817816832	25.6647646219686	43.672649179322
LLXJ01010034.1	76	776	700	48.141808674113	32.0099857346648	48.2630246686303
LLXJ01010054.1	63	763	700	56.9136880818297	34.8830242510699	56.335436382755
LLXJ01010063.1	71	771	700	50.4495617904829	32.6761768901569	50.0056936124785
LLXJ01010122.1	103	803	700	77.8450411923778	34.206847360913	76.6981670577789
LLXJ01010221.1	61	761	700	55.9251299503508	35.0342368045649	55.7143525011688
LLXJ01010263.1	31	731	700	45.540279390285	35.660485021398	45.1707794161902
LLXJ01010416.1	66	766	700	57.3666336561919	33.1554921540656	57.345172380399
LLXJ01010445.1	49	749	700	45.5445830923064	34.9686162624822	44.9958357624719
LLXJ01010454.1	1	701	700	44.3095151294203	32.5905848787447	43.8708917730793
LLXJ01010462.1	54	754	700	57.2455588803454	34.0028530670471	57.0058532877233
LLXJ01010475.1	45	745	700	58.5675601223107	30.1226818830242	58.320841733175
LLXJ01010520.1	20	720	700	49.1190098901699	34.0699001426534	48.7571099154497
LLXJ01010532.1	68	768	700	51.3691388996855	33.7589158345221	51.1328725855042
LLXJ01010548.1	55	755	700	47.7340539411504	28.7517831669044	47.4585917261952
LLXJ01010556.1	50	750	700	47.8083765493826	33.3195435092725	47.6376811594203
LLXJ01010578.1	69	769	700	69.0657485142911	30.3009985734665	67.1424904942966
LLXJ01010619.1	63	763	700	52.5689857753556	30.6162624821683	52.0359933874361
LLXJ01010622.1	7	707	700	52.3970506734778	24.679029957204	36.2157842157842
LLXJ01010672.1	8	708	700	45.7128989318529	30.2981455064194	44.8240807028962
LLXJ01010715.1	55	755	700	45.5087977676149	26.6861626248217	40.386053759252
LLXJ01010739.1	33	733	700	55.1556730116782	28.4707560627675	52.8668480206171
LLXJ01010818.1	13	713	700	56.9099689430395	32.6319543509272	56.9755513763036
LLXJ01010842.1	46	746	700	56.7470450209425	22.8373751783167	56.6351980328445
LLXJ01010883.1	15	715	700	44.8148047599656	29.2039942938659	44.7644551267516
LLXJ01010910.1	28	728	700	63.9873982806561	24.5520684736091	63.8953901162048
LLXJ01010953.1	10	710	700	49.027584848037	28.4793152639087	47.9564144330915
LLXJ01010974.1	11	711	700	50.2342007434944	28.564907275321	49.6124751161247
LLXJ01011062.1	9	709	700	51.165991902834	27.0898716119829	50.9721496568519
LLXJ01011079.1	30	730	700	40.2058520805764	29.4293865905849	39.9263033525329
LLXJ01011106.1	19	719	700	60.42719196601	30.4621968616262	60.3974650912997
LLXJ01011225.1	2715	3415	700	39.3236763236763	22.6661911554922	61.5152941176471
LLXJ01011232.1	5	705	700	47.5720345402212	30.1968616262482	45.7388003037206
LLXJ01011286.1	1	701	700	55.4690702002197	31.922967189729	55.2264582539077
LLXJ01001190.1	83671	84471	800	66.5334665334665	29.3245942571785	65.5837967914438
LLXJ01009054.1	86	886	800	50.9887613934692	34.6791510611735	50.2754620701931
LLXJ01009144.1	27	827	800	52.126447693184	26.8089887640449	50.0165770609319
LLXJ01009206.1	2955	3755	800	60.9080919080919	29.0948813982522	71.9136292553831
LLXJ01009209.1	25	825	800	69.7524662469277	30.7715355805243	69.1338073472152
LLXJ01009214.1	93	893	800	66.4299586717147	31.0561797752809	65.8888372633291
LLXJ01009338.1	52	852	800	52.8792971100185	33.0686641697878	49.7873478306108
LLXJ01009358.1	138	938	800	63.3656156761552	33.247191011236	63.6517376407244
LLXJ01009422.1	72	872	800	41.684329199549	28.5318352059925	40.852970199329
LLXJ01009791.1	54	854	800	50.6432921480665	36.0162297128589	50.2167842703965
LLXJ01009974.1	29	829	800	54.8775631304806	32.4619225967541	54.4818807894563
LLXJ01010005.1	15	815	800	47.5930591637665	29.16354556804	47.6617697636712
LLXJ01010024.1	37	837	800	46.8553602461468	33.7215980024969	46.9978319783198
LLXJ01010031.1	14	814	800	48.264213067974	30.0711610486891	48.3160464889149
LLXJ01010076.1	30	830	800	54.6897996549417	28.9051186017478	54.2617939496509
LLXJ01000050.1	103317	104217	900	61.3716283716284	36.1564927857936	52.6023976023976
LLXJ01000161.1	55383	56283	900	67.7262737262737	34.3829078801332	72.5734265734266
LLXJ01000753.1	21907	22807	900	57.1868131868132	34.7558268590455	54.7392607392607
LLXJ01002000.1	21465	22365	900	60.2077922077922	32.7624861265261	63.5836922403095
LLXJ01002423.1	1075	1975	900	49.5694305694306	31.211986681465	63.1478521478521
LLXJ01002902.1	92	992	900	80.9959470413402	28.4517203107658	69.510355987055
LLXJ01002907.1	4850	5750	900	45.3096903096903	32.6348501664817	58.000999000999
LLXJ01003025.1	11187	12087	900	60.2987012987013	32.2275249722531	87.5924644367551
LLXJ01003543.1	4	904	900	101.274730881078	35.110987791343	76.0639360639361
LLXJ01003638.1	57	957	900	92.1015435394622	42.1365149833518	64.4585414585415
LLXJ01003780.1	3628	4528	900	47.4555444555445	27.1753607103219	54.5334603405002
LLXJ01004426.1	6	906	900	66.4065075582985	37.4317425083241	60.9230769230769
LLXJ01004697.1	117	1017	900	72.403578245634	34.0954495005549	71.5466686277394
LLXJ01005103.1	112	1012	900	57.4959946964256	33.4150943396226	57.9539866727941
LLXJ01005106.1	22	922	900	59.216787923464	27.6004439511654	59.2459514170041
LLXJ01005181.1	2656	3556	900	64.6063936063936	29.1476137624861	68.1256271892455
LLXJ01005999.1	907	1807	900	59.0271188028383	37.6270810210877	59.5351497853357
LLXJ01006000.1	919	1819	900	57.7859240824197	34.4561598224195	58.1757959445821
LLXJ01006307.1	85	985	900	61.4906004177592	34.638179800222	55.376398261995
LLXJ01006482.1	151	1051	900	60.8668181073043	36.6426193118757	61.7576357735993
LLXJ01006594.1	54	954	900	64.1538591912139	38.3962264150943	61.5391676228226
LLXJ01006663.1	7280	8180	900	54.8905472636816	33.7291897891232	185.960587326121
LLXJ01006681.1	624	1524	900	99.859759306691	36.9034406215316	101.380594330119
LLXJ01006769.1	521	1421	900	68.8885100187732	38.1054384017758	66.7690552977267
LLXJ01006827.1	547	1447	900	62.4313737978473	34.638179800222	60.2283056478405
LLXJ01006833.1	66	966	900	60.4116189549135	33.6981132075472	58.8284894314869
LLXJ01006976.1	8	908	900	62.8325496396378	33.496115427303	62.2497567035925
LLXJ01007188.1	133	1033	900	147.826346255043	37.4439511653718	154.017037754114
LLXJ01007237.1	2319	3219	900	47.2237762237762	28.2308546059933	56.1793468604527
LLXJ01007247.1	32	932	900	60.8705742730929	36.7402885682575	61.1499677656003
LLXJ01007420.1	82	982	900	68.8910846679507	44.0044395116537	66.3147559379091
LLXJ01007763.1	310	1210	900	54.0137701693169	30.5960044395117	54.206340956341
LLXJ01007858.1	331	1231	900	51.0647460647461	30.0776914539401	48.6294739001128
LLXJ01008006.1	193	1093	900	68.6101969437337	27.527192008879	68.7342778079989
LLXJ01008081.1	2	902	900	57.0182064459583	27.6992230854606	55.9547159159643
LLXJ01008086.1	190	1090	900	54.9372224529568	32.8335183129856	54.2152903225806
LLXJ01008184.1	172	1072	900	46.5758875337336	36.1520532741398	46.548934200282
LLXJ01008620.1	90	990	900	56.9694677800056	34.3396226415094	56.9270599632878
LLXJ01008747.1	86	986	900	45.9917673988996	35.5549389567148	46.6436103591774
LLXJ01008882.1	65	965	900	51.1053102468291	34.1897891231964	49.711432506887
LLXJ01008989.1	15	915	900	52.6827329400444	30.9178690344062	51.5607932106546
LLXJ01009078.1	87	987	900	46.3859186224136	27.0299667036626	46.4600674915636
LLXJ01009142.1	62	962	900	52.3678872023595	32.5360710321865	50.1733217592593
LLXJ01009167.1	64	964	900	55.2387940301492	28.8879023307436	54.4055549989982
LLXJ01009171.1	71	971	900	56.4376437894353	27.4972253052164	55.65389002966
LLXJ01009188.1	29	929	900	60.992500646496	32.5726970033296	59.1616371834894
LLXJ01009227.1	5	905	900	65.1556365371684	31.5682574916759	64.6824579695035
LLXJ01009239.1	2494	3394	900	175.758241758242	32.1132075471698	78.8770960741764
LLXJ01009247.1	46	946	900	61.5845970465532	32.3374028856826	60.3873005319149
LLXJ01009343.1	32	932	900	43.1685625646329	30.1132075471698	42.0882661996497
LLXJ01009363.1	21	921	900	60.8778895359097	31.5571587125416	60.8097175541011
LLXJ01009385.1	26	926	900	71.1510443267654	27.9467258601554	71.0380216882383
LLXJ01009431.1	26	926	900	69.2163527790538	26.8246392896781	68.5509727626459
LLXJ01009571.1	6	906	900	63.3036740814796	30.5205327413984	57.1953907815631
LLXJ01005430.1	1286	2199	913	62.6543456543457	29.9889012208657	55.5345283783462
LLXJ01000003.1	72340	73340	1000	60.964035964036	34.2107892107892	78.5404595404595
LLXJ01000543.1	19841	20841	1000	71.1058941058941	37.4325674325674	59.3636363636364
LLXJ01000572.1	47806	48806	1000	66.4255744255744	33.4805194805195	62.9967126890204
LLXJ01001728.1	19166	20166	1000	63.9440559440559	34.7022977022977	57.9667050249329
LLXJ01002224.1	17476	18476	1000	64.3666333666334	35.2967032967033	56.6264179480716
LLXJ01002933.1	40	1040	1000	88.7365005094147	31.9010989010989	43.1608391608392
LLXJ01002978.1	25	1025	1000	60.4092267240349	36.7322677322677	60.5614385614386
LLXJ01003466.1	3592	4592	1000	61.9040959040959	35.7912087912088	50.0188482403672
LLXJ01003602.1	87	1087	1000	66.322345146316	33.7252747252747	63.5274242548649
LLXJ01003623.1	50	1050	1000	59.9911379898805	34.6823176823177	69.5044955044955
LLXJ01003756.1	10018	11018	1000	60.043956043956	36.5304695304695	88.5490936895606
LLXJ01003766.1	12421	13421	1000	70.0609390609391	36.4315684315684	61.7692170182338
LLXJ01003851.1	2784	3784	1000	48.3156843156843	27.5684315684316	91.4196496268806
LLXJ01004074.1	49	1049	1000	52.5892962164282	31.2327672327672	45.0639360639361
LLXJ01004579.1	1965	2965	1000	211.340659340659	32.8991008991009	85.4575424575425
LLXJ01005928.1	2213	3213	1000	43.7812187812188	24.7692307692308	31.2584699453552
LLXJ01006524.1	169	1169	1000	102.085814491456	31.8061938061938	102.003143418468
LLXJ01006578.1	499	1499	1000	64.1244612997759	34.995004995005	48.3761396702231
LLXJ01006788.1	2711	3711	1000	59.2457542457542	30.3906093906094	46.7846795973484
LLXJ01006984.1	388	1388	1000	60.5589952803776	31.0649350649351	57.11925
LLXJ01007279.1	53	1053	1000	66.2036313604088	34.6433566433566	49.7992007992008
LLXJ01007448.1	206	1206	1000	63.0035041237554	36.4125874125874	63.9358045054039
LLXJ01007513.1	317	1317	1000	57.8085492076487	36.8531468531469	57.729692629066
LLXJ01007972.1	23	1023	1000	48.533297625424	33.9000999000999	49.1179754372907
LLXJ01008124.1	134	1134	1000	54.6703372333104	35.6013986013986	44.6613386613387
LLXJ01008339.1	4	1004	1000	42.8087980323374	31.7842157842158	43.4752037630266
LLXJ01008420.1	36	1036	1000	39.8113327337178	25.5014985014985	39.5944305415047
LLXJ01008439.1	59	1059	1000	50.4965125871853	28.8341658341658	50.5088379089883
LLXJ01008578.1	21	1021	1000	50.7977961699959	34.7122877122877	50.9254043536422
LLXJ01008645.1	68	1068	1000	77.3058488352606	32.4755244755245	75.2562391340923
LLXJ01008840.1	14	1014	1000	48.7348711206725	30.1148851148851	48.6808807690773
LLXJ01008849.1	25	1025	1000	47.1723496409988	25.4315684315684	46.9937447266591
LLXJ01008927.1	16	1016	1000	47.9789223796849	31.1218781218781	46.3098033566232
LLXJ01000003.1	75040	76140	1100	77.2687312687313	33.6920980926431	74.045954045954
LLXJ01000023.1	113148	114248	1100	49.2327672327672	35.5485921889192	52.8822857142857
LLXJ01000083.1	2	1102	1100	64.1427340113773	35.1425976385104	69.3596403596404
LLXJ01000131.1	3563	4663	1100	52.1948051948052	32.7938237965486	44.8371628371628
LLXJ01000131.1	36069	37169	1100	70.3196803196803	41.3642143505904	65.8831168831169
LLXJ01000209.1	98908	100008	1100	60.4385614385614	38.180744777475	71.5124875124875
LLXJ01000215.1	23127	24227	1100	60.2827172827173	33.9636693914623	55.5084915084915
LLXJ01000261.1	3070	4170	1100	88.8811188811189	42.0354223433242	625.877122877123
LLXJ01000337.1	64790	65890	1100	59.4415584415584	33.6148955495005	59.5104895104895
LLXJ01000379.1	56472	57572	1100	71.4845154845155	37.5049954586739	69.1688311688312
LLXJ01000401.1	27152	28252	1100	68.6883116883117	35.2715712988193	68.5114885114885
LLXJ01000407.1	11049	12149	1100	66.2387612387612	37.9255222524977	56.98001998002
LLXJ01000437.1	125	1225	1100	70.4980435997764	37.5131698455949	57.8261738261738
LLXJ01000441.1	49652	50752	1100	56.6683316683317	34.5204359673025	65.6057356608479
LLXJ01000505.1	2238	3338	1100	66.2047952047952	36.653042688465	58.972027972028
LLXJ01000508.1	24592	25692	1100	74.4555444555445	43.0735694822888	67.2587412587413
LLXJ01000513.1	39922	41022	1100	60.7212787212787	36.841961852861	61.1858141858142
LLXJ01000551.1	4487	5587	1100	72.2837162837163	34.1008174386921	64.4045954045954
LLXJ01000657.1	95907	97007	1100	71.025974025974	43.7238873751135	66.1018981018981
LLXJ01000714.1	35979	37079	1100	57.8721278721279	41.4405086285195	64.7589594467149
LLXJ01000800.1	3780	4880	1100	48.043956043956	37.4105358764759	59.4495504495505
LLXJ01000801.1	7086	8186	1100	65.963036963037	38.3851044504995	62.2737262737263
LLXJ01000838.1	24528	25628	1100	62.956043956044	36.3115349682107	67.2967032967033
LLXJ01000911.1	62735	63835	1100	60.2427572427572	40.3424159854678	66.1198801198801
LLXJ01000917.1	21800	22900	1100	67.7682317682318	32.4504995458674	63.1588411588412
LLXJ01001002.1	1680	2780	1100	73.8551448551449	38.5231607629428	62.2977022977023
LLXJ01001027.1	30054	31154	1100	46.3526473526474	32.3727272727273	72.98001998002
LLXJ01001043.1	5042	6142	1100	72.8511488511488	40.93583868011	89.2987012987013
LLXJ01001044.1	12689	13789	1100	48.9430569430569	26.4432334241599	39.6253746253746
LLXJ01001085.1	67821	68921	1100	50.8861138861139	37.3960036330609	283.156843156843
LLXJ01001099.1	3743	4843	1100	65.1518481518482	30.3587647593097	70.2037962037962
LLXJ01001148.1	9763	10863	1100	77.6213786213786	42.1516802906449	67.2337662337662
LLXJ01001228.1	1616	2716	1100	70.4105894105894	34.2072727272727	96.0629370629371
LLXJ01001237.1	6661	7761	1100	87.5184815184815	39.1907356948229	72.6583416583417
LLXJ01001260.1	23265	24365	1100	58.9390609390609	35.0962761126249	59.7142857142857
LLXJ01001328.1	31477	32577	1100	82.6773226773227	35.2134423251589	64.5573485360904
LLXJ01001428.1	7828	8928	1100	42.6183816183816	33.004752851711	51.7672327672328
LLXJ01001543.1	603	1703	1100	55.3780183180683	35.0027247956403	48.030969030969
LLXJ01001549.1	10809	11909	1100	75.3206793206793	37.2706630336058	69.7112887112887
LLXJ01001636.1	13212	14312	1100	68.1058941058941	40.0935513169846	59.6197281282677
LLXJ01001709.1	16760	17860	1100	63.7742257742258	30.4223433242507	80.161581920904
LLXJ01001741.1	14857	15957	1100	50.2487512487512	37.0908265213442	50.1288711288711
LLXJ01001840.1	3920	5020	1100	76.5824175824176	36.4741144414169	62.223544648639
LLXJ01001866.1	16432	17532	1100	52.2717282717283	35.3188010899183	46.1468531468531
LLXJ01001919.1	23	1123	1100	77.7242840196577	31.1634877384196	89.1778221778222
LLXJ01001977.1	10731	11831	1100	66.4435564435564	35.9436363636364	69.967460102786
LLXJ01002015.1	32604	33704	1100	72.2497502497502	37.9818346957312	48.2227772227772
LLXJ01002090.1	15556	16656	1100	65.5014985014985	38.455949137148	67.8941058941059
LLXJ01002190.1	9147	10247	1100	66.9180819180819	35.6130790190736	64.1578421578422
LLXJ01002203.1	10109	11209	1100	72.3866133866134	36.0417801998183	65.1268731268731
LLXJ01002215.1	12530	13630	1100	69.9370629370629	40.2479564032698	66.3036963036963
LLXJ01002336.1	7884	8984	1100	65.6833166833167	35.1489554950045	67.8164597504804
LLXJ01002405.1	1377	2477	1100	61.6713286713287	36.1544050862852	70.5674325674326
LLXJ01002567.1	41	1141	1100	66.7123945767054	37.3732970027248	68.7032967032967
LLXJ01002595.1	797	1897	1100	123.153076993001	39.0926430517711	78.6933066933067
LLXJ01002601.1	27	1127	1100	76.9123367326711	45.4532243415077	68.8161838161838
LLXJ01002659.1	879	1979	1100	75.3872719150545	34.9745685740236	66.5144855144855
LLXJ01002665.1	8029	9129	1100	50.3266733266733	38.5495004541326	60.3399625935162
LLXJ01002716.1	15841	16941	1100	71.7542457542458	38.6267029972752	83.4675324675325
LLXJ01003121.1	1384	2484	1100	63.7782217782218	44.0544959128065	68.4805194805195
LLXJ01003201.1	11194	12294	1100	73.6743256743257	39.9881925522253	75.958041958042
LLXJ01003263.1	6897	7997	1100	75.3976023976024	37.5649409627611	58.8371628371628
LLXJ01003378.1	132	1232	1100	52.2500468720705	36.5149863760218	63.9110889110889
LLXJ01003473.1	3188	4288	1100	84.3546453546454	35.6031746031746	53.7622377622378
LLXJ01003485.1	8450	9550	1100	39.2227772227772	30.3732970027248	53.2151414103989
LLXJ01003496.1	136	1236	1100	64.2016949576261	46.1907356948229	72.6963036963037
LLXJ01003510.1	1889	2989	1100	65.052947052947	46.1980018165304	81.1428571428571
LLXJ01003726.1	4001	5101	1100	63.4685314685315	37.8764759309718	50.7962037962038
LLXJ01003758.1	6830	7930	1100	52.5744255744256	28.1289736603088	62.3836163836164
LLXJ01003854.1	1951	3051	1100	72.3666333666334	29.1053587647593	83.4030706190513
LLXJ01003898.1	4570	5670	1100	55.7692307692308	36.9536784741144	49.1278721278721
LLXJ01004189.1	1990	3090	1100	67.8151848151848	35.5849227974569	65.4976748191526
LLXJ01004285.1	1875	2975	1100	70.962037962038	38.4504995458674	58.6627567458719
LLXJ01005041.1	499	1599	1100	83.0598746952255	38.4023614895549	81.9470779954177
LLXJ01005100.1	232	1332	1100	54.4502795055507	33.0408719346049	54.426906779661
LLXJ01005429.1	938	2038	1100	58.2946119259969	37.3460490463215	56.043615676359
LLXJ01005606.1	87	1187	1100	57.6877192218034	34.4232515894641	57.2631614139883
LLXJ01005610.1	1032	2132	1100	114.217782217782	32.4259763851044	95.5353331991141
LLXJ01005671.1	137	1237	1100	64.2412365743666	42.5849227974569	64.1080806519291
LLXJ01005845.1	201	1301	1100	50.2062509636352	24.4459582198002	49.8194136923213
LLXJ01005858.1	844	1944	1100	87.8938786541147	33.2388737511353	83.7075480543835
LLXJ01006112.1	4014	5114	1100	107.134865134865	35.7111716621253	55.8808475280432
LLXJ01006137.1	20	1120	1100	53.5793594641762	32.3378746594005	52.2801330008313
LLXJ01006190.1	631	1731	1100	51.2344948666081	33.9772933696639	61.7782217782218
LLXJ01006230.1	3835	4935	1100	47.7132867132867	31.3633060853769	72.3654210849649
LLXJ01006318.1	510	1610	1100	63.2513749672627	37.016348773842	60.0101361975954
LLXJ01006481.1	524	1624	1100	62.0784039032874	23.3722222222222	62.554858165592
LLXJ01006641.1	33	1133	1100	56.4433509172506	30.4159854677566	54.5191297208539
LLXJ01006951.1	414	1514	1100	52.0290989894715	25.1843778383288	49.2678494158373
LLXJ01006973.1	332	1432	1100	63.6286189380652	35.4895549500454	62.829781364232
LLXJ01007493.1	97	1197	1100	68.3662100211791	34.5740236148956	66.7145556125341
LLXJ01007543.1	130	1230	1100	61.1094592816735	34.3678474114441	56.4686311787072
LLXJ01007628.1	53	1153	1100	48.0887675602724	34.5894641235241	47.2833084762615
LLXJ01007631.1	25	1125	1100	176.448294638879	34.4704813805631	177.129995498424
LLXJ01007714.1	148	1248	1100	85.854173062585	32.2842870118075	86.3769788626515
LLXJ01007821.1	68	1168	1100	46.6729234277695	33.6248864668483	43.7779951970115
LLXJ01007838.1	134	1234	1100	43.0164373713277	26.4550408719346	41.6720859197951
LLXJ01007924.1	46	1146	1100	45.7001090512541	33.7593097184378	45.5469533458515
LLXJ01007943.1	62	1162	1100	50.6125061108395	33.3742052679382	49.2845135908441
LLXJ01000332.1	60619	61720	1101	41.7082917082917	31.4405086285195	40.4495504495505
LLXJ01000516.1	52621	53722	1101	48.6113886113886	28.9382379654859	60.4795204795205
LLXJ01000741.1	38955	40056	1101	65.3586413586414	37.2107175295186	63.4455544455544
LLXJ01007577.1	219	1320	1101	72.1435117683816	34.4623069936421	64.9940983606557
LLXJ01005249.1	5728	6834	1106	79.6543456543457	30.7266121707539	98.4267815191856
LLXJ01000540.1	23273	24407	1134	58.2737262737263	35.4368755676658	59.9050949050949
LLXJ01000357.1	81065	82212	1147	61.975024975025	34.6457765667575	72.2337662337662
LLXJ01001735.1	11302	12453	1151	58.8281718281718	32.8437783832879	59.031968031968
LLXJ01000010.1	68543	69743	1200	56.6683316683317	35.1440466278102	57.3676323676324
LLXJ01000049.1	69342	70542	1200	68.4965034965035	41.1215653621982	70.981018981019
LLXJ01000102.1	48975	50175	1200	62.5474525474526	31.2586367880486	65.6483516483516
LLXJ01000128.1	46458	47658	1200	59.2337662337662	29.2739383846794	144.722379454927
LLXJ01000209.1	1985	3185	1200	80.7572427572428	38.8576186511241	97.6763236763237
LLXJ01000300.1	56312	57512	1200	41.3816183816184	33.07493755204	71.989336492891
LLXJ01000401.1	22252	23452	1200	57.3436563436563	34.5728559533722	66.8661338661339
LLXJ01000419.1	15648	16848	1200	60.7012987012987	37.4271440466278	61.5284715284715
LLXJ01000481.1	509	1709	1200	67.6680799832496	30.4599332220367	62.1858141858142
LLXJ01000540.1	44007	45207	1200	57.8831168831169	33.180682764363	54.2017982017982
LLXJ01000617.1	11633	12833	1200	55.7692307692308	37.541215653622	67.3646353646354
LLXJ01000643.1	1581	2781	1200	59.2327672327672	36.7027477102415	64.7822177822178
LLXJ01000685.1	83	1283	1200	70.3735536690734	30.1915070774355	269.777222777223
LLXJ01000712.1	92140	93340	1200	65.6043956043956	36.2564529558701	68.7222777222777
LLXJ01000739.1	35716	36916	1200	87.1898101898102	37.014987510408	52.2777222777223
LLXJ01000887.1	4414	5614	1200	63.7162837162837	34.9883430474604	61.2587412587413
LLXJ01000922.1	45523	46723	1200	83.3956043956044	34.6752706078268	73.4755244755245
LLXJ01000975.1	29136	30336	1200	47.989010989011	30.7127393838468	61.1173689525383
LLXJ01001155.1	4870	6070	1200	50.0849150849151	33.3688592839301	66.6793206793207
LLXJ01001190.1	58927	60127	1200	69.7492507492507	36.4562864279767	63.988011988012
LLXJ01001269.1	7492	8692	1200	60.4745254745255	36.1906744379684	67.3696303696304
LLXJ01001302.1	18383	19583	1200	82.2537462537463	33.1307901907357	68.6048946295037
LLXJ01001389.1	17193	18393	1200	109.928071928072	35.323064113239	71.8851736174904
LLXJ01001643.1	5549	6749	1200	48.1578421578422	35.9500416319734	69.3526473526474
LLXJ01001735.1	134	1334	1200	59.4754785258547	31.3597002497918	55.3976023976024
LLXJ01001843.1	9626	10826	1200	59.5764235764236	34.9875104079933	56.2797202797203
LLXJ01002696.1	23547	24747	1200	68.4845154845155	38.6411323896753	53.2826560232221
LLXJ01002708.1	10872	12072	1200	48.4145854145854	31.8626144879267	42.0579420579421
LLXJ01002855.1	15099	16299	1200	70.5444555444555	33.413821815154	74.9472140762463
LLXJ01002886.1	2757	3957	1200	53.3666333666334	29.6228143213988	68.2549745165119
LLXJ01002984.1	4892	6092	1200	66.2307692307692	38.8709408825978	70.4035964035964
LLXJ01003032.1	9998	11198	1200	48.1120689655172	30.6273187183811	47.9390609390609
LLXJ01003092.1	3196	4396	1200	76.9260739260739	34.436303080766	51.7642357642358
LLXJ01003106.1	1562	2762	1200	71.8151848151848	44.0133222314738	70.8671328671329
LLXJ01003162.1	5312	6512	1200	59.4115884115884	40.4845961698584	92.7892107892108
LLXJ01003193.1	17855	19055	1200	63.7542457542458	36.3759765625	109.758241758242
LLXJ01003284.1	11691	12891	1200	68.4355644355644	40.9125728559534	60.2247752247752
LLXJ01003445.1	2146	3346	1200	74.6493506493507	37.8617818484596	404.484515484515
LLXJ01003485.1	3	1203	1200	64.4510288932161	34.3272273105745	43.8081918081918
LLXJ01003530.1	7	1207	1200	157.051040485174	37.3646960865945	87.8381618381618
LLXJ01003550.1	3303	4503	1200	53.965034965035	38.4912572855953	58.7364254873741
LLXJ01003928.1	1008	2208	1200	127.948051948052	34.9275603663614	70.6953046953047
LLXJ01004672.1	1597	2797	1200	52.5064935064935	28.5253955037469	41.1023970818134
LLXJ01005036.1	61	1261	1200	71.2140219305721	33.6852622814321	57.3186813186813
LLXJ01005060.1	315	1515	1200	61.0123008107353	37.9017485428809	61.9248397790055
LLXJ01005088.1	22	1222	1200	61.5106146581485	32.9159034138218	61.2848352192946
LLXJ01005445.1	357	1557	1200	66.8650045300493	30.9358867610325	65.1921999863397
LLXJ01005446.1	138	1338	1200	64.9472860292003	29.4970857618651	63.2587587100956
LLXJ01005605.1	278	1478	1200	58.8256570797955	27.548709408826	58.1253216733848
LLXJ01006071.1	668	1868	1200	62.8604424282335	27.5245628642798	62.7017382894835
LLXJ01006093.1	31	1231	1200	155.451668362514	33.6960865945046	155.241135261362
LLXJ01006329.1	552	1752	1200	57.8487410235433	31.4987510407993	54.9130601302183
LLXJ01006484.1	57	1257	1200	60.276810907203	35.5353871773522	60.9253121504714
LLXJ01006974.1	227	1427	1200	62.8558309971082	29.180682764363	61.847545391915
LLXJ01006979.1	168	1368	1200	52.8283341806473	29.2756036636137	43.6026076085015
LLXJ01007116.1	153	1353	1200	74.7877401851976	31.8526228143214	73.7360920058631
LLXJ01007225.1	17	1217	1200	72.6786894027319	39.4421315570358	73.6755353075171
LLXJ01007299.1	60	1260	1200	52.755214950207	30.1473771856786	51.6115220895152
LLXJ01007476.1	51	1251	1200	61.9565473126976	31.5328892589509	56.7650602409639
LLXJ01007588.1	12	1212	1200	57.1853736465298	31.7560366361366	54.7053108422245
LLXJ01007637.1	13	1213	1200	142.29013441542	32.1365528726062	142.027168576105
LLXJ01007706.1	19	1219	1200	71.1166860101777	28.9750208159867	71.235151187905
LLXJ01007752.1	50	1250	1200	56.1186551211913	28.3630308076603	56.068919164396
LLXJ01007826.1	39	1239	1200	44.0531752864049	32.6711074104913	41.7196889125233
LLXJ01007882.1	7828	9028	1200	57.3926073926074	29.1648626144879	56.8342815145494
LLXJ01000016.1	34341	35542	1201	64.2137862137862	34.1852861035422	64.7662337662338
LLXJ01000698.1	22777	23978	1201	75.7402597402597	33.4829308909242	70.7812187812188
LLXJ01002236.1	11900	13101	1201	40.2827172827173	29.52770208901	50.3056943056943
LLXJ01007484.1	10	1211	1201	72.6985379068563	28.7418817651957	69.8480901038118
LLXJ01000585.1	21098	22300	1202	74.973026973027	36.4931880108992	67.4625374625375
LLXJ01007685.1	36	1239	1203	48.0809142610711	26.0832639467111	47.0049451440307
LLXJ01000005.1	103353	104558	1205	58.6023976023976	32.7375113533152	57.1228771228771
LLXJ01000008.1	104023	105228	1205	57.957042957043	31.0874271440466	48.3946053946054
LLXJ01007100.1	103	1315	1212	93.4724505080766	25.6860949208993	91.4584288052373
LLXJ01000497.1	24924	26152	1228	57.6843156843157	33.6869275603664	69.4125874125874
LLXJ01003082.1	24	1263	1239	81.3520255643748	32.0957535387177	58.6033966033966
LLXJ01000263.1	26256	27533	1277	69.7572427572428	40.2830974188177	74.1098901098901
LLXJ01001715.1	1596	2873	1277	62.0639360639361	37.6784741144414	93.0699300699301
LLXJ01002048.1	9843	11125	1282	63.1108891108891	33.0272479564033	80.6623376623377
LLXJ01000131.1	6363	7649	1286	63.7522477522478	31.4305177111717	61.8026713584775
LLXJ01000232.1	69867	71164	1297	56.2687312687313	30.4323342415985	54.976023976024
LLXJ01000086.1	73252	74551	1299	63.2527472527473	34.0108991825613	68.8931068931069
LLXJ01000034.1	73526	74826	1300	53.4985014985015	36.5226748654881	70.8611388611389
LLXJ01000049.1	101816	103116	1300	62.035964035964	36.8362797847809	69.971028971029
LLXJ01000090.1	6228	7528	1300	66.6543456543457	37.6694850115296	76.7692307692308
LLXJ01000126.1	24	1324	1300	57.5538889560905	33.348193697156	65.6313686313686
LLXJ01000158.1	141989	143289	1300	53.5564435564436	28.9923136049193	66.2347652347652
LLXJ01000167.1	49682	50982	1300	67.4885114885115	37.9907763259031	78.4975024975025
LLXJ01000202.1	68794	70094	1300	57.3746253746254	33.8685626441199	51.041958041958
LLXJ01000295.1	36584	37884	1300	67.1128871128871	39.1445042275173	61.7122877122877
LLXJ01000357.1	70544	71844	1300	56.3156843156843	31.0636292223095	39.1698301698302
LLXJ01000386.1	26302	27602	1300	63.8781218781219	39.6671790930054	58.023976023976
LLXJ01000391.1	64532	65832	1300	63.7552447552448	34.4058416602613	65.6193806193806
LLXJ01000449.1	10031	11331	1300	59.047952047952	36.9169869331284	64.2597402597403
LLXJ01000620.1	34618	35918	1300	66.2997002997003	30.6771714066103	72.8077821011673
LLXJ01000634.1	22418	23718	1300	60.1683168316832	38.1214450422752	61.4675324675325
LLXJ01000644.1	41424	42724	1300	69.3236763236763	33.608762490392	56.5854145854146
LLXJ01000671.1	33013	34313	1300	58.6723276723277	38.1291314373559	106.186813186813
LLXJ01000694.1	17230	18530	1300	54.4265734265734	39.2774343122102	64.2177822177822
LLXJ01000759.1	17466	18766	1300	59.017982017982	36.815526518063	51.3316683316683
LLXJ01000793.1	65175	66475	1300	65.6683316683317	36.2136817832437	59.4295704295704
LLXJ01000977.1	3337	4637	1300	67.7062937062937	34.1767870868563	60.9252334360899
LLXJ01001414.1	14288	15588	1300	68.2857142857143	40.5172943889316	65.2407592407592
LLXJ01001470.1	19796	21096	1300	58.0589410589411	32.0115295926211	53.4705294705295
LLXJ01001525.1	44771	46071	1300	50.2227772227772	38.0053804765565	55.4295704295704
LLXJ01001530.1	14471	15771	1300	71.021978021978	30.5011529592621	63.8089652956298
LLXJ01001584.1	20887	22187	1300	57.1698301698302	34.6887009992314	64.8721278721279
LLXJ01001815.1	13110	14410	1300	41.8111888111888	28.7492307692308	45.5664335664336
LLXJ01002464.1	867	2167	1300	83.2119664616042	34.249807840123	60.2257742257742
LLXJ01002504.1	4860	6160	1300	70.1078921078921	46.3289777094543	201.322677322677
LLXJ01002693.1	1574	2874	1300	53.2947052947053	35.9938508839354	80.7872127872128
LLXJ01002789.1	3466	4766	1300	53.9450549450549	35.6971560338201	92.1438561438561
LLXJ01002789.1	9066	10366	1300	60.8501498501498	37.8662567255957	57.335538946791
LLXJ01002823.1	4485	5785	1300	115.793206793207	35.8235753317721	67.9100899100899
LLXJ01002934.1	9498	10798	1300	69.4465534465535	33.2252113758647	74.1342353623897
LLXJ01003079.1	4279	5579	1300	49.951048951049	32.5618754803997	59.50225
LLXJ01003158.1	358	1658	1300	96.5630475179188	37.0906994619523	151.914085914086
LLXJ01003263.1	13106	14406	1300	56.1288711288711	32.771714066103	52.0093005231544
LLXJ01003412.1	1121	2421	1300	77.0729270729271	41.9607993850884	59.7552447552448
LLXJ01003414.1	890	2190	1300	138.232414014469	28.1168332052267	37.002997002997
LLXJ01003739.1	2226	3526	1300	98.7722277722278	42.3289777094543	99.5400262937732
LLXJ01003948.1	474	1774	1300	83.3662128746501	34.5334358186011	68.0619380619381
LLXJ01004121.1	15	1315	1300	57.6416322709672	29.0368946963874	56.7924117826219
LLXJ01005070.1	45	1345	1300	56.8902212025453	36.261337432744	73.6703296703297
LLXJ01005146.1	302	1602	1300	50.7539125372419	38.0169100691776	52.7192688662439
LLXJ01005726.1	724	2024	1300	53.9166691248046	36.2797847809377	52.9892580187683
LLXJ01005807.1	491	1791	1300	63.2910602910603	38.423520368947	60.7311049606132
LLXJ01005921.1	627	1927	1300	53.1857574819647	31.7694081475788	52.2067306529991
LLXJ01006342.1	14	1314	1300	73.4522220202073	33.010760953113	72.8160218671152
LLXJ01006595.1	313	1613	1300	62.3365497914079	33.0553420445811	59.3394932552075
LLXJ01006720.1	11	1311	1300	88.673409740924	32.7255956956188	89.0907334285474
LLXJ01006958.1	158	1458	1300	57.9579092939967	34.3282090699462	56.4146690007502
LLXJ01007160.1	138	1438	1300	65.642474679053	31.4465795541891	62.4960932413075
LLXJ01007354.1	9	1309	1300	81.1769536818366	33.424289008455	80.842815424296
LLXJ01007385.1	12	1312	1300	43.6399832025406	33.978478093774	43.7773335788117
LLXJ01007548.1	37	1337	1300	56.9138191497015	26.8639508070715	53.3513883880274
LLXJ01000537.1	11540	12841	1301	46.7142857142857	29.9661798616449	66.973026973027
LLXJ01000564.1	55900	57201	1301	54.4885114885115	34.752117013087	66.0819180819181
LLXJ01000950.1	68476	69777	1301	71.2897102897103	33.5426594926979	68.4465534465535
LLXJ01004410.1	2090	3391	1301	74.0889110889111	35.3897002305918	47.5407281139657
LLXJ01006270.1	21	1322	1301	50.1395072015236	28.435049961568	59.8551448551449
LLXJ01007342.1	25	1326	1301	74.6561395239218	32.4404304381245	74.0659259009085
LLXJ01000345.1	4040	5344	1304	61.2927072927073	30.0076863950807	57.961038961039
LLXJ01002472.1	6384	7695	1311	59.1908091908092	33.858570330515	67.5204795204795
LLXJ01000016.1	42917	44238	1321	57.2087912087912	32.2467332820907	59.2117882117882
LLXJ01000080.1	86493	87816	1323	56.7752247752248	36.0422751729439	50.2797202797203
LLXJ01000357.1	77239	78565	1326	54.7242757242757	32.819255222525	67.1358641358641
LLXJ01001062.1	899	2225	1326	63.4662935712054	32.6079938508839	48.4875124875125
LLXJ01000055.1	69794	71128	1334	68.8211788211788	34.8132205995388	52.994005994006
LLXJ01000041.1	167867	169206	1339	55.047952047952	30.8954650269024	59.1718281718282
LLXJ01000081.1	103062	104422	1360	71.6143856143856	33.4934665641814	63.5674325674326
LLXJ01000014.1	164805	166180	1375	74.8331668331668	34.0917347865577	61.6523476523477
LLXJ01000073.1	27186	28582	1396	62.7772227772228	32.3821815154038	60.971028971029
LLXJ01000055.1	50232	51630	1398	51.6123876123876	36.2039966694421	45.4715284715285
LLXJ01000107.1	113743	115141	1398	60.7452547452547	32.2073272273106	49.3616383616384
LLXJ01000047.1	115278	116678	1400	43.969030969031	28.4473481936972	60.5784215784216
LLXJ01000140.1	68770	70170	1400	74.5824175824176	40.7830121341899	69.053946053946
LLXJ01000188.1	7074	8474	1400	52.1658341658342	36.3062098501071	72.5434565434565
LLXJ01000214.1	52447	53847	1400	55.953046953047	34.6345467523198	52.5804195804196
LLXJ01000215.1	19327	20727	1400	50.9220779220779	31.7502081598668	62.9290709290709
LLXJ01000233.1	65696	67096	1400	71.4885114885115	25.7758743754461	57.472619047619
LLXJ01000383.1	55805	57205	1400	65.972027972028	37.4960742326909	57.3046953046953
LLXJ01000557.1	57652	59052	1400	68.3696303696304	37.8715203426124	71.1209523809524
LLXJ01000610.1	473	1873	1400	73.5175832948195	37.1334760885082	83.00999000999
LLXJ01000617.1	20861	22261	1400	67.3326673326673	38.3197715917202	53.4745254745255
LLXJ01000649.1	56662	58062	1400	47.3446553446553	35.5317630264097	55.013986013986
LLXJ01000920.1	643	2043	1400	59.8030899727355	36.231977159172	72.6983016983017
LLXJ01001016.1	17	1417	1400	66.8237351363954	37.1627408993576	65.7762237762238
LLXJ01001143.1	35	1435	1400	70.9981879802691	31.2664285714286	53.2897102897103
LLXJ01001482.1	18976	20376	1400	72.6763236763237	40.02284082798	60.6973026973027
LLXJ01001521.1	1229	2629	1400	69.0509490509491	39.8329764453961	55.5584415584416
LLXJ01001587.1	10912	12312	1400	47.3736263736264	31.2926481084939	47.3966033966034
LLXJ01001815.1	19410	20810	1400	113.584415584416	37.6302640970735	50.148897171137
LLXJ01002302.1	6399	7799	1400	46.4405594405594	36.7958600999286	57.031968031968
LLXJ01002529.1	488	1888	1400	71.0975528457543	32.1641684511064	40.5084915084915
LLXJ01003164.1	10689	12089	1400	70.5644355644356	40.6581013561742	69.3096903096903
LLXJ01003354.1	10695	12095	1400	146.011988011988	70.5053533190578	510.250749250749
LLXJ01003679.1	2672	4072	1400	56.0979020979021	37.0763740185582	78.1470950102529
LLXJ01003757.1	4049	5449	1400	74.8081918081918	32.9122055674518	79.5847732181425
LLXJ01004945.1	667	2067	1400	69.2439228484164	26.9064953604568	38.8881118881119
LLXJ01004978.1	700	2100	1400	59.5529285561038	24.419470293486	56.0449021999368
LLXJ01005346.1	635	2035	1400	59.6290985723435	37.7423269093505	59.3205095862765
LLXJ01005452.1	760	2160	1400	61.0160482108563	38.8015703069236	60.1749612071874
LLXJ01006808.1	25	1425	1400	63.0823489419563	31.326909350464	62.5361807472327
LLXJ01007101.1	56	1456	1400	89.7678249875484	26.7016416845111	87.4039170506912
LLXJ01003338.1	690	2091	1401	53.8693130686931	34.446823697359	66.6283716283716
LLXJ01000390.1	46312	47714	1402	67.1318681318681	32.7085761865112	67.9482279435527
LLXJ01003352.1	294	1705	1411	49.4878201124297	35.601165695254	66.3236763236763
LLXJ01003189.1	6446	7874	1428	44.3226773226773	35.1777301927195	49.2430691683002
LLXJ01000086.1	22437	23876	1439	56.7142857142857	35.882226980728	65.3106893106893
LLXJ01000285.1	19789	21260	1471	63.0699300699301	37.9092422980849	64.035964035964
LLXJ01003082.1	4484	5957	1473	60.2547452547453	34.8224442736357	61.6163836163836
LLXJ01000441.1	45467	46952	1485	65.7842157842158	34.683465959328	49.5744255744256
LLXJ01000017.1	69497	70996	1499	65.7842157842158	32.9969254419677	57.4515484515485
LLXJ01000006.1	186351	187851	1500	82.4485514485514	33.8307794803464	72.9388950276243
LLXJ01000025.1	46028	47528	1500	71.8361638361638	42.3717521652232	78.6143856143856
LLXJ01000028.1	158563	160063	1500	63.1088911088911	35.4297135243171	59.2177822177822
LLXJ01000029.1	10389	11889	1500	58.5754245754246	35.9080612924717	60.4135864135864
LLXJ01000537.1	853	2353	1500	60.4798912533983	36.0586275816123	59.1008991008991
LLXJ01000551.1	14087	15587	1500	62.3486513486514	37.9327115256496	65.6273726273726
LLXJ01000590.1	33886	35386	1500	62.2247752247752	38.0426382411726	49.4185814185814
LLXJ01000697.1	1715	3215	1500	59.5674325674326	30.0253333333333	38.1898101898102
LLXJ01001480.1	26738	28238	1500	65.3096903096903	36.979347101932	60.4195804195804
LLXJ01001694.1	7332	8832	1500	66.3286713286713	39.2205196535643	62.969030969031
LLXJ01001869.1	633	2133	1500	53.0397098349759	32.8474350433045	74.1168831168831
LLXJ01002351.1	7231	8731	1500	53.2837162837163	37.253164556962	53.327507100721
LLXJ01002860.1	24739	26239	1500	41.4505494505495	31.9100599600267	67.9208266627856
LLXJ01003525.1	6355	7855	1500	60.7992007992008	32.838107928048	52.4805194805195
LLXJ01003571.1	6060	7560	1500	158.769230769231	36.9640239840107	66.4859059391016
LLXJ01003637.1	659	2159	1500	106.536585365854	38.0026648900733	73.7112887112887
LLXJ01003805.1	451	1951	1500	50.2388388756201	31.1538974017322	45.1808191808192
LLXJ01003901.1	10613	12113	1500	57.1878121878122	34.9873417721519	68.0734259735804
LLXJ01004282.1	976	2476	1500	61.7589587226648	36.8747501665556	60.787980082872
LLXJ01004358.1	239	1739	1500	53.755675722072	35.7175216522318	122.857142857143
LLXJ01005077.1	817	2317	1500	65.4807130674517	34.8500999333777	65.9484144066581
LLXJ01005819.1	447	1947	1500	88.1393181075852	28.2478347768155	87.3245044907513
LLXJ01006156.1	160	1660	1500	52.0054027900976	34.1072618254497	52.7268806502447
LLXJ01006486.1	71	1571	1500	60.8936919561435	35.4163890739507	61.3338946304911
LLXJ01006619.1	29	1529	1500	74.6060080161977	32.9280479680213	72.2610917248255
LLXJ01006711.1	79	1579	1500	107.015899470018	30.8301132578281	107.274241005751
LLXJ01006749.1	76	1576	1500	53.3067613650932	32.417055296469	53.272147995889
LLXJ01006949.1	14	1514	1500	54.244177794981	25.7748167888075	50.3141141528926
LLXJ01000296.1	71141	72642	1501	72.1248751248751	35.7888074616922	61.7092907092907
LLXJ01004071.1	155	1656	1501	57.1480137800677	35.3104596935376	47.4715284715285
LLXJ01006391.1	118	1619	1501	51.0379408685607	26.3970686209194	49.2015506697729
LLXJ01000394.1	7964	9477	1513	43.7492507492507	32.6215856095936	51.4595404595405
LLXJ01005210.1	42	1568	1526	71.2943798566351	30.7358490566038	70.978021978022
LLXJ01000148.1	16877	18406	1529	65.0859140859141	32.9013990672885	67.6853146853147
LLXJ01001808.1	13039	14579	1540	43.968031968032	33.1119253830779	58.850809481522
LLXJ01000058.1	9009	10579	1570	62.0649350649351	33.4450366422385	57.7152847152847
LLXJ01000061.1	53559	55151	1592	63.7172827172827	32.1219187208528	64.5144855144855
LLXJ01000592.1	4322	5922	1600	56.5674325674326	36.6227357901312	73.4235764235764
LLXJ01000701.1	61817	63417	1600	61.6123876123876	39.6208619612742	68.965034965035
LLXJ01000719.1	47347	48947	1600	72.985014985015	32.4815740162398	67.2728891652769
LLXJ01000822.1	30873	32473	1600	69.2087912087912	39.7838850718301	68.4701079913607
LLXJ01001443.1	15232	16832	1600	43.962037962038	31.3422860712055	65.8686434901159
LLXJ01001523.1	17587	19187	1600	49.6953046953047	29.3241723922548	76.2157842157842
LLXJ01001762.1	12053	13653	1600	47	35.8357276702061	82.5476091820668
LLXJ01001948.1	176	1776	1600	65.9434448070417	29.4583795782464	57.983016983017
LLXJ01002254.1	7880	9480	1600	67.4015984015984	40.2692067457839	67.6933066933067
LLXJ01002403.1	921	2521	1600	73.6813009998851	38.9875078076202	62.5674325674326
LLXJ01002438.1	17442	19042	1600	51.4595404595405	39.2610340479193	51.4503676470588
LLXJ01002526.1	2776	4376	1600	77.7622377622378	34.8688319800125	56.3064334085779
LLXJ01003598.1	744	2344	1600	61.3168599707493	35.7201748906933	75.1118881118881
LLXJ01003905.1	3990	5590	1600	66.8771228771229	39.9868831980013	58.0039640591966
LLXJ01004430.1	4	1604	1600	59.5052946253763	36.159900062461	57.6994141505183
LLXJ01004644.1	306	1906	1600	47.5952206090051	30.892567145534	41.419315474461
LLXJ01004669.1	134	1734	1600	70.0871824599905	32.4703310430981	69.1632236992656
LLXJ01004968.1	323	1923	1600	126.566447998821	34.3216739537789	83.7070119802678
LLXJ01005002.1	827	2427	1600	48.8059978579079	25.1033187226049	46.9238073359369
LLXJ01005027.1	2434	4034	1600	68.5594405594406	37.4409743910056	85.5463781974659
LLXJ01005033.1	906	2506	1600	71.8982870256536	36.9369144284822	65.7028799291094
LLXJ01006149.1	98	1698	1600	59.6575954761855	33.4353529044347	58.9494295147741
LLXJ01006335.1	85	1685	1600	66.0041973581334	35.997501561524	64.6491344322041
LLXJ01006438.1	16	1616	1600	52.8103462523758	34.3972517176765	51.2283116449783
LLXJ01006464.1	19	1619	1600	57.2568195772301	29.1018113678951	57.9952212389381
LLXJ01006495.1	13	1613	1600	70.0270105481373	35.2410993129294	65.0466499111138
LLXJ01006513.1	51	1651	1600	58.3866727800703	30.5321673953779	56.4259218756835
LLXJ01006605.1	31	1631	1600	112.941660815727	30.001873828857	110.706702721117
LLXJ01006396.1	71	1672	1601	57.3278325728805	32.5971267957527	56.17253859019
LLXJ01005564.1	34	1638	1604	64.3371960917973	30.6489693941287	49.9450549450549
LLXJ01000173.1	49558	51164	1606	73	30.81	65.3156843156843
LLXJ01001866.1	11407	13032	1625	51.3696303696304	32.6208619612742	69.1878121878122
LLXJ01000017.1	66035	67697	1662	70.001998001998	34.4128669581512	55.5224775224775
LLXJ01003224.1	934	2623	1689	62.2457054952568	42.6993642143506	63.7052947052947
LLXJ01000277.1	459	2159	1700	59.7588408048348	35.1222810111699	94.6553446553446
LLXJ01001414.1	22366	24066	1700	71.2227772227772	40.010582010582	67.7432567432567
LLXJ01001415.1	9127	10827	1700	59.8581418581419	35.4197530864198	78.2617382617383
LLXJ01001849.1	5	1705	1700	66.9366326784382	28.5254137115839	41.5204795204795
LLXJ01002096.1	22086	23786	1700	44.7362637362637	31.1017048794827	66.6556440538314
LLXJ01002167.1	8122	9822	1700	70.2987012987013	36.9500293944738	71.069069317868
LLXJ01002409.1	6817	8517	1700	56.7752247752248	33.9606114050559	58.3321466915296
LLXJ01002541.1	2398	4098	1700	52.8361638361638	38.5102880658436	118.521478521479
LLXJ01002938.1	145	1845	1700	68.4359317497491	36.0864197530864	61.034965034965
LLXJ01003436.1	94	1794	1700	45.4943309512386	35.3803644914756	54.7812187812188
LLXJ01004305.1	1500	3200	1700	67.3426573426573	34.3233392122281	49.6940613790355
LLXJ01004903.1	896	2596	1700	59.8699616756971	35.7554379776602	61.2322633971621
LLXJ01005134.1	68	1768	1700	50.7188232609282	33.5473251028807	49.2671593629645
LLXJ01005215.1	9	1709	1700	64.8269755227097	34.8242210464433	44.4545454545455
LLXJ01006165.1	33	1733	1700	51.3065216597934	34.2551440329218	51.4985509373051
LLXJ01006194.1	86	1786	1700	113.374446346567	33.6784244562022	112.367143830948
LLXJ01006267.1	17	1717	1700	55.1104723819045	29.0041152263374	49.4888888888889
LLXJ01006364.1	6	1706	1700	45.5232923002655	30.6696061140506	40.3082953446609
LLXJ01006370.1	37	1737	1700	44.4850567589645	31.4526748971193	40.2582910321489
LLXJ01001096.1	23542	25254	1712	108.311688311688	41.6144879267277	73.4575809912597
LLXJ01000071.1	155162	156882	1720	55.1138861138861	34.4723517654897	59.7832167832168
LLXJ01000921.1	26610	28335	1725	67.3716283716284	30.0734861845973	68.4370460615716
LLXJ01002737.1	7110	8898	1788	67.4275724275724	31.1211199026172	67.4365634365634
LLXJ01005215.1	4159	5952	1793	65.5684315684316	37.2597114317425	61.5683518318778
LLXJ01002340.1	12043	13838	1795	44.963036963037	30.1648626144879	52.9139180171592
LLXJ01000257.1	121212	123012	1800	62.6013986013986	37.0494169905608	60.7752247752248
LLXJ01000466.1	62285	64085	1800	70.5564435564436	38.9483620210994	71.002997002997
LLXJ01000674.1	11355	13155	1800	71.3416583416583	32.9633536923931	53.6883116883117
LLXJ01000868.1	37969	39769	1800	67.1518481518482	27.6957245974459	79.1571483866427
LLXJ01001442.1	21187	22987	1800	52.6463536463536	36.9333703498057	83.6883116883117
LLXJ01001700.1	13158	14958	1800	51.997002997003	33.0272071071627	70.5344655344655
LLXJ01001818.1	461	2261	1800	65.4431758823968	32.6490838423098	61.8711288711289
LLXJ01002111.1	6794	8594	1800	64.8351648351648	39.9189339255969	144.964035964036
LLXJ01003362.1	1947	3747	1800	111.112887112887	33.6457523598001	99.998641749801
LLXJ01003414.1	3490	5290	1800	38.8101898101898	30.423098278734	138.940619556161
LLXJ01004466.1	1148	2948	1800	58.5464535464535	34.4308717379234	50.425
LLXJ01005575.1	41	1841	1800	83.4903661893314	32.2093281510272	60.1938061938062
LLXJ01005654.1	199	1999	1800	59.2173292073316	33.4997223764575	52.3637297713845
LLXJ01005886.1	80	1880	1800	55.8990915188098	28.8811771238201	178.718281718282
LLXJ01006113.1	47	1847	1800	55.9969716016228	31.4958356468629	55.3726273726274
LLXJ01001393.1	31040	32841	1801	49.6373626373626	35.0033314825097	137.192807192807
LLXJ01004725.1	928	2745	1817	64.1461667931751	35.7573570238756	61.9127452653131
LLXJ01005383.1	4	1874	1870	70.2586137008512	32.0799555802332	118.497502497502
LLXJ01003580.1	3130	5023	1893	44.5964035964036	30.4125485841199	54.6875638707649
LLXJ01000097.1	33606	35506	1900	45.4615384615385	35.0710152551289	71.3236763236763
LLXJ01000306.1	118333	120233	1900	64.6193806193806	36.0173592845871	65.7752247752248
LLXJ01000528.1	14775	16675	1900	64.1648351648352	35.4891820580475	53.8721278721279
LLXJ01000774.1	60370	62270	1900	51.1698301698302	35.356654392425	62.8261607142857
LLXJ01000803.1	34946	36846	1900	80.4295704295704	31.7196212519726	41.8647609495152
LLXJ01000942.1	29732	31632	1900	72.2797202797203	37.132035770647	70.8411588411588
LLXJ01001052.1	27516	29416	1900	64.2767232767233	37.2519726459758	56.010989010989
LLXJ01001064.1	286	2186	1900	75.545970083831	34.7957894736842	66.2337662337662
LLXJ01001085.1	70184	72084	1900	290.769230769231	36.4013677012099	95.973026973027
LLXJ01002150.1	16649	18549	1900	63.6173826173826	34.0568122041031	45.6363636363636
LLXJ01002233.1	54	1954	1900	215.573722162464	31.7659126775381	148.95004995005
LLXJ01002739.1	31	1931	1900	126.840630207544	33.2035770647028	52.4335664335664
LLXJ01002740.1	10155	12055	1900	70.042957042957	34.9473961073119	57.2459829612854
LLXJ01003185.1	437	2337	1900	95.9860265367605	32.3834823776959	51.4865134865135
LLXJ01003370.1	6868	8768	1900	61.952047952048	35.2472382956339	48.9345094754476
LLXJ01003467.1	665	2565	1900	47.6236739251815	26.6612309310889	45.3868763557484
LLXJ01003855.1	1257	3157	1900	58.8011988011988	35.0941609679116	79.4016957136128
LLXJ01004414.1	1129	3029	1900	50.4615384615385	34.7496054708048	46.7475877756173
LLXJ01004559.1	188	2088	1900	53.5409093033036	34.1793792740663	48.3656343656344
LLXJ01004587.1	721	2621	1900	87.0776223571156	36.7375065754866	83.2496822610906
LLXJ01004776.1	6	1906	1900	62.4118513840648	34.0094687006839	56.9586461822802
LLXJ01005167.1	491	2391	1900	101.854044089796	31.6586007364545	99.5939051225628
LLXJ01005263.1	104	2004	1900	75.8131288931481	31.4834297738033	74.6656206196782
LLXJ01005350.1	185	2085	1900	62.7726092481078	29.4950026301946	58.9820843223692
LLXJ01005590.1	19	1919	1900	91.7170745643272	35.6144134665965	89.0705928237129
LLXJ01005698.1	3067	4967	1900	42.3586413586414	32.7874802735402	54.8075866676564
LLXJ01005711.1	3	1903	1900	72.5175725505719	28.2724881641241	72.5608977035491
LLXJ01005815.1	13	1913	1900	96.2968376803287	33.1472908995266	94.8380778938624
LLXJ01004962.1	26	1928	1902	199.8543957287	31.7680168332457	45.0609390609391
LLXJ01003369.1	20806	22741	1935	77.0939060939061	33.9065255731922	63.9490509490509
LLXJ01000854.1	50536	52488	1952	61.5174825174825	31.705719044975	67.8470967741935
LLXJ01003431.1	1150	3140	1990	50.1308691308691	38.3305149884704	64.5884115884116
LLXJ01000848.1	1693	3693	2000	50.1958041958042	35.1864067966017	60.3116883116883
LLXJ01000992.1	27897	29897	2000	73	37.0999500249875	73.2817182817183
LLXJ01001082.1	1781	3781	2000	62.8201798201798	34.7951024487756	62.0619380619381
LLXJ01002406.1	150	2150	2000	66.7223907449635	33.1184407796102	64.1532252966093
LLXJ01002716.1	13	2013	2000	148.883280098537	34.6651674162919	147.967043314501
LLXJ01002888.1	3309	5309	2000	74.9430569430569	31.0699650174913	47.0806605271515
LLXJ01004933.1	592	2592	2000	71.1198494161936	32.5937031484258	70.6928902858853
LLXJ01005447.1	91	2092	2001	63.0013677395824	36.39075	61.3271085259452
LLXJ01004573.1	186	2211	2025	58.7227743837573	30.1110494169906	39.1508491508491
LLXJ01000424.1	148	2200	2052	66.3364657691033	36.033966033966	70.4665334665335
LLXJ01003589.1	11619	13714	2095	69.8511488511488	35.4634402945818	91.2260926006058
LLXJ01001352.1	16161	18261	2100	62.8791208791209	34.3522132317944	56.1318681318681
LLXJ01001485.1	3925	6025	2100	51.037962037962	31.7367920038077	82.8601398601399
LLXJ01001597.1	6941	9041	2100	61.4155844155844	31.578772013327	57.5455814452915
LLXJ01001764.1	29257	31357	2100	74.4855144855145	36.6330318895764	64.4468059118114
LLXJ01002351.1	3531	5631	2100	58.8181818181818	33.5140409328891	56.4905094905095
LLXJ01002735.1	8963	11063	2100	60.6423576423576	32.8909523809524	61.7882117882118
LLXJ01002806.1	385	2485	2100	74.257208375625	30.5911470728225	66.4575424575425
LLXJ01004572.1	76	2176	2100	60.5999018904947	35.6119047619048	65.3356643356643
LLXJ01004751.1	258	2358	2100	69.2791488104034	35.1713469776297	67.2225277523169
LLXJ01004899.1	274	2374	2100	53.1364545347606	37.9609709662066	55.7899686520376
LLXJ01005358.1	71	2171	2100	58.363084432011	33.167063303189	56.3606203964309
LLXJ01005545.1	73	2173	2100	52.1129525043977	28.3712517848643	43.8030952824911
LLXJ01005547.1	2	2102	2100	53.8743603317452	30.0433127082342	48.8269628404324
LLXJ01004571.1	137	2242	2105	60.4978615746039	42.0678590215676	82.986013986014
LLXJ01004316.1	307	2422	2115	69.3434867141931	37.4746609564597	69.4575424575425
LLXJ01006437.1	16	2144	2128	54.7903451241802	31.564290473018	65.038961038961
LLXJ01000395.1	77924	80057	2133	66.5374625374625	43.8510445049955	89.7204666666667
LLXJ01000341.1	59778	61978	2200	62.4335664335664	36.982280781463	60.1388611388611
LLXJ01000352.1	1431	3631	2200	53.2687312687313	29.6060881417537	68.4595404595405
LLXJ01000518.1	35313	37513	2200	53.5534465534466	37.2744207178555	65.3729329276359
LLXJ01000712.1	88640	90840	2200	67.4695304695305	35.0313493866424	73.007992007992
LLXJ01000855.1	4800	7000	2200	69.7835738068812	32.9922762380736	72.5174825174825
LLXJ01001017.1	6595	8795	2200	44.8241758241758	30.8864152657883	46.5684315684316
LLXJ01001989.1	15011	17211	2200	81.1938061938062	31.9722853248523	71.1928071928072
LLXJ01002312.1	4692	6892	2200	70.6163836163836	38.2467060427079	55.4225774225774
LLXJ01002455.1	11368	13568	2200	49.3656343656344	31.548841435711	50.5897336829033
LLXJ01003395.1	20656	22856	2200	74.2607392607393	33.5945454545455	71.0853146853147
LLXJ01004326.1	18	2218	2200	92.0794439350973	35.5265788278055	91.1785582255083
LLXJ01004752.1	2242	4442	2200	43.7182817182817	29.7950931394821	59.7922557406574
LLXJ01005050.1	2094	4294	2200	80.7892107892108	35.1731031349387	72.3154566744731
LLXJ01001776.1	16426	18628	2202	64.4825174825175	36.0840527033167	73.974025974026
LLXJ01001852.1	26247	28488	2241	50.8991008991009	31.3598286530224	58.6363636363636
LLXJ01000090.1	120430	122730	2300	76.7522477522478	38.3024771838331	63.2857142857143
LLXJ01000707.1	19651	21951	2300	66.3376623376623	31.9504563233377	74.8461538461538
LLXJ01000752.1	68403	70703	2300	51.7682317682318	35.6245110821382	71.8701298701299
LLXJ01000877.1	13963	16263	2300	75.5484515484516	36.7414167753151	68.8171828171828
LLXJ01001016.1	13955	16255	2300	68.1938061938062	37.3446327683616	82.959040959041
LLXJ01001308.1	13667	15967	2300	71.4845154845155	35.3893959148196	54.1398601398601
LLXJ01002128.1	61	2361	2300	59.9405276767122	33.1577574967406	90.4745254745255
LLXJ01002477.1	4740	7040	2300	72.0939060939061	37.7970447631465	61.5864135864136
LLXJ01002663.1	7876	10176	2300	56.7962037962038	34.9734897870491	50.2107892107892
LLXJ01003490.1	17	2317	2300	58.6307220436545	33.4884832681443	57.1601945836668
LLXJ01003661.1	5340	7640	2300	70.4875124875125	35.3524554541504	53.0877546664137
LLXJ01004322.1	910	3210	2300	62.4622467076714	32.4750108648414	59.2990650549622
LLXJ01004973.1	88	2388	2300	63.2241086587436	32.6614515428075	45.4425024826216
LLXJ01005006.1	13	2313	2300	57.9484941073767	33.9634941329857	62.4345654345654
LLXJ01005058.1	124	2424	2300	62.6120816365871	34.9430682312038	62.8713379497361
LLXJ01004860.1	6411	8787	2376	56.0569430569431	36.45388459791	53.7702068753365
LLXJ01000421.1	54486	56867	2381	65.2107892107892	40.0374765771393	72.8071928071928
LLXJ01002843.1	4005	6389	2384	78.6203796203796	31.1598857958601	58.3666333666334
LLXJ01000421.1	60067	62467	2400	183.123876123876	37.5085381091212	70.6007712082262
LLXJ01000528.1	6468	8868	2400	64.0849150849151	34.6184922948771	66.977022977023
LLXJ01000549.1	61747	64147	2400	62.8341658341658	35.1532694710537	66.9971480144404
LLXJ01001425.1	650	3050	2400	78.634088469578	36.2465639316951	69.3806193806194
LLXJ01001446.1	799	3199	2400	74.9861155340424	32.1223094831057	50.961038961039
LLXJ01002144.1	3644	6044	2400	89.5644355644356	38.3652644731362	71.4405594405594
LLXJ01002663.1	976	3376	2400	69.2261488939114	34.7546855476885	49.1048951048951
LLXJ01002694.1	3	2403	2400	74.9083234293677	28.9550187421908	53.0719280719281
LLXJ01003379.1	100	2500	2400	49.7696264602663	32.0766347355269	52.6093906093906
LLXJ01003856.1	515	2915	2400	77.7887202374687	34.3602665556018	76.2180088722061
LLXJ01004891.1	2592	4992	2400	46.1408591408591	35.3044564764681	65.5587898453903
LLXJ01005098.1	67	2467	2400	56.7642772411456	32.6805497709288	52.5012866700978
LLXJ01005109.1	61	2461	2400	62.5745665571569	29.1911703456893	61.7894180656628
LLXJ01002694.1	5033	7435	2402	44.0959040959041	34.9596001665972	77.0939060939061
LLXJ01002783.1	5613	8039	2426	50.5074925074925	32.0757496054708	66.4275724275724
LLXJ01000771.1	20540	23040	2500	59.3356643356643	33.1647341063575	52.4915084915085
LLXJ01001036.1	20585	23085	2500	46.9230769230769	34.8164734106357	57.0760910247773
LLXJ01002224.1	11676	14176	2500	64.8141858141858	33.8896441423431	61.6563436563437
LLXJ01002737.1	27255	29755	2500	59.5124875124875	31.485005997601	49.3987481590574
LLXJ01003643.1	4632	7132	2500	55.5614385614386	34.1439424230308	57.6423628522716
LLXJ01004159.1	167	2667	2500	74.2238968190711	35.733706517393	68.4955353676528
LLXJ01004216.1	667	3167	2500	52.1354303189166	34.4002399040384	48.2165105089896
LLXJ01004944.1	813	3314	2501	75.6073746454497	33.1773142112125	75.5924661025589
LLXJ01002912.1	6203	8715	2512	67.6413586413586	33.8777189888301	42.9090909090909
LLXJ01000649.1	61162	63707	2545	73.7342657342657	35.0334637114298	64.4225774225774
LLXJ01007333.1	776	3369	2593	88.5360036779495	35.4072454715803	94.8878039317124
LLXJ01000020.1	32563	35163	2600	77.7532467532468	36.1945405613226	73.8011988011988
LLXJ01000596.1	24404	27004	2600	67.6133866133866	37.3187235678585	74.5874125874126
LLXJ01000647.1	11152	13752	2600	71.038961038961	35.5424836601307	63.2397602397602
LLXJ01001291.1	358	2958	2600	66.4202448151202	37.3848519800077	64.8554808410716
LLXJ01002985.1	3411	6011	2600	222.624375624376	33.7374086889658	106.708165135343
LLXJ01000825.1	42457	45058	2601	78.5049668874172	35.1928214787352	64.6540472155253
LLXJ01007966.1	759	3361	2602	56.6859941153474	33.8291708291708	56.1073768896386
LLXJ01004210.1	1697	4317	2620	52.3096903096903	33.0222905457341	68.8631368631369
LLXJ01002007.1	20787	23446	2659	59.6523476523477	31.4021648626145	63.7020500898235
LLXJ01008432.1	835	3509	2674	50.8473441179169	32	51.6039692829361
LLXJ01000015.1	46020	48720	2700	62.3256743256743	33.7463902258423	60.4225774225774
LLXJ01000097.1	41806	44506	2700	69.008991008991	35.5805257312107	66.4285714285714
LLXJ01001190.1	37866	40566	2700	43.3456543456543	33.3287671232877	47.8521478521479
LLXJ01001654.1	11821	14521	2700	71.7552447552448	35.9081821547575	68.2407592407592
LLXJ01002309.1	6498	9198	2700	68.1798201798202	36.1138390166822	67.5288900743507
LLXJ01003535.1	9695	12395	2700	46.9010989010989	31.6049611255091	51.8890201871
LLXJ01004378.1	482	3182	2700	98.8302086337852	33.9670492410218	60.3182626083093
LLXJ01006824.1	680	3383	2703	70.5665084334916	34.2573391630231	46.2973694752303
LLXJ01003047.1	14740	17531	2791	76.9160839160839	36.8506760728983	65.7372627372627
LLXJ01000184.1	70582	73382	2800	48.4905094905095	34.1770796144234	67.003996003996
LLXJ01000592.1	222	3022	2800	82.0675205033142	35.4699727116847	60.985014985015
LLXJ01000703.1	41766	44566	2800	44.9223085460599	35.5137450910389	61.3296703296703
LLXJ01004662.1	13	2814	2801	68.5631380018452	29.3463048911103	320.979020979021
LLXJ01007293.1	24	2832	2808	58.3781118543549	33.9937539038101	108.107892107892
LLXJ01000364.1	47610	50425	2815	40.8301698301698	30.8926880589164	69.7196103896104
LLXJ01002209.1	10205	13026	2821	73.4175824175824	36.677025527192	69.1335237007424
LLXJ01000109.1	1689	4519	2830	68.2537462537463	35.2098092643052	48.3466533466533
LLXJ01005614.1	712	3576	2864	66.338621156304	35.3622084721561	61.711569947244
LLXJ01000373.1	57535	60435	2900	64.040959040959	33.9420889348501	67.5424575424575
LLXJ01002510.1	9015	11915	2900	53.7542457542458	36.1323681489142	45.9759679572764
LLXJ01002761.1	437	3337	2900	76.7035463817172	33.3003528036611	112.100899100899
LLXJ01002964.1	1654	4554	2900	69.4455544455544	35.8590141330576	65.1028971028971
LLXJ01003521.1	4809	7709	2900	85.4695304695305	35.3417050687705	75.7439319498423
LLXJ01004200.1	198	3098	2900	50.3576565514822	34.8414339882799	59.7852147852148
LLXJ01002893.1	1094	4003	2909	67.7902097902098	32.5435506901475	45.2067932067932
LLXJ01000103.1	61	2982	2921	189.629349806675	29.5242378810595	59.1498501498502
LLXJ01001093.1	17386	20314	2928	67.8661338661339	35.2661151327129	68.7572427572428
LLXJ01003143.1	89	3028	2939	73.8403955582564	36.3812451960031	76.2097902097902
LLXJ01006013.1	384	3330	2946	52.6375968198025	33.1084457771114	42.2147852147852
LLXJ01007305.1	11	2973	2962	52.323899875004	31.1698867421719	50.6368217589397
LLXJ01000607.1	43982	46945	2963	64.6083916083916	35.5029142381349	60.4085914085914
LLXJ01006538.1	6036	9031	2995	56.2467532467532	29.3738551207327	111.523402777778
LLXJ01006023.1	653	3651	2998	54.8937260726763	36.3340471092077	56.601112799428
LLXJ01000327.1	605	3605	3000	62.8730072953256	32.8497167610796	43.0959040959041
LLXJ01000680.1	8348	11348	3000	49.3626373626374	33.4531822725758	77.7732267732268
LLXJ01000902.1	17877	20877	3000	66.2297702297702	37.4109637489765	63.3066933066933
LLXJ01000976.1	250	3250	3000	58.2146949780923	33.8027324225258	64.4685314685315
LLXJ01002504.1	560	3560	3000	78.3892269874227	38.8123440534702	54.0659340659341
LLXJ01003772.1	4561	7561	3000	70.2747252747253	41.0313718137395	62.7082917082917
LLXJ01005716.1	515	3519	3004	60.3825907954713	34.0036347114948	46.0041884816754
LLXJ01007785.1	892	3961	3069	58.7257743315961	34.9193433261956	57.2762454666921
LLXJ01001602.1	4097	7197	3100	47.3566433566434	32.9106739761367	62.6323676323676
LLXJ01003736.1	933	4033	3100	74.2215761420202	34.3876168977749	75.2994246260069
LLXJ01001388.1	24339	27440	3101	58.7922077922078	28.7858755240245	78.0540363159046
LLXJ01001327.1	567	3669	3102	65.8303817578618	34.416639793615	75.8981018981019
LLXJ01009641.1	317	3419	3102	46.9393514624801	34.0681198910082	48.7807211184695
LLXJ01007987.1	39	3142	3103	65.8034930546129	32.4620811287478	68.1069621186066
LLXJ01002686.1	3353	6461	3108	76.3776223776224	36.0326476686986	75.7572427572428
LLXJ01002913.1	10036	13181	3145	59.4985014985015	31.8324365872406	69.475422576258
LLXJ01008522.1	52	3214	3162	53.1617223720493	31.5457340507302	54.1226319736542
LLXJ01008795.1	387	3551	3164	61.3256735029999	31.76095311299	58.7059205120443
LLXJ01002023.1	12255	15430	3175	99.3316683316683	34.3618496510396	43.3556443556444
LLXJ01009242.1	36	3220	3184	65.0342824492905	30.5903151421983	68.9628682736791
LLXJ01002409.1	1917	5117	3200	46.8401598401598	33.7723401160209	74.5124875124875
LLXJ01003477.1	888	4088	3200	341.671473081661	33.7544517338332	90.1048951048951
LLXJ01003534.1	4121	7321	3200	66.2757242757243	36.3773820681037	63.8951048951049
LLXJ01005213.1	364	3564	3200	69.1976037115445	34.2739583156179	63.2500229000641
LLXJ01006070.1	40	3253	3213	65.0001319226406	35.2636433512683	44.1468531468531
LLXJ01002651.1	432	3652	3220	64.8940919653545	34.6960865945046	50.8191808191808
LLXJ01001843.1	26973	30203	3230	95.6533466533467	35.4721065778518	63.3121696373694
LLXJ01001744.1	127	3372	3245	77.3306830502349	37.5313714602998	137.785214785215
LLXJ01005339.1	33	3278	3245	67.8449869816233	29.0306352789423	64.6010141754062
LLXJ01005274.1	1752	4998	3246	46.4695304695305	34.4779645615629	67.3268372309947
LLXJ01011861.1	187	3433	3246	44.3386700180318	27.5694822888283	43.2881791943782
LLXJ01005977.1	272	3529	3257	75.2798352978439	30.3831736776343	75.1714838469069
LLXJ01007732.1	6	3270	3264	75.1894838220528	31.0245231607629	76.4942728816109
LLXJ01008227.1	37	3313	3276	57.0905997800876	30.0029394473839	55.4219186921919
LLXJ01008807.1	20	3297	3277	60.7909372345963	37.2597114317425	59.3164011021924
LLXJ01006789.1	182	3470	3288	53.3898305084746	30.731194108364	42.4328155632635
LLXJ01013152.1	10	3300	3290	60.214259992798	30.7229791099001	59.9914996605767
LLXJ01000550.1	35045	38345	3300	68.4865134865135	35.5540745228719	70.4807262771093
LLXJ01000869.1	40507	43807	3300	65.1678321678322	34.5632225978292	47.2327672327672
LLXJ01001171.1	10234	13534	3300	52.7842157842158	35.6770675552863	66.1458541458541
LLXJ01003481.1	54	3354	3300	148.87840385671	34.9141095711188	59.8171828171828
LLXJ01009660.1	55	3358	3303	79.020558721723	33.1006423982869	82.0940833774684
LLXJ01012483.1	15	3326	3311	50.5401871640008	33.0699364214351	49.1839021549214
LLXJ01002478.1	158	3482	3324	59.9277356215871	31.3618190904548	66.1978021978022
LLXJ01009162.1	34	3363	3329	55.9953180543915	30.3376159885796	55.4552428882683
LLXJ01007649.1	28	3362	3334	112.247436106137	32.4341036851968	116.002441585077
LLXJ01000306.1	123700	127055	3355	43.0599400599401	29.9183786785119	68.7166666666667
LLXJ01011704.1	38	3394	3356	52.181418204674	35.6094459582198	49.4751322751323
LLXJ01001758.1	70	3438	3368	69.6965089262081	34.0899437851343	72.6083916083916
LLXJ01006331.1	1837	5206	3369	72.9370629370629	33.3088455772114	56.0055982620321
LLXJ01000163.1	77868	81268	3400	63.6663336663337	40.0330969347609	168.953046953047
LLXJ01000910.1	18962	22362	3400	141.659340659341	34.5900178253119	64.9420579420579
LLXJ01001009.1	72152	75552	3400	73.8531468531469	32.4877977065569	87.0423636363636
LLXJ01001132.1	149	3549	3400	74.5395132901383	37.1798501248959	74.5404595404595
LLXJ01002320.1	10964	14364	3400	110.801198801199	36.9035895181993	63.6448309893906
LLXJ01002947.1	2587	5987	3400	40.4835164835165	32.3778300499853	55.0023721075952
LLXJ01003837.1	222	3622	3400	72.0606060606061	31.8615113201999	42.0659340659341
LLXJ01003969.1	4610	8010	3400	68.8311688311688	35.5854160541017	60.1398601398601
LLXJ01003992.1	3255	6655	3400	52.3906093906094	35.2246398118201	44.4667284522706
LLXJ01007273.1	63	3466	3403	71.2330647942071	33.4517741129435	71.6847054941429
LLXJ01011144.1	32	3440	3408	55.3304850310444	23.6811989100817	55.9354226430559
LLXJ01011641.1	4	3415	3411	55.3373214974913	28.8326394671107	56.9803017602682
LLXJ01007929.1	988	4417	3429	56.1318923687693	32.8493932905068	53.1840637450199
LLXJ01008352.1	696	4147	3451	45.7549701907318	32.3371085942705	46.9788189335904
LLXJ01001716.1	5443	8907	3464	69.8281718281718	35.8352029263251	72.4985014985015
LLXJ01008514.1	66	3544	3478	53.3372341819135	33.4414214325375	54.3539693065555
LLXJ01000411.1	60125	63625	3500	62.1908091908092	32.9988574692945	74.3566433566434
LLXJ01001348.1	2107	5607	3500	50.4455544455544	32.0342759211654	40.4505494505495
LLXJ01001912.1	8347	11847	3500	61.7372627372627	31.5664095972579	72.1885072908672
LLXJ01003843.1	156	3656	3500	57.801050714904	31.2682090831191	50.0779655900996
LLXJ01004049.1	34	3534	3500	83.9449434609459	32.6041131105398	79.919325724933
LLXJ01009579.1	16	3525	3509	70.5211884582421	36.3881629515757	68.2562691131498
LLXJ01005089.1	536	4068	3532	58.4906275760725	36.3082876491454	114.607392607393
LLXJ01008288.1	26	3572	3546	72.8017256156791	34.9635508524397	73.8063009734281
LLXJ01005783.1	59	3608	3549	57.5624172915748	29.384505533738	42.2784380305603
LLXJ01004550.1	1424	4974	3550	50.5934065934066	35.5290967511603	55.057825804466
LLXJ01010320.1	74	3629	3555	53.4929114261588	30.5182012847966	57.1525674542495
LLXJ01007416.1	496	4067	3571	73.9270668688107	34.4153248195447	66.2458767972935
LLXJ01000717.1	88	3670	3582	66.5726273685079	32.825124910778	65.4829081134979
LLXJ01003482.1	61	3645	3584	138.615523272033	35.0941609679116	66.8441558441558
LLXJ01004495.1	10972	14569	3597	49.7912087912088	35.9580279813458	64.2307282297288
LLXJ01000817.1	6512	10112	3600	65.9420579420579	36.6982387158183	72.5764235764236
LLXJ01001198.1	8786	12386	3600	75.1998001998002	33.6339847509068	59.9550204452522
LLXJ01003181.1	5250	8850	3600	66.8631368631369	35.2447222222222	55.3568565702834
LLXJ01010014.1	163	3763	3600	46.7228991518833	32.391237509608	46.8519444330615
LLXJ01001605.1	8205	11806	3601	65.3996003996004	37.6739794501527	59.2107892107892
LLXJ01008588.1	140	3748	3608	50.3624583487597	39.2386008744535	59.9668508287293
LLXJ01004862.1	175	3842	3667	50.6056030120238	25.9578721885041	65.5154845154845
LLXJ01006291.1	526	4210	3684	55.4892559904405	34.4730705163798	54.8490536835589
LLXJ01000114.1	12534	16234	3700	52.5854145854146	32.5503917860038	74.0969030969031
LLXJ01000258.1	38	3738	3700	70.6837316268373	35.0163533133522	75.7502497502498
LLXJ01000638.1	78	3778	3700	61.796067496755	34.3239664955417	70.7592407592408
LLXJ01001093.1	6586	10286	3700	65.8111888111888	37.0694938971493	69.8881118881119
LLXJ01002213.1	4513	8213	3700	43.3636363636364	34.1711225349077	42.7622377622378
LLXJ01003656.1	525	4225	3700	66.9858079776368	36.6328059950042	52.854118993135
LLXJ01007558.1	822	4551	3729	59.2462092287553	29.3690872751499	55.7437914925006
LLXJ01005399.1	154	3903	3749	64.7291413756919	34.0323147859644	58.1738261738262
LLXJ01000948.1	984	4784	3800	81.5615446500402	35.5306498289924	74.5064935064935
LLXJ01006500.1	2816	6618	3802	47.8331668331668	28.5189504373178	38.0725093984962
LLXJ01005277.1	19	3898	3879	69.8733672072574	27.6479225242112	69.7606155734416
LLXJ01010021.1	72	3951	3879	46.643428105702	30.6802131912059	46.4755819881054
LLXJ01001086.1	37185	41085	3900	56.2237762237762	35.5706229172007	67.1508491508492
LLXJ01004622.1	970	4870	3900	68.876042578683	35.364009228403	56.2897102897103
LLXJ01006264.1	117	4027	3910	81.4874375013075	31.3764873869586	82.4779578818595
LLXJ01006542.1	110	4021	3911	92.6084974768029	32.9018207782935	91.1338057021666
LLXJ01006887.1	89	4034	3945	89.98431614273	31.0185625892432	92.8684064847766
LLXJ01005617.1	113	4069	3956	56.9504878403961	29.9984006397441	51.9393810032017
LLXJ01004995.1	161	4156	3995	56.0096713530939	35.2429512407418	56.7008412990381
LLXJ01003980.1	5892	9890	3998	51.9230769230769	33.5209028041905	58.4784263531948
LLXJ01000300.1	50812	54812	4000	42.6163836163836	33.4303924018995	63.3186813186813
LLXJ01000426.1	12934	16934	4000	44.9340659340659	35.2980648850225	68.8451548451549
LLXJ01000990.1	16102	20102	4000	44.1208791208791	33.9829119933077	71.0733982020807
LLXJ01003075.1	1635	5635	4000	111.364635364635	32.0734816295926	68.0933191313095
LLXJ01003181.1	149	4149	4000	109.099719452237	28.9018616782695	69.5534465534465
LLXJ01005463.1	7	4060	4053	64.6520603783198	32.4134346261495	55.3036963036963
LLXJ01008392.1	93	4156	4063	52.2944515013108	33.1539230384808	52.4379203310916
LLXJ01005747.1	125	4196	4071	111.147893291753	31.8573948838577	111.750156849076
LLXJ01000184.1	65082	69182	4100	45.8001998001998	36.2888565196293	57.0569430569431
LLXJ01002753.1	17	4117	4100	64.9483520217465	36.189094144823	141.766233766234
LLXJ01002846.1	2901	7024	4123	59.8491508491509	32.2267739575713	53.3606393606394
LLXJ01003304.1	7112	11240	4128	72.6083916083916	36.4714047751249	70.2934172747149
LLXJ01006383.1	18	4160	4142	54.532300754828	30.3287671232877	45.0769230769231
LLXJ01000966.1	1	4167	4166	68.9503895536516	31.5617400702513	46.998001998002
LLXJ01001930.1	6	4206	4200	75.9692366852528	35.7311687010702	64.4455544455544
LLXJ01003357.1	2326	6526	4200	93.6263736263736	35.6653177814806	158.598291890258
LLXJ01005251.1	44	4244	4200	87.5212954199416	33.3696935240113	83.4488852188274
LLXJ01003272.1	32	4233	4201	81.0169829695257	29.8357311802296	48.4915084915085
LLXJ01005303.1	131	4340	4209	43.293994197889	29.1815543373105	44.8540257929592
LLXJ01004715.1	1947	6196	4249	65.4775224775225	32.4866053578569	79.2549019607843
LLXJ01000740.1	63695	67974	4279	68.5334665334665	33.6666666666667	65.8041958041958
LLXJ01008100.1	29	4311	4282	57.1711288220337	33.7011494252874	53.8385766439807
LLXJ01005529.1	79	4364	4285	61.7334449165272	35.2109883459738	59.7703769442758
LLXJ01005962.1	11	4311	4300	112.992357174702	32.0460549803642	116.649332297039
LLXJ01005888.1	383	4687	4304	74.4549785387482	34.2603698150925	66.0839160839161
LLXJ01004461.1	7087	11484	4397	44.2697302697303	32.1982193483545	61.184560847758
LLXJ01000329.1	71522	75922	4400	128.211788211788	35.7514610147524	70.1507304785894
LLXJ01000485.1	12872	17272	4400	44.8341658341658	35.527152919791	58.7972027972028
LLXJ01002458.1	3052	7452	4400	47.5954045954046	34.5069929035676	63.3219854266238
LLXJ01004116.1	688	5088	4400	48.3287920072661	35.3958815363258	66.4465534465535
LLXJ01002221.1	4506	8909	4403	75.7852147852148	33.3331482509717	62.5344655344655
LLXJ01006288.1	51	4501	4450	52.9655479504338	34.2871972318339	52.0185440488741
LLXJ01001429.1	11965	16450	4485	47.969030969031	33.7818508074853	49.1508491508491
LLXJ01003901.1	3270	7778	4508	68.3980099502488	32.4304484433019	56.3156843156843
LLXJ01004601.1	588	5130	4542	70.8408772212133	31.9983352270346	69.7721804691814
LLXJ01001816.1	2075	6675	4600	65.7382617382617	35.5874809823951	69.5344655344655
LLXJ01002823.1	7118	11718	4600	60.957042957043	37.7537491849598	65.6798691563309
LLXJ01002827.1	2040	6640	4600	107.14985014985	37.0626014937662	62.0842377067585
LLXJ01002868.1	1508	6108	4600	65.966033966034	33.8576296970342	49.7678148546825
LLXJ01003072.1	276	4876	4600	62.6157948620271	29.4864159965225	63.0145480157381
LLXJ01003191.1	580	5181	4601	68.0166657986563	33.5357530971528	55.7702297702298
LLXJ01004351.1	983	5597	4614	80.9227724862141	32.8467234357645	79.7085922066023
LLXJ01005216.1	291	4924	4633	62.0299705722694	35.6732026143791	58.7859812511488
LLXJ01003814.1	23	4672	4649	71.4637509539223	33.6372392290048	50.9410589410589
LLXJ01000459.1	56	4756	4700	87.4646100472773	30.1199744735163	160.372627372627
LLXJ01000549.1	7941	12641	4700	75.7952047952048	32.8789619229951	72.3576423576424
LLXJ01003219.1	421	5121	4700	70.7650969219597	30.5917889810679	62.8962149667726
LLXJ01005168.1	1771	6522	4751	46.4665334665335	33.2089009990917	94.2929718282112
LLXJ01005054.1	25	4816	4791	60.3710224634834	25.9831097467962	58.302694312008
LLXJ01000162.1	54449	59249	4800	52.5284715284715	36.9615127975705	69.8801198801199
LLXJ01002368.1	3691	8491	4800	58.4245754245754	33.2280774838575	52.5736957314849
LLXJ01002746.1	895	5695	4800	74.1227679209165	33.4887005649718	69.5156461783252
LLXJ01005633.1	78	4911	4833	70.648829569637	28.9856762158561	67.3930854154561
LLXJ01003708.1	58	4905	4847	58.6079917463593	32.1669379214136	57.4005994005994
LLXJ01001230.1	20835	25720	4885	69.2467532467532	32.4247500675493	55.1982402111747
LLXJ01005690.1	80	4979	4899	58.8096145105084	33.6469580119966	57.4032985526759
LLXJ01001861.1	12425	17325	4900	50.2937062937063	34.3264837963866	73.0989010989011
LLXJ01003146.1	423	5323	4900	80.4298911574654	38.048417235851	75.5074083312547
LLXJ01002519.1	4244	9145	4901	98.4565434565435	35.113766554908	70.4730434354862
LLXJ01002768.1	7426	12327	4901	44.6463536463536	35.0928818681195	85.2777222777223
LLXJ01000275.1	2506	7416	4910	61.4795204795205	32.8696184452153	75.0869130869131
LLXJ01004485.1	113	5058	4945	65.6614597201266	33.5609208832614	62.5661134743275
LLXJ01005024.1	96	5084	4988	93.0382887452538	31.1517721902454	97.5618530832445
LLXJ01000846.1	5543	10543	5000	91.8411588411588	35.9666066786643	88.962037962038
LLXJ01001714.1	19443	24443	5000	140.788211788212	34.2219499372181	58.0017138939671
LLXJ01002802.1	973	5973	5000	85.5351326042607	34.2713874822496	74.5029691000249
LLXJ01004851.1	47	5047	5000	50.9608709829354	37.3969893677601	52.865517115672
LLXJ01004243.1	3008	8046	5038	43.5784215784216	33.6273980005404	69.6907348652373
LLXJ01004069.1	60	5142	5082	59.0893136821814	32.518377383475	53.0042110582389
LLXJ01004942.1	300	5391	5091	66.6190423286302	31.7944822071172	72.4185814185814
LLXJ01001779.1	577	5677	5100	66.0320151434097	35.7271719445081	64.1778221778222
LLXJ01002742.1	381	5481	5100	67.126623140215	35.8451372493077	52.2537462537463
LLXJ01002970.1	1476	6576	5100	60.026973026973	37.8281261422961	86.5921657821582
LLXJ01002991.1	865	5965	5100	89.8468436502048	34.3097184377838	84.6843311086762
LLXJ01004329.1	13603	18803	5200	43.5474525474526	33.9209900047596	54.3836163836164
LLXJ01000493.1	37148	42375	5227	65.9877913429523	38.4543554089198	65.0993004378938
LLXJ01004747.1	16	5307	5291	67.8686663277411	31.6470705858828	62.038961038961
LLXJ01000823.1	22537	27837	5300	60.4405594405594	35.6989138579099	47.8057117157634
LLXJ01001262.1	22268	27568	5300	145.985014985015	35.5908319185059	135.816183816184
LLXJ01000419.1	8348	13748	5400	71	31.4321421958897	57.3396603396603
LLXJ01001606.1	9139	14539	5400	38.959040959041	30.8511829043308	51.2443095599393
LLXJ01002252.1	17079	22505	5426	75.0739260739261	33.3371768376265	61.7812187812188
LLXJ01005204.1	390	5858	5468	51.0146693697182	37.1825293350717	184.403596403596
LLXJ01000597.1	2522	8061	5539	63.5524475524476	32.4337108594271	75.3506493506493
LLXJ01000267.1	66559	72134	5575	58.2697302697303	33.1774119798811	75.001998001998
LLXJ01002788.1	737	6337	5600	64.687988340553	32.1909776364779	56.7671367102629
LLXJ01000214.1	8608	14247	5639	197.336663336663	26.6520632612252	68.6796463286099
LLXJ01004217.1	710	6368	5658	49.4091079538353	31.7686375321337	47.4188720482729
LLXJ01000105.1	6473	12173	5700	61.4045954045954	34.9304364325457	65.9095934095137
LLXJ01001299.1	2712	8412	5700	88.8391608391608	32.2397824942992	61.9490509490509
LLXJ01001996.1	6905	12605	5700	61.954045954046	36.8555253464788	270.388611388611
LLXJ01004807.1	331	6060	5729	53.8065449136435	34.0206921593547	46.2290189901111
LLXJ01004951.1	72	5809	5737	75.1035233189168	30.0319169390502	69.9948512585812
LLXJ01002768.1	13777	19520	5743	85.2777222777223	33.2544755563772	92.026973026973
LLXJ01010559.1	441	6192	5751	48.3603586129609	34.3213988343047	48.3171374213376
LLXJ01003226.1	682	6459	5777	63.563709088112	33.9215951425056	60.2107892107892
LLXJ01000906.1	29573	35373	5800	75.8751248751249	40.1861696889011	64.986013986014
LLXJ01001498.1	11110	16910	5800	66.965034965035	35.7655427216246	63.5384615384615
LLXJ01001634.1	19458	25259	5801	67.5624375624376	37.4319352037069	87.3816183816184
LLXJ01004147.1	25	5867	5842	65.4293310054758	34.1528848156634	52.6766625507144
LLXJ01000053.1	11395	17295	5900	44.3296703296703	34.1862745098039	50.0939060939061
LLXJ01000869.1	21509	27409	5900	62.5974025974026	35.655006131535	46.3626373626374
LLXJ01002264.1	1125	7025	5900	51.5114885114885	30.2437288135593	55.7845931632162
LLXJ01004833.1	6	5906	5900	94.4454244143587	29.5313763029143	62.3196803196803
LLXJ01003915.1	3015	8921	5906	57.8701298701299	31.8502211113247	47.0696543158766
LLXJ01004256.1	892	6880	5988	64.7809110629067	37.2481902195557	48.5414585414585
LLXJ01001215.1	2088	8088	6000	54.7152847152847	33.1522030974348	62.956043956044
LLXJ01001843.1	926	6926	6000	66.2526549701558	33.0726545575737	42.2357642357642
LLXJ01000774.1	69	6169	6100	67.1825538940955	35.3156541129839	62.4499690726555
LLXJ01000237.1	9121	15321	6200	50.7731811697575	36.0443285528031	45.4115884115884
LLXJ01000027.1	107	6391	6284	93.3572263342423	36.128651198349	64.3756243756244
LLXJ01009543.1	462	6755	6293	49.6649937264743	28.5780122154359	46.1764927304381
LLXJ01000953.1	5228	11528	6300	74.0509490509491	29.9093591214555	54.7998644067797
LLXJ01000981.1	13708	20008	6300	58.1158841158841	35.7483951439963	71.1298701298701
LLXJ01002349.1	348	6648	6300	64.696822959726	36.4419165804895	53.0949050949051
LLXJ01001974.1	10836	17236	6400	64.6533466533467	34.5561630995157	61.6409555685203
LLXJ01002453.1	226	6626	6400	72.797417884944	29.4702929254344	50.969030969031
LLXJ01005316.1	333	6809	6476	62.0510878128598	31.0873601523447	45.5894105894106
LLXJ01000533.1	48721	55221	6500	64.4225774225774	37.3104925053533	79.4265734265734
LLXJ01000966.1	5467	11992	6525	42.1218781218781	30.4453905960755	66.0639360639361
LLXJ01007782.1	82	6612	6530	64.0459743692891	36.251388374676	63.0729616932479
LLXJ01003710.1	150	6736	6586	65.9352333723877	35.473771856786	64.2626611874734
LLXJ01002708.1	549	7149	6600	56.4767283478954	34.6957245974459	45.0979020979021
LLXJ01002719.1	203	6803	6600	64.2491751981225	35.0548886125008	58.1066583610188
LLXJ01003117.1	6063	12687	6624	63.7032967032967	36.9384144662058	63.7682317682318
LLXJ01001889.1	3580	10240	6660	50.1438561438561	33.9905082624547	77.1338661338661
LLXJ01000029.1	135059	141759	6700	65.0759240759241	34.2811520668557	47.3356643356643
LLXJ01002681.1	542	7242	6700	55.3989391401452	35.058064516129	55.3345858856231
LLXJ01003503.1	1733	8520	6787	39.5074925074925	31.196173073608	66.7346652646337
LLXJ01003364.1	483	7309	6826	78.3060320811706	33.095062298108	71.6310750655528
LLXJ01000760.1	22313	29213	6900	61.7192807192807	37.0435967302452	65.979020979021
LLXJ01002235.1	3758	10658	6900	59.2387612387612	32.7991595420953	67.5138369483919
LLXJ01004035.1	83	6985	6902	68.3305836770404	34.633199698111	44.4428674092706
LLXJ01003881.1	461	7434	6973	82.2421336617694	33.9683078664403	73.7172827172827
LLXJ01000644.1	567	7697	7130	66.2875895421985	35.7910696434522	68.6833166833167
LLXJ01000334.1	1194	8394	7200	39.7972027972028	30.225447978886	39.995004995005
LLXJ01000016.1	1269	8569	7300	52.8721278721279	33.1271048633924	67.9130869130869
LLXJ01002270.1	2112	9412	7300	54.7002997002997	38.3496405354376	58.4479554699208
LLXJ01005200.1	70	7390	7320	56.4873592239461	33.4051887634801	53.0812814025585
LLXJ01003651.1	319	7668	7349	54.6209304612964	34.5046467891033	54.2099407022453
LLXJ01001576.1	1210	8610	7400	108.853146853147	33.4373733279287	77.4285714285714
LLXJ01002048.1	333	7743	7410	60.8810900892069	30.7200377227067	73.7952047952048
LLXJ01001822.1	87	7591	7504	103.623298563381	33.8984877233769	212.984015984016
LLXJ01003863.1	5591	13116	7525	67.6693306693307	34.5140671191249	53.198709586433
LLXJ01001037.1	16772	24372	7600	45.8321678321678	35.6871225847031	68.2857142857143
LLXJ01002439.1	778	8378	7600	54.2072427393331	34.840099937539	50.4081540110479
LLXJ01001018.1	35620	43246	7626	95.8881118881119	32.7689185408702	62.8161838161838
LLXJ01000636.1	57742	65409	7667	50.7782217782218	32.4453382326333	74.5094905094905
LLXJ01005964.1	171	7844	7673	101.286899221234	31.4753811547113	112.402725590264
LLXJ01000256.1	49544	57244	7700	72.1988011988012	34.7277983354433	65.4149606299213
LLXJ01002149.1	91	7791	7700	55.185108029284	33.4265130250888	44.0679320679321
LLXJ01000029.1	124459	132259	7800	69.010989010989	34.6077300872751	46.6683316683317
LLXJ01002031.1	1928	9728	7800	42.0559440559441	32.9130880656326	47.4135864135864
LLXJ01006344.1	7	7844	7837	72.1942810885455	30.2230991844252	70.8565818948478
LLXJ01001702.1	26245	34143	7898	67.031968031968	34.9471191791634	48.9680928208847
LLXJ01000403.1	41777	49677	7900	71.7662337662338	33.9521098939168	134.758241758242
LLXJ01000849.1	17056	24956	7900	58.4915084915085	35.61993472831	78.7142857142857
LLXJ01004966.1	12	7920	7908	149.079724020546	32.3090624097964	49.8969602145731
LLXJ01000395.1	54604	62561	7957	46.3506493506493	34.6555413829019	47.6043956043956
LLXJ01001843.1	16226	24207	7981	37.7462537462537	29.3888138340989	97.2067932067932
LLXJ01002459.1	76	8065	7989	56.2746339646428	31.5496600453273	56.0509490509491
LLXJ01000039.1	364	8364	8000	65.477567807317	31.8786956370805	78.1908091908092
LLXJ01003535.1	4	8195	8191	58.7673592722968	33.9054935310066	48.5894105894106
LLXJ01001685.1	785	8993	8208	67.7739822073056	33.5970598062145	44.6493506493507
LLXJ01002319.1	21697	30031	8334	64.4245754245754	32.7820683739631	68.1468531468531
LLXJ01001623.1	8083	16483	8400	74.8851148851149	35.9077984136595	50.8941058941059
LLXJ01002588.1	225	8630	8405	56.6557363388263	33.0148528991717	61.5725122713075
LLXJ01003211.1	6893	15313	8420	53.0629370629371	33.9190441355767	108.227392065344
LLXJ01001869.1	3533	12033	8500	75.3566433566434	33.1375132337372	49.3467814237045
LLXJ01005604.1	612	9194	8582	63.1534514803277	33.1917403091569	50.5692404954165
LLXJ01002295.1	245	8845	8600	87.8780120830536	34.432855984869	127.042957042957
LLXJ01001018.1	48346	57046	8700	59.1288711288711	36.2788006312467	65.1998001998002
LLXJ01000590.1	1859	10659	8800	43.5384615384615	30.8524204370098	62.8091908091908
LLXJ01001351.1	9725	18525	8800	78.0669330669331	33.3026123149945	49.9708576913009
LLXJ01004361.1	581	9389	8808	56.8532343716034	33.0205569266663	53.0941407362857
LLXJ01009539.1	28	8852	8824	51.469551206104	30.2039184326269	47.3875157100964
LLXJ01002288.1	8321	17151	8830	69.6783216783217	33.9299034090537	58.1248751248751
LLXJ01001178.1	14196	23085	8889	60.021978021978	36.4724259238703	53.8445421157204
LLXJ01003093.1	10028	19020	8992	65.5944055944056	34.9035861258083	68.8811188811189
LLXJ01000704.1	64898	74046	9148	66.1848151848152	32.4136578223046	56.0223809523809
LLXJ01003328.1	1363	10569	9206	120.115884115884	35.360246059208	64.6129627154884
LLXJ01000544.1	879	10285	9406	65.7327054993605	34.2984471389066	73.2547452547453
LLXJ01000987.1	19610	29150	9540	223.795204795205	35.4099072342838	112.529221602434
LLXJ01001730.1	10725	20425	9700	70.8241758241758	33.0668674073305	69.0979020979021
LLXJ01000813.1	7987	17787	9800	67.008991008991	32.9902884890031	59.5665604697651
LLXJ01000404.1	73806	83706	9900	43.3156843156843	33.861427381283	67.5324675324675
LLXJ01001930.1	5506	15869	10363	75.9220779220779	31.6824970763902	42.2637362637363
LLXJ01002218.1	2837	13211	10374	73.3006993006993	35.3406660502536	53.2937019697907
LLXJ01001772.1	856	12756	11900	65.8408838415011	37.4642582628747	59.7712287712288
LLXJ01000936.1	128	12283	12155	71.8479948941602	30.6789761365151	59.9120879120879
LLXJ01002672.1	3924	16319	12395	46.8151848151848	35.1113490364026	73.5609911054638
LLXJ01004164.1	36	13351	13315	57.0314312759399	30.9043275058258	58.4004404477886
LLXJ01000664.1	32938	46618	13680	70.5314685314685	32.7036165833578	69.1208791208791
LLXJ01001356.1	30	13838	13808	80.5478926105269	33.9273606896635	64.3446553446554
LLXJ01000803.1	18617	32658	14041	71.5474525474526	32.6471746705045	58.6243756243756
LLXJ01002118.1	4096	18172	14076	65.0839160839161	32.2773347381782	56.1738261738262
LLXJ01001596.1	8191	23591	15400	73.9430569430569	31.4790541781991	59.1665032908556
LLXJ01001469.1	53	18292	18239	103.843609307616	32.8657782008567	62.6563436563437
LLXJ01001062.1	6025	24825	18800	72.6593406593407	35.1938084488875	66.7942057942058
LLXJ01001965.1	37	26047	26010	61.4097589653145	33.6577540106952	69.0286001003512
