# Supplementary material for: Reciprocal recombination genomic signatures in the symbiotic arbuscular mycorrhizal fungi Rhizophagus irregularis
Source: PLoS One. 2022 Jul 1;17(7):e0270481. doi: 10.1371/journal.pone.0270481 (PMC9249182; doi:10.1371/journal.pone.0270481)
Supplement: S3 Table — (XLSX) [file pone.0270481.s009.xlsx]

## Sheet: Isolate A1
Supplementary Table 3. Genes present in drop in coverage regions
Isolate A1
Scaffold	Start	End	GeneID
LLXH01000020.1	139412	140662	RhiirA1_436177
LLXH01000022.1	88286	88546	RhiirA1_407717
LLXH01000127.1	4090	6447	RhiirA1_389798
LLXH01000127.1	6474	7563	RhiirA1_452370
LLXH01000129.1	68863	70744	RhiirA1_492574
LLXH01000135.1	36769	38022	RhiirA1_531382
LLXH01000148.1	57596	57943	RhiirA1_531681
LLXH01000694.1	35191	37418	RhiirA1_537486
LLXH01000791.1	14343	16670	RhiirA1_538121
LLXH01000807.1	41686	42916	RhiirA1_538215
LLXH01000874.1	43029	43338	RhiirA1_465321
LLXH01001318.1	7656	8710	RhiirA1_426877
LLXH01001422.1	26	604	RhiirA1_540755
LLXH01001498.1	19240	20821	RhiirA1_445726
LLXH01001770.1	13787	15292	RhiirA1_541522
LLXH01002076.1	2689	3246	RhiirA1_500337
LLXH01002109.1	21122	22462	RhiirA1_402060
LLXH01002565.1	263	848	RhiirA1_475498
LLXH01002607.1	1	1070	RhiirA1_542517
LLXH01002756.1	3398	3749	RhiirA1_354704
LLXH01002756.1	3841	4057	RhiirA1_504276
LLXH01002756.1	4304	6091	RhiirA1_432989
LLXH01002756.1	6197	6427	RhiirA1_310708
LLXH01002756.1	6649	6936	RhiirA1_313410
LLXH01002756.1	7336	7581	RhiirA1_504295
LLXH01002760.1	164	962	RhiirA1_476076
LLXH01002768.1	1035	1568	RhiirA1_316700
LLXH01002862.1	3546	4473	RhiirA1_476356
LLXH01003401.1	1841	2862	RhiirA1_477650
LLXH01003762.1	437	1510	RhiirA1_478422
LLXH01003899.1	745	2239	RhiirA1_447215

## Sheet: Isolate C2
Supplementary Table 3. Genes present in drop in coverage regions
Isolate C2
Scaffold	Start	End	GeneID
LLXL01000009.1	92666	93265	RhiirC2_649636
LLXL01000087.1	27914	29545	RhiirC2_770335
LLXL01000187.1	45785	47493	RhiirC2_862637
LLXL01000211.1	28515	29173	RhiirC2_845578
LLXL01000294.1	17430	18034	RhiirC2_846697
LLXL01000296.1	25079	25603	RhiirC2_774624
LLXL01000298.1	40751	42261	RhiirC2_774662
LLXL01000298.1	47142	48649	RhiirC2_774664
LLXL01000312.1	60375	61140	RhiirC2_708989
LLXL01000354.1	49284	49648	RhiirC2_329592
LLXL01000504.1	27467	29669	RhiirC2_849047
LLXL01000570.1	55931	56629	RhiirC2_779106
LLXL01000645.1	10567	11236	RhiirC2_850120
LLXL01000668.1	29181	31181	RhiirC2_830991
LLXL01000671.1	2835	3875	RhiirC2_681901
LLXL01000776.1	3297	4118	RhiirC2_749121
LLXL01000785.1	26882	28628	RhiirC2_749289
LLXL01000868.1	14996	15860	RhiirC2_867408
LLXL01001203.1	3038	5001	RhiirC2_785699
LLXL01001347.1	8997	9196	RhiirC2_665708
LLXL01001347.1	9220	9552	RhiirC2_767045
LLXL01001347.1	9666	10010	RhiirC2_767046
LLXL01001507.1	7032	8921	RhiirC2_787971
LLXL01001507.1	9545	11427	RhiirC2_787972
LLXL01001516.1	30682	32411	RhiirC2_854586
LLXL01001843.1	104	1991	RhiirC2_702132
LLXL01002103.1	13587	14075	RhiirC2_791263
LLXL01002430.1	11331	12343	RhiirC2_856629
LLXL01002592.1	3346	4191	RhiirC2_719119
LLXL01004153.1	3025	4153	RhiirC2_825106
LLXL01004274.1	682	1529	RhiirC2_797792
LLXL01004274.1	1722	2908	RhiirC2_825433
LLXL01004765.1	1656	1994	RhiirC2_798692
LLXL01005091.1	604	876	RhiirC2_626477
LLXL01005255.1	459	1389	RhiirC2_799492
LLXL01006649.1	11	1195	RhiirC2_801296

## Sheet: Isolate A4
Supplementary Table 3. Genes present in drop in coverage regions
Isolate A4
Scaffold	Start	End	GeneID
LLXI01000008.1	159218	162311	RhiirA4_528966
LLXI01000008.1	162382	162679	RhiirA4_450614
LLXI01000008.1	167620	168018	RhiirA4_413584
LLXI01000009.1	157102	157775	RhiirA4_310478
LLXI01000022.1	140816	142436	RhiirA4_507349
LLXI01000042.1	11320	11766	RhiirA4_414506
LLXI01000045.1	121728	122266	RhiirA4_452038
LLXI01000045.1	122718	124144	RhiirA4_452039
LLXI01000045.1	124574	126432	RhiirA4_452040
LLXI01000052.1	58612	61187	RhiirA4_452290
LLXI01000052.1	61827	63434	RhiirA4_452291
LLXI01000061.1	125777	126386	RhiirA4_393402
LLXI01000068.1	249	2970	RhiirA4_452775
LLXI01000068.1	3414	8004	RhiirA4_415137
LLXI01000073.1	19140	21199	RhiirA4_452946
LLXI01000073.1	22904	23981	RhiirA4_415244
LLXI01000083.1	23684	25954	RhiirA4_440353
LLXI01000083.1	26168	28257	RhiirA4_440354
LLXI01000083.1	28300	28669	RhiirA4_394038
LLXI01000083.1	36636	37921	RhiirA4_394042
LLXI01000083.1	38347	40675	RhiirA4_538456
LLXI01000083.1	41356	43075	RhiirA4_529487
LLXI01000083.1	47635	48840	RhiirA4_415438
LLXI01000083.1	62059	62394	RhiirA4_394045
LLXI01000083.1	66326	66896	RhiirA4_453225
LLXI01000083.1	66888	67470	RhiirA4_538457
LLXI01000083.1	74759	75135	RhiirA4_394049
LLXI01000099.1	4186	4668	RhiirA4_415816
LLXI01000106.1	17309	18033	RhiirA4_453911
LLXI01000107.1	72542	74311	RhiirA4_440752
LLXI01000117.1	2780	3102	RhiirA4_454253
LLXI01000117.1	12988	15129	RhiirA4_440904
LLXI01000126.1	92715	93812	RhiirA4_454481
LLXI01000154.1	48376	48882	RhiirA4_455143
LLXI01000163.1	3534	3878	RhiirA4_455355
LLXI01000167.1	102903	103748	RhiirA4_396549
LLXI01000169.1	84824	86252	RhiirA4_455527
LLXI01000176.1	535	2557	RhiirA4_417079
LLXI01000191.1	68202	68556	RhiirA4_456098
LLXI01000196.1	1447	1922	RhiirA4_456183
LLXI01000206.1	65542	65875	RhiirA4_456448
LLXI01000213.1	64384	64941	RhiirA4_456579
LLXI01000213.1	67075	67692	RhiirA4_456580
LLXI01000215.1	7123	7903	RhiirA4_456607
LLXI01000215.1	8260	9620	RhiirA4_456608
LLXI01000275.1	4548	6891	RhiirA4_442748
LLXI01000281.1	62827	63597	RhiirA4_457972
LLXI01000293.1	73516	74777	RhiirA4_458181
LLXI01000295.1	9393	11516	RhiirA4_458198
LLXI01000301.1	159585	160172	RhiirA4_458336
LLXI01000307.1	62346	62648	RhiirA4_302398
LLXI01000311.1	39857	41935	RhiirA4_513167
LLXI01000344.1	49034	50969	RhiirA4_419315
LLXI01000345.1	64219	64506	RhiirA4_301210
LLXI01000345.1	67923	69726	RhiirA4_459187
LLXI01000345.1	64708	65802	RhiirA4_318364
LLXI01000378.1	80189	80874	RhiirA4_459907
LLXI01000378.1	81161	81559	RhiirA4_459908
LLXI01000378.1	84881	85156	RhiirA4_459909
LLXI01000392.1	141375	143473	RhiirA4_460167
LLXI01000397.1	34285	36469	RhiirA4_517292
LLXI01000397.1	36708	38880	RhiirA4_517294
LLXI01000414.1	5090	5734	RhiirA4_460541
LLXI01000418.1	31577	32023	RhiirA4_460591
LLXI01000418.1	36466	37065	RhiirA4_420210
LLXI01000422.1	823	2728	RhiirA4_460671
LLXI01000426.1	45797	46120	RhiirA4_460753
LLXI01000432.1	100302	100499	RhiirA4_290594
LLXI01000439.1	34178	34590	RhiirA4_461022
LLXI01000439.1	37209	37881	RhiirA4_461023
LLXI01000458.1	1091	2038	RhiirA4_519824
LLXI01000468.1	29758	30525	RhiirA4_402679
LLXI01000471.1	101634	106294	RhiirA4_402708
LLXI01000472.1	34657	35568	RhiirA4_402718
LLXI01000475.1	3146	4143	RhiirA4_461645
LLXI01000475.1	5320	6194	RhiirA4_461646
LLXI01000488.1	110334	111805	RhiirA4_461809
LLXI01000504.1	50032	50448	RhiirA4_462009
LLXI01000504.1	54687	57969	RhiirA4_462010
LLXI01000511.1	2296	3648	RhiirA4_462106
LLXI01000511.1	7185	8182	RhiirA4_462108
LLXI01000511.1	9420	10093	RhiirA4_403091
LLXI01000519.1	35325	37076	RhiirA4_462226
LLXI01000527.1	41809	42281	RhiirA4_403223
LLXI01000539.1	49959	50303	RhiirA4_543916
LLXI01000561.1	56204	57852	RhiirA4_462876
LLXI01000562.1	28867	30569	RhiirA4_444948
LLXI01000563.1	61055	62056	RhiirA4_523055
LLXI01000578.1	4786	5268	RhiirA4_463137
LLXI01000583.1	33164	35108	RhiirA4_523595
LLXI01000590.1	43427	45129	RhiirA4_523790
LLXI01000590.1	45626	46277	RhiirA4_463346
LLXI01000596.1	12319	13094	RhiirA4_463452
LLXI01000596.1	14903	15842	RhiirA4_421853
LLXI01000596.1	20792	21174	RhiirA4_463455
LLXI01000596.1	24189	24506	RhiirA4_463456
LLXI01000617.1	35039	36244	RhiirA4_421994
LLXI01000617.1	36379	36879	RhiirA4_463751
LLXI01000630.1	3435	3942	RhiirA4_463902
LLXI01000630.1	4789	5334	RhiirA4_525003
LLXI01000648.1	50449	50922	RhiirA4_422234
LLXI01000648.1	48830	49812	RhiirA4_464139
LLXI01000652.1	52744	53994	RhiirA4_464231
LLXI01000680.1	1126	1502	RhiirA4_464592
LLXI01000680.1	2384	4686	RhiirA4_464593
LLXI01000680.1	7894	11743	RhiirA4_464594
LLXI01000683.1	19899	20841	RhiirA4_464635
LLXI01000688.1	3692	4569	RhiirA4_464706
LLXI01000688.1	4641	5190	RhiirA4_526408
LLXI01000688.1	18506	20760	RhiirA4_464712
LLXI01000688.1	15960	17548	RhiirA4_404902
LLXI01000697.1	46291	49944	RhiirA4_422638
LLXI01000706.1	28116	29633	RhiirA4_545084
LLXI01000714.1	5767	6702	RhiirA4_527109
LLXI01000714.1	7258	7906	RhiirA4_465063
LLXI01000714.1	8213	9370	RhiirA4_465064
LLXI01000714.1	17823	19013	RhiirA4_405192
LLXI01000717.1	5914	6267	RhiirA4_465084
LLXI01000717.1	6427	6939	RhiirA4_322903
LLXI01000734.1	5180	5953	RhiirA4_301750
LLXI01000743.1	62687	63175	RhiirA4_422960
LLXI01000749.1	10846	11484	RhiirA4_465517
LLXI01000749.1	17615	19108	RhiirA4_405508
LLXI01000778.1	15707	16681	RhiirA4_465845
LLXI01000781.1	4614	5455	RhiirA4_423200
LLXI01000781.1	7387	8976	RhiirA4_446017
LLXI01000795.1	87	2331	RhiirA4_466023
LLXI01000795.1	3512	4060	RhiirA4_545561
LLXI01000795.1	10079	12158	RhiirA4_423292
LLXI01000805.1	616	1801	RhiirA4_466158
LLXI01000810.1	17531	18454	RhiirA4_406021
LLXI01000810.1	20998	21847	RhiirA4_466220
LLXI01000810.1	22827	24346	RhiirA4_466221
LLXI01000813.1	29940	31802	RhiirA4_466257
LLXI01000825.1	4414	4576	RhiirA4_287507
LLXI01000826.1	26598	27396	RhiirA4_257940
LLXI01000888.1	38520	40817	RhiirA4_467091
LLXI01000889.1	13115	13558	RhiirA4_423836
LLXI01000889.1	13740	15662	RhiirA4_423837
LLXI01000905.1	33165	34153	RhiirA4_467268
LLXI01000905.1	29499	33048	RhiirA4_546098
LLXI01000915.1	5722	8598	RhiirA4_531170
LLXI01000918.1	30237	32415	RhiirA4_467417
LLXI01000918.1	33574	33864	RhiirA4_467418
LLXI01000918.1	34090	34842	RhiirA4_467419
LLXI01000926.1	15518	17039	RhiirA4_467502
LLXI01000926.1	22197	24653	RhiirA4_446569
LLXI01000927.1	14790	15378	RhiirA4_467509
LLXI01000931.1	1414	3701	RhiirA4_467559
LLXI01000942.1	36474	41591	RhiirA4_446607
LLXI01000942.1	64136	64570	RhiirA4_297844
LLXI01000947.1	18666	19624	RhiirA4_467734
LLXI01000947.1	20037	21892	RhiirA4_467735
LLXI01000947.1	26196	30912	RhiirA4_424152
LLXI01000947.1	31962	32359	RhiirA4_467740
LLXI01000986.1	12107	14567	RhiirA4_468148
LLXI01001024.1	9031	9522	RhiirA4_424504
LLXI01001059.1	2265	2982	RhiirA4_494310
LLXI01001059.1	7366	7827	RhiirA4_468825
LLXI01001060.1	31858	32250	RhiirA4_468835
LLXI01001126.1	4452	6260	RhiirA4_495480
LLXI01001155.1	22563	23174	RhiirA4_469663
LLXI01001173.1	16126	16515	RhiirA4_469796
LLXI01001175.1	13	471	RhiirA4_469823
LLXI01001175.1	5812	6265	RhiirA4_469827
LLXI01001175.1	6406	6818	RhiirA4_469828
LLXI01001175.1	7581	9697	RhiirA4_447193
LLXI01001175.1	10360	12501	RhiirA4_447194
LLXI01001177.1	13203	15858	RhiirA4_425167
LLXI01001180.1	7412	9583	RhiirA4_425182
LLXI01001180.1	11965	13248	RhiirA4_469878
LLXI01001184.1	29604	29877	RhiirA4_469909
LLXI01001211.1	43150	43470	RhiirA4_470135
LLXI01001211.1	44019	44372	RhiirA4_425314
LLXI01001211.1	45432	46426	RhiirA4_447277
LLXI01001219.1	54957	55325	RhiirA4_470197
LLXI01001219.1	58025	59425	RhiirA4_425336
LLXI01001219.1	59665	61149	RhiirA4_496862
LLXI01001228.1	7621	7981	RhiirA4_470268
LLXI01001231.1	54494	57853	RhiirA4_470295
LLXI01001237.1	9665	10065	RhiirA4_470353
LLXI01001243.1	36537	37016	RhiirA4_470410
LLXI01001244.1	10	1011	RhiirA4_470412
LLXI01001258.1	51245	52156	RhiirA4_470547
LLXI01001259.1	2869	4030	RhiirA4_470549
LLXI01001259.1	10230	10856	RhiirA4_470552
LLXI01001261.1	19351	21182	RhiirA4_470579
LLXI01001262.1	18829	22886	RhiirA4_470586
LLXI01001266.1	1359	1820	RhiirA4_547325
LLXI01001266.1	3556	4072	RhiirA4_470611
LLXI01001266.1	5053	5532	RhiirA4_425532
LLXI01001266.1	6424	7122	RhiirA4_470613
LLXI01001270.1	3196	3684	RhiirA4_470643
LLXI01001273.1	3641	4465	RhiirA4_425566
LLXI01001273.1	12132	12983	RhiirA4_497511
LLXI01001273.1	15279	15683	RhiirA4_470673
LLXI01001273.1	17426	18816	RhiirA4_470674
LLXI01001273.1	19917	20677	RhiirA4_470675
LLXI01001296.1	37494	37734	RhiirA4_470878
LLXI01001302.1	7908	9055	RhiirA4_470918
LLXI01001313.1	1918	6758	RhiirA4_471020
LLXI01001316.1	1591	2234	RhiirA4_471044
LLXI01001316.1	19573	21743	RhiirA4_471048
LLXI01001322.1	4978	5712	RhiirA4_471096
LLXI01001334.1	33264	38166	RhiirA4_447512
LLXI01001349.1	21304	21579	RhiirA4_327374
LLXI01001364.1	19668	19991	RhiirA4_471461
LLXI01001365.1	1	2955	RhiirA4_447577
LLXI01001365.1	5944	6312	RhiirA4_471464
LLXI01001369.1	22169	22749	RhiirA4_471501
LLXI01001369.1	23225	23668	RhiirA4_471502
LLXI01001375.1	3289	3796	RhiirA4_307139
LLXI01001388.1	6232	6521	RhiirA4_498909
LLXI01001388.1	19016	20314	RhiirA4_471653
LLXI01001388.1	21765	24676	RhiirA4_498912
LLXI01001388.1	34910	38069	RhiirA4_426026
LLXI01001392.1	199	936	RhiirA4_471680
LLXI01001400.1	13429	14565	RhiirA4_471735
LLXI01001400.1	14676	15122	RhiirA4_471736
LLXI01001400.1	15875	19224	RhiirA4_547687
LLXI01001403.1	8790	9322	RhiirA4_471760
LLXI01001403.1	14629	15098	RhiirA4_471763
LLXI01001405.1	10760	11815	RhiirA4_471777
LLXI01001405.1	11867	13012	RhiirA4_471778
LLXI01001405.1	17022	19352	RhiirA4_426077
LLXI01001405.1	19470	20652	RhiirA4_426078
LLXI01001418.1	13351	14482	RhiirA4_471880
LLXI01001421.1	360	1336	RhiirA4_471893
LLXI01001424.1	36143	40070	RhiirA4_471923
LLXI01001424.1	41073	42745	RhiirA4_471924
LLXI01001425.1	28719	29743	RhiirA4_471931
LLXI01001425.1	35324	37359	RhiirA4_499317
LLXI01001425.1	32415	33457	RhiirA4_471932
LLXI01001439.1	1464	3552	RhiirA4_499431
LLXI01001464.1	6619	7841	RhiirA4_426293
LLXI01001467.1	2974	7417	RhiirA4_499668
LLXI01001468.1	3316	4439	RhiirA4_472253
LLXI01001468.1	7968	11415	RhiirA4_547870
LLXI01001475.1	7107	8309	RhiirA4_426335
LLXI01001475.1	8648	9226	RhiirA4_472295
LLXI01001475.1	9317	12267	RhiirA4_426337
LLXI01001475.1	14966	15694	RhiirA4_426339
LLXI01001475.1	16387	18561	RhiirA4_447785
LLXI01001475.1	19366	21046	RhiirA4_426341
LLXI01001475.1	24260	25024	RhiirA4_409399
LLXI01001475.1	27743	28592	RhiirA4_409401
LLXI01001487.1	13727	15778	RhiirA4_472393
LLXI01001487.1	15838	18138	RhiirA4_499929
LLXI01001493.1	3955	4314	RhiirA4_472439
LLXI01001493.1	10853	12952	RhiirA4_547926
LLXI01001505.1	12006	12912	RhiirA4_472523
LLXI01001505.1	16063	17749	RhiirA4_500246
LLXI01001511.1	3066	3960	RhiirA4_447853
LLXI01001511.1	23138	24559	RhiirA4_500367
LLXI01001511.1	28838	31344	RhiirA4_472575
LLXI01001532.1	3961	5237	RhiirA4_426527
LLXI01001532.1	5852	6141	RhiirA4_472722
LLXI01001532.1	6804	8688	RhiirA4_472723
LLXI01001541.1	9875	11726	RhiirA4_472792
LLXI01001557.1	681	3537	RhiirA4_472885
LLXI01001559.1	27988	31511	RhiirA4_426625
LLXI01001559.1	31823	36130	RhiirA4_426626
LLXI01001566.1	19464	20029	RhiirA4_472952
LLXI01001567.1	19559	19833	RhiirA4_472958
LLXI01001574.1	38878	41297	RhiirA4_501080
LLXI01001588.1	7398	7629	RhiirA4_473116
LLXI01001591.1	22579	25848	RhiirA4_473138
LLXI01001598.1	22355	23946	RhiirA4_426738
LLXI01001606.1	1814	4529	RhiirA4_426769
LLXI01001606.1	7432	9042	RhiirA4_473230
LLXI01001606.1	9154	11340	RhiirA4_426770
LLXI01001612.1	10070	12262	RhiirA4_473272
LLXI01001614.1	4074	4892	RhiirA4_501553
LLXI01001614.1	7287	9478	RhiirA4_548228
LLXI01001614.1	9909	10902	RhiirA4_473292
LLXI01001614.1	10846	12190	RhiirA4_548230
LLXI01001616.1	1654	3009	RhiirA4_448031
LLXI01001620.1	12381	13562	RhiirA4_501625
LLXI01001623.1	25910	26734	RhiirA4_473366
LLXI01001626.1	79	3359	RhiirA4_473384
LLXI01001627.1	2282	2600	RhiirA4_473388
LLXI01001627.1	6170	6567	RhiirA4_473389
LLXI01001627.1	29208	31606	RhiirA4_473393
LLXI01001627.1	34396	35851	RhiirA4_473394
LLXI01001627.1	37007	40649	RhiirA4_473395
LLXI01001639.1	13854	15114	RhiirA4_473479
LLXI01001639.1	16750	17317	RhiirA4_409909
LLXI01001646.1	33937	34818	RhiirA4_473549
LLXI01001648.1	18883	19518	RhiirA4_473566
LLXI01001665.1	6367	6944	RhiirA4_473658
LLXI01001670.1	1	1071	RhiirA4_548363
LLXI01001679.1	17620	19337	RhiirA4_473739
LLXI01001683.1	21119	21886	RhiirA4_473759
LLXI01001683.1	22523	23124	RhiirA4_427006
LLXI01001685.1	5548	5931	RhiirA4_427013
LLXI01001685.1	16190	16579	RhiirA4_473774
LLXI01001700.1	26782	27119	RhiirA4_473865
LLXI01001705.1	10110	10487	RhiirA4_410132
LLXI01001705.1	15904	16411	RhiirA4_473903
LLXI01001706.1	6505	8306	RhiirA4_427075
LLXI01001708.1	27317	27757	RhiirA4_502660
LLXI01001710.1	6422	7204	RhiirA4_427087
LLXI01001723.1	15611	16069	RhiirA4_474007
LLXI01001728.1	15176	16231	RhiirA4_474038
LLXI01001754.1	18052	19944	RhiirA4_427206
LLXI01001755.1	6347	6777	RhiirA4_474219
LLXI01001756.1	56633	57188	RhiirA4_69741
LLXI01001801.1	13716	15249	RhiirA4_474502
LLXI01001801.1	15334	15928	RhiirA4_474503
LLXI01001801.1	17486	18316	RhiirA4_474504
LLXI01001801.1	18388	18708	RhiirA4_474505
LLXI01001801.1	19947	20235	RhiirA4_410356
LLXI01001801.1	21098	21419	RhiirA4_410357
LLXI01001815.1	902	1330	RhiirA4_474589
LLXI01001825.1	918	2295	RhiirA4_362961
LLXI01001840.1	1243	2112	RhiirA4_474790
LLXI01001840.1	2742	3650	RhiirA4_504145
LLXI01001842.1	1334	3697	RhiirA4_474798
LLXI01001842.1	10359	10648	RhiirA4_474799
LLXI01001843.1	3563	3791	RhiirA4_410507
LLXI01001855.1	30360	32584	RhiirA4_427512
LLXI01001855.1	33111	33591	RhiirA4_474896
LLXI01001866.1	4500	5399	RhiirA4_504357
LLXI01001866.1	6082	6906	RhiirA4_504360
LLXI01001867.1	12595	14106	RhiirA4_474965
LLXI01001870.1	787	1103	RhiirA4_474974
LLXI01001870.1	10519	10950	RhiirA4_474977
LLXI01001870.1	12394	12709	RhiirA4_474978
LLXI01001870.1	16142	16381	RhiirA4_474979
LLXI01001882.1	21473	22546	RhiirA4_475057
LLXI01001884.1	12355	13717	RhiirA4_475068
LLXI01001884.1	14407	15057	RhiirA4_427591
LLXI01001884.1	24935	26188	RhiirA4_475072
LLXI01001884.1	26234	27605	RhiirA4_475073
LLXI01001884.1	28151	31760	RhiirA4_504538
LLXI01001888.1	7204	7858	RhiirA4_504564
LLXI01001901.1	12666	13229	RhiirA4_475184
LLXI01001906.1	9862	10317	RhiirA4_475215
LLXI01001906.1	10406	11921	RhiirA4_548831
LLXI01001916.1	3626	4421	RhiirA4_475262
LLXI01001916.1	12959	14188	RhiirA4_427666
LLXI01001920.1	21822	25466	RhiirA4_448461
LLXI01001926.1	8741	9734	RhiirA4_548856
LLXI01001943.1	8098	8799	RhiirA4_505149
LLXI01001955.1	7140	7445	RhiirA4_475456
LLXI01001955.1	9053	14489	RhiirA4_448493
LLXI01001962.1	6964	9481	RhiirA4_548903
LLXI01001962.1	16139	17344	RhiirA4_475495
LLXI01001967.1	3853	4266	RhiirA4_329807
LLXI01001974.1	88	2581	RhiirA4_505369
LLXI01001979.1	2983	4588	RhiirA4_475589
LLXI01001984.1	8596	10731	RhiirA4_475611
LLXI01001987.1	3342	5814	RhiirA4_448527
LLXI01001998.1	322	1105	RhiirA4_427861
LLXI01002002.1	30	373	RhiirA4_475744
LLXI01002012.1	11571	13079	RhiirA4_475818
LLXI01002013.1	28238	28549	RhiirA4_475828
LLXI01002013.1	29077	29304	RhiirA4_329986
LLXI01002015.1	15016	18333	RhiirA4_448571
LLXI01002017.1	47	765	RhiirA4_475845
LLXI01002017.1	1504	1870	RhiirA4_475846
LLXI01002033.1	24204	24662	RhiirA4_475944
LLXI01002037.1	39266	43272	RhiirA4_475975
LLXI01002076.1	10874	11626	RhiirA4_549096
LLXI01002082.1	4645	5511	RhiirA4_476230
LLXI01002104.1	1413	1961	RhiirA4_476341
LLXI01002113.1	9211	9995	RhiirA4_476391
LLXI01002115.1	17777	18271	RhiirA4_411045
LLXI01002115.1	18463	20659	RhiirA4_506805
LLXI01002130.1	9849	11192	RhiirA4_476479
LLXI01002133.1	4248	4805	RhiirA4_428147
LLXI01002133.1	8708	9375	RhiirA4_476491
LLXI01002133.1	15230	16756	RhiirA4_476493
LLXI01002134.1	12857	13491	RhiirA4_476501
LLXI01002144.1	3764	4635	RhiirA4_428169
LLXI01002144.1	6204	8816	RhiirA4_428170
LLXI01002157.1	6043	7318	RhiirA4_476618
LLXI01002159.1	517	751	RhiirA4_476628
LLXI01002159.1	1908	3188	RhiirA4_330425
LLXI01002159.1	4538	6610	RhiirA4_428204
LLXI01002183.1	11766	13933	RhiirA4_507250
LLXI01002184.1	8064	8501	RhiirA4_476742
LLXI01002184.1	8736	9164	RhiirA4_476743
LLXI01002198.1	4581	4919	RhiirA4_476806
LLXI01002198.1	9185	11122	RhiirA4_507299
LLXI01002198.1	12469	12921	RhiirA4_99656
LLXI01002198.1	13245	13809	RhiirA4_549253
LLXI01002198.1	14051	14429	RhiirA4_476811
LLXI01002198.1	17472	20077	RhiirA4_448735
LLXI01002203.1	18639	20732	RhiirA4_476834
LLXI01002211.1	13296	13670	RhiirA4_476863
LLXI01002213.1	14948	15713	RhiirA4_476875
LLXI01002218.1	30600	30905	RhiirA4_476906
LLXI01002218.1	32397	36917	RhiirA4_507469
LLXI01002220.1	1302	1581	RhiirA4_476915
LLXI01002220.1	6120	7020	RhiirA4_476917
LLXI01002220.1	9503	10909	RhiirA4_448748
LLXI01002228.1	2957	6553	RhiirA4_476956
LLXI01002228.1	6652	7401	RhiirA4_428336
LLXI01002228.1	7994	9200	RhiirA4_476958
LLXI01002233.1	13390	14850	RhiirA4_476972
LLXI01002242.1	4572	5021	RhiirA4_507688
LLXI01002242.1	6348	7034	RhiirA4_428365
LLXI01002242.1	13895	15870	RhiirA4_428367
LLXI01002249.1	1306	1992	RhiirA4_411282
LLXI01002256.1	970	1930	RhiirA4_477095
LLXI01002256.1	9159	11173	RhiirA4_477097
LLXI01002261.1	13518	14155	RhiirA4_507849
LLXI01002261.1	14275	14778	RhiirA4_330704
LLXI01002267.1	59	1075	RhiirA4_549343
LLXI01002270.1	5702	8867	RhiirA4_477158
LLXI01002272.1	6396	7637	RhiirA4_428438
LLXI01002275.1	6833	8938	RhiirA4_477187
LLXI01002282.1	18840	22517	RhiirA4_549373
LLXI01002289.1	1822	3038	RhiirA4_411352
LLXI01002289.1	3570	5112	RhiirA4_477254
LLXI01002289.1	12026	13108	RhiirA4_428477
LLXI01002289.1	21167	21669	RhiirA4_477260
LLXI01002295.1	452	896	RhiirA4_508109
LLXI01002301.1	6052	7193	RhiirA4_477328
LLXI01002304.1	2866	3756	RhiirA4_477335
LLXI01002311.1	11888	13567	RhiirA4_477368
LLXI01002317.1	1423	2038	RhiirA4_477396
LLXI01002323.1	2473	2793	RhiirA4_309050
LLXI01002323.1	2866	4185	RhiirA4_330875
LLXI01002323.1	9453	9788	RhiirA4_477427
LLXI01002323.1	12471	12885	RhiirA4_477428
LLXI01002325.1	57	1574	RhiirA4_477440
LLXI01002325.1	4278	7879	RhiirA4_477442
LLXI01002336.1	5230	6720	RhiirA4_477499
LLXI01002348.1	9961	10458	RhiirA4_477560
LLXI01002369.1	7571	9056	RhiirA4_477659
LLXI01002391.1	21006	21380	RhiirA4_428675
LLXI01002398.1	25990	27006	RhiirA4_477781
LLXI01002401.1	7722	8290	RhiirA4_411503
LLXI01002403.1	3569	4234	RhiirA4_477800
LLXI01002404.1	13703	15192	RhiirA4_477810
LLXI01002404.1	18575	19377	RhiirA4_477812
LLXI01002404.1	16302	18549	RhiirA4_477811
LLXI01002408.1	3112	6901	RhiirA4_477838
LLXI01002408.1	8263	9571	RhiirA4_477839
LLXI01002418.1	1785	2084	RhiirA4_477892
LLXI01002418.1	6145	7605	RhiirA4_477894
LLXI01002425.1	22	672	RhiirA4_428726
LLXI01002431.1	4316	8438	RhiirA4_477936
LLXI01002456.1	4287	5398	RhiirA4_411557
LLXI01002460.1	635	1256	RhiirA4_411562
LLXI01002460.1	2287	3363	RhiirA4_478072
LLXI01002463.1	9382	10115	RhiirA4_478099
LLXI01002464.1	1348	2308	RhiirA4_478104
LLXI01002468.1	4638	5599	RhiirA4_549558
LLXI01002472.1	7790	8674	RhiirA4_509326
LLXI01002472.1	9067	9882	RhiirA4_448942
LLXI01002495.1	1567	2233	RhiirA4_478239
LLXI01002500.1	17487	18359	RhiirA4_331280
LLXI01002502.1	18998	19393	RhiirA4_478276
LLXI01002516.1	7098	7593	RhiirA4_478331
LLXI01002520.1	198	471	RhiirA4_478350
LLXI01002524.1	2419	3483	RhiirA4_478365
LLXI01002524.1	4798	5645	RhiirA4_549622
LLXI01002525.1	16018	16625	RhiirA4_478376
LLXI01002528.1	8689	9857	RhiirA4_478388
LLXI01002529.1	1995	3893	RhiirA4_478390
LLXI01002529.1	4820	5224	RhiirA4_303303
LLXI01002538.1	1657	3773	RhiirA4_478438
LLXI01002538.1	5989	7149	RhiirA4_478440
LLXI01002545.1	11933	13719	RhiirA4_478465
LLXI01002545.1	15152	15598	RhiirA4_509890
LLXI01002545.1	15980	16858	RhiirA4_509891
LLXI01002550.1	13	677	RhiirA4_478491
LLXI01002553.1	641	1157	RhiirA4_478507
LLXI01002554.1	4400	5313	RhiirA4_549655
LLXI01002555.1	3606	6179	RhiirA4_449014
LLXI01002560.1	9727	11011	RhiirA4_478533
LLXI01002571.1	50	2707	RhiirA4_429023
LLXI01002571.1	3073	4494	RhiirA4_510051
LLXI01002575.1	15661	16031	RhiirA4_478598
LLXI01002581.1	15538	15815	RhiirA4_478624
LLXI01002582.1	1909	2745	RhiirA4_478627
LLXI01002583.1	6887	8251	RhiirA4_478631
LLXI01002588.1	1021	2037	RhiirA4_411726
LLXI01002588.1	7666	8912	RhiirA4_549687
LLXI01002589.1	27	1312	RhiirA4_478656
LLXI01002593.1	24824	26569	RhiirA4_429071
LLXI01002594.1	5031	6908	RhiirA4_549698
LLXI01002598.1	14022	14318	RhiirA4_478714
LLXI01002604.1	4109	5360	RhiirA4_549707
LLXI01002604.1	7177	9097	RhiirA4_478737
LLXI01002618.1	179	1452	RhiirA4_510386
LLXI01002618.1	1781	4761	RhiirA4_449069
LLXI01002627.1	6251	8709	RhiirA4_510425
LLXI01002627.1	10544	10693	RhiirA4_478831
LLXI01002631.1	4626	5039	RhiirA4_478844
LLXI01002631.1	5217	5630	RhiirA4_478845
LLXI01002631.1	8460	10038	RhiirA4_449082
LLXI01002635.1	2550	5911	RhiirA4_510461
LLXI01002644.1	7247	8248	RhiirA4_510520
LLXI01002647.1	2379	3272	RhiirA4_429162
LLXI01002647.1	4648	6131	RhiirA4_510525
LLXI01002655.1	4214	4552	RhiirA4_478936
LLXI01002655.1	22401	22712	RhiirA4_478942
LLXI01002662.1	15451	15903	RhiirA4_478982
LLXI01002665.1	386	3838	RhiirA4_478990
LLXI01002670.1	6928	7270	RhiirA4_479023
LLXI01002680.1	4131	4538	RhiirA4_429214
LLXI01002706.1	1400	2097	RhiirA4_479147
LLXI01002708.1	22548	23011	RhiirA4_479158
LLXI01002712.1	9907	10901	RhiirA4_510989
LLXI01002717.1	278	606	RhiirA4_479194
LLXI01002717.1	5523	6420	RhiirA4_479196
LLXI01002720.1	570	1429	RhiirA4_479204
LLXI01002720.1	1469	4129	RhiirA4_479205
LLXI01002720.1	4449	5891	RhiirA4_479206
LLXI01002720.1	6229	8052	RhiirA4_511012
LLXI01002722.1	25	571	RhiirA4_479210
LLXI01002740.1	12832	13834	RhiirA4_363795
LLXI01002753.1	3189	5226	RhiirA4_429332
LLXI01002755.1	199	5666	RhiirA4_511202
LLXI01002755.1	6017	8401	RhiirA4_479341
LLXI01002771.1	11556	13849	RhiirA4_479398
LLXI01002775.1	5283	6047	RhiirA4_429367
LLXI01002777.1	1383	2198	RhiirA4_479428
LLXI01002778.1	4880	5265	RhiirA4_479434
LLXI01002790.1	57	1307	RhiirA4_479476
LLXI01002800.1	4251	5007	RhiirA4_479518
LLXI01002800.1	7252	7801	RhiirA4_479520
LLXI01002803.1	1066	1409	RhiirA4_549887
LLXI01002810.1	2467	2791	RhiirA4_479559
LLXI01002810.1	4126	8260	RhiirA4_479560
LLXI01002810.1	9277	9974	RhiirA4_479561
LLXI01002819.1	7651	9483	RhiirA4_479610
LLXI01002819.1	27343	30136	RhiirA4_549912
LLXI01002820.1	94	462	RhiirA4_479620
LLXI01002820.1	675	2451	RhiirA4_549915
LLXI01002823.1	2641	3712	RhiirA4_479628
LLXI01002837.1	7642	9471	RhiirA4_479686
LLXI01002839.1	18	550	RhiirA4_549928
LLXI01002839.1	925	3149	RhiirA4_511652
LLXI01002839.1	3795	5278	RhiirA4_511654
LLXI01002851.1	13779	14064	RhiirA4_479737
LLXI01002854.1	19268	19809	RhiirA4_479752
LLXI01002861.1	15	1003	RhiirA4_479777
LLXI01002866.1	881	1385	RhiirA4_479798
LLXI01002866.1	2657	3336	RhiirA4_479799
LLXI01002870.1	651	1395	RhiirA4_479814
LLXI01002871.1	1477	2585	RhiirA4_479817
LLXI01002871.1	2615	4884	RhiirA4_429500
LLXI01002874.1	11929	12372	RhiirA4_479829
LLXI01002874.1	15216	15665	RhiirA4_479830
LLXI01002882.1	344	1140	RhiirA4_479861
LLXI01002882.1	7939	14559	RhiirA4_549961
LLXI01002887.1	2620	4731	RhiirA4_429523
LLXI01002887.1	7405	7983	RhiirA4_479876
LLXI01002919.1	5625	6803	RhiirA4_429570
LLXI01002919.1	7647	7925	RhiirA4_282646
LLXI01002919.1	10847	11332	RhiirA4_479996
LLXI01002919.1	12715	16184	RhiirA4_479997
LLXI01002919.1	16352	16840	RhiirA4_479998
LLXI01002933.1	10672	11520	RhiirA4_480057
LLXI01002954.1	145	1658	RhiirA4_512127
LLXI01002962.1	3109	3678	RhiirA4_480172
LLXI01002976.1	2911	4561	RhiirA4_480216
LLXI01002986.1	7514	8350	RhiirA4_429677
LLXI01002988.1	2181	5711	RhiirA4_512280
LLXI01002993.1	4130	4483	RhiirA4_281585
LLXI01003008.1	2326	3690	RhiirA4_480337
LLXI01003008.1	4350	8545	RhiirA4_550053
LLXI01003016.1	389	2634	RhiirA4_480369
LLXI01003036.1	764	6104	RhiirA4_449288
LLXI01003046.1	48	3068	RhiirA4_480478
LLXI01003075.1	1038	2399	RhiirA4_449309
LLXI01003081.1	8645	9036	RhiirA4_480610
LLXI01003094.1	112	1773	RhiirA4_550108
LLXI01003105.1	19009	20070	RhiirA4_480714
LLXI01003108.1	438	1058	RhiirA4_480720
LLXI01003108.1	3263	4688	RhiirA4_480721
LLXI01003108.1	4793	6976	RhiirA4_480722
LLXI01003127.1	18167	18468	RhiirA4_480805
LLXI01003131.1	4312	7453	RhiirA4_480821
LLXI01003139.1	3169	5445	RhiirA4_480841
LLXI01003139.1	5958	6969	RhiirA4_480842
LLXI01003139.1	11332	13080	RhiirA4_480844
LLXI01003139.1	15260	15798	RhiirA4_480845
LLXI01003139.1	17090	17402	RhiirA4_480846
LLXI01003139.1	19925	21562	RhiirA4_480847
LLXI01003144.1	1896	4152	RhiirA4_480867
LLXI01003151.1	912	4140	RhiirA4_550141
LLXI01003151.1	4307	5608	RhiirA4_480881
LLXI01003166.1	6612	6898	RhiirA4_480935
LLXI01003175.1	2321	4983	RhiirA4_429956
LLXI01003193.1	5707	6357	RhiirA4_550164
LLXI01003216.1	6441	8579	RhiirA4_481093
LLXI01003219.1	1961	2137	RhiirA4_300492
LLXI01003250.1	13019	14030	RhiirA4_481216
LLXI01003254.1	3005	3587	RhiirA4_481229
LLXI01003256.1	3631	3899	RhiirA4_481236
LLXI01003262.1	1082	1645	RhiirA4_332509
LLXI01003281.1	8574	8967	RhiirA4_481318
LLXI01003284.1	3490	6042	RhiirA4_481326
LLXI01003284.1	7140	8509	RhiirA4_481327
LLXI01003284.1	9201	9731	RhiirA4_481328
LLXI01003287.1	17185	17421	RhiirA4_481340
LLXI01003290.1	1774	3236	RhiirA4_481346
LLXI01003290.1	5894	6948	RhiirA4_481348
LLXI01003297.1	3933	4356	RhiirA4_481369
LLXI01003302.1	726	2410	RhiirA4_449400
LLXI01003302.1	2797	3835	RhiirA4_481389
LLXI01003303.1	1959	2674	RhiirA4_550238
LLXI01003303.1	3523	4194	RhiirA4_412289
LLXI01003330.1	7040	7964	RhiirA4_514227
LLXI01003330.1	8064	9095	RhiirA4_430140
LLXI01003332.1	9129	9704	RhiirA4_481477
LLXI01003332.1	9849	10406	RhiirA4_430143
LLXI01003332.1	10435	11560	RhiirA4_481479
LLXI01003336.1	3531	5230	RhiirA4_481493
LLXI01003346.1	627	1813	RhiirA4_481521
LLXI01003346.1	4446	5024	RhiirA4_481523
LLXI01003346.1	5295	5723	RhiirA4_481524
LLXI01003348.1	843	1262	RhiirA4_481530
LLXI01003361.1	1556	1823	RhiirA4_481573
LLXI01003366.1	1397	2159	RhiirA4_481587
LLXI01003381.1	3767	4855	RhiirA4_550274
LLXI01003381.1	6346	7692	RhiirA4_481648
LLXI01003392.1	2463	2732	RhiirA4_481673
LLXI01003392.1	3417	5562	RhiirA4_481674
LLXI01003404.1	2971	4921	RhiirA4_550285
LLXI01003415.1	9798	10088	RhiirA4_514628
LLXI01003427.1	4821	5867	RhiirA4_481776
LLXI01003428.1	4711	4881	RhiirA4_332676
LLXI01003428.1	4984	5289	RhiirA4_481779
LLXI01003475.1	3987	4470	RhiirA4_481918
LLXI01003475.1	9642	10881	RhiirA4_430311
LLXI01003481.1	1244	1503	RhiirA4_295229
LLXI01003493.1	1701	2427	RhiirA4_550333
LLXI01003493.1	2587	5121	RhiirA4_481974
LLXI01003506.1	5595	6305	RhiirA4_482022
LLXI01003508.1	9143	9636	RhiirA4_515033
LLXI01003516.1	5165	5722	RhiirA4_482047
LLXI01003530.1	4243	5762	RhiirA4_550353
LLXI01003534.1	173	5358	RhiirA4_482104
LLXI01003548.1	2964	5417	RhiirA4_482136
LLXI01003555.1	1602	1978	RhiirA4_482151
LLXI01003556.1	7039	7443	RhiirA4_482155
LLXI01003561.1	1787	2242	RhiirA4_482169
LLXI01003561.1	4966	5435	RhiirA4_515280
LLXI01003561.1	9036	9422	RhiirA4_482172
LLXI01003561.1	12739	12918	RhiirA4_482173
LLXI01003564.1	5783	6223	RhiirA4_482188
LLXI01003565.1	3410	4058	RhiirA4_412430
LLXI01003579.1	55	320	RhiirA4_550377
LLXI01003579.1	2443	7270	RhiirA4_482234
LLXI01003583.1	13470	16712	RhiirA4_550380
LLXI01003585.1	3026	3823	RhiirA4_332815
LLXI01003591.1	3641	4252	RhiirA4_332823
LLXI01003593.1	2134	4393	RhiirA4_364024
LLXI01003593.1	4710	5180	RhiirA4_285122
LLXI01003593.1	6542	6913	RhiirA4_482284
LLXI01003593.1	6949	8060	RhiirA4_482285
LLXI01003597.1	8895	9319	RhiirA4_482300
LLXI01003623.1	270	2348	RhiirA4_550399
LLXI01003624.1	1513	2794	RhiirA4_482388
LLXI01003624.1	3775	4820	RhiirA4_482389
LLXI01003624.1	6133	7023	RhiirA4_482390
LLXI01003624.1	8591	8866	RhiirA4_482392
LLXI01003634.1	1486	3693	RhiirA4_482427
LLXI01003634.1	11467	11987	RhiirA4_290757
LLXI01003635.1	6858	7043	RhiirA4_364035
LLXI01003654.1	9623	10193	RhiirA4_482490
LLXI01003660.1	6793	8060	RhiirA4_515891
LLXI01003667.1	457	1228	RhiirA4_482529
LLXI01003669.1	4717	6242	RhiirA4_515954
LLXI01003678.1	3485	4411	RhiirA4_482556
LLXI01003678.1	4457	5946	RhiirA4_515966
LLXI01003678.1	6232	6966	RhiirA4_515967
LLXI01003681.1	235	1405	RhiirA4_482565
LLXI01003685.1	5526	7089	RhiirA4_449522
LLXI01003687.1	8818	9165	RhiirA4_482587
LLXI01003687.1	9834	10508	RhiirA4_482588
LLXI01003698.1	2585	3645	RhiirA4_482622
LLXI01003698.1	3884	5353	RhiirA4_482623
LLXI01003699.1	921	3033	RhiirA4_482624
LLXI01003707.1	3705	4136	RhiirA4_412507
LLXI01003732.1	13037	15384	RhiirA4_430631
LLXI01003762.1	9556	11243	RhiirA4_482815
LLXI01003790.1	4678	5076	RhiirA4_482900
LLXI01003793.1	2188	4986	RhiirA4_482907
LLXI01003815.1	8850	9256	RhiirA4_482979
LLXI01003822.1	4061	4374	RhiirA4_482998
LLXI01003822.1	5268	5810	RhiirA4_482999
LLXI01003825.1	5015	6162	RhiirA4_167871
LLXI01003834.1	124	1692	RhiirA4_483030
LLXI01003834.1	9318	9659	RhiirA4_483032
LLXI01003853.1	4659	5762	RhiirA4_430758
LLXI01003853.1	6324	7511	RhiirA4_483083
LLXI01003862.1	2610	4016	RhiirA4_516825
LLXI01003862.1	5610	7266	RhiirA4_483109
LLXI01003872.1	3484	4150	RhiirA4_333124
LLXI01003874.1	3055	4200	RhiirA4_550515
LLXI01003884.1	140	2934	RhiirA4_550522
LLXI01003901.1	3424	4063	RhiirA4_483216
LLXI01003901.1	4212	6530	RhiirA4_483217
LLXI01003907.1	2939	4504	RhiirA4_483234
LLXI01003915.1	7421	8101	RhiirA4_412609
LLXI01003920.1	1248	4502	RhiirA4_430827
LLXI01003934.1	5188	6006	RhiirA4_550543
LLXI01003944.1	1972	2331	RhiirA4_483346
LLXI01003946.1	65	1048	RhiirA4_483350
LLXI01003948.1	1414	3119	RhiirA4_483355
LLXI01003955.1	1838	2065	RhiirA4_333179
LLXI01003961.1	1719	2308	RhiirA4_483389
LLXI01003962.1	2981	5994	RhiirA4_517267
LLXI01003973.1	2659	3502	RhiirA4_483419
LLXI01003997.1	4128	4685	RhiirA4_483487
LLXI01004000.1	4423	5791	RhiirA4_483494
LLXI01004000.1	5953	6232	RhiirA4_483495
LLXI01004027.1	499	1601	RhiirA4_483557
LLXI01004029.1	143	2083	RhiirA4_483563
LLXI01004030.1	2224	3991	RhiirA4_483565
LLXI01004036.1	3268	4622	RhiirA4_483579
LLXI01004036.1	5418	5641	RhiirA4_483580
LLXI01004038.1	2830	3399	RhiirA4_430935
LLXI01004038.1	4294	4825	RhiirA4_430936
LLXI01004038.1	10388	10902	RhiirA4_483587
LLXI01004040.1	2175	4055	RhiirA4_550573
LLXI01004062.1	57	965	RhiirA4_483646
LLXI01004062.1	6142	6717	RhiirA4_303412
LLXI01004063.1	2296	2724	RhiirA4_483651
LLXI01004063.1	7729	8562	RhiirA4_483652
LLXI01004063.1	8730	9038	RhiirA4_483653
LLXI01004071.1	2076	3053	RhiirA4_483676
LLXI01004082.1	7161	8429	RhiirA4_483716
LLXI01004085.1	4028	4471	RhiirA4_483731
LLXI01004133.1	2387	2750	RhiirA4_483848
LLXI01004134.1	4074	4635	RhiirA4_483851
LLXI01004150.1	1288	1683	RhiirA4_483884
LLXI01004154.1	1387	2125	RhiirA4_412683
LLXI01004171.1	2663	4211	RhiirA4_483931
LLXI01004191.1	1	273	RhiirA4_550631
LLXI01004206.1	760	2403	RhiirA4_431088
LLXI01004216.1	3490	3753	RhiirA4_303633
LLXI01004216.1	4682	6683	RhiirA4_484042
LLXI01004234.1	3479	4644	RhiirA4_518435
LLXI01004238.1	5290	6318	RhiirA4_484082
LLXI01004239.1	3305	4114	RhiirA4_518489
LLXI01004259.1	1137	3419	RhiirA4_484123
LLXI01004259.1	4904	5494	RhiirA4_431127
LLXI01004259.1	7005	7580	RhiirA4_431129
LLXI01004278.1	3025	3668	RhiirA4_484159
LLXI01004289.1	4660	5350	RhiirA4_484186
LLXI01004322.1	15	1665	RhiirA4_431175
LLXI01004328.1	2130	2979	RhiirA4_518881
LLXI01004345.1	2071	2601	RhiirA4_484329
LLXI01004407.1	7	2680	RhiirA4_519173
LLXI01004414.1	266	2515	RhiirA4_412764
LLXI01004426.1	849	3866	RhiirA4_519262
LLXI01004427.1	1429	2947	RhiirA4_484513
LLXI01004433.1	1993	4975	RhiirA4_484521
LLXI01004436.1	3997	5395	RhiirA4_484529
LLXI01004447.1	273	1748	RhiirA4_484558
LLXI01004462.1	3161	3603	RhiirA4_484593
LLXI01004476.1	5333	5942	RhiirA4_484621
LLXI01004480.1	359	2070	RhiirA4_431290
LLXI01004481.1	2292	2933	RhiirA4_484629
LLXI01004492.1	5331	6420	RhiirA4_519497
LLXI01004519.1	5755	7664	RhiirA4_484710
LLXI01004536.1	314	2949	RhiirA4_431335
LLXI01004546.1	533	3409	RhiirA4_431342
LLXI01004578.1	1493	2614	RhiirA4_519820
LLXI01004610.1	2082	2390	RhiirA4_550779
LLXI01004635.1	163	488	RhiirA4_484979
LLXI01004635.1	704	1662	RhiirA4_484980
LLXI01004635.1	1762	3111	RhiirA4_520075
LLXI01004635.1	3124	3467	RhiirA4_484982
LLXI01004639.1	5325	6422	RhiirA4_520092
LLXI01004641.1	609	1421	RhiirA4_484995
LLXI01004741.1	6156	6827	RhiirA4_485216
LLXI01004741.1	13609	14145	RhiirA4_485218
LLXI01004741.1	14576	15301	RhiirA4_485219
LLXI01004741.1	17301	17765	RhiirA4_485221
LLXI01004741.1	17900	19477	RhiirA4_485222
LLXI01004771.1	75	1240	RhiirA4_431481
LLXI01004795.1	76	297	RhiirA4_485325
LLXI01004800.1	83	517	RhiirA4_485333
LLXI01004806.1	2602	3503	RhiirA4_485346
LLXI01004808.1	491	2140	RhiirA4_485348
LLXI01004808.1	2645	3085	RhiirA4_485349
LLXI01004818.1	1433	1966	RhiirA4_485365
LLXI01004832.1	9	578	RhiirA4_485395
LLXI01004832.1	886	7345	RhiirA4_520663
LLXI01004863.1	687	1166	RhiirA4_520751
LLXI01004863.1	7152	8031	RhiirA4_520757
LLXI01004892.1	2286	2639	RhiirA4_485534
LLXI01004906.1	59	2959	RhiirA4_520956
LLXI01004917.1	404	2499	RhiirA4_485592
LLXI01004919.1	2115	2627	RhiirA4_485595
LLXI01004922.1	1706	4614	RhiirA4_521016
LLXI01004931.1	1060	1891	RhiirA4_485618
LLXI01004991.1	4109	5787	RhiirA4_485733
LLXI01005005.1	350	2184	RhiirA4_485764
LLXI01005005.1	2735	4481	RhiirA4_431629
LLXI01005008.1	71	2480	RhiirA4_521337
LLXI01005010.1	402	1876	RhiirA4_485777
LLXI01005010.1	2553	2909	RhiirA4_485778
LLXI01005036.1	65	466	RhiirA4_485830
LLXI01005036.1	1373	2062	RhiirA4_485831
LLXI01005037.1	2907	3059	RhiirA4_521421
LLXI01005055.1	1345	1959	RhiirA4_485867
LLXI01005138.1	1663	2824	RhiirA4_486024
LLXI01005140.1	1186	1413	RhiirA4_486028
LLXI01005173.1	29	1935	RhiirA4_431726
LLXI01005188.1	273	2529	RhiirA4_486118
LLXI01005194.1	19	1376	RhiirA4_486128
LLXI01005201.1	5816	5968	RhiirA4_486141
LLXI01005209.1	4684	4987	RhiirA4_486155
LLXI01005212.1	829	1499	RhiirA4_486158
LLXI01005213.1	4216	4500	RhiirA4_486160
LLXI01005213.1	4670	5296	RhiirA4_486161
LLXI01005261.1	375	2744	RhiirA4_486244
LLXI01005272.1	1646	1996	RhiirA4_486265
LLXI01005295.1	1153	2400	RhiirA4_486299
LLXI01005307.1	4	769	RhiirA4_431791
LLXI01005307.1	1908	2621	RhiirA4_412927
LLXI01005315.1	2286	2693	RhiirA4_486341
LLXI01005335.1	417	929	RhiirA4_486374
LLXI01005385.1	2089	2274	RhiirA4_297206
LLXI01005394.1	627	2274	RhiirA4_431830
LLXI01005394.1	4490	5711	RhiirA4_486490
LLXI01005408.1	1766	2571	RhiirA4_486511
LLXI01005410.1	3656	4140	RhiirA4_486514
LLXI01005416.1	79	1004	RhiirA4_486524
LLXI01005458.1	388	2479	RhiirA4_486591
LLXI01005479.1	2101	2533	RhiirA4_486626
LLXI01005526.1	1988	2499	RhiirA4_431900
LLXI01005551.1	1445	2219	RhiirA4_486746
LLXI01005559.1	873	2228	RhiirA4_486763
LLXI01005587.1	3847	4110	RhiirA4_486812
LLXI01005645.1	3291	4219	RhiirA4_486895
LLXI01005667.1	325	1422	RhiirA4_486930
LLXI01005667.1	2976	3284	RhiirA4_334162
LLXI01005678.1	559	1399	RhiirA4_486946
LLXI01005785.1	850	1885	RhiirA4_412976
LLXI01005826.1	22	311	RhiirA4_487173
LLXI01005826.1	1679	5150	RhiirA4_432029
LLXI01005882.1	217	1683	RhiirA4_487274
LLXI01005890.1	65	555	RhiirA4_487286
LLXI01005897.1	669	1945	RhiirA4_487298
LLXI01005907.1	1635	2043	RhiirA4_487311
LLXI01005909.1	512	2128	RhiirA4_487313
LLXI01005914.1	90	1876	RhiirA4_412996
LLXI01005949.1	606	1900	RhiirA4_487363
LLXI01005969.1	136	1073	RhiirA4_487392
LLXI01005988.1	1627	1964	RhiirA4_432117
LLXI01006032.1	291	623	RhiirA4_487482
LLXI01006032.1	819	1439	RhiirA4_487483
LLXI01006035.1	1089	3207	RhiirA4_449919
LLXI01006045.1	137	556	RhiirA4_487501
LLXI01006057.1	30	1454	RhiirA4_487518
LLXI01006058.1	511	1119	RhiirA4_487519
LLXI01006101.1	199	2003	RhiirA4_487580
LLXI01006136.1	39	1114	RhiirA4_432176
LLXI01006149.1	505	1004	RhiirA4_487653
LLXI01006149.1	2078	2653	RhiirA4_487654
LLXI01006204.1	103	399	RhiirA4_487733
LLXI01006213.1	44	1055	RhiirA4_432208
LLXI01006258.1	29	673	RhiirA4_487806
LLXI01006258.1	921	1424	RhiirA4_432228
LLXI01006271.1	547	1856	RhiirA4_432234
LLXI01006274.1	67	711	RhiirA4_524890
LLXI01006312.1	78	1826	RhiirA4_487875
LLXI01006348.1	191	1881	RhiirA4_551116
LLXI01006388.1	71	1864	RhiirA4_432281
LLXI01006407.1	353	694	RhiirA4_488002
LLXI01006407.1	1379	1731	RhiirA4_488003
LLXI01006493.1	13	1596	RhiirA4_488116
LLXI01006499.1	3957	4221	RhiirA4_488123
LLXI01006556.1	628	1628	RhiirA4_488201
LLXI01006562.1	180	680	RhiirA4_432352
LLXI01006615.1	486	1031	RhiirA4_525806
LLXI01006615.1	4006	4413	RhiirA4_488272
LLXI01006681.1	15	1225	RhiirA4_525947
LLXI01006817.1	869	1213	RhiirA4_488525
LLXI01006821.1	15	410	RhiirA4_488529
LLXI01006827.1	186	764	RhiirA4_488535
LLXI01006846.1	656	938	RhiirA4_488560
LLXI01006868.1	278	1524	RhiirA4_488586
LLXI01006925.1	115	1020	RhiirA4_488660
LLXI01006933.1	22	1476	RhiirA4_488668
LLXI01006940.1	1215	1536	RhiirA4_488679
LLXI01006995.1	40	1404	RhiirA4_488748
LLXI01007031.1	199	462	RhiirA4_488791
LLXI01007031.1	596	1454	RhiirA4_488792
LLXI01007118.1	126	1415	RhiirA4_527083
LLXI01007137.1	284	762	RhiirA4_413108
LLXI01007154.1	186	863	RhiirA4_488943
LLXI01007287.1	3043	3386	RhiirA4_489109
LLXI01007444.1	250	1014	RhiirA4_489294
LLXI01007507.1	9	336	RhiirA4_489363
LLXI01007641.1	708	1250	RhiirA4_528195
LLXI01007649.1	25	627	RhiirA4_489520
LLXI01007835.1	153	732	RhiirA4_413138
LLXI01008177.1	755	1052	RhiirA4_490102
LLXI01008238.1	231	600	RhiirA4_490168
LLXI01008272.1	758	1005	RhiirA4_490206
LLXI01008435.1	12	287	RhiirA4_490377
LLXI01009327.1	54	738	RhiirA4_491329

## Sheet: Isolate A5
Supplementary Table 3. Genes present in drop in coverage regions
Isolate A5
Scaffold	Start	End	GeneID
LLXJ01000008.1	106530	107950	RhiirA5_368836
LLXJ01000015.1	46582	47922	RhiirA5_405883
LLXJ01000023.1	113179	113966	RhiirA5_406168
LLXJ01000025.1	46120	47912	RhiirA5_493235
LLXJ01000026.1	94677	94913	RhiirA5_406284
LLXJ01000026.1	94777	95575	RhiirA5_346799
LLXJ01000027.1	5471	5993	RhiirA5_493286
LLXJ01000029.1	10301	12757	RhiirA5_493346
LLXJ01000029.1	136344	137261	RhiirA5_466417
LLXJ01000039.1	1270	2643	RhiirA5_471204
LLXJ01000039.1	4733	5293	RhiirA5_471205
LLXJ01000080.1	86677	88538	RhiirA5_394909
LLXJ01000081.1	103155	105143	RhiirA5_394932
LLXJ01000097.1	34156	34586	RhiirA5_494737
LLXJ01000105.1	10166	10621	RhiirA5_449528
LLXJ01000105.1	42672	43559	RhiirA5_370987
LLXJ01000125.1	83905	84408	RhiirA5_257909
LLXJ01000131.1	6177	6596	RhiirA5_495303
LLXJ01000132.1	2420	2857	RhiirA5_409315
LLXJ01000132.1	8215	10870	RhiirA5_395594
LLXJ01000184.1	66642	71118	RhiirA5_496063
LLXJ01000188.1	7735	8181	RhiirA5_410541
LLXJ01000209.1	1176	2906	RhiirA5_396467
LLXJ01000237.1	8613	11707	RhiirA5_396789
LLXJ01000237.1	12989	14832	RhiirA5_463017
LLXJ01000256.1	50040	51074	RhiirA5_353103
LLXJ01000256.1	51562	52002	RhiirA5_464241
LLXJ01000256.1	53918	54758	RhiirA5_411960
LLXJ01000258.1	2928	4233	RhiirA5_464328
LLXJ01000263.1	26089	26540	RhiirA5_412115
LLXJ01000267.1	2767	6247	RhiirA5_412196
LLXJ01000267.1	10470	11399	RhiirA5_412197
LLXJ01000267.1	69633	70001	RhiirA5_412215
LLXJ01000267.1	71631	71886	RhiirA5_412216
LLXJ01000287.1	71941	74532	RhiirA5_397305
LLXJ01000306.1	117916	119166	RhiirA5_497639
LLXJ01000306.1	119915	120279	RhiirA5_413040
LLXJ01000329.1	70658	76456	RhiirA5_397681
LLXJ01000334.1	2932	5489	RhiirA5_374141
LLXJ01000334.1	6354	7229	RhiirA5_374142
LLXJ01000334.1	11408	11752	RhiirA5_413516
LLXJ01000334.1	12102	12550	RhiirA5_413517
LLXJ01000391.1	64361	66959	RhiirA5_398205
LLXJ01000395.1	60862	61354	RhiirA5_355737
LLXJ01000403.1	47286	48912	RhiirA5_471912
LLXJ01000404.1	68085	71125	RhiirA5_374904
LLXJ01000404.1	74665	75399	RhiirA5_374905
LLXJ01000404.1	79890	82386	RhiirA5_414752
LLXJ01000408.1	19389	21109	RhiirA5_414815
LLXJ01000408.1	28924	31666	RhiirA5_414816
LLXJ01000408.1	33106	35014	RhiirA5_414817
LLXJ01000411.1	61513	63093	RhiirA5_498784
LLXJ01000419.1	8335	9782	RhiirA5_472525
LLXJ01000421.1	55641	56466	RhiirA5_356121
LLXJ01000421.1	60039	60815	RhiirA5_398432
LLXJ01000421.1	60953	63061	RhiirA5_375073
LLXJ01000424.1	37	866	RhiirA5_415065
LLXJ01000426.1	28393	30384	RhiirA5_375100
LLXJ01000453.1	7991	8518	RhiirA5_415561
LLXJ01000453.1	9047	9689	RhiirA5_473964
LLXJ01000453.1	10178	11382	RhiirA5_356589
LLXJ01000453.1	13645	14178	RhiirA5_415563
LLXJ01000453.1	14737	15403	RhiirA5_398680
LLXJ01000493.1	36512	38474	RhiirA5_398953
LLXJ01000513.1	39885	40812	RhiirA5_375965
LLXJ01000530.1	50147	52102	RhiirA5_416710
LLXJ01000537.1	119	2549	RhiirA5_416793
LLXJ01000540.1	43799	44317	RhiirA5_416856
LLXJ01000549.1	8444	16228	RhiirA5_399348
LLXJ01000550.1	36873	37115	RhiirA5_417009
LLXJ01000561.1	40261	40894	RhiirA5_358166
LLXJ01000561.1	42117	42396	RhiirA5_417136
LLXJ01000561.1	42528	45790	RhiirA5_477682
LLXJ01000590.1	3451	3990	RhiirA5_417553
LLXJ01000592.1	1	610	RhiirA5_500332
LLXJ01000606.1	14762	15211	RhiirA5_417761
LLXJ01000606.1	15259	15850	RhiirA5_417762
LLXJ01000606.1	17133	18012	RhiirA5_399669
LLXJ01000606.1	20226	20991	RhiirA5_417764
LLXJ01000606.1	22543	23090	RhiirA5_478952
LLXJ01000607.1	45096	45731	RhiirA5_291800
LLXJ01000607.1	53760	57081	RhiirA5_399678
LLXJ01000610.1	446	1323	RhiirA5_417811
LLXJ01000628.1	38226	38929	RhiirA5_418041
LLXJ01000628.1	39663	40203	RhiirA5_418042
LLXJ01000636.1	59868	60429	RhiirA5_418132
LLXJ01000638.1	1545	1922	RhiirA5_418152
LLXJ01000642.1	29484	29849	RhiirA5_418209
LLXJ01000644.1	1434	2027	RhiirA5_418224
LLXJ01000644.1	3766	4102	RhiirA5_418225
LLXJ01000644.1	4424	4891	RhiirA5_418226
LLXJ01000644.1	6035	6878	RhiirA5_418227
LLXJ01000664.1	36598	38474	RhiirA5_500826
LLXJ01000664.1	40677	40934	RhiirA5_359435
LLXJ01000674.1	11501	12856	RhiirA5_480799
LLXJ01000704.1	68205	69214	RhiirA5_418973
LLXJ01000704.1	70224	73087	RhiirA5_418974
LLXJ01000712.1	88710	90972	RhiirA5_481818
LLXJ01000743.1	11861	15398	RhiirA5_419403
LLXJ01000743.1	15811	17566	RhiirA5_419404
LLXJ01000760.1	24346	24693	RhiirA5_482863
LLXJ01000760.1	25816	26590	RhiirA5_419597
LLXJ01000774.1	4300	6491	RhiirA5_501496
LLXJ01000774.1	8382	13480	RhiirA5_400467
LLXJ01000774.1	14633	17107	RhiirA5_419773
LLXJ01000774.1	36756	37243	RhiirA5_360433
LLXJ01000774.1	55242	56233	RhiirA5_400468
LLXJ01000813.1	37120	38888	RhiirA5_420188
LLXJ01000813.1	43808	44546	RhiirA5_420189
LLXJ01000813.1	31279	34506	RhiirA5_501714
LLXJ01000823.1	25332	26187	RhiirA5_360793
LLXJ01000825.1	44259	44573	RhiirA5_420343
LLXJ01000844.1	8532	10389	RhiirA5_420576
LLXJ01000844.1	11925	12653	RhiirA5_420577
LLXJ01000844.1	12995	15210	RhiirA5_420578
LLXJ01000844.1	17836	18393	RhiirA5_378420
LLXJ01000846.1	6370	9485	RhiirA5_420591
LLXJ01000849.1	19050	19825	RhiirA5_400805
LLXJ01000868.1	38076	38452	RhiirA5_361228
LLXJ01000868.1	38513	39771	RhiirA5_485255
LLXJ01000869.1	22662	26371	RhiirA5_502049
LLXJ01000869.1	26516	28151	RhiirA5_420826
LLXJ01000869.1	42822	44269	RhiirA5_420830
LLXJ01000877.1	8080	9676	RhiirA5_485485
LLXJ01000887.1	5008	5427	RhiirA5_361448
LLXJ01000890.1	1141	1953	RhiirA5_378728
LLXJ01000902.1	18025	18432	RhiirA5_421172
LLXJ01000902.1	18828	19070	RhiirA5_294557
LLXJ01000905.1	1503	2097	RhiirA5_421202
LLXJ01000905.1	2899	5429	RhiirA5_421203
LLXJ01000905.1	8762	9721	RhiirA5_421204
LLXJ01000905.1	17862	19694	RhiirA5_378822
LLXJ01000905.1	21566	22120	RhiirA5_421207
LLXJ01000905.1	22151	22633	RhiirA5_378823
LLXJ01000905.1	23964	26315	RhiirA5_378824
LLXJ01000905.1	15527	16420	RhiirA5_421205
LLXJ01000906.1	29288	31389	RhiirA5_421219
LLXJ01000911.1	63112	63507	RhiirA5_421273
LLXJ01000917.1	22409	22828	RhiirA5_228013
LLXJ01000922.1	45110	46387	RhiirA5_378910
LLXJ01000936.1	89	573	RhiirA5_421558
LLXJ01000936.1	9050	9481	RhiirA5_421561
LLXJ01000936.1	11586	12318	RhiirA5_421562
LLXJ01000942.1	29497	32271	RhiirA5_502463
LLXJ01000952.1	37082	37864	RhiirA5_421729
LLXJ01000953.1	8525	9648	RhiirA5_487025
LLXJ01000953.1	10533	10822	RhiirA5_232011
LLXJ01000981.1	13840	15045	RhiirA5_422003
LLXJ01000981.1	17503	21349	RhiirA5_401363
LLXJ01000987.1	26143	26519	RhiirA5_422062
LLXJ01001009.1	73287	74418	RhiirA5_422258
LLXJ01001018.1	35433	37363	RhiirA5_502801
LLXJ01001018.1	39081	41482	RhiirA5_502802
LLXJ01001018.1	52724	55752	RhiirA5_448893
LLXJ01001036.1	20247	22093	RhiirA5_422480
LLXJ01001037.1	16361	24139	RhiirA5_379516
LLXJ01001062.1	5776	6643	RhiirA5_295692
LLXJ01001062.1	10587	13605	RhiirA5_422708
LLXJ01001062.1	16465	17694	RhiirA5_379632
LLXJ01001062.1	21158	25239	RhiirA5_449587
LLXJ01001064.1	580	2453	RhiirA5_422722
LLXJ01001070.1	3190	3495	RhiirA5_422773
LLXJ01001070.1	11630	12087	RhiirA5_422775
LLXJ01001070.1	12251	13316	RhiirA5_503019
LLXJ01001070.1	13547	15059	RhiirA5_503020
LLXJ01001070.1	17257	18177	RhiirA5_503022
LLXJ01001070.1	16158	16648	RhiirA5_362708
LLXJ01001070.1	23598	24083	RhiirA5_422780
LLXJ01001077.1	18616	19125	RhiirA5_422836
LLXJ01001085.1	70177	71649	RhiirA5_422915
LLXJ01001093.1	8113	8937	RhiirA5_11243
LLXJ01001095.1	22406	23071	RhiirA5_423010
LLXJ01001095.1	29068	30832	RhiirA5_423011
LLXJ01001095.1	32624	33465	RhiirA5_423012
LLXJ01001114.1	3062	3661	RhiirA5_379859
LLXJ01001114.1	4365	4956	RhiirA5_423173
LLXJ01001132.1	2782	2958	RhiirA5_255896
LLXJ01001171.1	34358	39489	RhiirA5_423633
LLXJ01001171.1	32529	32912	RhiirA5_380104
LLXJ01001178.1	18090	18777	RhiirA5_423681
LLXJ01001178.1	19044	19629	RhiirA5_423682
LLXJ01001178.1	22733	23027	RhiirA5_423683
LLXJ01001188.1	6285	7206	RhiirA5_503438
LLXJ01001190.1	38380	40549	RhiirA5_380188
LLXJ01001190.1	83674	84365	RhiirA5_423801
LLXJ01001198.1	2531	3473	RhiirA5_503471
LLXJ01001198.1	9307	10107	RhiirA5_423878
LLXJ01001212.1	4581	6060	RhiirA5_451732
LLXJ01001212.1	6498	6911	RhiirA5_402002
LLXJ01001212.1	7028	7412	RhiirA5_423991
LLXJ01001212.1	9887	11186	RhiirA5_503520
LLXJ01001215.1	4659	5027	RhiirA5_424012
LLXJ01001230.1	21771	23911	RhiirA5_424130
LLXJ01001237.1	6523	8475	RhiirA5_424188
LLXJ01001241.1	40949	41852	RhiirA5_452193
LLXJ01001259.1	12665	14406	RhiirA5_424335
LLXJ01001260.1	11943	12773	RhiirA5_363595
LLXJ01001262.1	26118	27991	RhiirA5_424359
LLXJ01001291.1	5917	8051	RhiirA5_503769
LLXJ01001291.1	10035	10872	RhiirA5_363709
LLXJ01001291.1	12081	14323	RhiirA5_424561
LLXJ01001291.1	18453	19546	RhiirA5_363710
LLXJ01001306.1	23564	24424	RhiirA5_453048
LLXJ01001313.1	5931	6554	RhiirA5_453126
LLXJ01001323.1	9342	11487	RhiirA5_380729
LLXJ01001323.1	13803	15875	RhiirA5_380730
LLXJ01001323.1	16731	19080	RhiirA5_424789
LLXJ01001327.1	6647	8248	RhiirA5_380749
LLXJ01001327.1	12498	14197	RhiirA5_424832
LLXJ01001327.1	14248	17141	RhiirA5_424833
LLXJ01001332.1	29770	33546	RhiirA5_424870
LLXJ01001351.1	10400	14249	RhiirA5_424992
LLXJ01001351.1	15937	17697	RhiirA5_424993
LLXJ01001356.1	51	479	RhiirA5_425010
LLXJ01001356.1	1818	2977	RhiirA5_425011
LLXJ01001356.1	4998	6781	RhiirA5_380844
LLXJ01001356.1	10167	10619	RhiirA5_380845
LLXJ01001374.1	17054	19516	RhiirA5_402383
LLXJ01001381.1	11133	12572	RhiirA5_504026
LLXJ01001381.1	23229	23477	RhiirA5_425215
LLXJ01001391.1	4452	5046	RhiirA5_425299
LLXJ01001425.1	773	2487	RhiirA5_425530
LLXJ01001435.1	10103	11745	RhiirA5_454578
LLXJ01001437.1	1220	5239	RhiirA5_425604
LLXJ01001447.1	20103	20981	RhiirA5_425669
LLXJ01001447.1	34425	35302	RhiirA5_425672
LLXJ01001447.1	40781	43017	RhiirA5_454750
LLXJ01001469.1	6820	8768	RhiirA5_504269
LLXJ01001469.1	10792	12881	RhiirA5_364471
LLXJ01001469.1	17578	18680	RhiirA5_425833
LLXJ01001474.1	10050	10496	RhiirA5_425861
LLXJ01001498.1	12062	12480	RhiirA5_426040
LLXJ01001509.1	9309	10004	RhiirA5_504406
LLXJ01001509.1	13767	15091	RhiirA5_426109
LLXJ01001523.1	17786	19423	RhiirA5_426191
LLXJ01001524.1	343	3657	RhiirA5_426206
LLXJ01001524.1	4780	6142	RhiirA5_426207
LLXJ01001534.1	16831	17637	RhiirA5_455840
LLXJ01001534.1	18705	19587	RhiirA5_504465
LLXJ01001534.1	28043	28585	RhiirA5_455844
LLXJ01001539.1	14846	15987	RhiirA5_426290
LLXJ01001543.1	27321	28019	RhiirA5_426315
LLXJ01001557.1	1655	2815	RhiirA5_381579
LLXJ01001557.1	4140	6388	RhiirA5_504506
LLXJ01001557.1	8442	9986	RhiirA5_402742
LLXJ01001557.1	10263	10806	RhiirA5_456045
LLXJ01001557.1	13543	14240	RhiirA5_381583
LLXJ01001576.1	1786	2962	RhiirA5_381636
LLXJ01001576.1	5176	6693	RhiirA5_381638
LLXJ01001606.1	12814	13205	RhiirA5_426699
LLXJ01001623.1	14564	16915	RhiirA5_426798
LLXJ01001630.1	1913	11861	RhiirA5_364993
LLXJ01001634.1	24482	24754	RhiirA5_244673
LLXJ01001634.1	27406	28850	RhiirA5_426852
LLXJ01001634.1	34175	34595	RhiirA5_381793
LLXJ01001643.1	5831	6370	RhiirA5_426906
LLXJ01001685.1	1750	2154	RhiirA5_427157
LLXJ01001685.1	2869	3336	RhiirA5_427158
LLXJ01001685.1	5074	5469	RhiirA5_427159
LLXJ01001685.1	16812	17237	RhiirA5_427161
LLXJ01001685.1	21999	22322	RhiirA5_427162
LLXJ01001686.1	869	2265	RhiirA5_427163
LLXJ01001686.1	4903	5511	RhiirA5_298661
LLXJ01001686.1	8364	11088	RhiirA5_457148
LLXJ01001702.1	32249	33060	RhiirA5_427266
LLXJ01001709.1	1652	2455	RhiirA5_365218
LLXJ01001709.1	16602	17804	RhiirA5_427299
LLXJ01001712.1	12560	13009	RhiirA5_427319
LLXJ01001712.1	14040	15074	RhiirA5_427320
LLXJ01001714.1	21085	24458	RhiirA5_402987
LLXJ01001730.1	13377	15146	RhiirA5_382069
LLXJ01001730.1	17266	17631	RhiirA5_253760
LLXJ01001730.1	18491	19183	RhiirA5_382071
LLXJ01001736.1	4432	7317	RhiirA5_278554
LLXJ01001736.1	8641	9714	RhiirA5_317710
LLXJ01001741.1	5927	6457	RhiirA5_427486
LLXJ01001741.1	6898	8545	RhiirA5_427487
LLXJ01001741.1	10885	11244	RhiirA5_249243
LLXJ01001741.1	11365	11586	RhiirA5_247771
LLXJ01001741.1	15545	15824	RhiirA5_365313
LLXJ01001762.1	12156	12545	RhiirA5_298911
LLXJ01001772.1	5957	7161	RhiirA5_427648
LLXJ01001772.1	7708	9965	RhiirA5_427649
LLXJ01001772.1	10883	12147	RhiirA5_427650
LLXJ01001788.1	2888	3490	RhiirA5_382226
LLXJ01001788.1	11165	11525	RhiirA5_427728
LLXJ01001788.1	18724	19628	RhiirA5_427731
LLXJ01001788.1	22554	22825	RhiirA5_427733
LLXJ01001816.1	3869	4414	RhiirA5_427882
LLXJ01001820.1	15623	16638	RhiirA5_382331
LLXJ01001832.1	3796	6467	RhiirA5_427964
LLXJ01001832.1	9268	9621	RhiirA5_382353
LLXJ01001842.1	3347	3993	RhiirA5_428021
LLXJ01001843.1	4582	5003	RhiirA5_428025
LLXJ01001843.1	5589	5951	RhiirA5_382385
LLXJ01001843.1	13681	16132	RhiirA5_458761
LLXJ01001869.1	3905	4501	RhiirA5_382450
LLXJ01001869.1	4745	5503	RhiirA5_382451
LLXJ01001869.1	5605	6018	RhiirA5_428187
LLXJ01001886.1	12308	13148	RhiirA5_459026
LLXJ01001888.1	6771	7217	RhiirA5_428276
LLXJ01001888.1	8596	8958	RhiirA5_428277
LLXJ01001888.1	9369	10220	RhiirA5_428278
LLXJ01001888.1	17414	17829	RhiirA5_428282
LLXJ01001888.1	19876	20352	RhiirA5_428283
LLXJ01001889.1	4355	9726	RhiirA5_505219
LLXJ01001900.1	2899	5121	RhiirA5_382525
LLXJ01001900.1	9038	11410	RhiirA5_459270
LLXJ01001912.1	9777	11357	RhiirA5_428402
LLXJ01001919.1	98	569	RhiirA5_428424
LLXJ01001930.1	2775	3360	RhiirA5_382591
LLXJ01001930.1	6710	7492	RhiirA5_365860
LLXJ01001930.1	12763	13116	RhiirA5_428469
LLXJ01001933.1	17437	18727	RhiirA5_382599
LLXJ01001933.1	23041	23478	RhiirA5_428490
LLXJ01001950.1	1148	2161	RhiirA5_428577
LLXJ01001950.1	6627	7839	RhiirA5_258789
LLXJ01001950.1	8385	8782	RhiirA5_365895
LLXJ01001950.1	12121	13959	RhiirA5_278903
LLXJ01001965.1	2587	3168	RhiirA5_382682
LLXJ01001965.1	6780	8109	RhiirA5_382683
LLXJ01001965.1	13253	15129	RhiirA5_428658
LLXJ01001965.1	22208	22718	RhiirA5_459649
LLXJ01001974.1	12930	13495	RhiirA5_428696
LLXJ01001974.1	13621	16110	RhiirA5_428697
LLXJ01001989.1	15353	16783	RhiirA5_428774
LLXJ01001990.1	4863	5199	RhiirA5_428780
LLXJ01001992.1	4582	6367	RhiirA5_459860
LLXJ01001996.1	10981	11700	RhiirA5_299622
LLXJ01002007.1	22612	23434	RhiirA5_460144
LLXJ01002011.1	1302	1865	RhiirA5_428866
LLXJ01002015.1	44699	45693	RhiirA5_428900
LLXJ01002015.1	45748	46394	RhiirA5_428901
LLXJ01002030.1	6019	8169	RhiirA5_505463
LLXJ01002031.1	7016	7567	RhiirA5_299710
LLXJ01002031.1	8076	8450	RhiirA5_428964
LLXJ01002048.1	689	1558	RhiirA5_505487
LLXJ01002048.1	5393	6901	RhiirA5_460485
LLXJ01002058.1	26199	26602	RhiirA5_429105
LLXJ01002096.1	20890	23495	RhiirA5_366229
LLXJ01002118.1	10860	11407	RhiirA5_429363
LLXJ01002120.1	3924	5267	RhiirA5_429370
LLXJ01002120.1	5847	7990	RhiirA5_505621
LLXJ01002144.1	4367	6441	RhiirA5_429496
LLXJ01002147.1	3225	7526	RhiirA5_403593
LLXJ01002149.1	3019	3454	RhiirA5_429524
LLXJ01002149.1	5620	7697	RhiirA5_429525
LLXJ01002186.1	31745	32154	RhiirA5_366398
LLXJ01002186.1	32168	32644	RhiirA5_366400
LLXJ01002187.1	7844	8023	RhiirA5_263751
LLXJ01002191.1	1676	6289	RhiirA5_429693
LLXJ01002215.1	12912	13575	RhiirA5_461969
LLXJ01002218.1	8033	13185	RhiirA5_429804
LLXJ01002224.1	11796	13313	RhiirA5_403648
LLXJ01002224.1	13619	14533	RhiirA5_462055
LLXJ01002228.1	8399	9038	RhiirA5_429848
LLXJ01002235.1	3970	5649	RhiirA5_429883
LLXJ01002235.1	9147	10340	RhiirA5_383267
LLXJ01002254.1	8471	8950	RhiirA5_429960
LLXJ01002264.1	1674	3514	RhiirA5_257014
LLXJ01002270.1	6560	6925	RhiirA5_300345
LLXJ01002287.1	12218	12677	RhiirA5_430090
LLXJ01002289.1	2980	7041	RhiirA5_462454
LLXJ01002295.1	697	1053	RhiirA5_430125
LLXJ01002302.1	6737	7098	RhiirA5_89504
LLXJ01002314.1	16571	17535	RhiirA5_279260
LLXJ01002319.1	28546	29131	RhiirA5_462636
LLXJ01002346.1	3281	4574	RhiirA5_430325
LLXJ01002346.1	17376	18914	RhiirA5_430327
LLXJ01002347.1	3019	3783	RhiirA5_430329
LLXJ01002347.1	3841	4514	RhiirA5_430330
LLXJ01002349.1	4452	5345	RhiirA5_430342
LLXJ01002351.1	4813	5072	RhiirA5_430353
LLXJ01002368.1	1	8030	RhiirA5_403760
LLXJ01002394.1	7788	8658	RhiirA5_430492
LLXJ01002399.1	2768	4217	RhiirA5_430513
LLXJ01002399.1	4745	6079	RhiirA5_383543
LLXJ01002399.1	6690	8939	RhiirA5_403786
LLXJ01002401.1	1	1004	RhiirA5_505958
LLXJ01002401.1	2489	4574	RhiirA5_403788
LLXJ01002401.1	5245	9061	RhiirA5_430523
LLXJ01002415.1	860	2547	RhiirA5_430586
LLXJ01002416.1	5702	7488	RhiirA5_430589
LLXJ01002416.1	9378	10909	RhiirA5_505983
LLXJ01002417.1	12432	13969	RhiirA5_430593
LLXJ01002423.1	754	1978	RhiirA5_430613
LLXJ01002428.1	3691	4215	RhiirA5_430637
LLXJ01002439.1	1849	2653	RhiirA5_463464
LLXJ01002453.1	386	1886	RhiirA5_463502
LLXJ01002453.1	5687	6267	RhiirA5_366776
LLXJ01002455.1	409	1675	RhiirA5_506017
LLXJ01002455.1	4467	4776	RhiirA5_430755
LLXJ01002455.1	6004	6698	RhiirA5_430756
LLXJ01002455.1	6737	7273	RhiirA5_430757
LLXJ01002456.1	1588	5289	RhiirA5_463508
LLXJ01002459.1	602	2694	RhiirA5_430767
LLXJ01002459.1	3010	4605	RhiirA5_506021
LLXJ01002459.1	5533	7252	RhiirA5_430769
LLXJ01002463.1	464	1329	RhiirA5_430789
LLXJ01002463.1	1902	2294	RhiirA5_255233
LLXJ01002464.1	306	1569	RhiirA5_383657
LLXJ01002464.1	9575	11094	RhiirA5_383659
LLXJ01002464.1	12047	13603	RhiirA5_463562
LLXJ01002477.1	5693	7369	RhiirA5_430845
LLXJ01002478.1	2407	2739	RhiirA5_430848
LLXJ01002510.1	3722	5767	RhiirA5_430949
LLXJ01002512.1	18251	19686	RhiirA5_506070
LLXJ01002519.1	4244	4585	RhiirA5_430987
LLXJ01002519.1	4858	5283	RhiirA5_430988
LLXJ01002521.1	9582	10254	RhiirA5_430996
LLXJ01002581.1	6405	7702	RhiirA5_403909
LLXJ01002588.1	5501	6414	RhiirA5_431218
LLXJ01002611.1	3558	7579	RhiirA5_464630
LLXJ01002619.1	7235	8091	RhiirA5_300987
LLXJ01002619.1	15790	16907	RhiirA5_464700
LLXJ01002620.1	19550	20452	RhiirA5_403934
LLXJ01002624.1	3676	5441	RhiirA5_431351
LLXJ01002624.1	7897	8755	RhiirA5_431353
LLXJ01002624.1	10534	10918	RhiirA5_262809
LLXJ01002659.1	570	1973	RhiirA5_431457
LLXJ01002663.1	8231	8907	RhiirA5_431469
LLXJ01002668.1	2323	3141	RhiirA5_431481
LLXJ01002672.1	13246	14087	RhiirA5_431498
LLXJ01002676.1	1753	3736	RhiirA5_431511
LLXJ01002677.1	4187	5686	RhiirA5_383997
LLXJ01002707.1	2582	3088	RhiirA5_431613
LLXJ01002707.1	5671	6210	RhiirA5_431614
LLXJ01002707.1	9035	9532	RhiirA5_506236
LLXJ01002716.1	474	779	RhiirA5_431643
LLXJ01002719.1	293	688	RhiirA5_384051
LLXJ01002719.1	5178	6542	RhiirA5_431654
LLXJ01002725.1	3797	4114	RhiirA5_431669
LLXJ01002725.1	5209	6707	RhiirA5_431670
LLXJ01002725.1	9056	10227	RhiirA5_431671
LLXJ01002725.1	13037	16248	RhiirA5_431673
LLXJ01002725.1	16727	18497	RhiirA5_465276
LLXJ01002735.1	9868	10479	RhiirA5_431702
LLXJ01002742.1	2806	3321	RhiirA5_431729
LLXJ01002742.1	3370	5714	RhiirA5_431730
LLXJ01002746.1	36	3845	RhiirA5_431746
LLXJ01002761.1	2	1029	RhiirA5_465502
LLXJ01002761.1	1935	2446	RhiirA5_465505
LLXJ01002768.1	10115	11450	RhiirA5_431803
LLXJ01002768.1	14470	18826	RhiirA5_465520
LLXJ01002789.1	8861	9669	RhiirA5_431864
LLXJ01002806.1	228	3619	RhiirA5_431925
LLXJ01002823.1	10370	10828	RhiirA5_384204
LLXJ01002838.1	1970	3358	RhiirA5_432024
LLXJ01002846.1	3515	5020	RhiirA5_384232
LLXJ01002846.1	5479	6943	RhiirA5_432044
LLXJ01002855.1	2776	4741	RhiirA5_506373
LLXJ01002858.1	8147	8519	RhiirA5_367197
LLXJ01002860.1	15590	15821	RhiirA5_432096
LLXJ01002860.1	17481	18938	RhiirA5_432097
LLXJ01002860.1	22235	23556	RhiirA5_432098
LLXJ01002868.1	1985	5789	RhiirA5_432120
LLXJ01002888.1	4865	5644	RhiirA5_432188
LLXJ01002893.1	5298	5756	RhiirA5_432207
LLXJ01002898.1	8137	10115	RhiirA5_384300
LLXJ01002913.1	12149	13150	RhiirA5_432268
LLXJ01002916.1	5759	6082	RhiirA5_432277
LLXJ01002920.1	5847	6187	RhiirA5_367251
LLXJ01002940.1	7278	8004	RhiirA5_432357
LLXJ01002942.1	8083	10237	RhiirA5_384354
LLXJ01002960.1	5914	7300	RhiirA5_384378
LLXJ01002964.1	3797	4622	RhiirA5_432427
LLXJ01002970.1	5459	5821	RhiirA5_432450
LLXJ01002975.1	1667	2556	RhiirA5_367304
LLXJ01002983.1	3792	4145	RhiirA5_384408
LLXJ01002984.1	4940	5266	RhiirA5_261294
LLXJ01002984.1	5822	6137	RhiirA5_432489
LLXJ01002985.1	5706	5999	RhiirA5_432493
LLXJ01002991.1	190	3087	RhiirA5_432512
LLXJ01002991.1	3685	4208	RhiirA5_432513
LLXJ01002994.1	2391	3184	RhiirA5_432521
LLXJ01003045.1	2018	2479	RhiirA5_432698
LLXJ01003068.1	811	1853	RhiirA5_432757
LLXJ01003068.1	3546	3992	RhiirA5_432758
LLXJ01003072.1	954	1429	RhiirA5_432778
LLXJ01003072.1	1529	2265	RhiirA5_384522
LLXJ01003093.1	17815	18254	RhiirA5_432829
LLXJ01003109.1	3452	3646	RhiirA5_367383
LLXJ01003112.1	838	1380	RhiirA5_367388
LLXJ01003112.1	3520	5070	RhiirA5_467603
LLXJ01003163.1	4937	5999	RhiirA5_467904
LLXJ01003163.1	9413	9813	RhiirA5_433018
LLXJ01003179.1	7070	8242	RhiirA5_384636
LLXJ01003181.1	6361	7252	RhiirA5_433072
LLXJ01003191.1	1443	1932	RhiirA5_506603
LLXJ01003191.1	2125	2878	RhiirA5_506604
LLXJ01003191.1	3108	3459	RhiirA5_506605
LLXJ01003191.1	4365	4688	RhiirA5_433102
LLXJ01003194.1	2566	4508	RhiirA5_433118
LLXJ01003205.1	4357	4965	RhiirA5_468244
LLXJ01003211.1	12504	12914	RhiirA5_433178
LLXJ01003219.1	1102	2838	RhiirA5_384682
LLXJ01003219.1	3259	4794	RhiirA5_468295
LLXJ01003224.1	361	1565	RhiirA5_384688
LLXJ01003226.1	3024	4145	RhiirA5_433231
LLXJ01003226.1	10990	11335	RhiirA5_433233
LLXJ01003252.1	70	4121	RhiirA5_468421
LLXJ01003263.1	12787	13538	RhiirA5_468460
LLXJ01003271.1	1413	5325	RhiirA5_468479
LLXJ01003271.1	7743	9537	RhiirA5_433349
LLXJ01003272.1	22	2627	RhiirA5_433353
LLXJ01003304.1	3349	3672	RhiirA5_433429
LLXJ01003304.1	6819	11041	RhiirA5_468619
LLXJ01003328.1	8660	9184	RhiirA5_506684
LLXJ01003328.1	9961	10528	RhiirA5_506685
LLXJ01003337.1	2250	3160	RhiirA5_433529
LLXJ01003349.1	2228	2572	RhiirA5_433559
LLXJ01003357.1	2518	6339	RhiirA5_433584
LLXJ01003363.1	3475	4382	RhiirA5_384845
LLXJ01003369.1	670	2814	RhiirA5_384852
LLXJ01003370.1	6972	7343	RhiirA5_245102
LLXJ01003379.1	441	4300	RhiirA5_433641
LLXJ01003400.1	464	2476	RhiirA5_433684
LLXJ01003406.1	1690	2191	RhiirA5_433705
LLXJ01003414.1	1120	2942	RhiirA5_469064
LLXJ01003419.1	7103	7318	RhiirA5_301963
LLXJ01003419.1	7795	8642	RhiirA5_433733
LLXJ01003428.1	903	2117	RhiirA5_433751
LLXJ01003457.1	995	1144	RhiirA5_433816
LLXJ01003457.1	2106	3110	RhiirA5_469168
LLXJ01003457.1	3473	4507	RhiirA5_433818
LLXJ01003462.1	2957	4317	RhiirA5_433829
LLXJ01003464.1	5246	6300	RhiirA5_469215
LLXJ01003477.1	1481	2014	RhiirA5_367587
LLXJ01003477.1	10867	11088	RhiirA5_237848
LLXJ01003480.1	1292	2708	RhiirA5_384954
LLXJ01003481.1	48	677	RhiirA5_433868
LLXJ01003481.1	2547	3041	RhiirA5_433869
LLXJ01003485.1	9045	9596	RhiirA5_433881
LLXJ01003490.1	1155	1466	RhiirA5_433889
LLXJ01003503.1	6668	8474	RhiirA5_433923
LLXJ01003504.1	1844	3717	RhiirA5_433925
LLXJ01003532.1	1573	2277	RhiirA5_433995
LLXJ01003532.1	3155	3316	RhiirA5_367609
LLXJ01003535.1	6162	6476	RhiirA5_434007
LLXJ01003537.1	3922	6515	RhiirA5_469630
LLXJ01003571.1	6666	7866	RhiirA5_404359
LLXJ01003643.1	5495	7179	RhiirA5_434265
LLXJ01003651.1	3597	4073	RhiirA5_434284
LLXJ01003674.1	1239	2739	RhiirA5_470234
LLXJ01003691.1	2386	3825	RhiirA5_434370
LLXJ01003693.1	4860	6160	RhiirA5_385157
LLXJ01003699.1	1575	3349	RhiirA5_470384
LLXJ01003708.1	1	986	RhiirA5_470390
LLXJ01003708.1	1452	2397	RhiirA5_506873
LLXJ01003733.1	179	517	RhiirA5_385188
LLXJ01003733.1	1442	2709	RhiirA5_404405
LLXJ01003758.1	6235	7900	RhiirA5_385214
LLXJ01003772.1	5397	7180	RhiirA5_434561
LLXJ01003773.1	5040	5408	RhiirA5_434566
LLXJ01003802.1	1586	2002	RhiirA5_434628
LLXJ01003814.1	1819	2545	RhiirA5_434658
LLXJ01003814.1	3478	4079	RhiirA5_434659
LLXJ01003816.1	546	794	RhiirA5_434664
LLXJ01003817.1	2833	3378	RhiirA5_434668
LLXJ01003817.1	4653	5101	RhiirA5_434669
LLXJ01003817.1	7474	8015	RhiirA5_434670
LLXJ01003817.1	10369	10830	RhiirA5_434671
LLXJ01003821.1	1528	2140	RhiirA5_367726
LLXJ01003841.1	2026	2586	RhiirA5_470910
LLXJ01003855.1	2367	2686	RhiirA5_434743
LLXJ01003871.1	8115	8363	RhiirA5_259558
LLXJ01003873.1	4283	5449	RhiirA5_367734
LLXJ01003891.1	721	1059	RhiirA5_434833
LLXJ01003891.1	1392	1751	RhiirA5_434834
LLXJ01003891.1	3026	4779	RhiirA5_434836
LLXJ01003901.1	3127	3791	RhiirA5_434857
LLXJ01003901.1	7337	7940	RhiirA5_434858
LLXJ01003901.1	11104	11622	RhiirA5_506958
LLXJ01003905.1	4893	6050	RhiirA5_367750
LLXJ01003968.1	124	1287	RhiirA5_435003
LLXJ01003968.1	4449	6845	RhiirA5_435006
LLXJ01003969.1	7177	7707	RhiirA5_435013
LLXJ01003972.1	4874	8006	RhiirA5_435027
LLXJ01003992.1	3539	5629	RhiirA5_435080
LLXJ01003999.1	3601	5276	RhiirA5_435099
LLXJ01004035.1	355	1006	RhiirA5_435178
LLXJ01004049.1	3329	3529	RhiirA5_435205
LLXJ01004055.1	463	2044	RhiirA5_435214
LLXJ01004055.1	2163	2866	RhiirA5_435215
LLXJ01004056.1	561	4285	RhiirA5_435218
LLXJ01004071.1	3682	4573	RhiirA5_435249
LLXJ01004079.1	5723	6166	RhiirA5_435272
LLXJ01004121.1	469	1317	RhiirA5_435363
LLXJ01004141.1	1518	2738	RhiirA5_435405
LLXJ01004159.1	500	908	RhiirA5_258208
LLXJ01004164.1	4582	6701	RhiirA5_435458
LLXJ01004164.1	8408	8895	RhiirA5_435459
LLXJ01004164.1	11914	12231	RhiirA5_435461
LLXJ01004164.1	12272	12631	RhiirA5_435462
LLXJ01004200.1	2564	2911	RhiirA5_435529
LLXJ01004201.1	1248	2909	RhiirA5_367863
LLXJ01004216.1	1812	3340	RhiirA5_435561
LLXJ01004217.1	3696	4616	RhiirA5_435563
LLXJ01004217.1	5864	6455	RhiirA5_367880
LLXJ01004243.1	2987	3632	RhiirA5_435614
LLXJ01004243.1	7495	7873	RhiirA5_435615
LLXJ01004279.1	14	491	RhiirA5_367902
LLXJ01004279.1	2743	3356	RhiirA5_367903
LLXJ01004282.1	1434	1676	RhiirA5_472807
LLXJ01004303.1	1912	3211	RhiirA5_435728
LLXJ01004303.1	4183	4483	RhiirA5_435729
LLXJ01004322.1	1134	2546	RhiirA5_435762
LLXJ01004326.1	860	1771	RhiirA5_507125
LLXJ01004326.1	1771	2270	RhiirA5_507126
LLXJ01004327.1	1346	1978	RhiirA5_435779
LLXJ01004327.1	2737	3134	RhiirA5_435780
LLXJ01004361.1	579	3213	RhiirA5_435861
LLXJ01004361.1	7218	9411	RhiirA5_473281
LLXJ01004410.1	1797	3362	RhiirA5_435965
LLXJ01004448.1	98	2847	RhiirA5_436033
LLXJ01004448.1	3490	3640	RhiirA5_436034
LLXJ01004467.1	3455	3844	RhiirA5_436078
LLXJ01004467.1	5788	6270	RhiirA5_436079
LLXJ01004467.1	8668	9480	RhiirA5_436081
LLXJ01004467.1	9625	11464	RhiirA5_385796
LLXJ01004467.1	12425	13138	RhiirA5_436083
LLXJ01004485.1	770	2846	RhiirA5_436113
LLXJ01004485.1	3468	4031	RhiirA5_436114
LLXJ01004485.1	4098	4592	RhiirA5_436115
LLXJ01004535.1	5116	5903	RhiirA5_436219
LLXJ01004546.1	5366	5737	RhiirA5_436242
LLXJ01004556.1	552	885	RhiirA5_436261
LLXJ01004571.1	66	1262	RhiirA5_436291
LLXJ01004572.1	1622	2596	RhiirA5_436297
LLXJ01004573.1	88	982	RhiirA5_367983
LLXJ01004580.1	2799	3638	RhiirA5_507222
LLXJ01004622.1	968	2672	RhiirA5_385891
LLXJ01004622.1	3283	4634	RhiirA5_385892
LLXJ01004625.1	1616	3358	RhiirA5_436409
LLXJ01004625.1	3437	4526	RhiirA5_385898
LLXJ01004629.1	3398	5108	RhiirA5_302831
LLXJ01004635.1	3142	3600	RhiirA5_436429
LLXJ01004640.1	2775	3034	RhiirA5_436440
LLXJ01004640.1	5071	5291	RhiirA5_436441
LLXJ01004646.1	5065	5651	RhiirA5_368003
LLXJ01004676.1	154	465	RhiirA5_507261
LLXJ01004676.1	582	1576	RhiirA5_436502
LLXJ01004682.1	15	1905	RhiirA5_474464
LLXJ01004691.1	2039	2528	RhiirA5_436526
LLXJ01004691.1	3313	3947	RhiirA5_507270
LLXJ01004697.1	425	1461	RhiirA5_436540
LLXJ01004703.1	11613	12458	RhiirA5_436557
LLXJ01004715.1	1903	2644	RhiirA5_436577
LLXJ01004715.1	4446	4841	RhiirA5_436578
LLXJ01004732.1	1109	2662	RhiirA5_474741
LLXJ01004747.1	539	1060	RhiirA5_436638
LLXJ01004747.1	2286	4045	RhiirA5_507286
LLXJ01004756.1	6600	6989	RhiirA5_436656
LLXJ01004756.1	7206	9644	RhiirA5_436657
LLXJ01004807.1	3877	4933	RhiirA5_436745
LLXJ01004807.1	5409	5786	RhiirA5_436746
LLXJ01004833.1	2850	5151	RhiirA5_475122
LLXJ01004842.1	108	1180	RhiirA5_436823
LLXJ01004845.1	3411	4083	RhiirA5_436829
LLXJ01004851.1	516	1302	RhiirA5_436839
LLXJ01004858.1	809	1449	RhiirA5_436847
LLXJ01004858.1	3287	4948	RhiirA5_386062
LLXJ01004858.1	5200	5823	RhiirA5_386063
LLXJ01004860.1	3226	3540	RhiirA5_436854
LLXJ01004860.1	7168	7625	RhiirA5_436856
LLXJ01004860.1	7916	8230	RhiirA5_436857
LLXJ01004862.1	368	2427	RhiirA5_436859
LLXJ01004890.1	20	1792	RhiirA5_436906
LLXJ01004891.1	3994	4446	RhiirA5_436909
LLXJ01004897.1	5642	6157	RhiirA5_436921
LLXJ01004907.1	5346	6007	RhiirA5_436942
LLXJ01004945.1	1249	1608	RhiirA5_437026
LLXJ01004951.1	1823	3118	RhiirA5_437036
LLXJ01004962.1	534	752	RhiirA5_437058
LLXJ01004966.1	27	785	RhiirA5_437063
LLXJ01004966.1	1991	3040	RhiirA5_437064
LLXJ01004966.1	3206	3550	RhiirA5_475423
LLXJ01004966.1	6665	7098	RhiirA5_437067
LLXJ01004978.1	1257	1616	RhiirA5_437086
LLXJ01004985.1	149	377	RhiirA5_437100
LLXJ01004995.1	625	2380	RhiirA5_437117
LLXJ01004995.1	3020	3871	RhiirA5_437118
LLXJ01004999.1	3294	4978	RhiirA5_437126
LLXJ01005002.1	1757	1906	RhiirA5_242913
LLXJ01005024.1	21	474	RhiirA5_437175
LLXJ01005024.1	3477	4632	RhiirA5_437176
LLXJ01005041.1	430	2498	RhiirA5_404697
LLXJ01005045.1	4245	4867	RhiirA5_437219
LLXJ01005050.1	2965	3914	RhiirA5_437232
LLXJ01005054.1	47	1258	RhiirA5_386188
LLXJ01005065.1	1477	2316	RhiirA5_437255
LLXJ01005070.1	25	483	RhiirA5_437263
LLXJ01005080.1	4137	5164	RhiirA5_437280
LLXJ01005089.1	403	1081	RhiirA5_437292
LLXJ01005089.1	1761	6092	RhiirA5_437293
LLXJ01005100.1	197	1157	RhiirA5_386207
LLXJ01005103.1	115	1406	RhiirA5_386209
LLXJ01005109.1	565	2079	RhiirA5_437325
LLXJ01005134.1	1147	1533	RhiirA5_264847
LLXJ01005168.1	2958	3336	RhiirA5_437414
LLXJ01005200.1	144	758	RhiirA5_437467
LLXJ01005200.1	2128	3061	RhiirA5_437468
LLXJ01005200.1	5465	5996	RhiirA5_437469
LLXJ01005221.1	3380	3805	RhiirA5_368097
LLXJ01005251.1	16	355	RhiirA5_437546
LLXJ01005251.1	782	4239	RhiirA5_437547
LLXJ01005277.1	36	3683	RhiirA5_386310
LLXJ01005303.1	692	1069	RhiirA5_303132
LLXJ01005303.1	1100	3419	RhiirA5_303133
LLXJ01005316.1	925	2148	RhiirA5_437665
LLXJ01005318.1	3222	4354	RhiirA5_437671
LLXJ01005339.1	193	2881	RhiirA5_476836
LLXJ01005350.1	542	1279	RhiirA5_437727
LLXJ01005358.1	930	1268	RhiirA5_437735
LLXJ01005364.1	1663	2232	RhiirA5_437745
LLXJ01005417.1	9503	13370	RhiirA5_404759
LLXJ01005429.1	221	2210	RhiirA5_507481
LLXJ01005445.1	89	946	RhiirA5_386390
LLXJ01005520.1	2037	3122	RhiirA5_437987
LLXJ01005529.1	2657	4360	RhiirA5_437998
LLXJ01005545.1	476	774	RhiirA5_438020
LLXJ01005547.1	162	1775	RhiirA5_438024
LLXJ01005604.1	1012	1302	RhiirA5_438105
LLXJ01005604.1	4577	4947	RhiirA5_438106
LLXJ01005605.1	13	2000	RhiirA5_438109
LLXJ01005606.1	84	702	RhiirA5_438110
LLXJ01005614.1	2666	4383	RhiirA5_438122
LLXJ01005617.1	379	1426	RhiirA5_438125
LLXJ01005633.1	4442	4713	RhiirA5_438147
LLXJ01005639.1	6286	7778	RhiirA5_438155
LLXJ01005654.1	394	1445	RhiirA5_477736
LLXJ01005690.1	1734	2075	RhiirA5_438235
LLXJ01005711.1	1219	2033	RhiirA5_477891
LLXJ01005747.1	2634	3474	RhiirA5_438316
LLXJ01005776.1	7179	7454	RhiirA5_438357
LLXJ01005783.1	378	1694	RhiirA5_438369
LLXJ01005783.1	3007	3342	RhiirA5_438370
LLXJ01005815.1	26	597	RhiirA5_438416
LLXJ01005815.1	705	1844	RhiirA5_438417
LLXJ01005819.1	546	719	RhiirA5_259941
LLXJ01005819.1	735	1011	RhiirA5_257964
LLXJ01005833.1	542	979	RhiirA5_438439
LLXJ01005833.1	1183	1523	RhiirA5_438440
LLXJ01005876.1	157	1619	RhiirA5_438501
LLXJ01005886.1	912	1739	RhiirA5_438513
LLXJ01005908.1	2979	3899	RhiirA5_507575
LLXJ01005964.1	498	930	RhiirA5_438627
LLXJ01006051.1	2685	3249	RhiirA5_438753
LLXJ01006079.1	4022	4270	RhiirA5_303406
LLXJ01006112.1	4055	4986	RhiirA5_438841
LLXJ01006149.1	827	1363	RhiirA5_368235
LLXJ01006150.1	1933	3719	RhiirA5_438900
LLXJ01006190.1	67	1824	RhiirA5_438949
LLXJ01006194.1	18	198	RhiirA5_438959
LLXJ01006204.1	516	940	RhiirA5_438974
LLXJ01006291.1	33	1762	RhiirA5_439087
LLXJ01006335.1	233	667	RhiirA5_439146
LLXJ01006335.1	764	1369	RhiirA5_439147
LLXJ01006338.1	1938	3614	RhiirA5_439152
LLXJ01006344.1	6231	6636	RhiirA5_439160
LLXJ01006344.1	6716	7787	RhiirA5_439161
LLXJ01006350.1	303	1738	RhiirA5_439168
LLXJ01006354.1	2536	3679	RhiirA5_507662
LLXJ01006364.1	717	1076	RhiirA5_439187
LLXJ01006370.1	421	1445	RhiirA5_386768
LLXJ01006383.1	3573	4127	RhiirA5_439210
LLXJ01006437.1	171	785	RhiirA5_439283
LLXJ01006438.1	137	1546	RhiirA5_439285
LLXJ01006459.1	2523	3120	RhiirA5_480094
LLXJ01006464.1	152	1691	RhiirA5_439320
LLXJ01006482.1	38	851	RhiirA5_439343
LLXJ01006484.1	793	1626	RhiirA5_439346
LLXJ01006486.1	39	1415	RhiirA5_439348
LLXJ01006500.1	5626	6446	RhiirA5_386813
LLXJ01006542.1	145	1505	RhiirA5_386827
LLXJ01006542.1	3337	4299	RhiirA5_439417
LLXJ01006578.1	16	1270	RhiirA5_439465
LLXJ01006681.1	29	1564	RhiirA5_439604
LLXJ01006694.1	3700	3970	RhiirA5_439621
LLXJ01006720.1	360	719	RhiirA5_439655
LLXJ01006720.1	762	1484	RhiirA5_439656
LLXJ01006824.1	2487	2957	RhiirA5_439792
LLXJ01006833.1	598	955	RhiirA5_439802
LLXJ01006908.1	846	1239	RhiirA5_439904
LLXJ01006949.1	404	1490	RhiirA5_439954
LLXJ01006951.1	490	1398	RhiirA5_439956
LLXJ01006958.1	239	733	RhiirA5_439964
LLXJ01006974.1	248	1231	RhiirA5_386968
LLXJ01006979.1	1231	1491	RhiirA5_439989
LLXJ01007076.1	2774	3410	RhiirA5_507811
LLXJ01007116.1	91	1294	RhiirA5_440150
LLXJ01007188.1	53	1051	RhiirA5_440244
LLXJ01007264.1	99	1011	RhiirA5_440337
LLXJ01007290.1	2215	2548	RhiirA5_440373
LLXJ01007299.1	220	780	RhiirA5_440386
LLXJ01007305.1	138	789	RhiirA5_440393
LLXJ01007333.1	2425	3336	RhiirA5_440430
LLXJ01007416.1	3102	4353	RhiirA5_440530
LLXJ01007476.1	452	972	RhiirA5_440600
LLXJ01007513.1	123	1339	RhiirA5_440649
LLXJ01007543.1	110	863	RhiirA5_440687
LLXJ01007649.1	3083	3566	RhiirA5_440817
LLXJ01007752.1	50	1233	RhiirA5_507932
LLXJ01007763.1	510	1070	RhiirA5_440957
LLXJ01007812.1	506	1156	RhiirA5_387174
LLXJ01007826.1	122	1195	RhiirA5_441032
LLXJ01007838.1	51	1106	RhiirA5_387182
LLXJ01007899.1	191	765	RhiirA5_441123
LLXJ01007943.1	340	872	RhiirA5_441175
LLXJ01007966.1	2885	3220	RhiirA5_441201
LLXJ01007987.1	46	3052	RhiirA5_483633
LLXJ01008006.1	194	1099	RhiirA5_387221
LLXJ01008017.1	764	1138	RhiirA5_441263
LLXJ01008100.1	3349	3753	RhiirA5_441356
LLXJ01008184.1	254	907	RhiirA5_441452
LLXJ01008260.1	3141	3696	RhiirA5_368375
LLXJ01008288.1	119	790	RhiirA5_441567
LLXJ01008288.1	2971	3378	RhiirA5_441568
LLXJ01008352.1	3093	3644	RhiirA5_484589
LLXJ01008439.1	365	781	RhiirA5_441744
LLXJ01008795.1	3237	3658	RhiirA5_442150
LLXJ01008807.1	2977	3488	RhiirA5_508060
LLXJ01008872.1	83	947	RhiirA5_387384
LLXJ01010021.1	3200	3866	RhiirA5_443536
LLXJ01010622.1	403	640	RhiirA5_444199
LLXJ01011144.1	3059	3436	RhiirA5_444770
LLXJ01011641.1	20	553	RhiirA5_445299
LLXJ01011861.1	2895	3167	RhiirA5_445534
