# Supplementary material for: Reciprocal recombination genomic signatures in the symbiotic arbuscular mycorrhizal fungi Rhizophagus irregularis
Source: PLoS One. 2022 Jul 1;17(7):e0270481. doi: 10.1371/journal.pone.0270481 (PMC9249182; doi:10.1371/journal.pone.0270481)
Supplement: S4 Table — (XLSX) [file pone.0270481.s010.xlsx]

## Sheet: Orthogroups
Supplementary Table 4. Orthology inference among isolates A1,A4,A5 and C2. Orthogroups.
Orthogroup	R_irregularis_A1_GCA001593125	R_irregularis_A4_GCA001593145	R_irregularis_A5_GCA001593205	R_irregularis_C2_GCA001593155
OG0000000	PKC50208.1, PKC50526.1, PKC51126.1, PKC51179.1, PKC51305.1, PKC51317.1, PKC51876.1, PKC52105.1, PKC52334.1, PKC52917.1, PKC53098.1, PKC53201.1, PKC53658.1, PKC53918.1, PKC53983.1, PKC54087.1, PKC54346.1, PKC54561.1, PKC54595.1, PKC54688.1, PKC54804.1, PKC55301.1, PKC55582.1, PKC55583.1, PKC55702.1, PKC55768.1, PKC56090.1, PKC56685.1, PKC56686.1, PKC56687.1, PKC56751.1, PKC56815.1, PKC56926.1, PKC…	PKY38481.1, PKY48323.1, PKY48937.1, PKY52337.1, PKY57864.1, PKY58475.1, PKY60297.1, PKY61315.1, PKY63178.1, PKY63582.1	PKB91645.1, PKB92978.1, PKB93497.1, PKB93505.1, PKB94145.1, PKB95399.1, PKB95791.1, PKB98402.1, PKB98888.1, PKB99889.1, PKC03890.1, PKC06300.1, PKC07203.1, PKC07287.1, PKC09509.1, PKC16699.1	PKK57362.1, PKK57868.1, PKK60922.1, PKK60982.1, PKK61335.1, PKK62537.1, PKK62595.1, PKK62688.1, PKK66165.1, PKK69547.1, PKK69682.1, PKK71715.1, PKK73749.1
OG0000001	PKC50690.1, PKC50754.1, PKC53243.1, PKC54159.1, PKC54347.1, PKC54348.1, PKC55136.1, PKC55271.1, PKC55272.1, PKC56448.1, PKC57291.1, PKC57369.1, PKC57924.1, PKC58460.1, PKC59230.1, PKC59231.1, PKC59232.1, PKC59304.1, PKC59331.1, PKC59493.1, PKC59779.1, PKC59780.1, PKC59783.1, PKC59785.1, PKC59826.1, PKC60447.1, PKC60449.1, PKC60712.1, PKC60760.1, PKC60860.1, PKC60861.1, PKC60863.1, PKC60864.1, PKC…	PKY49594.1, PKY52014.1	PKB95958.1	PKK57619.1, PKK57632.1, PKK58244.1, PKK60504.1, PKK61047.1, PKK61598.1, PKK61686.1, PKK63177.1, PKK63568.1, PKK64557.1, PKK64559.1, PKK64561.1, PKK64562.1, PKK65548.1, PKK65633.1, PKK65634.1, PKK65635.1, PKK65739.1, PKK66079.1, PKK67820.1, PKK68975.1, PKK69033.1, PKK69153.1, PKK69919.1, PKK70393.1, PKK70628.1, PKK71279.1, PKK71587.1, PKK74039.1, PKK74949.1, PKK75778.1, PKK76064.1, PKK77120.1, PKK…
OG0000002	PKC51952.1, PKC63586.1, PKC68208.1	PKY40319.1, PKY43035.1, PKY53539.1, PKY55037.1, PKY56565.1	PKB91992.1, PKB92504.1, PKB92525.1, PKB92763.1, PKB92847.1, PKB93123.1, PKB93220.1, PKB93221.1, PKB93588.1, PKB93589.1, PKB93667.1, PKB93788.1, PKB93890.1, PKB93910.1, PKB94030.1, PKB94154.1, PKB94245.1, PKB94257.1, PKB94578.1, PKB94662.1, PKB94663.1, PKB94777.1, PKB94778.1, PKB95059.1, PKB95060.1, PKB95259.1, PKB95623.1, PKB95862.1, PKB95954.1, PKB96025.1, PKB96692.1, PKB97002.1, PKB97023.1, PKB…	PKK59494.1, PKK59651.1, PKK69219.1
OG0000003	PKC60589.1	PKY50702.1, PKY53285.1, PKY58823.1, PKY58961.1, PKY61462.1	PKB94788.1, PKB98944.1, PKC00356.1, PKC03523.1, PKC05356.1, PKC07616.1	PKK58404.1, PKK60604.1, PKK60605.1, PKK62195.1, PKK62492.1, PKK62575.1, PKK63379.1, PKK64147.1, PKK64231.1, PKK64258.1, PKK64311.1, PKK64366.1, PKK64692.1, PKK64960.1, PKK65104.1, PKK65193.1, PKK65208.1, PKK65209.1, PKK65441.1, PKK65557.1, PKK65619.1, PKK65620.1, PKK65907.1, PKK66341.1, PKK68584.1, PKK68585.1, PKK68758.1, PKK69043.1, PKK69082.1, PKK69452.1, PKK69453.1, PKK69544.1, PKK69853.1, PKK…
OG0000004	PKC50879.1, PKC50969.1, PKC51221.1, PKC52035.1, PKC52384.1, PKC52532.1, PKC53068.1, PKC53592.1, PKC53863.1, PKC54860.1, PKC54960.1, PKC55913.1, PKC56027.1, PKC56264.1, PKC56983.1, PKC57472.1, PKC57598.1, PKC57890.1, PKC61568.1, PKC62093.1	PKY39095.1, PKY41183.1, PKY45826.1, PKY46934.1, PKY47293.1, PKY50772.1, PKY53966.1, PKY55203.1, PKY55803.1, PKY56780.1, PKY58589.1, PKY58625.1, PKY59136.1, PKY59274.1, PKY59558.1, PKY59971.1, PKY61537.1, PKY61538.1, PKY61722.1, PKY62528.1, PKY62574.1, PKY62769.1, PKY63477.1	PKB96223.1	PKK40323.1, PKK44169.1, PKK56256.1, PKK56960.1, PKK57100.1, PKK58268.1, PKK58486.1, PKK58886.1, PKK59473.1, PKK59841.1, PKK59888.1, PKK60061.1, PKK60288.1, PKK61462.1, PKK62157.1, PKK63227.1, PKK63615.1, PKK69272.1
OG0000005	PKC53726.1, PKC71883.1	PKY38546.1, PKY39012.1, PKY40577.1, PKY43910.1, PKY45751.1, PKY45907.1, PKY45945.1, PKY46587.1, PKY47505.1, PKY48285.1, PKY48774.1, PKY50485.1, PKY51347.1, PKY51510.1, PKY51531.1, PKY51694.1, PKY51816.1, PKY51817.1, PKY54003.1, PKY54322.1, PKY54449.1, PKY56410.1, PKY56995.1, PKY58300.1, PKY58667.1, PKY59171.1, PKY59349.1, PKY59711.1, PKY59838.1, PKY60450.1, PKY61306.1, PKY61992.1, PKY62265.1, PKY…	PKB93611.1, PKB95368.1, PKB97325.1	PKK56366.1, PKK56462.1, PKK57269.1, PKK58417.1, PKK61135.1, PKK62361.1, PKK64263.1, PKK64367.1, PKK64753.1, PKK65666.1, PKK65794.1, PKK65801.1, PKK66875.1, PKK67728.1, PKK68631.1, PKK70011.1, PKK73533.1, PKK73853.1, PKK77290.1, PKK79881.1
OG0000006	PKC50336.1, PKC51499.1, PKC51745.1, PKC52002.1, PKC52225.1, PKC52607.1, PKC53129.1, PKC53130.1, PKC53131.1, PKC54017.1, PKC54057.1, PKC54178.1, PKC54239.1, PKC54929.1, PKC55241.1, PKC58223.1, PKC58671.1, PKC58794.1, PKC59220.1, PKC60673.1, PKC67750.1, PKC67983.1, PKC71871.1		PKB91661.1, PKB92145.1, PKB92495.1, PKB92502.1, PKB92696.1, PKB93030.1, PKB93281.1, PKB93455.1, PKB93680.1, PKB93695.1, PKB94233.1, PKB94329.1, PKB94543.1, PKB94775.1, PKB95274.1, PKB95345.1, PKB95884.1, PKB95921.1, PKB96708.1, PKB96851.1, PKB96855.1, PKB97027.1, PKB97043.1, PKB97396.1, PKB97417.1, PKB98077.1, PKB98135.1, PKC01064.1, PKC01274.1, PKC01891.1, PKC04573.1, PKC04695.1, PKC06053.1, PKC…	PKK55485.1, PKK57214.1, PKK64244.1
OG0000007	PKC55585.1, PKC59258.1, PKC60880.1, PKC61482.1, PKC62544.1, PKC64802.1, PKC65319.1	PKY39707.1, PKY46166.1, PKY48292.1, PKY51448.1, PKY51761.1, PKY52006.1, PKY53174.1, PKY55108.1, PKY57104.1, PKY57159.1, PKY57830.1, PKY58725.1, PKY59839.1, PKY60686.1, PKY62235.1	PKB93812.1, PKB95517.1, PKB97322.1, PKB97353.1, PKB98535.1, PKB98862.1, PKB99476.1, PKC00427.1, PKC00530.1, PKC01635.1, PKC01933.1, PKC02979.1, PKC03376.1, PKC04548.1, PKC07057.1, PKC09167.1, PKC12852.1	PKK55263.1, PKK55554.1, PKK56830.1, PKK57240.1, PKK57395.1, PKK57736.1, PKK58446.1, PKK59581.1, PKK60788.1, PKK63570.1, PKK64693.1, PKK65973.1, PKK66713.1, PKK67054.1, PKK67365.1, PKK69753.1, PKK71482.1, PKK72865.1, PKK73704.1, PKK76495.1
OG0000008	PKC53348.1, PKC55609.1, PKC55918.1, PKC56295.1, PKC57182.1, PKC58084.1, PKC58126.1, PKC58199.1, PKC58200.1, PKC58915.1, PKC59518.1, PKC59521.1, PKC59695.1, PKC60210.1, PKC60211.1, PKC60437.1, PKC61488.1, PKC61772.1, PKC62062.1, PKC62164.1, PKC63488.1, PKC63702.1, PKC64013.1, PKC64357.1, PKC65099.1, PKC65101.1, PKC65444.1, PKC65445.1, PKC65752.1, PKC66540.1, PKC67252.1, PKC67370.1, PKC68607.1, PKC…	PKY43098.1, PKY47237.1, PKY51281.1, PKY59620.1	PKB96931.1, PKC00720.1, PKC03521.1, PKC04072.1, PKC06384.1, PKC09516.1, PKC14756.1, PKC16455.1	PKK59710.1, PKK80459.1
OG0000009	PKC50474.1, PKC60075.1	PKY44157.1, PKY46198.1, PKY47665.1, PKY48570.1, PKY50879.1, PKY51745.1, PKY53279.1, PKY54535.1, PKY55720.1, PKY56524.1, PKY56667.1, PKY57894.1, PKY58724.1, PKY61076.1	PKB92939.1, PKB95737.1, PKB96411.1, PKB97135.1, PKB98644.1, PKB98828.1, PKB98863.1, PKB99079.1, PKB99178.1, PKB99477.1, PKC00403.1, PKC01067.1, PKC03363.1, PKC03524.1, PKC03734.1, PKC03994.1, PKC07058.1, PKC09465.1, PKC13724.1	PKK59582.1, PKK61203.1, PKK62246.1, PKK62385.1, PKK62544.1, PKK62635.1, PKK62998.1, PKK62999.1, PKK64473.1, PKK65180.1, PKK65762.1, PKK66791.1, PKK66955.1, PKK67169.1, PKK68023.1, PKK69261.1, PKK70304.1, PKK70877.1, PKK71165.1
OG0000010	PKC51848.1, PKC52282.1, PKC52925.1, PKC54256.1, PKC54289.1, PKC56415.1, PKC57233.1, PKC57630.1, PKC58035.1, PKC58286.1, PKC58598.1, PKC62186.1, PKC62187.1, PKC67026.1, PKC70219.1, PKC72597.1, PKC74372.1		PKB92878.1, PKB93217.1, PKB93352.1, PKB94347.1, PKB94486.1, PKB94487.1, PKB95237.1, PKB95770.1, PKB99409.1, PKB99665.1, PKC00760.1, PKC01582.1, PKC01583.1, PKC02742.1, PKC03989.1, PKC06840.1	PKK41528.1, PKK46642.1, PKK56143.1, PKK56157.1, PKK56664.1, PKK57515.1, PKK59986.1, PKK60159.1, PKK62271.1, PKK62425.1, PKK63015.1, PKK64005.1, PKK64169.1, PKK65673.1, PKK65674.1, PKK66730.1, PKK68015.1, PKK70584.1, PKK77260.1, PKK78337.1
OG0000011	PKC53907.1, PKC54240.1, PKC55149.1, PKC58524.1, PKC59250.1, PKC59344.1, PKC60715.1, PKC62712.1, PKC62857.1, PKC62858.1, PKC64383.1, PKC64387.1, PKC64389.1, PKC65086.1, PKC65087.1, PKC70279.1, PKC70281.1, PKC70285.1, PKC70476.1	PKY41894.1, PKY53564.1	PKB93103.1, PKB94914.1, PKB98836.1, PKB99348.1, PKB99868.1, PKC00965.1, PKC01398.1, PKC01399.1, PKC01411.1, PKC02336.1, PKC02338.1, PKC02615.1, PKC03787.1, PKC07279.1, PKC09662.1, PKC10122.1, PKC10127.1, PKC12739.1, PKC15850.1	PKK60626.1, PKK63476.1, PKK65551.1, PKK65552.1, PKK66033.1, PKK66034.1, PKK66830.1, PKK67005.1, PKK68803.1, PKK68954.1, PKK74000.1, PKK75190.1, PKK76678.1
OG0000012	PKC51238.1, PKC51286.1, PKC51479.1, PKC52441.1, PKC52535.1, PKC52596.1, PKC52820.1, PKC52913.1, PKC53058.1, PKC53283.1, PKC53763.1, PKC54292.1, PKC54362.1, PKC55914.1, PKC67243.1, PKC72415.1, PKC73768.1	PKY60662.1	PKB92038.1, PKB94441.1, PKB94950.1, PKB95513.1, PKB95590.1, PKB97194.1, PKB97533.1, PKB99920.1, PKC01040.1, PKC08212.1	PKK41803.1, PKK42131.1, PKK42157.1, PKK43035.1, PKK43052.1, PKK45455.1, PKK47222.1, PKK51415.1, PKK55393.1, PKK55904.1, PKK55959.1, PKK56048.1, PKK56409.1, PKK56447.1, PKK56612.1, PKK56929.1, PKK57320.1, PKK57850.1, PKK59056.1, PKK60606.1, PKK64033.1, PKK64245.1, PKK72364.1, PKK73146.1
OG0000013	PKC51838.1, PKC52327.1, PKC52799.1, PKC54651.1, PKC55804.1, PKC55822.1, PKC56235.1, PKC56445.1, PKC56447.1, PKC56675.1, PKC56866.1, PKC56907.1, PKC57047.1, PKC57333.1, PKC58176.1, PKC58348.1, PKC58395.1, PKC58552.1, PKC58648.1, PKC59127.1, PKC59153.1, PKC61069.1, PKC61103.1, PKC61421.1, PKC63440.1, PKC63690.1, PKC63803.1, PKC63809.1, PKC64826.1, PKC65369.1, PKC66201.1, PKC69398.1, PKC69629.1, PKC…	PKY60994.1, PKY63088.1	PKB91751.1, PKB95726.1, PKB98727.1	PKK58059.1, PKK60924.1, PKK63652.1, PKK63985.1, PKK64103.1, PKK64488.1, PKK65984.1, PKK70995.1, PKK71400.1, PKK75473.1, PKK77327.1, PKK77838.1
OG0000014	PKC53921.1, PKC54349.1, PKC54653.1, PKC56562.1, PKC57581.1, PKC57672.1, PKC57772.1, PKC58588.1, PKC58609.1, PKC60620.1, PKC60910.1, PKC60985.1, PKC61008.1, PKC61976.1, PKC62888.1, PKC64104.1, PKC64386.1, PKC65065.1, PKC65309.1, PKC66318.1, PKC66519.1, PKC67994.1	PKY47713.1, PKY53419.1, PKY58499.1, PKY61203.1	PKB96930.1, PKC01688.1	PKK45399.1, PKK55262.1, PKK56570.1, PKK57583.1, PKK57880.1, PKK58442.1, PKK59242.1, PKK59608.1, PKK61065.1, PKK61436.1, PKK61438.1, PKK61755.1, PKK62214.1, PKK64415.1, PKK65129.1, PKK68093.1, PKK68607.1, PKK68917.1, PKK71500.1, PKK72755.1, PKK75143.1, PKK75145.1, PKK77740.1, PKK80605.1
OG0000015	PKC50319.1, PKC51981.1, PKC53082.1, PKC53358.1, PKC54397.1, PKC54961.1, PKC55284.1, PKC59364.1, PKC62092.1, PKC64817.1, PKC73703.1	PKY39094.1, PKY41188.1, PKY45827.1, PKY47299.1, PKY50773.1, PKY53870.1, PKY53967.1, PKY55605.1, PKY55884.1, PKY56350.1, PKY56352.1, PKY57417.1, PKY57725.1, PKY57927.1, PKY58132.1, PKY58445.1, PKY59135.1, PKY59377.1, PKY59973.1, PKY60495.1, PKY60697.1, PKY61523.1, PKY62457.1, PKY62507.1, PKY62719.1, PKY62907.1, PKY62909.1, PKY63226.1, PKY63598.1	PKB93741.1, PKB94982.1, PKB95082.1, PKB95850.1, PKB96081.1, PKB96091.1, PKB96477.1, PKC08036.1	PKK42770.1, PKK59844.1
OG0000016	PKC51042.1, PKC64854.1, PKC65481.1	PKY44819.1, PKY44831.1, PKY48305.1, PKY48538.1, PKY48539.1, PKY49613.1, PKY49614.1, PKY49670.1, PKY51612.1, PKY52074.1, PKY52075.1, PKY52909.1, PKY52910.1, PKY52911.1, PKY56874.1, PKY57406.1, PKY58208.1, PKY59651.1, PKY62637.1	PKB92202.1, PKB92670.1, PKB93262.1, PKB93532.1, PKB93908.1, PKB95421.1, PKB96221.1, PKB96511.1, PKB96929.1, PKB97453.1, PKB98362.1, PKB99443.1, PKC03823.1, PKC03824.1, PKC05400.1, PKC05978.1, PKC05980.1, PKC05982.1, PKC08307.1	PKK59332.1, PKK59334.1, PKK60369.1, PKK60480.1, PKK64419.1, PKK71251.1, PKK71256.1, PKK73013.1, PKK74255.1
OG0000017	PKC51347.1, PKC54884.1, PKC56135.1, PKC56565.1, PKC57559.1, PKC60410.1, PKC61484.1, PKC67231.1, PKC67359.1, PKC67483.1, PKC70453.1, PKC71873.1, PKC73855.1	PKY47315.1, PKY49759.1, PKY53325.1, PKY53472.1, PKY55520.1, PKY57358.1, PKY58389.1, PKY60766.1, PKY62071.1, PKY62237.1, PKY62393.1	PKB96105.1, PKB97016.1, PKB97357.1, PKB98534.1, PKB99281.1, PKC02227.1, PKC02255.1, PKC02752.1, PKC03688.1, PKC04558.1, PKC05800.1, PKC08824.1, PKC11917.1, PKC15846.1	PKK57757.1, PKK59644.1, PKK59675.1, PKK59972.1, PKK63965.1, PKK65742.1, PKK66121.1, PKK66275.1, PKK68297.1, PKK70008.1, PKK76946.1
OG0000018	PKC57106.1, PKC59371.1, PKC62358.1, PKC62386.1, PKC62396.1, PKC62762.1, PKC62763.1, PKC62768.1, PKC62769.1, PKC65291.1, PKC67134.1	PKY40303.1, PKY45882.1, PKY47377.1, PKY47378.1, PKY47586.1, PKY53431.1, PKY53434.1, PKY58090.1, PKY60846.1	PKB95809.1, PKB97238.1, PKB97519.1, PKC06111.1, PKC06113.1, PKC06114.1, PKC09332.1, PKC09335.1, PKC09344.1, PKC09345.1, PKC12293.1, PKC12294.1, PKC15026.1, PKC15027.1, PKC17629.1, PKC17631.1	PKK60755.1, PKK60756.1, PKK61364.1, PKK62988.1, PKK64322.1, PKK66676.1, PKK66677.1, PKK67033.1, PKK72848.1, PKK72849.1, PKK72850.1, PKK79838.1
OG0000019	PKC57202.1, PKC60952.1, PKC72665.1	PKY52491.1, PKY55424.1, PKY57063.1, PKY57273.1, PKY59831.1	PKB98887.1, PKC00126.1, PKC06250.1	PKK57234.1, PKK58869.1, PKK58880.1, PKK63853.1, PKK64951.1, PKK64953.1, PKK64954.1, PKK64958.1, PKK65901.1, PKK65969.1, PKK67165.1, PKK67166.1, PKK68166.1, PKK68168.1, PKK68169.1, PKK68202.1, PKK68210.1, PKK68927.1, PKK68948.1, PKK69283.1, PKK69551.1, PKK70108.1, PKK71854.1, PKK73306.1, PKK73523.1, PKK74218.1, PKK74222.1, PKK74224.1, PKK74225.1, PKK74718.1, PKK76015.1, PKK76711.1, PKK79390.1, PKK…
OG0000020	PKC55785.1	PKY37469.1, PKY40384.1, PKY41537.1, PKY41538.1, PKY41539.1, PKY41540.1, PKY41541.1, PKY41543.1, PKY42166.1, PKY49869.1, PKY51742.1, PKY53581.1, PKY54013.1, PKY55091.1, PKY55617.1, PKY58610.1, PKY59802.1, PKY60508.1	PKB95135.1, PKB95818.1	PKK59453.1, PKK61133.1, PKK64579.1, PKK64580.1, PKK64581.1, PKK65605.1, PKK67102.1, PKK67103.1, PKK67863.1, PKK69513.1, PKK69514.1, PKK69515.1, PKK71662.1, PKK72435.1, PKK74528.1, PKK74531.1, PKK74532.1, PKK74533.1, PKK74534.1, PKK74535.1, PKK74536.1, PKK74544.1, PKK75274.1, PKK79114.1, PKK79850.1
OG0000021	PKC50805.1, PKC51173.1, PKC51207.1, PKC51296.1, PKC51784.1, PKC51811.1, PKC52486.1, PKC52943.1, PKC52962.1, PKC53368.1, PKC53650.1, PKC54609.1, PKC54997.1, PKC54999.1, PKC57364.1, PKC57414.1, PKC61336.1, PKC63322.1, PKC70394.1	PKY57384.1, PKY58212.1, PKY62137.1	PKB92065.1, PKB92253.1, PKB92396.1, PKB92973.1, PKB93035.1, PKB93226.1, PKB93458.1, PKB94144.1, PKB95657.1, PKB96646.1, PKB97270.1, PKB97379.1, PKB98617.1, PKC08113.1, PKC09782.1, PKC10318.1	PKK42268.1, PKK60510.1, PKK63547.1, PKK65119.1, PKK67332.1, PKK74510.1, PKK74841.1
OG0000022	PKC53775.1, PKC53960.1, PKC55455.1, PKC56776.1, PKC57026.1, PKC58525.1, PKC58916.1, PKC60260.1, PKC60261.1, PKC61042.1, PKC61140.1, PKC61141.1, PKC61142.1, PKC61143.1, PKC62243.1, PKC62678.1, PKC63350.1, PKC64793.1, PKC64927.1, PKC64929.1, PKC64930.1, PKC64931.1, PKC64933.1, PKC64940.1, PKC64941.1, PKC64944.1, PKC65149.1, PKC65196.1, PKC66705.1, PKC67163.1, PKC69101.1, PKC72757.1, PKC73702.1	PKY42969.1, PKY42973.1, PKY52112.1, PKY54065.1, PKY61494.1	PKB97211.1, PKC01392.1, PKC15052.1	PKK59940.1, PKK61909.1, PKK63328.1, PKK70307.1
OG0000023	PKC54877.1, PKC56048.1, PKC56773.1, PKC57681.1, PKC57986.1, PKC59043.1, PKC62395.1	PKY43950.1, PKY45547.1, PKY45754.1, PKY45817.1, PKY46585.1, PKY46945.1, PKY47382.1, PKY47999.1, PKY53479.1, PKY53481.1, PKY56736.1, PKY57163.1, PKY57586.1, PKY58339.1, PKY58819.1, PKY59840.1		PKK59674.1, PKK59766.1, PKK61440.1, PKK63989.1, PKK64146.1, PKK65322.1, PKK65602.1, PKK65691.1, PKK67297.1, PKK68287.1, PKK68583.1, PKK68648.1, PKK70523.1, PKK72507.1, PKK72597.1, PKK73201.1, PKK73212.1, PKK74129.1, PKK76462.1, PKK76851.1, PKK77696.1, PKK80080.1
OG0000024	PKC53259.1, PKC54755.1, PKC55605.1, PKC55883.1, PKC56127.1, PKC57401.1, PKC57456.1, PKC58302.1, PKC59485.1, PKC59872.1, PKC61495.1, PKC62926.1, PKC63193.1, PKC64105.1, PKC64152.1, PKC64335.1, PKC64656.1, PKC66762.1, PKC67275.1, PKC67621.1, PKC68961.1, PKC72377.1, PKC73250.1, PKC76208.1	PKY46521.1, PKY50234.1, PKY53177.1, PKY55408.1, PKY55576.1, PKY58840.1, PKY59084.1, PKY59913.1	PKB95965.1, PKB96994.1, PKB97483.1, PKB99258.1, PKC01072.1, PKC10133.1, PKC14028.1	PKK64123.1, PKK69540.1, PKK75093.1, PKK75578.1
OG0000025	PKC55708.1, PKC56996.1, PKC58947.1, PKC67298.1	PKY49226.1, PKY51596.1, PKY51818.1, PKY52410.1, PKY54932.1, PKY58076.1, PKY63101.1	PKB93016.1, PKB93333.1, PKB93471.1, PKB93535.1, PKB93986.1, PKB94550.1, PKB94667.1, PKB94968.1, PKB97699.1, PKB97700.1, PKC03217.1	PKK40809.1, PKK55417.1, PKK58014.1, PKK59008.1, PKK59009.1, PKK60962.1, PKK61663.1, PKK64175.1, PKK64698.1, PKK65309.1, PKK65968.1, PKK67827.1, PKK68062.1, PKK68198.1, PKK69087.1, PKK69088.1, PKK69758.1, PKK69759.1, PKK69762.1, PKK71986.1, PKK72058.1
OG0000026	PKC51611.1, PKC53077.1, PKC53598.1, PKC53752.1, PKC57143.1, PKC57245.1, PKC57601.1, PKC59049.1, PKC59070.1, PKC59520.1, PKC60104.1, PKC61261.1, PKC62499.1, PKC62505.1, PKC62779.1, PKC63489.1, PKC64516.1, PKC66874.1, PKC70444.1, PKC71577.1, PKC71876.1	PKY47555.1, PKY47982.1, PKY49839.1	PKB91753.1, PKB92127.1, PKB92715.1, PKB92809.1, PKB93236.1, PKB93325.1, PKB93523.1, PKB94628.1, PKB96190.1, PKB96299.1, PKB98346.1, PKC00159.1, PKC01356.1, PKC01740.1, PKC02178.1, PKC07033.1	PKK57080.1, PKK76786.1
OG0000027	PKC51946.1, PKC54265.1, PKC57334.1, PKC57899.1, PKC60317.1, PKC60319.1, PKC60320.1, PKC60321.1, PKC67462.1, PKC67533.1, PKC72605.1, PKC75092.1	PKY39573.1, PKY41661.1, PKY43620.1, PKY43621.1, PKY43622.1, PKY43623.1, PKY45634.1, PKY45636.1, PKY45637.1, PKY46860.1, PKY49191.1, PKY50017.1, PKY50084.1, PKY53411.1, PKY53412.1, PKY57851.1, PKY59594.1	PKB95468.1, PKC13135.1, PKC13136.1	PKK61480.1, PKK61767.1, PKK71760.1, PKK71761.1, PKK71764.1, PKK71765.1, PKK75138.1, PKK75139.1, PKK75141.1, PKK77794.1
OG0000028	PKC59853.1, PKC60711.1, PKC61468.1, PKC62252.1, PKC62480.1, PKC64184.1, PKC66045.1, PKC66726.1, PKC67236.1, PKC67237.1, PKC67238.1	PKY45939.1, PKY45940.1, PKY47669.1, PKY52662.1, PKY54637.1, PKY55107.1, PKY56806.1, PKY57720.1, PKY60591.1, PKY60705.1, PKY60706.1, PKY61478.1	PKB94107.1, PKB99050.1, PKC01525.1, PKC04890.1, PKC06386.1, PKC07902.1, PKC10288.1, PKC12812.1, PKC12813.1, PKC12814.1, PKC14039.1	PKK58711.1, PKK68178.1, PKK69883.1, PKK70213.1, PKK74950.1, PKK76143.1, PKK77286.1, PKK77287.1
OG0000029	PKC60381.1, PKC64382.1	PKY50921.1, PKY51497.1, PKY52481.1, PKY52648.1, PKY52726.1, PKY56165.1, PKY58994.1, PKY60026.1	PKB97138.1, PKC07745.1, PKC08982.1	PKK41176.1, PKK55840.1, PKK57082.1, PKK57517.1, PKK57752.1, PKK58437.1, PKK58674.1, PKK59600.1, PKK59759.1, PKK60484.1, PKK62810.1, PKK62864.1, PKK63210.1, PKK63425.1, PKK63731.1, PKK64849.1, PKK65140.1, PKK65940.1, PKK66695.1, PKK67120.1, PKK67746.1, PKK68399.1, PKK69304.1, PKK70204.1, PKK70996.1, PKK77090.1, PKK77127.1, PKK77471.1, PKK80506.1
OG0000030		PKY41783.1, PKY44741.1, PKY49778.1, PKY49779.1, PKY49958.1, PKY50937.1, PKY52857.1, PKY54937.1, PKY55132.1, PKY55345.1, PKY56802.1, PKY56864.1, PKY57036.1, PKY57186.1, PKY57905.1, PKY58255.1, PKY59105.1, PKY59109.1, PKY59110.1, PKY59321.1, PKY59742.1, PKY59943.1, PKY60472.1, PKY60501.1, PKY60516.1, PKY60517.1, PKY60518.1, PKY60691.1, PKY61172.1, PKY61266.1, PKY61331.1, PKY61362.1, PKY61797.1, PKY…		PKK77393.1
OG0000031	PKC50258.1, PKC50661.1, PKC51094.1, PKC51358.1, PKC51542.1, PKC51746.1, PKC51871.1, PKC52491.1, PKC52629.1, PKC58214.1, PKC67888.1, PKC75614.1	PKY57314.1, PKY59072.1, PKY63521.1, PKY63628.1	PKB91808.1, PKB92133.1, PKB92141.1, PKB92616.1, PKB92735.1, PKB93363.1, PKC04576.1, PKC06783.1, PKC09404.1	PKK40728.1, PKK47432.1, PKK55255.1, PKK55467.1, PKK55493.1, PKK55717.1, PKK56290.1, PKK56459.1, PKK56478.1, PKK57350.1, PKK57572.1, PKK58062.1, PKK58294.1, PKK66189.1, PKK69617.1, PKK76346.1
OG0000032	PKC50341.1, PKC51656.1, PKC52597.1, PKC53611.1, PKC54184.1, PKC54268.1, PKC54293.1, PKC54315.1, PKC55088.1, PKC56775.1, PKC71172.1	PKY43627.1, PKY44226.1, PKY46678.1, PKY51651.1, PKY54385.1, PKY54468.1, PKY55535.1, PKY57260.1, PKY58129.1, PKY58131.1, PKY59635.1, PKY61685.1, PKY62014.1, PKY62170.1, PKY63080.1, PKY63282.1	PKB92694.1, PKB92871.1, PKB94676.1, PKB95972.1, PKB97142.1, PKB97152.1, PKB97822.1, PKB99116.1, PKB99437.1	PKK56413.1, PKK58399.1, PKK60160.1, PKK65461.1, PKK74653.1
OG0000033	PKC57905.1, PKC59291.1, PKC59293.1, PKC59674.1, PKC60101.1, PKC60102.1, PKC65004.1, PKC65005.1, PKC70941.1, PKC71302.1	PKY37913.1, PKY44104.1, PKY45530.1, PKY47525.1, PKY47932.1, PKY48076.1, PKY48081.1, PKY49433.1, PKY53366.1, PKY54863.1	PKC05297.1, PKC06918.1, PKC10036.1, PKC13397.1, PKC13398.1, PKC13401.1, PKC13402.1, PKC13403.1, PKC13404.1, PKC13605.1	PKK55220.1, PKK58728.1, PKK62750.1, PKK66075.1, PKK66076.1, PKK67918.1, PKK70545.1, PKK72253.1, PKK74117.1, PKK74118.1, PKK75325.1
OG0000034	PKC50112.1, PKC50318.1, PKC50635.1, PKC50650.1, PKC52211.1, PKC53142.1, PKC55055.1, PKC56183.1, PKC57170.1, PKC58998.1, PKC65923.1, PKC67244.1, PKC71369.1	PKY41212.1, PKY56349.1, PKY56915.1, PKY57596.1, PKY60661.1, PKY60829.1, PKY60944.1	PKB91961.1, PKB92070.1, PKB92276.1, PKB92340.1, PKB92406.1, PKB92609.1, PKB93316.1, PKB95682.1, PKB96276.1, PKC04747.1, PKC12673.1	PKK55324.1, PKK55835.1, PKK55905.1, PKK56615.1, PKK56856.1, PKK57849.1, PKK60671.1, PKK64779.1, PKK67363.1
OG0000035	PKC51419.1, PKC53156.1, PKC54203.1, PKC55784.1, PKC57046.1, PKC57860.1, PKC59644.1, PKC60798.1, PKC60799.1, PKC64178.1, PKC67371.1, PKC70929.1	PKY59423.1	PKC00351.1	PKK55508.1, PKK59741.1, PKK59901.1, PKK60846.1, PKK61000.1, PKK62609.1, PKK62944.1, PKK63994.1, PKK64233.1, PKK64731.1, PKK65070.1, PKK65207.1, PKK66197.1, PKK66354.1, PKK67321.1, PKK67653.1, PKK70181.1, PKK70183.1, PKK70489.1, PKK71167.1, PKK71276.1, PKK71278.1, PKK72116.1, PKK73216.1, PKK73217.1, PKK78165.1
OG0000036		PKY40632.1, PKY41914.1, PKY42594.1, PKY42963.1, PKY42964.1, PKY44728.1, PKY44729.1, PKY44786.1, PKY44812.1, PKY45085.1, PKY46377.1, PKY47294.1, PKY47444.1, PKY47445.1, PKY48667.1, PKY50852.1, PKY51961.1, PKY52134.1, PKY53887.1, PKY53934.1, PKY56341.1, PKY56342.1, PKY56575.1, PKY56604.1, PKY58126.1, PKY59212.1, PKY60112.1, PKY60113.1, PKY61297.1, PKY61740.1, PKY61853.1, PKY61855.1, PKY62376.1, PKY…	PKB92828.1, PKB93212.1, PKB94558.1, PKB98336.1, PKC07068.1, PKC15905.1
OG0000037	PKC50580.1, PKC51282.1, PKC51905.1	PKY42967.1, PKY46538.1, PKY56534.1, PKY56655.1, PKY58942.1, PKY59737.1, PKY61747.1, PKY62112.1, PKY62560.1, PKY62884.1, PKY62918.1, PKY62928.1, PKY63081.1, PKY63205.1, PKY63273.1, PKY63277.1, PKY63343.1, PKY63496.1, PKY63531.1, PKY63591.1, PKY63621.1	PKB92192.1, PKB92331.1, PKB93195.1, PKB93284.1, PKB93583.1, PKB93756.1, PKB94369.1, PKB97329.1	PKK43700.1, PKK47111.1, PKK55355.1, PKK56061.1, PKK60034.1, PKK63735.1, PKK67857.1
OG0000038	PKC52122.1, PKC52415.1, PKC52769.1, PKC52969.1, PKC53086.1, PKC53103.1, PKC54768.1, PKC56044.1, PKC65441.1, PKC70761.1	PKY49238.1, PKY59246.1, PKY59252.1, PKY59480.1, PKY61243.1, PKY61644.1, PKY62576.1, PKY62657.1, PKY62997.1	PKB92840.1, PKB93460.1, PKB93941.1, PKB94326.1, PKB94436.1, PKB94611.1, PKB95095.1, PKB95238.1, PKB96089.1, PKB97288.1, PKB97402.1, PKC05702.1, PKC07191.1, PKC07720.1, PKC07976.1, PKC11895.1	PKK55827.1, PKK56002.1, PKK61681.1, PKK73608.1
OG0000039	PKC53670.1	PKY58758.1, PKY59690.1, PKY60696.1, PKY61915.1, PKY62059.1, PKY62919.1, PKY62963.1, PKY63015.1, PKY63099.1, PKY63102.1, PKY63385.1, PKY63411.1, PKY63563.1, PKY63570.1	PKB91768.1, PKB91904.1, PKB92028.1, PKB92554.1, PKB93151.1, PKB93843.1, PKB95065.1, PKB95075.1, PKB97680.1, PKB98613.1, PKB99815.1, PKC02406.1, PKC13954.1	PKK55730.1, PKK56001.1, PKK56407.1, PKK56996.1, PKK57053.1, PKK58912.1, PKK59199.1, PKK59577.1, PKK63725.1, PKK72335.1, PKK76180.1
OG0000040	PKC50806.1, PKC52578.1, PKC52995.1, PKC53671.1, PKC54690.1, PKC56188.1, PKC57156.1	PKY55365.1, PKY56512.1, PKY58774.1, PKY62075.1	PKB95072.1, PKB95074.1, PKB95262.1, PKB95773.1, PKB96000.1, PKB96173.1, PKB96359.1, PKB96732.1, PKB97681.1, PKB98615.1, PKB98738.1, PKB99946.1, PKC00153.1	PKK48177.1, PKK51228.1, PKK55385.1, PKK55877.1, PKK56131.1, PKK58433.1, PKK58772.1, PKK59579.1, PKK59837.1, PKK61412.1, PKK63723.1, PKK64027.1, PKK64583.1, PKK66575.1
OG0000041	PKC50921.1, PKC51734.1, PKC52817.1, PKC53062.1, PKC54458.1, PKC55378.1, PKC57808.1, PKC57948.1, PKC60060.1, PKC61109.1, PKC63152.1, PKC69261.1	PKY55015.1, PKY55342.1, PKY55909.1, PKY57474.1, PKY57831.1, PKY60316.1, PKY61933.1, PKY62597.1	PKB94363.1, PKB94582.1, PKB94785.1, PKB95870.1, PKB96581.1, PKB98427.1, PKC00072.1, PKC00131.1, PKC02454.1, PKC03955.1, PKC04638.1, PKC08868.1, PKC13815.1	PKK57288.1, PKK58157.1, PKK61494.1, PKK62848.1, PKK64326.1
OG0000042	PKC52315.1, PKC53010.1, PKC53238.1, PKC54079.1, PKC55295.1, PKC57343.1, PKC59425.1, PKC60869.1, PKC63328.1, PKC65272.1, PKC67510.1	PKY39002.1, PKY43406.1, PKY44387.1, PKY45104.1, PKY51947.1, PKY53137.1, PKY57854.1, PKY60201.1, PKY60465.1, PKY61657.1	PKB92901.1, PKB93327.1, PKB95692.1, PKB97096.1, PKB97494.1, PKB97719.1, PKB97877.1, PKC00878.1, PKC02529.1, PKC09623.1, PKC12152.1, PKC15771.1	PKK55280.1, PKK60028.1, PKK61783.1, PKK63534.1, PKK65828.1
OG0000043	PKC54689.1, PKC57079.1, PKC57111.1, PKC57113.1, PKC58333.1, PKC58796.1, PKC58797.1, PKC59789.1, PKC59790.1, PKC59791.1, PKC60929.1	PKY51242.1, PKY54315.1, PKY54826.1, PKY55360.1, PKY56960.1, PKY57210.1, PKY57211.1, PKY58123.1, PKY58124.1	PKB95139.1, PKB95240.1, PKC00138.1, PKC00139.1, PKC00911.1, PKC00912.1, PKC02319.1, PKC02320.1, PKC06665.1	PKK61263.1, PKK61264.1, PKK61899.1, PKK61900.1, PKK64730.1, PKK68748.1, PKK68749.1, PKK68750.1, PKK70665.1
OG0000044	PKC55222.1, PKC57773.1, PKC64402.1, PKC64403.1, PKC64405.1, PKC68387.1	PKY45478.1, PKY46191.1, PKY51343.1, PKY51344.1, PKY51346.1, PKY52952.1, PKY52954.1, PKY57086.1, PKY57272.1, PKY57668.1, PKY60198.1, PKY60625.1, PKY63140.1	PKB94286.1, PKB97436.1, PKB98470.1, PKB98471.1, PKB98669.1, PKB99150.1, PKC02055.1, PKC02826.1, PKC02828.1, PKC05901.1, PKC05903.1, PKC12481.1	PKK58862.1, PKK62342.1, PKK67144.1, PKK67146.1, PKK67148.1, PKK68424.1, PKK76547.1
OG0000045		PKY39602.1, PKY40779.1, PKY45033.1, PKY45053.1, PKY50578.1, PKY50871.1, PKY51024.1, PKY51486.1, PKY52612.1, PKY53435.1, PKY54417.1, PKY54418.1, PKY54891.1, PKY55407.1, PKY55446.1, PKY55490.1, PKY55528.1, PKY55908.1, PKY56064.1, PKY57032.1, PKY57085.1, PKY58839.1, PKY59086.1, PKY59144.1, PKY59147.1, PKY59313.1, PKY59396.1, PKY59511.1, PKY59565.1, PKY59880.1, PKY61179.1, PKY61584.1, PKY61827.1, PKY…	PKB94695.1
OG0000046	PKC51040.1, PKC51232.1, PKC53188.1, PKC54732.1, PKC55794.1, PKC58015.1, PKC59542.1, PKC64244.1	PKY38190.1, PKY39793.1, PKY47409.1, PKY53730.1, PKY57420.1, PKY60164.1, PKY61917.1	PKB92172.1, PKB94521.1, PKB96084.1, PKB98634.1, PKC02246.1	PKK42098.1, PKK55619.1, PKK55686.1, PKK55751.1, PKK55794.1, PKK55820.1, PKK56552.1, PKK56773.1, PKK56922.1, PKK57400.1, PKK57658.1, PKK57733.1, PKK59031.1, PKK59046.1, PKK59611.1, PKK60814.1, PKK65228.1
OG0000047		PKY43549.1, PKY43562.1, PKY45146.1, PKY45305.1, PKY46090.1, PKY46180.1, PKY47019.1, PKY47325.1, PKY48295.1, PKY48391.1, PKY49794.1, PKY50803.1, PKY51598.1, PKY52439.1, PKY52741.1, PKY55368.1, PKY55604.1, PKY56023.1, PKY56991.1, PKY57360.1, PKY57513.1, PKY58039.1, PKY58061.1, PKY59575.1, PKY59775.1, PKY60248.1, PKY60721.1, PKY61055.1, PKY62019.1, PKY62159.1, PKY62238.1, PKY62632.1, PKY62722.1, PKY…
OG0000048	PKC50411.1, PKC55326.1, PKC55461.1, PKC55666.1, PKC55811.1, PKC64695.1, PKC69970.1	PKY55740.1, PKY55771.1, PKY57768.1, PKY58756.1, PKY58769.1, PKY59637.1, PKY60065.1, PKY60504.1, PKY62471.1, PKY63308.1	PKB92657.1, PKB96875.1, PKB98592.1, PKB98599.1, PKB99787.1, PKC02202.1, PKC03841.1	PKK56530.1, PKK56882.1, PKK57714.1, PKK57939.1, PKK58821.1, PKK59002.1, PKK59780.1, PKK60066.1, PKK60183.1, PKK60721.1, PKK60808.1, PKK62090.1
OG0000049	PKC50567.1, PKC56058.1, PKC58361.1, PKC58871.1, PKC59647.1, PKC59649.1, PKC62832.1, PKC64390.1, PKC67458.1, PKC68453.1	PKY39569.1, PKY49761.1, PKY54165.1, PKY54534.1, PKY54861.1, PKY57100.1, PKY58024.1, PKY58837.1, PKY59285.1, PKY60094.1, PKY61480.1, PKY61608.1	PKB99373.1, PKB99440.1, PKB99656.1, PKB99658.1, PKC01468.1, PKC02085.1, PKC02720.1, PKC03533.1, PKC03983.1	PKK62142.1, PKK62827.1, PKK62830.1, PKK68807.1, PKK68810.1
OG0000050	PKC50646.1, PKC51502.1, PKC54776.1, PKC59376.1, PKC67050.1, PKC73854.1	PKY50802.1, PKY54324.1, PKY54867.1, PKY54942.1, PKY55522.1, PKY58093.1, PKY58693.1	PKB93642.1, PKB94110.1, PKB94158.1, PKB94425.1, PKB96210.1, PKB96312.1, PKB97558.1, PKB97709.1, PKB97856.1, PKB98718.1, PKB98902.1, PKB99278.1, PKB99282.1, PKB99904.1, PKC05801.1, PKC15848.1	PKK57829.1, PKK60355.1, PKK62076.1, PKK66546.1, PKK68406.1, PKK71208.1, PKK71412.1
OG0000051	PKC52572.1, PKC58666.1, PKC61912.1, PKC62691.1, PKC64513.1, PKC66958.1, PKC75201.1, PKC76369.1, PKC76370.1, PKC76371.1	PKY39674.1, PKY41587.1, PKY45270.1, PKY47666.1, PKY50655.1, PKY50979.1, PKY52187.1, PKY52480.1	PKB98291.1, PKC01699.1, PKC02149.1, PKC09567.1, PKC12326.1, PKC13449.1, PKC16519.1, PKC17053.1, PKC17054.1	PKK58766.1, PKK65181.1, PKK67327.1, PKK68610.1, PKK69239.1, PKK69827.1, PKK72006.1, PKK75438.1, PKK77064.1
OG0000052	PKC52603.1, PKC54263.1, PKC54938.1, PKC55578.1, PKC56657.1, PKC61283.1, PKC63633.1	PKY40161.1, PKY52849.1, PKY57458.1, PKY59445.1, PKY60949.1, PKY61176.1, PKY61647.1, PKY61710.1, PKY61851.1, PKY62718.1, PKY62772.1, PKY63106.1, PKY63215.1	PKB92486.1, PKB94088.1, PKB99698.1, PKC17379.1	PKK46948.1, PKK55704.1, PKK57318.1, PKK58007.1, PKK58352.1, PKK58833.1, PKK59088.1, PKK59089.1, PKK63025.1, PKK66373.1, PKK77629.1, PKK79338.1
OG0000053	PKC54903.1, PKC61896.1, PKC61898.1	PKY39024.1, PKY39025.1, PKY49599.1, PKY49950.1, PKY57147.1, PKY63298.1, PKY63481.1	PKB91720.1, PKB92804.1, PKB93653.1, PKB93772.1, PKB94288.1, PKB94609.1, PKB95929.1, PKC04165.1, PKC07889.1, PKC08316.1, PKC12969.1	PKK48917.1, PKK55559.1, PKK58690.1, PKK60055.1, PKK60586.1, PKK61199.1, PKK61495.1, PKK64159.1, PKK64468.1, PKK64469.1, PKK66968.1, PKK67868.1, PKK67870.1, PKK69537.1, PKK78154.1
OG0000054	PKC56509.1, PKC58891.1, PKC59519.1, PKC59638.1, PKC59641.1, PKC63799.1, PKC63800.1, PKC64248.1, PKC65031.1, PKC65317.1, PKC66961.1, PKC70170.1, PKC70173.1, PKC70177.1, PKC71054.1, PKC71559.1, PKC72473.1	PKY47349.1, PKY50907.1, PKY50976.1		PKK56897.1, PKK57983.1, PKK60284.1, PKK62092.1, PKK62956.1, PKK64504.1, PKK64508.1, PKK64511.1, PKK65803.1, PKK66585.1, PKK66789.1, PKK66792.1, PKK67724.1, PKK69242.1, PKK73525.1, PKK78059.1
OG0000055	PKC50110.1, PKC50507.1, PKC50545.1, PKC50897.1, PKC51328.1, PKC52207.1, PKC52624.1, PKC52711.1, PKC52840.1, PKC53573.1, PKC58213.1		PKB91743.1, PKB92353.1, PKB92541.1, PKB92719.1, PKB92821.1, PKB93077.1, PKB93252.1, PKB93573.1, PKB93665.1, PKB93932.1, PKB94741.1, PKB95503.1, PKB96837.1, PKB98078.1, PKB99485.1, PKC06784.1	PKK42911.1, PKK55265.1, PKK55367.1, PKK55714.1, PKK55919.1, PKK55985.1, PKK57571.1, PKK76347.1
OG0000056	PKC50213.1, PKC52307.1, PKC53668.1, PKC58101.1, PKC59698.1, PKC65392.1, PKC65393.1	PKY43841.1, PKY61059.1, PKY61304.1	PKB92848.1, PKB93394.1, PKB94426.1, PKB95275.1, PKB95957.1, PKB96400.1, PKB97253.1, PKB99372.1, PKB99463.1, PKC00380.1, PKC05177.1	PKK34594.1, PKK50438.1, PKK55459.1, PKK57553.1, PKK58070.1, PKK60563.1, PKK60920.1, PKK62053.1, PKK62303.1, PKK62568.1, PKK65640.1, PKK67822.1, PKK69873.1, PKK71988.1
OG0000057	PKC50540.1, PKC52088.1, PKC52814.1, PKC53192.1, PKC53220.1, PKC53705.1, PKC54021.1, PKC54022.1, PKC54464.1, PKC55021.1, PKC56396.1, PKC57183.1, PKC57184.1, PKC71318.1	PKY51250.1, PKY54279.1, PKY55507.1, PKY58583.1, PKY58913.1, PKY59043.1, PKY59045.1, PKY61289.1, PKY62702.1, PKY63113.1, PKY63204.1	PKB91764.1, PKB92454.1, PKB94463.1, PKB94675.1, PKB94677.1, PKC00931.1, PKC00932.1	PKK56117.1, PKK56463.1, PKK60189.1
OG0000058	PKC51341.1, PKC53747.1, PKC57654.1	PKY57853.1, PKY60731.1	PKB91806.1, PKB93121.1, PKB94336.1, PKB94400.1, PKB94559.1, PKB94800.1, PKB95066.1, PKB95067.1, PKB95214.1, PKB95475.1, PKB95553.1, PKB96054.1, PKB96076.1, PKB97248.1, PKB97764.1, PKB97942.1, PKB98426.1, PKB98678.1, PKB99378.1, PKB99507.1, PKB99677.1, PKC01326.1, PKC03418.1, PKC04312.1, PKC06926.1, PKC07250.1, PKC10142.1, PKC11313.1, PKC13788.1, PKC15897.1
OG0000059	PKC54962.1, PKC56171.1, PKC57919.1, PKC59736.1, PKC62362.1, PKC62377.1, PKC66443.1, PKC67989.1, PKC67997.1	PKY56919.1	PKB95546.1, PKB98353.1, PKC00435.1, PKC00628.1, PKC02379.1, PKC02492.1, PKC04487.1, PKC05088.1, PKC05515.1, PKC06125.1, PKC06126.1, PKC06127.1, PKC07019.1, PKC08359.1, PKC09913.1, PKC11755.1, PKC12172.1, PKC12180.1, PKC16395.1	PKK57708.1, PKK59564.1, PKK60809.1, PKK67153.1, PKK69001.1, PKK73676.1
OG0000060	PKC55719.1, PKC58372.1, PKC63881.1, PKC67207.1, PKC68604.1, PKC76143.1	PKY40881.1, PKY44972.1, PKY45492.1, PKY48132.1, PKY52997.1, PKY53235.1, PKY56813.1, PKY56928.1, PKY59184.1, PKY60320.1, PKY61142.1, PKY61373.1, PKY61610.1, PKY62188.1, PKY62800.1, PKY62861.1, PKY63374.1	PKB92536.1, PKB97117.1, PKC03822.1, PKC03909.1	PKK55352.1, PKK55779.1, PKK56023.1, PKK58119.1, PKK60013.1, PKK62855.1, PKK62993.1, PKK75948.1
OG0000061	PKC54350.1, PKC55015.1, PKC57247.1, PKC57673.1, PKC57958.1, PKC58610.1, PKC58698.1, PKC60909.1, PKC65064.1, PKC65308.1, PKC65311.1	PKY40246.1, PKY47712.1, PKY47715.1, PKY49577.1, PKY49579.1, PKY49998.1, PKY52426.1, PKY58498.1, PKY60008.1	PKB99495.1, PKC02120.1, PKC02123.1, PKC03785.1, PKC04720.1, PKC09618.1	PKK57584.1, PKK60071.1, PKK61437.1, PKK64414.1, PKK64416.1, PKK64438.1, PKK66032.1, PKK76677.1
OG0000062	PKC55836.1, PKC59072.1, PKC59562.1, PKC60012.1, PKC72879.1, PKC72880.1, PKC75598.1	PKY41860.1, PKY44710.1, PKY45587.1, PKY47387.1, PKY51634.1, PKY51823.1, PKY51825.1, PKY51828.1, PKY53292.1, PKY57446.1	PKB98793.1, PKC00887.1, PKC00888.1, PKC01511.1, PKC03124.1, PKC06219.1, PKC06822.1, PKC17700.1	PKK57883.1, PKK60798.1, PKK62808.1, PKK64393.1, PKK68369.1, PKK69060.1, PKK71388.1, PKK71389.1, PKK73767.1
OG0000063	PKC56980.1	PKY41780.1, PKY43185.1, PKY43580.1, PKY48973.1, PKY52546.1, PKY52548.1, PKY52549.1, PKY54347.1, PKY54753.1, PKY54774.1, PKY54936.1, PKY55128.1, PKY55130.1, PKY55344.1, PKY55842.1, PKY56866.1, PKY57315.1, PKY57526.1, PKY57528.1, PKY57658.1, PKY58253.1, PKY58940.1, PKY58980.1, PKY59104.1, PKY59459.1, PKY59754.1, PKY59951.1, PKY59952.1, PKY61521.1, PKY61522.1, PKY61676.1, PKY62056.1, PKY62948.1
OG0000064	PKC62262.1	PKY41229.1, PKY42848.1, PKY42852.1, PKY44181.1, PKY44354.1, PKY48085.1, PKY48087.1, PKY48088.1, PKY50770.1, PKY51023.1, PKY55746.1, PKY59240.1, PKY61118.1	PKB95049.1, PKC03601.1, PKC08370.1, PKC08376.1, PKC08377.1, PKC08378.1, PKC08839.1, PKC10255.1, PKC14930.1	PKK60142.1, PKK60616.1, PKK65031.1, PKK65187.1, PKK67518.1, PKK67520.1, PKK71415.1, PKK75539.1, PKK75542.1, PKK75543.1, PKK76947.1
OG0000065	PKC50371.1, PKC52320.1, PKC54192.1, PKC54678.1, PKC55018.1, PKC61579.1, PKC69260.1	PKY62369.1	PKB92350.1, PKB92452.1, PKB93136.1, PKB93152.1, PKB93845.1, PKB94143.1, PKB96360.1, PKB96388.1, PKB96733.1, PKB97682.1, PKB99628.1, PKB99945.1, PKC00151.1, PKC01568.1, PKC02405.1, PKC05225.1, PKC13163.1	PKK56341.1, PKK59578.1, PKK59947.1, PKK61097.1, PKK63724.1, PKK64028.1, PKK64582.1, PKK66574.1
OG0000066	PKC53559.1, PKC54093.1, PKC54444.1, PKC54794.1, PKC55306.1, PKC66181.1, PKC67846.1, PKC73314.1, PKC73797.1	PKY53612.1, PKY59562.1, PKY62278.1	PKB94328.1, PKB95006.1, PKB96068.1, PKB96069.1, PKB96442.1, PKB97986.1, PKB97987.1, PKB99802.1, PKC02239.1, PKC02243.1, PKC10463.1, PKC10504.1	PKK56909.1, PKK57073.1, PKK57166.1, PKK58901.1, PKK59273.1, PKK59369.1, PKK59706.1, PKK61451.1, PKK76576.1
OG0000067	PKC55607.1, PKC65629.1, PKC65632.1, PKC73679.1, PKC73682.1, PKC73685.1	PKY38459.1, PKY38464.1, PKY38466.1, PKY38468.1, PKY38470.1, PKY56145.1	PKC06118.1, PKC09703.1, PKC11836.1, PKC16278.1	PKK63111.1, PKK65981.1, PKK67043.1, PKK67222.1, PKK68736.1, PKK74206.1, PKK76460.1, PKK76461.1, PKK77099.1, PKK77101.1, PKK77104.1, PKK77491.1, PKK77494.1, PKK77495.1, PKK77498.1, PKK77504.1, PKK80680.1
OG0000068	PKC55677.1, PKC57441.1, PKC74137.1	PKY39971.1, PKY43272.1, PKY45021.1, PKY46052.1, PKY46275.1, PKY46365.1, PKY46581.1, PKY47063.1, PKY47064.1, PKY47822.1, PKY47945.1, PKY49043.1, PKY52098.1, PKY54155.1, PKY55602.1, PKY56509.1, PKY56786.1, PKY57823.1, PKY57824.1, PKY58490.1, PKY59384.1, PKY60136.1, PKY60796.1, PKY61209.1, PKY61210.1, PKY62288.1	PKC07471.1, PKC17443.1	PKK62736.1, PKK71216.1
OG0000069	PKC55769.1		PKB91694.1, PKB91820.1, PKB91954.1, PKB92164.1, PKB92766.1, PKB92837.1, PKB92935.1, PKB92943.1, PKB92961.1, PKB93115.1, PKB93160.1, PKB93185.1, PKB93324.1, PKB93466.1, PKB93789.1, PKB94013.1, PKB94015.1, PKB94980.1, PKB95092.1, PKB95260.1, PKB95452.1, PKB95955.1, PKB96975.1, PKB97272.1, PKB97293.1, PKB98805.1, PKC00791.1, PKC02388.1, PKC10832.1, PKC16579.1	PKK56277.1, PKK58420.1
OG0000070	PKC50353.1	PKY61996.1, PKY62953.1, PKY63389.1, PKY63526.1	PKB92680.1, PKB94207.1, PKB96454.1, PKB97104.1, PKB98636.1, PKB98659.1, PKC01320.1, PKC05015.1, PKC06172.1	PKK46032.1, PKK55777.1, PKK56197.1, PKK56431.1, PKK56658.1, PKK56759.1, PKK57008.1, PKK57301.1, PKK57354.1, PKK58598.1, PKK58688.1, PKK58736.1, PKK58749.1, PKK59042.1, PKK59249.1, PKK61806.1, PKK64605.1, PKK72698.1
OG0000071	PKC51102.1, PKC57193.1, PKC57503.1, PKC58085.1, PKC60513.1, PKC61908.1, PKC64346.1, PKC66957.1, PKC67988.1, PKC70341.1	PKY46664.1, PKY49197.1, PKY49198.1, PKY50342.1, PKY50343.1, PKY55455.1, PKY55996.1, PKY56621.1, PKY58315.1, PKY58908.1, PKY61899.1, PKY62527.1, PKY62536.1, PKY63288.1, PKY63364.1	PKB92661.1, PKB94092.1, PKB98027.1, PKB99524.1, PKC09435.1, PKC09436.1	PKK41868.1
OG0000072	PKC53406.1, PKC54436.1, PKC65102.1		PKB92003.1, PKB92551.1, PKB92962.1, PKB93682.1, PKB93795.1, PKB95173.1, PKB97030.1, PKB97621.1, PKC07754.1, PKC08409.1	PKK41496.1, PKK45907.1, PKK55289.1, PKK55710.1, PKK58095.1, PKK59585.1, PKK60797.1, PKK61557.1, PKK61908.1, PKK62058.1, PKK62644.1, PKK63706.1, PKK64371.1, PKK65545.1, PKK67949.1, PKK69187.1, PKK71209.1, PKK74936.1, PKK75577.1
OG0000073	PKC54109.1, PKC61527.1, PKC64349.1	PKY38365.1, PKY40329.1, PKY40597.1, PKY44208.1, PKY44992.1, PKY45880.1, PKY46881.1, PKY46882.1, PKY46974.1, PKY47255.1, PKY47283.1, PKY47380.1, PKY51224.1, PKY51372.1, PKY51415.1, PKY52274.1, PKY53362.1, PKY54300.1, PKY55650.1, PKY55659.1, PKY55977.1, PKY56144.1, PKY57033.1, PKY57079.1, PKY57081.1, PKY57459.1, PKY59099.1, PKY61277.1		PKK67164.1
OG0000074	PKC55575.1, PKC56528.1, PKC60224.1, PKC60397.1, PKC65740.1, PKC70578.1, PKC71154.1, PKC75089.1	PKY40243.1, PKY51826.1, PKY54423.1, PKY55689.1, PKY58838.1	PKB93043.1, PKB94117.1, PKB95707.1, PKB96151.1, PKB96152.1, PKB96277.1, PKB97432.1, PKB97455.1, PKB98475.1, PKC03750.1, PKC03779.1, PKC07866.1, PKC08657.1	PKK55252.1, PKK59923.1, PKK65251.1, PKK66482.1, PKK69722.1, PKK69878.1
OG0000075	PKC57983.1, PKC59050.1, PKC61296.1, PKC62120.1, PKC62185.1, PKC62673.1, PKC66541.1, PKC67373.1, PKC73890.1, PKC73891.1, PKC73893.1, PKC73894.1	PKY45244.1, PKY45248.1, PKY45249.1, PKY49295.1, PKY54945.1, PKY58860.1	PKC00360.1, PKC05771.1, PKC12731.1, PKC16911.1, PKC16918.1, PKC16919.1, PKC17205.1	PKK66198.1, PKK69078.1, PKK69285.1, PKK74938.1, PKK80688.1, PKK80692.1, PKK80693.1
OG0000076	PKC50098.1, PKC50408.1, PKC50514.1, PKC50893.1, PKC51121.1, PKC52250.1, PKC52671.1, PKC53499.1, PKC53930.1, PKC54316.1		PKB92312.1, PKB92770.1, PKB94595.1, PKB95971.1, PKB96406.1, PKB97765.1, PKB98589.1, PKB99919.1, PKC06809.1, PKC17137.1	PKK40749.1, PKK55481.1, PKK55503.1, PKK55853.1, PKK55892.1, PKK56047.1, PKK56099.1, PKK57022.1, PKK57680.1, PKK58787.1, PKK70626.1
OG0000077	PKC50520.1, PKC50926.1, PKC51115.1, PKC52283.1, PKC52723.1, PKC52849.1, PKC53677.1, PKC53832.1, PKC54061.1, PKC54161.1, PKC54260.1, PKC60672.1	PKY40430.1	PKB92630.1, PKB92988.1, PKB93254.1, PKB93465.1, PKB93639.1, PKB93802.1, PKB94159.1, PKB94360.1, PKB94484.1, PKB94617.1, PKB94916.1, PKB95069.1, PKB96087.1, PKB96768.1, PKC02670.1, PKC04694.1	PKK55685.1, PKK66938.1
OG0000078	PKC52419.1, PKC55290.1, PKC56080.1, PKC59128.1, PKC59362.1, PKC65601.1, PKC71387.1		PKB92001.1, PKB92603.1, PKB92618.1, PKB92767.1, PKB93515.1, PKB94142.1, PKB94280.1, PKB94442.1, PKB95455.1, PKB96980.1, PKB97975.1, PKB98684.1, PKC00388.1, PKC03254.1, PKC03284.1, PKC03347.1, PKC03959.1, PKC06276.1, PKC13786.1, PKC14663.1, PKC16095.1	PKK56397.1, PKK56688.1, PKK74174.1
OG0000079	PKC53651.1, PKC56054.1, PKC57722.1, PKC59948.1, PKC67531.1, PKC72776.1	PKY38840.1, PKY38848.1, PKY38851.1, PKY38853.1, PKY44041.1, PKY44043.1, PKY45828.1, PKY45859.1, PKY46906.1, PKY49751.1, PKY50324.1, PKY54727.1	PKB98439.1, PKC06831.1, PKC06833.1, PKC09650.1, PKC11763.1, PKC16325.1, PKC16326.1	PKK62337.1, PKK74325.1, PKK74328.1, PKK74333.1, PKK77429.1, PKK78831.1
OG0000080	PKC54086.1, PKC54175.1, PKC54363.1, PKC57870.1, PKC59830.1	PKY41255.1, PKY52302.1, PKY53010.1, PKY57715.1, PKY57921.1, PKY60856.1	PKB95533.1, PKB96421.1, PKB96451.1, PKB97499.1, PKC01275.1	PKK54585.1, PKK55728.1, PKK55773.1, PKK57323.1, PKK58991.1, PKK59165.1, PKK59422.1, PKK59461.1, PKK60439.1, PKK60440.1, PKK63244.1, PKK63436.1, PKK64906.1, PKK70870.1, PKK71502.1
OG0000081	PKC59724.1, PKC61270.1, PKC63295.1, PKC65422.1, PKC65425.1, PKC69524.1, PKC70591.1, PKC74186.1, PKC74723.1, PKC75759.1	PKY40486.1, PKY42427.1, PKY44034.1, PKY44129.1, PKY55212.1, PKY55619.1, PKY59724.1	PKC00653.1, PKC05361.1, PKC05818.1, PKC06089.1, PKC14796.1, PKC16890.1	PKK61540.1, PKK68496.1, PKK74915.1, PKK76915.1, PKK77892.1, PKK78112.1, PKK78952.1, PKK79748.1
OG0000082	PKC62756.1, PKC66565.1, PKC71768.1	PKY43254.1, PKY46724.1, PKY47098.1, PKY47153.1, PKY49207.1, PKY50281.1, PKY53882.1, PKY54255.1, PKY54648.1, PKY54649.1, PKY55094.1, PKY55929.1	PKC04131.1, PKC04144.1, PKC04435.1, PKC10027.1, PKC10566.1, PKC12737.1	PKK61118.1, PKK61277.1, PKK62367.1, PKK62890.1, PKK65034.1, PKK65466.1, PKK66743.1, PKK70937.1, PKK74690.1, PKK78964.1
OG0000083	PKC53608.1, PKC53610.1, PKC55639.1, PKC57053.1, PKC57054.1, PKC71884.1	PKY50866.1, PKY52261.1, PKY53132.1, PKY57121.1, PKY59055.1, PKY59373.1, PKY60262.1, PKY62755.1, PKY63198.1, PKY63324.1	PKB92865.1, PKB93971.1, PKB95713.1, PKB98737.1, PKC02881.1, PKC12454.1	PKK52721.1, PKK52871.1, PKK57798.1, PKK59467.1, PKK62392.1, PKK67624.1, PKK71018.1, PKK71019.1
OG0000084	PKC53989.1, PKC57555.1, PKC62585.1, PKC69877.1, PKC70760.1	PKY40945.1, PKY45935.1, PKY49031.1, PKY49228.1, PKY51479.1, PKY52616.1, PKY56029.1, PKY56272.1, PKY57044.1, PKY58416.1, PKY58474.1, PKY59553.1, PKY59604.1, PKY59655.1, PKY59867.1, PKY60125.1, PKY60707.1, PKY60997.1, PKY62104.1, PKY62229.1, PKY62352.1, PKY63027.1		PKK58109.1, PKK59217.1, PKK65410.1
OG0000085	PKC57188.1, PKC57665.1, PKC62485.1, PKC62486.1, PKC66531.1, PKC70227.1	PKY47147.1, PKY53024.1, PKY53846.1, PKY54728.1, PKY54729.1, PKY55168.1, PKY56921.1, PKY61168.1	PKC03010.1, PKC04118.1, PKC04485.1, PKC04712.1, PKC04713.1, PKC07504.1, PKC13357.1, PKC13358.1	PKK57998.1, PKK59763.1, PKK63338.1, PKK63867.1, PKK65946.1, PKK66107.1, PKK79116.1, PKK79117.1
OG0000086	PKC62569.1, PKC63360.1, PKC63361.1, PKC63362.1, PKC66421.1	PKY38896.1, PKY40250.1, PKY40252.1, PKY40253.1, PKY40261.1, PKY40265.1, PKY49626.1	PKB95195.1, PKB99739.1, PKC00741.1, PKC01728.1, PKC02825.1, PKC03057.1, PKC04272.1, PKC04273.1, PKC09390.1, PKC09391.1	PKK59074.1, PKK60366.1, PKK66515.1, PKK66517.1, PKK66518.1, PKK66519.1, PKK74637.1, PKK75479.1
OG0000087	PKC70389.1	PKY44725.1, PKY46258.1, PKY47372.1, PKY47373.1, PKY49821.1, PKY49822.1, PKY49825.1, PKY50376.1, PKY50551.1, PKY50555.1, PKY51613.1, PKY51786.1, PKY51788.1, PKY53406.1, PKY53627.1, PKY56843.1, PKY57457.1, PKY58824.1, PKY60872.1, PKY61632.1	PKB99442.1, PKC06031.1, PKC06568.1, PKC08996.1, PKC10708.1, PKC12288.1, PKC13891.1	PKK59025.1, PKK70962.1
OG0000088	PKC50065.1, PKC50912.1, PKC51032.1, PKC51154.1, PKC51209.1, PKC51461.1, PKC51498.1, PKC52013.1, PKC52436.1, PKC52841.1, PKC53032.1, PKC53152.1, PKC53405.1, PKC53574.1, PKC53831.1, PKC54523.1, PKC55518.1, PKC56165.1		PKB91870.1, PKB92415.1, PKB94197.1, PKB94361.1, PKB95209.1, PKB96709.1	PKK40832.1, PKK48239.1, PKK53118.1, PKK55525.1, PKK59281.1
OG0000089	PKC50168.1, PKC50218.1, PKC52454.1, PKC53069.1, PKC54231.1, PKC55148.1, PKC57533.1	PKY44164.1, PKY46182.1, PKY46364.1, PKY49239.1, PKY57134.1, PKY59251.1, PKY61918.1, PKY62444.1, PKY63396.1	PKB91735.1, PKB92308.1, PKB92571.1, PKB93686.1, PKB94343.1, PKB95094.1, PKB96550.1, PKB97585.1, PKC02635.1, PKC14284.1	PKK61680.1, PKK65625.1, PKK67559.1
OG0000090	PKC50230.1, PKC50231.1, PKC51026.1, PKC52180.1, PKC52665.1, PKC53143.1, PKC53972.1, PKC64425.1, PKC73769.1	PKY39557.1, PKY61278.1	PKB92595.1, PKB92610.1, PKB92898.1, PKB93200.1, PKB93977.1, PKB94115.1, PKB94235.1, PKB95589.1, PKB95667.1	PKK41284.1, PKK46479.1, PKK55309.1, PKK55476.1, PKK55921.1, PKK55949.1, PKK56443.1, PKK64778.1, PKK68745.1
OG0000091	PKC55608.1, PKC58002.1, PKC58004.1, PKC60090.1, PKC60241.1, PKC60242.1, PKC72944.1	PKY50607.1, PKY50609.1, PKY51134.1, PKY51138.1, PKY52700.1, PKY54434.1, PKY55657.1, PKY58753.1	PKB93167.1, PKB98755.1, PKB98756.1, PKC00286.1, PKC01756.1, PKC02393.1, PKC02395.1, PKC02397.1, PKC06179.1, PKC11834.1, PKC11835.1	PKK63027.1, PKK63029.1, PKK76463.1
OG0000092	PKC57250.1, PKC59452.1, PKC65953.1, PKC70221.1, PKC70222.1, PKC70223.1	PKY46770.1, PKY48141.1, PKY51067.1, PKY51068.1, PKY51069.1, PKY52745.1, PKY52746.1, PKY59603.1, PKY60535.1	PKB99615.1, PKC01932.1, PKC04172.1, PKC04173.1, PKC04175.1, PKC06490.1, PKC06640.1	PKK60327.1, PKK65923.1, PKK67155.1, PKK67156.1, PKK67157.1, PKK76216.1, PKK76217.1
OG0000093	PKC58467.1	PKY48083.1, PKY55793.1, PKY55800.1, PKY57434.1, PKY58011.1, PKY59813.1, PKY61463.1	PKB93386.1, PKB93565.1, PKB94447.1, PKB94449.1, PKB94602.1, PKB95541.1, PKB95580.1, PKB95598.1, PKB96672.1, PKB97066.1, PKB97569.1, PKB97738.1, PKB97790.1, PKB98454.1, PKB98572.1, PKC00071.1, PKC02368.1, PKC04723.1, PKC04918.1, PKC06216.1, PKC06245.1
OG0000094	PKC59129.1, PKC63781.1	PKY41214.1, PKY48484.1, PKY54364.1, PKY60645.1	PKB92473.1, PKB94954.1, PKB95029.1, PKB95045.1, PKB95295.1, PKB95297.1, PKB96234.1, PKB96771.1, PKB97069.1, PKB97511.1, PKB98358.1, PKB98682.1, PKB98752.1, PKC01938.1, PKC03253.1, PKC03285.1, PKC04332.1, PKC07797.1, PKC11382.1, PKC11775.1, PKC16097.1	PKK59329.1, PKK72627.1
OG0000095	PKC65701.1, PKC65704.1, PKC65705.1, PKC65706.1, PKC65707.1, PKC68254.1, PKC71689.1	PKY39306.1, PKY39940.1, PKY39941.1, PKY39942.1, PKY43835.1, PKY43836.1, PKY43837.1, PKY56717.1, PKY56718.1	PKC12225.1, PKC17237.1, PKC17240.1, PKC17241.1, PKC17242.1, PKC17243.1, PKC17244.1	PKK77656.1, PKK77661.1, PKK77662.1, PKK77663.1, PKK77664.1, PKK77667.1
OG0000096		PKY42649.1, PKY44033.1, PKY46472.1, PKY52811.1, PKY52963.1, PKY53512.1, PKY54024.1, PKY55560.1, PKY56707.1, PKY57240.1, PKY58276.1	PKB95128.1, PKB99821.1	PKK55986.1, PKK57372.1, PKK60267.1, PKK60417.1, PKK60623.1, PKK62723.1, PKK63528.1, PKK64255.1, PKK68634.1, PKK70664.1, PKK70746.1, PKK70747.1, PKK77246.1, PKK77797.1, PKK78313.1, PKK79020.1
OG0000097		PKY43766.1, PKY44241.1, PKY45519.1, PKY46430.1, PKY46582.1, PKY48308.1, PKY48529.1, PKY48877.1, PKY49349.1, PKY50675.1, PKY50739.1, PKY51723.1, PKY53097.1, PKY55101.1, PKY55491.1, PKY56034.1, PKY56256.1, PKY56435.1, PKY57892.1, PKY58045.1, PKY58611.1, PKY58920.1, PKY59218.1, PKY60974.1, PKY61257.1, PKY61792.1, PKY62134.1, PKY62418.1		PKK70014.1
OG0000098	PKC50124.1, PKC51470.1, PKC55933.1, PKC57427.1	PKY58296.1, PKY58297.1, PKY59471.1, PKY63468.1, PKY63542.1	PKB94833.1, PKB96137.1, PKB97106.1, PKC01719.1	PKK40813.1, PKK42886.1, PKK45118.1, PKK45125.1, PKK46209.1, PKK48078.1, PKK55512.1, PKK55532.1, PKK56425.1, PKK56569.1, PKK57702.1, PKK59356.1, PKK60525.1, PKK67195.1, PKK67861.1
OG0000099	PKC50299.1, PKC52646.1, PKC53079.1, PKC53081.1, PKC56275.1, PKC59835.1	PKY40111.1, PKY53853.1, PKY57253.1, PKY59227.1, PKY59680.1	PKB93528.1, PKB93764.1, PKB96923.1, PKB97302.1, PKC00114.1	PKK41947.1, PKK42168.1, PKK55632.1, PKK55883.1, PKK57535.1, PKK57912.1, PKK58353.1, PKK58425.1, PKK59856.1, PKK59963.1, PKK60041.1, PKK60803.1
OG0000100	PKC50691.1, PKC50724.1, PKC51926.1, PKC51929.1, PKC52529.1, PKC53023.1, PKC54224.1, PKC55496.1, PKC74592.1	PKY58654.1, PKY58734.1, PKY61984.1, PKY62820.1	PKB97562.1, PKB98515.1, PKB98516.1, PKB98527.1, PKC01750.1	PKK47796.1, PKK53358.1, PKK55341.1, PKK55923.1, PKK56546.1, PKK56858.1, PKK58435.1, PKK58695.1, PKK60862.1, PKK63589.1
OG0000101	PKC50883.1, PKC53342.1, PKC53441.1, PKC54294.1, PKC54420.1, PKC55140.1, PKC57453.1, PKC58663.1, PKC59906.1, PKC61331.1, PKC61376.1, PKC61531.1, PKC61620.1, PKC61687.1, PKC63568.1, PKC63572.1, PKC64397.1, PKC64798.1, PKC65190.1, PKC69878.1, PKC73699.1, PKC73770.1	PKY52218.1, PKY61583.1, PKY62144.1	PKC03030.1, PKC09951.1	PKK64250.1
OG0000102	PKC50957.1, PKC53037.1, PKC55626.1, PKC56033.1, PKC57639.1, PKC57734.1, PKC58690.1, PKC63058.1, PKC70283.1, PKC71442.1, PKC72546.1, PKC73412.1	PKY39748.1, PKY41600.1, PKY52181.1, PKY53861.1, PKY60826.1, PKY62358.1	PKB95635.1, PKB97667.1, PKC02208.1, PKC02886.1, PKC03845.1, PKC10841.1, PKC12113.1	PKK56512.1, PKK67711.1, PKK76120.1
OG0000103	PKC51156.1, PKC53281.1, PKC53787.1, PKC53788.1, PKC54965.1, PKC54975.1, PKC55988.1, PKC57952.1	PKY47143.1, PKY49877.1, PKY50774.1, PKY60162.1, PKY61056.1, PKY62469.1, PKY63126.1, PKY63128.1, PKY63160.1	PKB92785.1, PKB92789.1, PKB94219.1, PKB98428.1, PKB98980.1, PKB99341.1, PKB99559.1	PKK41111.1, PKK55984.1, PKK62847.1, PKK72133.1
OG0000104	PKC51463.1, PKC57901.1, PKC65556.1	PKY39093.1, PKY47292.1, PKY55607.1, PKY57723.1, PKY57995.1, PKY58946.1, PKY59972.1, PKY60048.1, PKY60049.1, PKY60658.1, PKY61151.1, PKY62497.1	PKB91892.1, PKB98314.1	PKK38611.1, PKK50938.1, PKK57359.1, PKK57682.1, PKK58607.1, PKK59842.1, PKK61455.1, PKK61461.1, PKK62002.1, PKK63226.1, PKK64923.1
OG0000105	PKC52644.1, PKC56893.1, PKC57590.1, PKC67990.1	PKY52044.1	PKB91847.1, PKB91871.1, PKB92274.1, PKB92360.1, PKB93359.1, PKB93469.1, PKB93662.1, PKB95153.1, PKB95729.1, PKB96537.1, PKB97136.1, PKB98318.1, PKB99528.1, PKC06040.1, PKC06041.1, PKC06128.1, PKC11641.1, PKC11642.1	PKK55878.1, PKK63860.1, PKK64663.1, PKK65006.1, PKK72079.1
OG0000106	PKC53531.1, PKC76165.1	PKY38134.1, PKY40496.1, PKY41069.1, PKY44141.1, PKY45080.1, PKY47212.1, PKY47944.1, PKY48178.1, PKY50530.1, PKY51832.1, PKY53299.1, PKY53345.1, PKY54440.1, PKY56890.1, PKY57848.1, PKY58043.1, PKY59005.1, PKY59364.1, PKY60557.1, PKY60668.1, PKY61003.1, PKY61234.1, PKY61370.1, PKY61378.1, PKY61775.1	PKB98824.1
OG0000107	PKC54596.1, PKC58071.1, PKC59115.1, PKC65621.1, PKC65628.1, PKC65630.1, PKC66013.1, PKC66085.1	PKY38471.1, PKY38472.1, PKY38474.1, PKY38476.1, PKY39005.1, PKY44491.1, PKY57004.1	PKC00254.1, PKC07996.1, PKC08688.1, PKC09704.1, PKC09710.1, PKC09713.1	PKK68902.1, PKK74020.1, PKK74237.1, PKK77497.1, PKK77499.1, PKK77503.1, PKK77505.1
OG0000108	PKC54838.1, PKC65442.1	PKY50867.1, PKY51478.1, PKY53911.1, PKY56028.1, PKY57198.1, PKY57199.1, PKY59639.1, PKY59640.1, PKY60996.1, PKY62226.1, PKY62227.1, PKY62338.1, PKY63020.1, PKY63175.1, PKY63325.1, PKY63458.1, PKY63552.1	PKB98393.1, PKC05195.1	PKK55298.1, PKK55454.1, PKK57215.1, PKK59216.1, PKK65411.1, PKK65495.1, PKK76468.1
OG0000109	PKC55928.1, PKC59355.1, PKC60440.1, PKC60441.1, PKC63659.1, PKC63661.1, PKC69166.1	PKY43114.1, PKY48629.1, PKY49419.1, PKY49521.1, PKY50617.1, PKY51404.1, PKY54144.1, PKY54759.1	PKB98612.1, PKC00236.1, PKC00365.1, PKC00366.1, PKC00543.1, PKC07884.1	PKK65361.1, PKK65362.1, PKK67282.1, PKK67516.1, PKK68161.1, PKK70309.1, PKK71632.1
OG0000110	PKC61895.1, PKC62350.1, PKC64029.1	PKY57366.1	PKB92548.1, PKB92667.1, PKB92673.1, PKB95952.1, PKB96056.1, PKB97839.1, PKB98329.1, PKB99194.1, PKB99256.1, PKB99390.1, PKB99811.1, PKC00522.1, PKC05507.1, PKC06859.1, PKC07779.1, PKC08073.1, PKC09255.1, PKC09722.1, PKC13495.1, PKC13853.1, PKC16268.1	PKK67272.1, PKK69973.1, PKK71291.1
OG0000111	PKC62841.1, PKC62842.1, PKC66648.1, PKC75204.1, PKC76294.1, PKC76297.1	PKY40884.1, PKY40885.1, PKY40886.1, PKY40888.1, PKY42326.1, PKY49313.1, PKY51967.1, PKY54321.1	PKB96067.1, PKC00346.1, PKC01322.1, PKC04700.1, PKC07959.1, PKC07961.1, PKC08639.1, PKC09377.1	PKK65378.1, PKK66028.1, PKK76017.1, PKK77689.1, PKK77694.1, PKK78413.1
OG0000112		PKY38226.1, PKY41784.1, PKY43186.1, PKY46084.1, PKY47621.1, PKY49780.1, PKY52547.1, PKY54752.1, PKY55346.1, PKY56800.1, PKY57037.1, PKY57316.1, PKY57527.1, PKY58874.1, PKY59458.1, PKY60489.1, PKY60582.1, PKY60690.1, PKY60777.1, PKY60798.1, PKY61822.1, PKY61824.1, PKY62095.1, PKY62135.1, PKY62741.1, PKY62916.1, PKY63491.1, PKY63510.1
OG0000113		PKY38228.1, PKY44742.1, PKY45570.1, PKY45773.1, PKY46083.1, PKY49781.1, PKY51610.1, PKY51754.1, PKY54775.1, PKY55347.1, PKY55843.1, PKY56868.1, PKY57038.1, PKY58264.1, PKY58875.1, PKY59308.1, PKY59783.1, PKY59922.1, PKY60492.1, PKY60873.1, PKY61212.1, PKY61471.1, PKY61986.1, PKY62688.1, PKY63063.1, PKY63293.1	PKC01452.1	PKK59736.1
OG0000114			PKB91653.1, PKB91919.1, PKB92008.1, PKB92222.1, PKB92251.1, PKB92579.1, PKB92822.1, PKB92882.1, PKB92925.1, PKB93424.1, PKB93776.1, PKB93847.1, PKB94064.1, PKB94099.1, PKB94136.1, PKB94387.1, PKB95159.1, PKB95666.1, PKB95681.1, PKB96407.1, PKB97532.1, PKB97768.1, PKB98832.1, PKB99313.1, PKB99438.1, PKC04993.1, PKC17138.1	PKK58398.1
OG0000115	PKC50369.1, PKC51046.1, PKC55907.1, PKC56246.1, PKC56252.1, PKC56785.1, PKC58942.1	PKY44820.1, PKY46883.1, PKY47390.1, PKY49413.1, PKY51912.1, PKY54141.1, PKY54318.1, PKY56499.1, PKY59627.1, PKY60053.1, PKY60913.1, PKY61083.1, PKY63627.1	PKB92436.1, PKB92475.1, PKB93193.1, PKB93257.1, PKB94588.1, PKB94961.1, PKC02715.1
OG0000116	PKC50694.1, PKC51008.1, PKC51157.1, PKC51201.1, PKC51233.1, PKC51370.1, PKC51728.1, PKC54356.1, PKC55830.1, PKC63694.1, PKC69344.1, PKC71550.1, PKC72323.1, PKC76240.1	PKY46976.1, PKY53587.1, PKY57030.1, PKY59205.1, PKY59626.1, PKY60336.1, PKY60953.1, PKY60954.1, PKY62715.1, PKY63418.1		PKK60617.1, PKK72529.1, PKK74681.1
OG0000117	PKC51666.1, PKC52606.1, PKC53232.1, PKC56331.1	PKY46318.1, PKY59825.1, PKY60484.1, PKY62387.1	PKB97339.1	PKK56042.1, PKK56360.1, PKK56453.1, PKK56500.1, PKK57114.1, PKK57115.1, PKK57622.1, PKK57795.1, PKK58421.1, PKK58672.1, PKK58785.1, PKK58786.1, PKK58840.1, PKK58841.1, PKK60213.1, PKK61378.1, PKK65516.1, PKK79895.1
OG0000118	PKC52191.1, PKC70063.1	PKY37580.1, PKY38524.1, PKY42313.1, PKY47929.1, PKY48180.1, PKY48182.1, PKY49620.1, PKY50097.1, PKY50580.1, PKY53743.1, PKY55559.1, PKY55564.1, PKY56024.1, PKY57517.1, PKY57538.1, PKY57843.1, PKY58034.1, PKY58396.1, PKY60228.1, PKY61777.1, PKY62314.1		PKK59634.1, PKK62447.1, PKK62655.1, PKK77570.1
OG0000119	PKC52245.1, PKC52321.1, PKC52746.1, PKC53429.1, PKC53430.1, PKC53997.1, PKC54752.1, PKC55047.1, PKC55864.1, PKC55939.1, PKC58682.1, PKC59544.1, PKC63794.1, PKC63934.1	PKY43752.1, PKY49656.1, PKY51949.1, PKY53665.1, PKY59338.1, PKY60882.1, PKY61845.1, PKY62183.1	PKB94866.1, PKB95847.1, PKB98065.1, PKB99629.1	PKK61966.1
OG0000120	PKC53116.1, PKC54802.1, PKC54803.1, PKC58838.1, PKC64517.1	PKY40610.1, PKY40611.1, PKY49240.1, PKY51901.1, PKY52578.1, PKY54223.1, PKY55305.1, PKY55508.1, PKY56266.1, PKY61682.1	PKB91827.1, PKB91837.1, PKB94251.1, PKB94339.1, PKB96287.1, PKB97859.1, PKB97964.1, PKB99950.1	PKK57233.1, PKK63330.1, PKK68752.1, PKK75385.1
OG0000121	PKC53127.1	PKY38854.1, PKY42591.1, PKY47104.1, PKY49606.1, PKY50474.1, PKY52932.1, PKY53774.1, PKY54469.1, PKY56181.1, PKY57447.1, PKY57983.1, PKY59371.1, PKY61211.1, PKY62428.1, PKY62538.1, PKY62592.1, PKY62640.1, PKY62677.1, PKY62900.1, PKY62946.1, PKY63280.1, PKY63487.1, PKY63545.1	PKB93846.1	PKK56544.1, PKK56752.1
OG0000122	PKC53808.1, PKC59750.1, PKC60609.1, PKC66701.1, PKC70958.1	PKY47386.1, PKY53726.1, PKY54070.1, PKY54804.1, PKY60372.1, PKY62650.1, PKY63546.1	PKB98846.1, PKC02980.1	PKK57650.1, PKK62576.1, PKK63448.1, PKK63477.1, PKK64094.1, PKK64641.1, PKK65405.1, PKK65911.1, PKK68340.1, PKK69041.1, PKK69042.1, PKK69313.1, PKK69324.1
OG0000123	PKC54296.1, PKC54471.1, PKC62344.1, PKC65972.1	PKY53538.1, PKY55000.1, PKY58361.1, PKY59094.1, PKY61659.1, PKY62145.1	PKB91973.1, PKB94153.1, PKB94209.1, PKB95465.1, PKB95466.1, PKB96131.1, PKB97394.1, PKB97838.1, PKB98477.1, PKC04467.1, PKC09236.1	PKK56152.1, PKK57355.1, PKK57356.1, PKK57833.1, PKK62912.1, PKK69490.1
OG0000124	PKC55250.1, PKC57794.1, PKC57975.1, PKC57976.1, PKC57998.1, PKC69746.1, PKC73696.1	PKY38916.1, PKY62359.1	PKB94806.1, PKB96141.1, PKB96142.1, PKB97273.1, PKB97274.1, PKB98268.1, PKC00077.1, PKC03000.1	PKK41592.1, PKK55674.1, PKK57267.1, PKK57666.1, PKK57993.1, PKK59174.1, PKK59344.1, PKK60360.1, PKK62722.1, PKK64489.1
OG0000125	PKC55363.1, PKC58291.1	PKY40419.1, PKY42410.1, PKY46721.1, PKY48526.1, PKY53879.1, PKY58028.1, PKY59468.1, PKY59630.1, PKY59631.1, PKY60012.1, PKY61066.1, PKY61068.1, PKY61699.1, PKY61730.1	PKB96747.1, PKB99211.1, PKC08928.1	PKK56632.1, PKK56794.1, PKK59200.1, PKK62582.1, PKK63359.1, PKK68471.1, PKK71418.1, PKK75996.1
OG0000126	PKC55686.1, PKC55929.1, PKC58872.1, PKC60601.1, PKC60767.1, PKC61862.1, PKC63323.1, PKC64279.1, PKC75095.1		PKB92577.1, PKB99216.1, PKB99462.1, PKC03216.1, PKC05202.1, PKC12968.1	PKK41356.1, PKK56690.1, PKK57458.1, PKK57554.1, PKK58557.1, PKK59060.1, PKK61222.1, PKK62055.1, PKK62547.1, PKK69874.1, PKK73566.1, PKK76004.1
OG0000127	PKC57552.1, PKC68606.1	PKY51385.1, PKY53329.1, PKY53582.1	PKB91800.1, PKB91862.1, PKB92351.1, PKB93344.1, PKB94750.1, PKB96502.1, PKB96509.1, PKB98321.1, PKB99449.1, PKB99452.1, PKC00140.1, PKC01777.1, PKC06181.1, PKC06683.1, PKC07126.1, PKC09379.1, PKC09528.1, PKC14755.1	PKK57158.1, PKK69913.1, PKK71170.1, PKK77445.1
OG0000128	PKC68806.1, PKC68807.1, PKC68809.1, PKC69346.1, PKC69347.1, PKC69350.1, PKC69353.1	PKY40276.1, PKY40277.1, PKY47216.1, PKY47218.1, PKY47219.1, PKY47220.1, PKY52173.1	PKB98162.1, PKC00306.1, PKC01535.1, PKC01949.1, PKC07951.1, PKC07952.1, PKC07953.1, PKC10707.1	PKK63346.1, PKK76924.1, PKK76925.1, PKK81005.1, PKK81006.1
OG0000129	PKC50209.1, PKC50465.1, PKC50599.1, PKC52350.1, PKC53404.1, PKC53557.1, PKC54679.1, PKC56192.1, PKC56383.1, PKC61580.1, PKC68071.1		PKB91783.1, PKB91842.1, PKB92422.1, PKB92814.1, PKB93033.1, PKB95071.1, PKB96001.1, PKB98742.1, PKC00152.1, PKC01569.1, PKC09407.1, PKC13162.1	PKK57305.1, PKK59373.1, PKK63049.1
OG0000130	PKC50796.1, PKC62300.1, PKC62308.1, PKC64688.1	PKY43938.1, PKY45285.1, PKY47641.1, PKY48371.1, PKY56998.1, PKY57069.1, PKY57472.1, PKY58148.1, PKY58444.1, PKY61675.1, PKY62455.1, PKY63089.1	PKB91773.1, PKB91829.1, PKB92909.1, PKB97052.1, PKC00490.1, PKC04097.1, PKC09000.1	PKK57417.1, PKK62019.1, PKK72687.1
OG0000131	PKC50849.1, PKC52397.1, PKC53609.1, PKC54644.1, PKC55058.1, PKC68206.1	PKY55215.1	PKB95423.1, PKB95822.1, PKB95989.1, PKB96086.1, PKB99501.1	PKK47011.1, PKK56826.1, PKK58655.1, PKK59215.1, PKK59765.1, PKK59982.1, PKK65412.1, PKK65496.1, PKK65986.1, PKK66043.1, PKK70994.1, PKK71531.1, PKK73551.1, PKK76355.1
OG0000132	PKC52162.1, PKC53222.1, PKC53456.1, PKC56558.1, PKC63346.1, PKC70439.1, PKC73245.1	PKY61386.1, PKY61763.1, PKY62807.1, PKY62816.1, PKY63190.1, PKY63553.1	PKB92601.1, PKB95703.1, PKB97387.1, PKC02384.1, PKC02385.1, PKC05955.1, PKC14537.1	PKK55403.1, PKK55423.1, PKK58017.1, PKK58206.1, PKK60157.1, PKK64006.1
OG0000133	PKC52257.1, PKC53847.1, PKC53998.1, PKC56153.1	PKY46255.1, PKY46625.1, PKY52167.1, PKY52803.1, PKY53607.1, PKY53710.1, PKY56794.1, PKY58759.1, PKY59033.1, PKY59037.1, PKY60421.1, PKY62888.1	PKB93624.1, PKB93797.1, PKB95056.1, PKB98960.1, PKC05887.1, PKC17720.1	PKK50045.1, PKK57165.1, PKK59552.1, PKK68761.1
OG0000134	PKC52311.1, PKC53066.1, PKC54558.1, PKC54632.1, PKC55460.1, PKC55783.1, PKC56898.1, PKC56966.1, PKC57664.1, PKC57760.1, PKC57917.1, PKC58256.1, PKC58861.1, PKC60439.1, PKC62175.1, PKC62436.1, PKC65721.1, PKC65968.1, PKC66254.1, PKC66431.1, PKC66925.1, PKC68276.1, PKC69163.1, PKC74056.1, PKC74169.1		PKC09801.1
OG0000135	PKC55459.1, PKC59994.1, PKC60452.1, PKC67481.1, PKC67999.1		PKB94768.1, PKB94816.1, PKB95252.1, PKB95907.1, PKB97082.1, PKB98539.1, PKB98798.1, PKC00721.1, PKC04189.1, PKC05170.1, PKC05260.1, PKC05526.1, PKC07039.1, PKC08864.1, PKC16701.1, PKC17221.1	PKK58717.1, PKK61126.1, PKK62022.1, PKK65236.1, PKK69205.1
OG0000136	PKC56409.1, PKC68588.1, PKC68589.1, PKC68590.1, PKC68591.1, PKC68593.1, PKC68595.1	PKY52283.1, PKY52284.1, PKY52285.1, PKY52286.1, PKY52287.1, PKY53601.1, PKY53603.1, PKY53606.1, PKY55100.1, PKY62189.1	PKC05582.1, PKC05583.1, PKC05584.1, PKC05585.1, PKC10181.1, PKC10183.1	PKK80213.1, PKK80215.1, PKK80218.1
OG0000137	PKC60649.1	PKY38842.1, PKY38843.1, PKY45860.1, PKY45861.1, PKY46908.1	PKC00418.1, PKC01510.1, PKC02955.1, PKC05697.1, PKC05967.1, PKC05968.1	PKK59521.1, PKK59522.1, PKK60900.1, PKK61249.1, PKK61251.1, PKK62338.1, PKK62339.1, PKK67513.1, PKK68181.1, PKK68183.1, PKK68540.1, PKK70883.1, PKK70885.1, PKK78153.1
OG0000138	PKC69844.1, PKC69846.1, PKC69847.1, PKC69848.1, PKC69849.1	PKY47578.1, PKY47580.1, PKY47582.1, PKY47583.1, PKY53654.1, PKY56835.1, PKY60852.1	PKC13937.1, PKC13938.1, PKC13939.1, PKC13940.1	PKK61178.1, PKK67471.1, PKK67473.1, PKK67477.1, PKK67478.1, PKK69442.1, PKK73812.1, PKK73813.1, PKK74240.1, PKK80354.1
OG0000139			PKB92432.1, PKB92510.1, PKB92786.1, PKB92955.1, PKB93421.1, PKB93510.1, PKB93668.1, PKB93967.1, PKB94583.1, PKB94718.1, PKB95534.1, PKB95566.1, PKB95656.1, PKB95967.1, PKB96244.1, PKB96783.1, PKB96790.1, PKB97416.1, PKB99142.1, PKB99202.1, PKC00457.1, PKC01100.1, PKC05219.1, PKC15707.1	PKK66072.1, PKK74511.1
OG0000140	PKC50344.1, PKC57220.1	PKY46773.1, PKY49910.1, PKY55036.1, PKY57865.1, PKY58196.1, PKY58927.1, PKY62410.1	PKB93619.1, PKB93705.1, PKB94009.1, PKB97186.1, PKB98561.1, PKC12122.1, PKC14867.1	PKK42380.1, PKK56334.1, PKK56423.1, PKK56701.1, PKK57097.1, PKK57330.1, PKK60477.1, PKK65509.1, PKK68489.1
OG0000141	PKC51438.1, PKC53175.1, PKC55576.1, PKC59094.1, PKC61919.1	PKY52621.1, PKY52702.1, PKY53740.1	PKB96955.1, PKB97361.1, PKB97373.1, PKC02088.1, PKC14092.1	PKK52299.1, PKK56559.1, PKK58452.1, PKK59568.1, PKK60032.1, PKK61158.1, PKK62139.1, PKK63531.1, PKK63837.1, PKK66614.1, PKK74634.1, PKK77856.1
OG0000142	PKC54232.1, PKC57430.1, PKC57819.1, PKC60886.1, PKC67065.1	PKY51913.1	PKB96551.1, PKB99595.1, PKB99785.1, PKC00698.1, PKC01646.1, PKC01763.1, PKC03571.1	PKK56210.1, PKK58373.1, PKK58377.1, PKK58544.1, PKK60536.1, PKK61973.1, PKK62235.1, PKK62909.1, PKK63537.1, PKK67051.1, PKK73657.1, PKK76486.1
OG0000143	PKC54702.1, PKC54912.1	PKY52306.1, PKY53554.1, PKY53555.1, PKY59681.1, PKY60521.1, PKY60673.1, PKY61242.1	PKB92239.1, PKB95938.1, PKB98387.1, PKB98874.1	PKK44177.1, PKK45195.1, PKK55238.1, PKK56301.1, PKK57102.1, PKK57383.1, PKK58144.1, PKK59658.1, PKK59964.1, PKK60039.1, PKK60281.1, PKK60446.1
OG0000144	PKC56130.1, PKC62139.1, PKC64468.1, PKC64583.1, PKC68263.1, PKC74264.1	PKY39652.1, PKY53377.1, PKY56180.1, PKY57683.1, PKY61097.1, PKY63216.1	PKB95841.1, PKB96881.1, PKB96940.1, PKB96950.1, PKB97761.1, PKB98238.1, PKB99554.1, PKC01086.1, PKC04563.1, PKC07066.1, PKC08591.1, PKC10645.1	PKK58637.1
OG0000145	PKC58765.1, PKC58836.1, PKC66208.1	PKY43472.1, PKY48922.1, PKY51029.1, PKY51247.1, PKY57231.1, PKY57744.1, PKY60358.1, PKY61272.1, PKY62539.1, PKY63150.1	PKB96209.1, PKC00108.1, PKC00128.1, PKC15999.1	PKK60156.1, PKK61117.1, PKK67289.1, PKK68416.1, PKK68417.1, PKK70383.1, PKK75232.1, PKK75777.1
OG0000146		PKY58604.1	PKB92174.1, PKB92742.1, PKB93506.1, PKB93644.1, PKB93889.1, PKB94451.1, PKB95594.1, PKB96313.1, PKB96354.1, PKB96784.1, PKB96785.1, PKB97087.1, PKB97370.1, PKB98553.1, PKB99305.1, PKB99674.1, PKC00189.1, PKC00190.1, PKC00272.1, PKC01720.1, PKC04430.1, PKC04462.1, PKC05851.1	PKK61499.1
OG0000147	PKC50657.1, PKC50869.1, PKC51005.1, PKC51153.1, PKC51266.1, PKC51668.1, PKC55497.1, PKC56214.1	PKY58653.1, PKY59346.1, PKY60918.1	PKB95911.1, PKB96805.1, PKB96807.1, PKB97563.1, PKB98514.1, PKC01751.1	PKK48278.1, PKK53359.1, PKK56295.1, PKK56793.1, PKK57160.1, PKK58811.1, PKK63188.1
OG0000148	PKC50860.1, PKC51038.1, PKC52418.1, PKC55761.1, PKC59030.1, PKC65859.1, PKC70623.1	PKY42772.1, PKY47311.1, PKY53462.1	PKB92111.1, PKB93243.1, PKB94845.1, PKB95454.1, PKB96913.1, PKC03109.1, PKC03520.1	PKK34855.1, PKK40950.1, PKK55780.1, PKK56562.1, PKK57550.1, PKK58311.1, PKK64447.1
OG0000149	PKC50945.1, PKC51310.1, PKC53159.1, PKC56582.1	PKY58748.1, PKY59703.1	PKB91902.1, PKB91934.1, PKB91939.1, PKB92021.1, PKB92724.1, PKB94250.1, PKB94513.1, PKB94630.1, PKB94903.1, PKB95136.1, PKB97139.1, PKB97547.1, PKB99872.1, PKC06537.1, PKC13953.1	PKK41373.1, PKK61064.1, PKK65936.1
OG0000150	PKC53292.1, PKC58642.1, PKC59296.1, PKC61476.1, PKC62519.1, PKC66330.1, PKC66332.1, PKC66351.1	PKY40282.1, PKY47599.1, PKY54714.1, PKY59985.1, PKY60704.1	PKB95460.1, PKB96298.1, PKB97443.1, PKC03645.1, PKC04799.1, PKC05496.1, PKC16688.1	PKK59764.1, PKK60934.1, PKK64275.1, PKK71126.1
OG0000151	PKC53381.1, PKC54131.1, PKC56254.1, PKC56255.1	PKY44494.1, PKY47987.1, PKY51863.1, PKY52688.1, PKY55268.1, PKY55276.1, PKY58699.1	PKB92513.1, PKB96425.1, PKB96476.1, PKB96682.1, PKC02885.1, PKC03510.1, PKC07447.1, PKC08680.1	PKK59428.1, PKK63874.1, PKK65592.1, PKK65593.1, PKK68049.1
OG0000152	PKC53829.1, PKC55552.1, PKC56315.1, PKC58336.1, PKC58850.1, PKC59202.1, PKC59574.1, PKC59577.1, PKC59624.1, PKC65774.1, PKC66790.1, PKC67379.1, PKC70138.1, PKC70144.1, PKC70237.1, PKC71057.1, PKC72313.1	PKY44646.1, PKY45697.1, PKY46616.1, PKY46861.1, PKY51397.1, PKY60747.1		PKK73202.1
OG0000153	PKC53873.1, PKC53965.1, PKC55715.1, PKC59536.1	PKY43694.1	PKB94944.1, PKB98498.1, PKC00714.1, PKC10512.1	PKK42841.1, PKK51998.1, PKK55769.1, PKK55828.1, PKK56590.1, PKK58471.1, PKK58679.1, PKK58923.1, PKK59137.1, PKK60124.1, PKK62908.1, PKK63104.1, PKK65708.1, PKK66638.1, PKK79888.1
OG0000154	PKC54290.1, PKC55599.1, PKC55877.1, PKC57021.1, PKC64697.1, PKC65093.1, PKC72003.1	PKY43761.1, PKY47548.1, PKY48148.1, PKY51274.1, PKY52122.1, PKY55658.1, PKY55779.1, PKY60460.1	PKC03667.1, PKC07466.1	PKK60265.1, PKK62871.1, PKK66463.1, PKK67620.1, PKK71105.1, PKK73887.1, PKK73889.1
OG0000155	PKC54826.1, PKC59969.1, PKC66442.1, PKC66719.1	PKY40595.1	PKB94204.1, PKB99130.1, PKC00288.1, PKC01122.1, PKC07020.1, PKC07851.1	PKK56874.1, PKK57933.1, PKK58455.1, PKK63859.1, PKK65073.1, PKK65705.1, PKK69010.1, PKK70925.1, PKK72014.1, PKK73347.1, PKK74977.1, PKK75975.1, PKK77331.1
OG0000156	PKC58239.1, PKC59130.1, PKC60948.1, PKC61040.1, PKC61706.1, PKC65644.1, PKC68951.1, PKC70596.1	PKY49945.1, PKY52329.1, PKY53471.1, PKY54045.1, PKY55764.1, PKY56114.1, PKY57031.1, PKY63441.1	PKC04551.1	PKK61655.1, PKK61771.1, PKK64487.1, PKK65105.1, PKK66539.1, PKK68706.1, PKK70849.1
OG0000157	PKC68248.1, PKC68249.1, PKC68250.1, PKC68252.1, PKC74734.1, PKC74736.1	PKY37995.1, PKY50237.1, PKY50238.1, PKY50239.1, PKY50240.1, PKY56643.1	PKB98623.1, PKC02016.1, PKC02017.1, PKC02018.1, PKC12221.1, PKC12222.1, PKC12223.1, PKC12620.1, PKC12622.1	PKK77238.1, PKK77239.1, PKK77241.1
OG0000158		PKY38855.1, PKY44655.1, PKY51652.1, PKY52666.1, PKY53868.1, PKY54387.1, PKY54467.1, PKY55534.1, PKY57982.1, PKY58537.1, PKY59003.1, PKY59366.1, PKY59932.1, PKY60624.1, PKY61036.1, PKY61175.1, PKY61665.1, PKY61686.1, PKY62015.1, PKY62202.1, PKY62266.1, PKY62777.1, PKY63194.1, PKY63391.1
OG0000159	PKC50533.1, PKC52067.1, PKC52422.1, PKC52423.1, PKC52536.1, PKC52574.1, PKC53410.1, PKC53538.1, PKC53945.1, PKC54049.1, PKC54987.1, PKC55661.1, PKC56695.1, PKC57274.1, PKC57367.1, PKC58040.1, PKC61339.1, PKC63989.1			PKK56497.1, PKK57107.1, PKK61544.1, PKK63539.1, PKK63548.1
OG0000160	PKC50604.1, PKC52991.1, PKC53108.1, PKC73959.1	PKY49337.1, PKY51790.1, PKY56406.1, PKY56897.1, PKY59540.1, PKY62760.1, PKY63046.1, PKY63130.1		PKK55465.1, PKK55961.1, PKK56854.1, PKK57044.1, PKK57409.1, PKK59863.1, PKK60096.1, PKK60866.1, PKK61281.1, PKK61331.1, PKK63637.1
OG0000161	PKC50919.1, PKC51878.1, PKC51961.1, PKC52196.1, PKC55216.1, PKC70961.1	PKY57256.1, PKY57566.1, PKY62165.1	PKB95019.1, PKB96339.1, PKB97263.1, PKB97341.1, PKB98910.1, PKC05464.1, PKC09895.1	PKK55399.1, PKK55486.1, PKK55669.1, PKK57275.1, PKK57530.1, PKK58797.1, PKK65211.1
OG0000162	PKC51850.1, PKC54321.1, PKC54353.1, PKC54949.1, PKC61214.1, PKC61286.1, PKC63651.1	PKY42812.1, PKY53677.1, PKY55444.1	PKB92602.1, PKB93031.1, PKB94246.1, PKB94621.1, PKB96565.1, PKB97172.1, PKB97695.1, PKB99717.1	PKK56381.1, PKK57879.1, PKK58837.1, PKK61127.1, PKK62108.1
OG0000163	PKC52808.1, PKC53567.1, PKC54712.1, PKC56471.1, PKC62228.1	PKY57332.1, PKY58453.1, PKY60027.1, PKY60837.1, PKY61977.1, PKY63413.1	PKB93029.1, PKB98810.1	PKK42417.1, PKK56216.1, PKK57920.1, PKK58343.1, PKK58941.1, PKK59751.1, PKK64210.1, PKK66615.1, PKK66643.1, PKK69290.1
OG0000164	PKC53157.1, PKC53191.1, PKC54225.1, PKC55651.1, PKC56591.1, PKC57048.1, PKC57484.1, PKC59155.1, PKC59204.1, PKC60710.1, PKC60728.1, PKC63496.1, PKC63658.1, PKC64182.1, PKC64250.1, PKC65719.1, PKC67383.1, PKC67384.1, PKC69640.1, PKC70192.1			PKK61296.1, PKK67654.1, PKK75241.1
OG0000165	PKC53490.1, PKC60323.1, PKC63916.1, PKC67230.1, PKC70176.1	PKY49307.1, PKY50064.1, PKY50492.1, PKY51127.1, PKY53550.1, PKY56689.1, PKY57024.1, PKY58995.1, PKY60964.1	PKB95052.1, PKB97039.1, PKC04625.1, PKC05756.1, PKC06827.1, PKC07097.1, PKC14762.1	PKK67742.1, PKK72196.1
OG0000166	PKC60322.1, PKC60809.1, PKC64936.1, PKC76242.1	PKY45894.1, PKY50579.1, PKY53179.1, PKY53510.1, PKY58418.1, PKY58631.1, PKY60771.1	PKB94779.1, PKB95991.1, PKB98114.1, PKC07977.1	PKK56608.1, PKK58439.1, PKK60561.1, PKK61944.1, PKK64910.1, PKK67505.1, PKK71520.1, PKK75913.1
OG0000167	PKC69048.1, PKC69049.1, PKC69050.1, PKC69051.1, PKC69052.1, PKC69053.1	PKY39664.1, PKY39665.1, PKY39667.1, PKY39668.1, PKY39669.1, PKY44295.1, PKY59864.1	PKC13454.1, PKC13455.1, PKC13457.1, PKC13458.1, PKC13459.1	PKK77871.1, PKK77872.1, PKK77873.1, PKK77875.1, PKK77876.1
OG0000168		PKY45495.1, PKY47879.1, PKY49303.1, PKY50448.1, PKY50923.1, PKY52188.1, PKY55064.1, PKY56163.1, PKY56355.1, PKY56356.1, PKY56593.1, PKY56594.1, PKY57432.1, PKY57746.1, PKY58406.1, PKY59481.1, PKY59962.1, PKY60246.1, PKY60607.1, PKY61312.1, PKY61882.1, PKY61883.1, PKY62496.1
OG0000169	PKC50385.1, PKC50448.1, PKC54687.1, PKC58975.1, PKC61213.1, PKC65368.1	PKY47391.1, PKY48463.1, PKY50561.1, PKY58582.1, PKY59738.1, PKY62413.1, PKY62806.1, PKY62897.1	PKB92004.1, PKB93088.1, PKB94116.1, PKB96169.1, PKB98122.1, PKC05097.1	PKK59563.1, PKK61001.1
OG0000170	PKC50388.1, PKC50594.1, PKC52115.1, PKC54422.1, PKC55113.1, PKC56691.1, PKC57886.1, PKC58145.1, PKC60752.1, PKC62993.1, PKC76163.1	PKY41182.1, PKY46857.1, PKY56779.1, PKY60051.1, PKY60086.1	PKB91968.1, PKB98463.1, PKC02155.1	PKK55333.1, PKK59380.1, PKK61709.1
OG0000171	PKC50437.1, PKC54604.1, PKC55357.1, PKC57475.1, PKC61563.1, PKC63557.1, PKC69605.1	PKY38225.1, PKY47163.1, PKY52395.1, PKY52589.1, PKY60794.1, PKY61117.1, PKY61961.1	PKB97880.1	PKK40726.1, PKK56007.1, PKK58988.1, PKK59316.1, PKK61980.1, PKK65290.1, PKK69249.1
OG0000172	PKC50469.1, PKC51821.1, PKC53827.1, PKC54731.1, PKC55941.1, PKC63932.1	PKY51950.1, PKY53663.1	PKB93725.1, PKB95924.1, PKB98063.1	PKK43405.1, PKK56182.1, PKK56235.1, PKK57401.1, PKK57916.1, PKK58054.1, PKK58499.1, PKK60556.1, PKK61808.1, PKK61964.1, PKK72701.1
OG0000173	PKC50575.1, PKC50900.1, PKC51532.1, PKC52791.1, PKC55875.1, PKC63825.1, PKC64168.1	PKY49185.1, PKY55343.1, PKY56876.1, PKY57484.1, PKY57592.1, PKY59482.1, PKY60167.1, PKY61515.1, PKY62101.1	PKB95157.1, PKC09844.1	PKK55388.1, PKK57790.1, PKK57840.1, PKK65915.1
OG0000174	PKC50617.1, PKC57176.1, PKC57296.1, PKC59602.1, PKC61082.1, PKC62365.1, PKC63195.1, PKC65974.1	PKY39565.1, PKY50438.1, PKY52676.1, PKY56387.1, PKY56840.1, PKY61156.1, PKY61229.1, PKY62544.1, PKY62545.1, PKY62713.1		PKK55987.1, PKK57669.1, PKK65715.1, PKK72074.1
OG0000175	PKC50703.1, PKC52702.1, PKC53760.1, PKC55731.1, PKC56299.1, PKC57997.1, PKC61024.1	PKY52383.1, PKY59725.1, PKY62894.1	PKB92533.1, PKB93835.1, PKB96243.1, PKB98850.1, PKC03345.1	PKK43424.1, PKK57615.1, PKK58390.1, PKK59153.1, PKK59159.1, PKK59949.1, PKK60229.1
OG0000176	PKC51242.1, PKC53287.1, PKC53618.1, PKC54634.1, PKC54728.1, PKC55395.1, PKC55959.1, PKC63550.1, PKC72393.1	PKY46075.1, PKY53560.1, PKY55083.1, PKY57798.1, PKY58424.1, PKY59999.1	PKB97797.1, PKB99068.1, PKB99141.1, PKC11623.1, PKC17409.1	PKK67071.1, PKK76810.1
OG0000177	PKC51472.1, PKC53146.1, PKC57031.1, PKC57960.1, PKC57961.1, PKC57962.1, PKC57963.1, PKC59905.1, PKC68385.1	PKY51541.1, PKY56830.1, PKY57742.1	PKB91767.1, PKB94951.1, PKB97442.1, PKB97872.1, PKB99900.1, PKC00795.1, PKC02277.1, PKC02296.1, PKC15715.1	PKK52952.1
OG0000178	PKC53290.1, PKC53450.1, PKC55045.1, PKC55446.1	PKY43555.1, PKY53908.1, PKY57987.1, PKY59563.1	PKB92870.1, PKB93540.1, PKB94200.1, PKB95276.1, PKB96344.1, PKB98532.1, PKC00160.1	PKK48080.1, PKK55401.1, PKK59714.1, PKK62004.1, PKK63377.1, PKK63964.1, PKK72927.1
OG0000179	PKC53308.1, PKC60324.1, PKC64266.1	PKY45855.1, PKY51126.1, PKY54135.1, PKY55277.1, PKY56171.1, PKY57590.1	PKB95450.1, PKC04624.1	PKK55732.1, PKK57661.1, PKK60154.1, PKK61003.1, PKK63341.1, PKK64728.1, PKK68358.1, PKK68931.1, PKK71559.1, PKK74140.1, PKK76928.1
OG0000180	PKC53660.1, PKC54253.1, PKC54417.1, PKC61725.1, PKC62171.1, PKC63798.1	PKY45540.1, PKY46916.1, PKY48004.1, PKY56332.1, PKY60386.1	PKB95786.1, PKB96159.1, PKB97488.1, PKC01079.1, PKC01632.1, PKC11935.1	PKK67016.1, PKK67020.1, PKK68636.1, PKK73309.1, PKK79103.1
OG0000181	PKC53848.1, PKC54921.1, PKC55011.1, PKC68412.1	PKY46192.1, PKY49417.1, PKY50367.1, PKY55866.1, PKY59189.1, PKY59451.1, PKY59504.1, PKY60416.1	PKB97517.1, PKC01597.1, PKC10358.1	PKK39391.1, PKK57887.1, PKK59802.1, PKK60497.1, PKK60591.1, PKK65195.1, PKK66854.1
OG0000182	PKC54138.1, PKC54435.1, PKC58044.1, PKC68468.1	PKY43001.1, PKY44550.1, PKY46271.1, PKY48593.1, PKY50959.1, PKY57993.1, PKY58660.1, PKY61806.1, PKY61809.1, PKY63336.1	PKB96099.1, PKB97231.1, PKB97279.1, PKB99203.1, PKC05708.1	PKK61029.1, PKK67602.1, PKK74512.1
OG0000183	PKC54411.1, PKC56178.1, PKC56835.1, PKC57177.1, PKC75026.1	PKY39566.1, PKY49308.1, PKY50734.1, PKY50735.1, PKY56841.1, PKY59216.1, PKY59706.1	PKB96148.1, PKB97603.1, PKC00614.1	PKK52505.1, PKK55868.1, PKK56812.1, PKK57972.1, PKK59314.1, PKK66031.1, PKK71690.1
OG0000184	PKC57070.1, PKC58978.1, PKC64533.1	PKY60755.1, PKY61545.1, PKY61966.1, PKY62252.1	PKB91885.1, PKB94758.1, PKB96253.1, PKB97549.1, PKB99067.1, PKB99637.1, PKC05270.1, PKC12983.1	PKK41408.1, PKK46933.1, PKK55841.1, PKK55869.1, PKK56855.1, PKK60735.1, PKK62159.1
OG0000185	PKC61992.1, PKC65659.1, PKC68002.1, PKC68932.1, PKC75826.1	PKY38748.1, PKY40216.1, PKY41347.1, PKY41349.1, PKY48867.1, PKY48868.1, PKY49718.1, PKY52066.1, PKY55888.1, PKY56203.1	PKC10969.1, PKC11288.1, PKC16704.1	PKK59926.1, PKK60312.1, PKK69840.1, PKK73497.1
OG0000186	PKC68498.1, PKC69709.1	PKY44322.1, PKY48183.1, PKY50804.1, PKY53716.1, PKY53723.1, PKY54042.1, PKY55950.1, PKY59979.1, PKY62491.1	PKB98144.1, PKC03078.1, PKC03079.1, PKC10295.1, PKC11057.1	PKK57254.1, PKK61485.1, PKK64441.1, PKK66315.1, PKK76713.1, PKK78098.1
OG0000187		PKY43628.1, PKY44227.1, PKY44656.1, PKY48961.1, PKY54386.1, PKY55801.1, PKY56343.1, PKY57182.1, PKY58068.1, PKY58352.1, PKY58538.1, PKY58659.1, PKY58834.1, PKY59080.1, PKY59788.1, PKY59930.1, PKY59931.1, PKY61024.1, PKY61307.1, PKY62149.1, PKY62152.1, PKY62733.1
OG0000188	PKC50736.1, PKC55969.1, PKC61989.1, PKC62051.1, PKC73339.1	PKY38746.1, PKY47408.1, PKY50305.1, PKY52192.1, PKY53002.1	PKB95498.1, PKB99271.1, PKC02781.1, PKC03183.1, PKC06797.1, PKC14323.1	PKK55553.1, PKK62366.1, PKK63973.1, PKK69838.1, PKK70452.1
OG0000189	PKC50967.1, PKC50975.1, PKC50979.1, PKC51696.1, PKC56769.1	PKY41766.1, PKY42221.1, PKY53633.1, PKY55824.1, PKY58491.1	PKB98601.1	PKK43554.1, PKK57687.1, PKK57692.1, PKK60232.1, PKK60457.1, PKK61382.1, PKK61639.1, PKK62560.1, PKK74069.1, PKK74070.1
OG0000190	PKC51146.1, PKC56836.1, PKC57016.1, PKC58103.1, PKC63262.1, PKC63319.1, PKC66417.1, PKC66966.1, PKC67330.1	PKY55369.1, PKY60830.1	PKB93547.1, PKB97675.1, PKC03666.1, PKC05093.1, PKC06858.1, PKC08987.1, PKC09793.1	PKK58572.1, PKK62502.1, PKK74450.1
OG0000191	PKC51251.1, PKC53314.1, PKC56032.1, PKC57640.1, PKC57735.1, PKC58689.1, PKC67072.1	PKY43939.1, PKY44143.1, PKY44463.1	PKB97058.1, PKB97887.1, PKC16830.1	PKK43659.1, PKK49630.1, PKK50199.1, PKK55484.1, PKK57414.1, PKK57854.1, PKK60637.1, PKK74903.1
OG0000192	PKC51819.1, PKC63767.1, PKC74516.1	PKY40281.1, PKY43500.1, PKY52692.1, PKY62514.1	PKB96323.1, PKC05959.1, PKC08251.1, PKC15088.1	PKK54381.1, PKK55709.1, PKK58143.1, PKK58413.1, PKK59868.1, PKK60236.1, PKK65149.1, PKK67344.1, PKK68511.1, PKK73292.1
OG0000193	PKC52009.1, PKC53084.1, PKC53445.1, PKC65979.1	PKY41250.1, PKY53556.1, PKY59822.1, PKY60522.1	PKB93153.1, PKC01281.1	PKK44336.1, PKK55305.1, PKK55884.1, PKK56021.1, PKK56819.1, PKK57642.1, PKK57643.1, PKK58272.1, PKK58292.1, PKK59225.1, PKK60445.1
OG0000194	PKC52080.1, PKC52369.1, PKC55592.1, PKC60061.1, PKC63592.1, PKC75147.1	PKY41977.1, PKY55900.1, PKY56115.1, PKY56209.1, PKY58013.1, PKY58109.1, PKY63573.1	PKB94493.1, PKB95410.1	PKK41754.1, PKK58623.1, PKK59849.1, PKK62256.1, PKK65428.1, PKK68104.1
OG0000195	PKC52281.1, PKC56298.1, PKC71020.1	PKY42643.1, PKY46129.1, PKY53936.1, PKY53940.1, PKY59936.1, PKY61705.1	PKB97360.1, PKC03485.1, PKC03486.1, PKC06079.1, PKC06081.1, PKC06082.1, PKC15239.1	PKK57913.1, PKK62591.1, PKK65255.1, PKK68254.1, PKK70692.1
OG0000196	PKC52938.1, PKC54112.1, PKC54771.1, PKC54810.1, PKC62442.1	PKY54091.1, PKY54851.1, PKY57580.1, PKY58459.1, PKY60864.1, PKY60866.1, PKY62442.1	PKB97344.1, PKB99119.1	PKK58129.1, PKK58827.1, PKK58882.1, PKK59391.1, PKK65417.1, PKK68304.1, PKK72127.1
OG0000197	PKC53207.1, PKC54861.1, PKC66876.1, PKC69319.1	PKY50168.1, PKY54740.1	PKB92031.1, PKB92247.1, PKB94213.1, PKB96961.1, PKC06603.1	PKK58309.1, PKK58829.1, PKK60935.1, PKK62868.1, PKK64768.1, PKK65350.1, PKK66142.1, PKK67152.1, PKK71084.1, PKK79301.1
OG0000198	PKC53755.1, PKC57366.1, PKC61562.1, PKC69085.1	PKY38938.1, PKY46502.1, PKY50989.1, PKY57553.1, PKY59687.1, PKY60716.1, PKY61407.1, PKY62029.1, PKY62175.1, PKY62604.1, PKY63090.1	PKB96112.1, PKC05929.1	PKK60519.1, PKK63507.1, PKK66654.1, PKK67360.1
OG0000199	PKC53896.1, PKC55684.1, PKC55904.1, PKC56302.1, PKC57055.1, PKC59720.1, PKC66765.1, PKC68236.1, PKC75952.1, PKC75954.1, PKC75956.1	PKY39532.1, PKY52266.1, PKY52729.1	PKB97056.1, PKB98205.1, PKB98736.1, PKC04282.1, PKC06740.1	PKK60311.1, PKK63355.1
OG0000200	PKC54724.1, PKC55353.1, PKC56313.1, PKC58684.1, PKC63931.1	PKY39644.1, PKY53490.1	PKB94716.1, PKB95925.1, PKB96492.1, PKB99631.1	PKK41470.1, PKK56028.1, PKK56242.1, PKK56536.1, PKK56541.1, PKK56666.1, PKK56866.1, PKK58498.1, PKK58734.1, PKK75676.1
OG0000201	PKC55919.1, PKC57799.1	PKY41321.1, PKY53432.1, PKY57697.1, PKY61048.1, PKY62565.1	PKB93805.1, PKB95679.1, PKB96247.1, PKC01177.1	PKK41295.1, PKK57365.1, PKK57367.1, PKK57797.1, PKK59606.1, PKK61403.1, PKK66452.1, PKK70742.1, PKK70743.1, PKK74670.1
OG0000202	PKC56725.1, PKC71464.1, PKC71465.1, PKC71467.1, PKC71468.1, PKC71469.1, PKC71470.1, PKC71471.1	PKY43947.1, PKY43949.1, PKY43951.1, PKY49036.1, PKY49037.1, PKY49038.1, PKY52958.1	PKB99458.1	PKK67130.1, PKK68477.1, PKK72593.1, PKK72594.1, PKK72595.1
OG0000203	PKC56931.1, PKC57507.1, PKC57586.1, PKC58017.1, PKC61570.1, PKC66048.1, PKC66277.1, PKC66368.1, PKC66816.1, PKC66953.1, PKC72359.1	PKY47328.1, PKY47943.1, PKY54640.1, PKY57209.1, PKY58161.1, PKY58162.1	PKC05986.1	PKK60918.1, PKK71664.1, PKK74702.1
OG0000204	PKC58569.1, PKC66595.1, PKC66596.1, PKC72951.1, PKC74291.1	PKY41757.1, PKY45811.1, PKY45813.1, PKY45816.1, PKY53455.1, PKY56887.1	PKB95219.1, PKC06843.1, PKC10983.1, PKC10985.1, PKC17315.1	PKK61581.1, PKK69320.1, PKK73770.1, PKK73771.1, PKK79507.1
OG0000205	PKC61210.1, PKC61211.1, PKC61212.1, PKC66617.1, PKC66618.1, PKC66619.1	PKY40153.1, PKY40154.1, PKY40155.1, PKY40156.1, PKY40157.1	PKC15144.1, PKC15145.1, PKC15146.1, PKC15147.1, PKC15148.1	PKK72148.1, PKK72149.1, PKK72150.1, PKK72151.1, PKK72152.1
OG0000206	PKC67500.1, PKC67501.1, PKC67502.1, PKC67503.1, PKC67504.1	PKY52826.1, PKY52827.1, PKY52828.1, PKY52829.1, PKY52830.1, PKY52831.1, PKY54181.1	PKB97994.1, PKB97995.1, PKB97997.1	PKK73633.1, PKK75875.1, PKK75876.1, PKK75877.1, PKK75878.1, PKK75880.1
OG0000207			PKB92929.1, PKB92963.1, PKB93389.1, PKB94163.1, PKB94351.1, PKB94918.1, PKB95277.1, PKB95302.1, PKC11136.1	PKK41050.1, PKK55677.1, PKK55804.1, PKK55846.1, PKK55847.1, PKK56173.1, PKK56195.1, PKK56643.1, PKK56965.1, PKK58843.1, PKK68037.1, PKK80120.1
OG0000208				PKK40738.1, PKK40790.1, PKK41150.1, PKK42028.1, PKK42377.1, PKK44632.1, PKK44919.1, PKK45316.1, PKK46255.1, PKK47290.1, PKK49283.1, PKK54810.1, PKK54811.1, PKK55326.1, PKK55424.1, PKK56313.1, PKK56346.1, PKK56599.1, PKK58407.1, PKK58408.1, PKK74472.1
OG0000209	PKC50242.1, PKC53642.1, PKC54856.1, PKC58288.1, PKC63160.1, PKC63704.1	PKY42178.1, PKY42179.1, PKY58005.1, PKY58104.1, PKY61250.1	PKB93917.1, PKB99120.1, PKB99795.1, PKB99796.1	PKK58551.1, PKK58693.1, PKK63356.1, PKK66995.1, PKK74886.1
OG0000210	PKC51261.1, PKC51578.1, PKC51645.1, PKC53168.1, PKC53394.1, PKC53561.1, PKC56260.1, PKC71131.1	PKY55727.1, PKY56631.1, PKY58773.1, PKY61298.1, PKY62224.1, PKY62866.1	PKB92908.1, PKB97597.1	PKK55605.1, PKK55767.1, PKK57624.1, PKK58606.1
OG0000211	PKC52232.1, PKC57044.1, PKC59249.1, PKC60473.1, PKC61470.1, PKC64332.1, PKC70872.1, PKC72475.1	PKY48836.1, PKY54002.1, PKY59656.1, PKY62830.1	PKB96891.1, PKC05819.1, PKC07093.1, PKC08272.1, PKC09916.1	PKK52324.1, PKK56967.1, PKK62920.1
OG0000212	PKC53347.1, PKC55325.1	PKY53776.1, PKY58252.1, PKY61936.1, PKY62408.1	PKB93697.1, PKB94641.1, PKC02092.1	PKK41347.1, PKK46528.1, PKK55413.1, PKK57696.1, PKK58240.1, PKK58359.1, PKK58852.1, PKK58854.1, PKK60825.1, PKK66306.1, PKK70349.1
OG0000213	PKC53676.1, PKC53850.1, PKC57742.1, PKC63492.1	PKY50233.1, PKY54280.1, PKY56877.1, PKY57497.1, PKY57703.1, PKY58867.1, PKY59906.1, PKY61158.1		PKK40963.1, PKK57437.1, PKK65643.1, PKK69828.1, PKK69909.1, PKK70198.1, PKK71973.1, PKK77459.1
OG0000214	PKC54394.1, PKC55521.1, PKC55828.1, PKC56752.1, PKC59182.1, PKC69932.1	PKY58143.1, PKY59871.1, PKY62305.1	PKB95609.1, PKC03622.1	PKK41025.1, PKK56309.1, PKK56992.1, PKK57074.1, PKK62313.1, PKK64867.1, PKK67225.1, PKK72642.1, PKK76451.1
OG0000215	PKC54824.1, PKC59408.1	PKY47162.1, PKY53451.1, PKY57301.1, PKY57749.1, PKY59911.1, PKY60062.1, PKY60194.1, PKY61007.1, PKY61253.1, PKY61816.1, PKY61920.1, PKY62044.1, PKY62155.1, PKY62319.1, PKY62851.1, PKY63055.1, PKY63615.1	PKB99129.1
OG0000216	PKC54879.1, PKC60833.1, PKC60836.1, PKC63834.1, PKC72362.1	PKY37554.1, PKY41890.1, PKY41891.1, PKY41906.1, PKY41909.1	PKC03731.1, PKC11014.1, PKC11017.1, PKC17273.1, PKC17275.1	PKK66307.1, PKK66310.1, PKK77052.1, PKK77053.1, PKK79064.1
OG0000217	PKC54901.1, PKC57723.1, PKC60445.1, PKC62998.1	PKY39090.1, PKY49687.1, PKY54685.1, PKY55983.1, PKY57465.1, PKY59764.1	PKB97343.1, PKB99679.1, PKC00573.1, PKC05394.1	PKK47675.1, PKK55793.1, PKK58513.1, PKK60559.1, PKK60560.1, PKK77066.1
OG0000218	PKC55098.1, PKC56645.1, PKC67545.1	PKY58245.1	PKB93145.1, PKB94141.1, PKB94379.1, PKB94953.1, PKB95194.1, PKB95710.1, PKB96329.1, PKB98683.1, PKC00897.1, PKC01937.1, PKC04010.1, PKC06044.1, PKC16096.1	PKK41840.1, PKK55613.1, PKK61500.1
OG0000219	PKC55384.1, PKC63300.1, PKC68865.1, PKC74598.1	PKY52596.1	PKB92487.1, PKB98223.1, PKC00216.1, PKC00322.1, PKC05493.1, PKC05527.1, PKC06321.1, PKC08266.1, PKC12930.1	PKK55539.1, PKK58126.1, PKK60340.1, PKK62344.1, PKK62922.1, PKK64331.1
OG0000220	PKC55996.1, PKC56608.1, PKC62477.1, PKC65143.1, PKC67044.1	PKY46424.1, PKY54516.1, PKY58457.1, PKY59998.1, PKY60351.1, PKY62482.1, PKY62489.1	PKB93914.1, PKB95011.1, PKC02378.1, PKC15526.1	PKK66050.1, PKK66071.1, PKK72640.1, PKK74355.1
OG0000221	PKC56386.1, PKC56666.1, PKC56859.1, PKC59727.1	PKY42241.1, PKY54748.1, PKY56475.1, PKY57095.1, PKY58014.1, PKY62192.1, PKY62208.1, PKY62833.1	PKB93258.1, PKB93803.1, PKB95526.1, PKB96166.1, PKC00436.1, PKC15505.1	PKK53868.1, PKK75507.1
OG0000222	PKC59066.1, PKC61880.1, PKC64794.1, PKC70183.1, PKC73400.1	PKY41863.1, PKY52101.1, PKY62661.1	PKB96369.1, PKB99108.1, PKC05531.1, PKC06650.1, PKC11688.1, PKC11691.1	PKK59024.1, PKK61008.1, PKK62958.1, PKK65932.1, PKK66311.1, PKK76674.1
OG0000223	PKC60235.1, PKC60236.1, PKC60237.1, PKC69631.1	PKY52802.1, PKY54462.1, PKY54760.1, PKY55553.1, PKY55555.1, PKY55722.1	PKB97080.1, PKB97081.1, PKC01060.1, PKC02902.1, PKC02906.1, PKC02907.1	PKK66998.1, PKK67202.1, PKK67203.1, PKK67350.1
OG0000224	PKC61201.1, PKC61206.1, PKC65981.1, PKC69008.1, PKC75173.1, PKC76391.1	PKY41034.1, PKY47549.1, PKY52102.1, PKY52253.1, PKY56678.1, PKY57753.1, PKY59196.1	PKC09784.1	PKK57838.1, PKK64495.1, PKK66237.1, PKK67096.1, PKK67526.1, PKK75592.1
OG0000225	PKC61525.1, PKC63527.1, PKC63528.1, PKC63529.1, PKC75285.1	PKY38583.1, PKY39142.1, PKY39143.1, PKY39144.1, PKY39145.1	PKC13870.1, PKC13871.1, PKC13872.1, PKC13873.1, PKC16365.1	PKK56953.1, PKK76200.1, PKK76201.1, PKK76202.1, PKK79735.1
OG0000226	PKC67112.1	PKY41224.1, PKY44242.1, PKY49991.1, PKY50676.1, PKY52613.1, PKY55121.1, PKY55447.1, PKY56035.1, PKY59219.1, PKY59508.1, PKY60410.1, PKY60950.1, PKY63127.1, PKY63266.1, PKY63367.1, PKY63382.1	PKC16909.1	PKK66399.1, PKK68116.1
OG0000227	PKC68857.1, PKC68902.1	PKY37492.1, PKY38559.1, PKY40908.1, PKY40909.1, PKY48209.1, PKY51894.1, PKY52771.1, PKY55484.1, PKY56327.1, PKY57046.1, PKY57303.1, PKY57319.1	PKC02442.1, PKC05807.1, PKC08883.1, PKC12055.1	PKK76549.1, PKK76684.1
OG0000228		PKY41248.1, PKY48415.1, PKY49434.1, PKY51154.1, PKY52598.1, PKY52682.1, PKY54529.1, PKY61624.1	PKB98474.1, PKC01253.1, PKC01254.1, PKC04113.1, PKC07095.1, PKC13603.1, PKC13606.1, PKC13616.1	PKK44367.1, PKK57369.1, PKK57919.1, PKK77961.1
OG0000229		PKY51571.1, PKY58321.1, PKY58749.1, PKY61080.1, PKY61256.1, PKY62908.1, PKY63360.1	PKB93076.1, PKB93311.1, PKB93763.1, PKB94372.1, PKB94374.1, PKB94807.1, PKB95085.1, PKB96613.1, PKB99943.1	PKK56548.1, PKK63726.1, PKK67482.1, PKK76181.1
OG0000230	PKC50103.1, PKC53818.1, PKC55848.1, PKC56469.1, PKC56530.1, PKC67097.1, PKC75065.1, PKC75154.1	PKY59175.1, PKY59477.1	PKB93723.1, PKB97922.1, PKB98809.1, PKB99687.1, PKC00368.1, PKC09102.1	PKK42562.1, PKK65921.1, PKK69289.1
OG0000231	PKC50151.1, PKC51754.1, PKC53691.1, PKC54624.1, PKC56694.1		PKB91949.1, PKB93080.1, PKB93713.1, PKB94193.1, PKB94645.1, PKB96294.1, PKB96643.1, PKB96792.1, PKB97267.1, PKB97659.1, PKB98619.1, PKB99512.1, PKC10319.1, PKC11138.1
OG0000232	PKC50361.1, PKC55141.1, PKC56483.1, PKC58008.1, PKC59097.1, PKC62836.1, PKC65720.1	PKY47714.1, PKY48179.1, PKY59965.1		PKK42711.1, PKK44030.1, PKK56371.1, PKK58463.1, PKK58692.1, PKK59626.1, PKK60090.1, PKK64458.1, PKK67502.1
OG0000233	PKC50392.1, PKC58014.1	PKY42494.1, PKY57560.1, PKY62784.1	PKB94909.1, PKC00048.1, PKC03300.1	PKK50370.1, PKK51667.1, PKK55328.1, PKK55440.1, PKK56224.1, PKK57775.1, PKK57924.1, PKK58542.1, PKK58993.1, PKK60709.1, PKK62720.1
OG0000234	PKC50697.1, PKC54358.1, PKC54872.1, PKC55062.1, PKC55531.1, PKC56864.1, PKC58477.1, PKC67256.1	PKY58226.1, PKY60002.1	PKC01682.1, PKC01836.1, PKC09970.1	PKK61903.1, PKK62333.1, PKK62400.1, PKK66413.1, PKK72573.1, PKK78335.1
OG0000235	PKC50877.1, PKC54607.1, PKC57482.1		PKB91857.1, PKB92212.1, PKB92613.1, PKB93143.1, PKB93375.1, PKB93865.1, PKB95535.1, PKB96791.1, PKB99143.1, PKC00582.1, PKC01278.1, PKC07880.1	PKK48079.1, PKK57456.1, PKK61098.1, PKK63631.1
OG0000236	PKC51052.1, PKC52901.1, PKC54567.1, PKC55817.1, PKC75356.1	PKY51251.1, PKY60407.1	PKB93297.1, PKB95162.1, PKB98259.1, PKC13787.1	PKK55708.1, PKK55747.1, PKK56126.1, PKK57420.1, PKK58284.1, PKK63532.1, PKK65266.1, PKK75094.1
OG0000237	PKC51935.1, PKC55494.1, PKC58735.1, PKC67710.1	PKY53610.1, PKY59214.1	PKB93100.1, PKB93125.1, PKB96199.1, PKB99722.1, PKC01088.1, PKC02566.1, PKC15100.1	PKK55232.1, PKK56406.1, PKK59085.1, PKK61748.1, PKK71015.1, PKK76525.1
OG0000238	PKC52053.1, PKC53396.1, PKC54328.1, PKC59543.1	PKY61015.1, PKY62025.1	PKB94874.1, PKB95922.1, PKB98635.1, PKB98661.1, PKC06174.1, PKC10509.1	PKK56292.1, PKK57914.1, PKK58056.1, PKK58483.1, PKK60811.1, PKK72035.1, PKK72699.1
OG0000239	PKC52279.1, PKC52464.1, PKC54782.1, PKC55004.1, PKC56727.1, PKC57641.1, PKC57736.1, PKC57940.1	PKY59344.1, PKY61519.1, PKY61862.1	PKB96812.1, PKB98631.1, PKC00683.1, PKC01813.1, PKC12117.1	PKK52136.1, PKK58567.1, PKK62904.1
OG0000240	PKC52338.1, PKC52518.1, PKC52729.1, PKC54951.1	PKY55984.1, PKY58230.1, PKY58789.1, PKY60396.1, PKY60861.1, PKY63390.1, PKY63616.1	PKB97342.1	PKK42086.1, PKK42303.1, PKK55514.1, PKK55627.1, PKK56931.1, PKK58454.1, PKK77067.1
OG0000241	PKC52493.1, PKC55566.1, PKC57599.1, PKC61353.1, PKC74170.1	PKY53719.1, PKY58778.1	PKB93429.1, PKC04215.1, PKC16580.1	PKK41202.1, PKK42761.1, PKK42847.1, PKK55587.1, PKK56283.1, PKK58360.1, PKK58948.1, PKK62088.1, PKK64868.1
OG0000242	PKC52550.1, PKC71058.1	PKY38075.1, PKY51642.1, PKY53480.1, PKY54481.1, PKY55238.1, PKY55287.1, PKY55475.1, PKY55592.1, PKY60868.1, PKY62573.1, PKY62752.1	PKB98253.1, PKB98753.1, PKC04045.1, PKC04169.1	PKK59019.1, PKK62219.1
OG0000243	PKC52650.1, PKC53717.1, PKC53937.1, PKC58262.1	PKY42983.1, PKY59672.1	PKB93916.1, PKB95198.1, PKB96259.1, PKB97150.1, PKB98787.1, PKB99471.1, PKC01695.1, PKC02879.1, PKC10764.1, PKC14838.1, PKC15019.1, PKC15022.1	PKK61942.1
OG0000244	PKC52821.1, PKC53742.1, PKC53764.1, PKC57999.1, PKC58000.1	PKY56052.1, PKY60833.1, PKY60843.1	PKB92063.1, PKB92793.1, PKB93025.1, PKB93302.1, PKB97166.1, PKB97305.1, PKC00129.1	PKK57604.1, PKK59695.1, PKK59696.1, PKK61626.1
OG0000245	PKC53165.1, PKC54925.1, PKC55520.1, PKC70877.1	PKY43256.1, PKY52436.1, PKY53249.1, PKY56364.1, PKY57323.1, PKY60977.1	PKB92889.1, PKB93107.1, PKB94401.1, PKB94418.1, PKB94427.1, PKB95103.1, PKC05223.1, PKC11590.1	PKK57991.1
OG0000246	PKC53494.1, PKC64399.1	PKY40017.1, PKY43919.1, PKY54698.1, PKY55545.1, PKY57826.1, PKY61597.1, PKY61886.1, PKY62804.1, PKY63200.1, PKY63445.1, PKY63455.1, PKY63457.1	PKB92679.1, PKB95793.1, PKC06016.1	PKK60714.1, PKK69978.1
OG0000247	PKC53544.1, PKC55867.1, PKC57205.1, PKC62886.1, PKC63583.1, PKC66707.1, PKC73700.1	PKY44559.1, PKY54498.1, PKY56187.1, PKY56402.1, PKY57477.1, PKY59547.1	PKB94835.1, PKC07231.1	PKK55567.1, PKK64161.1, PKK65782.1, PKK68373.1
OG0000248	PKC53877.1, PKC55109.1, PKC61412.1, PKC61413.1, PKC68087.1	PKY43495.1, PKY46402.1, PKY46403.1, PKY46404.1, PKY46405.1, PKY46406.1	PKB95462.1, PKC16667.1, PKC16668.1	PKK77022.1, PKK77023.1, PKK77024.1, PKK77026.1, PKK77027.1
OG0000249	PKC53943.1, PKC61359.1, PKC72353.1, PKC75419.1	PKY39597.1, PKY45988.1, PKY46493.1, PKY51798.1, PKY54230.1, PKY57626.1	PKC01473.1, PKC04221.1, PKC09473.1, PKC14586.1	PKK61057.1, PKK62293.1, PKK63857.1, PKK64834.1, PKK73723.1
OG0000250	PKC54143.1, PKC57871.1	PKY58556.1, PKY60510.1, PKY60604.1, PKY61482.1, PKY62318.1, PKY62749.1	PKB95482.1, PKB96343.1, PKB97713.1	PKK46603.1, PKK55952.1, PKK56252.1, PKK56354.1, PKK56815.1, PKK56893.1, PKK59221.1, PKK59320.1
OG0000251	PKC55153.1, PKC56615.1, PKC56814.1, PKC58597.1, PKC59583.1, PKC68584.1, PKC72993.1	PKY48200.1, PKY61501.1, PKY62307.1	PKB93464.1, PKB93777.1, PKB94870.1, PKB96211.1, PKB98804.1, PKC02429.1, PKC13530.1	PKK56191.1, PKK63666.1
OG0000252	PKC56316.1, PKC59828.1, PKC61099.1, PKC65024.1, PKC65435.1, PKC72138.1	PKY48190.1, PKY55583.1, PKY55852.1, PKY55949.1, PKY60972.1	PKB94828.1, PKB95948.1, PKB97903.1, PKB98548.1, PKC10294.1	PKK61484.1, PKK69455.1, PKK77448.1
OG0000253	PKC58033.1, PKC58772.1, PKC62685.1, PKC65160.1, PKC65332.1	PKY38719.1, PKY43878.1, PKY52926.1, PKY55125.1, PKY55574.1, PKY58478.1	PKB92339.1, PKB96072.1, PKB99741.1, PKC03131.1, PKC10926.1, PKC15474.1	PKK63091.1, PKK68615.1
OG0000254	PKC58527.1	PKY50869.1	PKB97038.1, PKC03503.1	PKK41070.1, PKK55821.1, PKK56297.1, PKK56352.1, PKK57646.1, PKK59980.1, PKK62764.1, PKK63668.1, PKK65029.1, PKK71100.1, PKK71530.1, PKK72901.1, PKK74138.1, PKK76469.1, PKK77326.1
OG0000255	PKC59366.1, PKC66373.1, PKC69193.1, PKC74018.1	PKY49351.1, PKY54351.1, PKY54702.1, PKY55961.1	PKB95642.1, PKB97497.1, PKC00788.1, PKC07232.1, PKC07235.1, PKC13716.1	PKK59818.1, PKK64734.1, PKK70003.1, PKK71593.1, PKK79255.1
OG0000256	PKC60754.1, PKC61565.1	PKY45718.1, PKY56782.1, PKY57187.1, PKY58588.1, PKY59138.1, PKY59333.1, PKY59369.1, PKY59435.1, PKY60050.1, PKY60199.1, PKY60887.1, PKY62653.1, PKY63000.1, PKY63092.1, PKY63520.1	PKB98397.1, PKC00063.1
OG0000257	PKC60949.1		PKB92647.1, PKB93225.1, PKB93498.1, PKB96121.1, PKB97102.1, PKB97508.1, PKC00417.1, PKC00667.1, PKC01237.1, PKC10213.1, PKC12042.1, PKC13133.1, PKC13137.1, PKC13138.1	PKK55545.1, PKK61933.1, PKK64122.1, PKK69349.1
OG0000258	PKC64921.1, PKC70928.1, PKC76243.1, PKC76256.1	PKY38961.1, PKY61955.1	PKB97631.1, PKC01311.1, PKC08957.1, PKC11156.1	PKK55803.1, PKK57145.1, PKK59379.1, PKK59633.1, PKK59931.1, PKK64727.1, PKK73348.1, PKK73349.1, PKK80111.1
OG0000259	PKC71327.1, PKC71328.1, PKC71332.1, PKC71335.1	PKY42765.1, PKY42768.1, PKY48827.1, PKY48828.1, PKY48829.1, PKY48830.1, PKY48831.1	PKC05069.1, PKC05074.1, PKC05076.1, PKC05078.1, PKC06630.1	PKK71751.1, PKK71753.1, PKK71757.1
OG0000260	PKC75696.1, PKC75697.1, PKC75699.1, PKC75700.1	PKY44473.1, PKY44474.1, PKY44476.1, PKY44477.1, PKY47117.1, PKY47119.1, PKY47120.1	PKC11900.1, PKC11901.1, PKC11903.1, PKC11904.1	PKK79455.1, PKK79456.1, PKK79458.1, PKK79459.1
OG0000261		PKY37782.1, PKY38180.1, PKY46668.1, PKY47140.1, PKY49265.1, PKY49401.1, PKY50508.1, PKY51268.1, PKY51958.1, PKY53526.1, PKY55060.1	PKC03113.1, PKC05082.1, PKC10498.1, PKC11652.1, PKC13682.1	PKK63478.1, PKK64183.1, PKK66132.1
OG0000262			PKB91703.1, PKB92067.1, PKB92256.1, PKB92721.1, PKB92722.1, PKB92916.1, PKB93367.1, PKB93944.1, PKB94084.1, PKB94309.1, PKB94411.1, PKB94476.1, PKB94993.1, PKB97028.1, PKB97195.1, PKB97828.1, PKB98835.1, PKC01890.1, PKC04995.1
OG0000263	PKC50079.1, PKC52933.1, PKC55630.1	PKY49909.1, PKY56075.1, PKY57073.1, PKY59123.1, PKY60787.1, PKY62001.1	PKB91864.1, PKB95057.1, PKB97598.1, PKB99307.1, PKC12227.1	PKK49085.1, PKK59241.1, PKK63021.1, PKK63664.1
OG0000264	PKC50359.1, PKC51009.1	PKY58732.1, PKY61599.1, PKY62194.1	PKB97561.1	PKK48220.1, PKK48277.1, PKK48621.1, PKK55561.1, PKK55617.1, PKK55816.1, PKK56980.1, PKK57159.1, PKK58434.1, PKK60861.1, PKK63190.1, PKK63588.1
OG0000265	PKC50426.1, PKC50688.1, PKC52005.1, PKC52673.1, PKC52907.1, PKC53318.1, PKC53715.1, PKC56810.1, PKC59068.1	PKY40598.1, PKY58312.1, PKY61065.1	PKB92321.1	PKK55654.1, PKK56316.1, PKK56835.1, PKK57274.1, PKK68365.1
OG0000266	PKC50830.1, PKC51769.1, PKC51785.1, PKC53218.1, PKC53690.1, PKC54608.1, PKC58041.1, PKC60885.1, PKC61338.1		PKB91984.1, PKB92418.1, PKB92803.1, PKB94194.1, PKB96644.1, PKB97268.1	PKK40766.1, PKK55864.1, PKK57654.1
OG0000267	PKC51024.1, PKC52983.1, PKC54453.1, PKC55436.1	PKY44321.1, PKY48906.1, PKY49454.1, PKY49856.1, PKY52691.1, PKY53919.1, PKY56212.1, PKY57413.1, PKY58648.1, PKY58869.1, PKY62353.1, PKY62862.1		PKK55356.1, PKK56768.1
OG0000268	PKC51039.1, PKC56564.1, PKC56903.1, PKC57212.1, PKC57957.1, PKC58030.1, PKC58589.1, PKC58858.1	PKY46307.1, PKY59357.1, PKY62550.1		PKK55752.1, PKK57368.1, PKK58068.1, PKK61831.1, PKK66375.1, PKK68605.1, PKK71493.1
OG0000269	PKC51333.1, PKC52019.1, PKC53584.1, PKC53806.1, PKC54588.1, PKC55077.1	PKY45386.1, PKY51471.1, PKY62668.1, PKY62849.1	PKB92547.1, PKB92634.1, PKB96985.1, PKB99992.1, PKC07800.1	PKK58336.1, PKK66820.1, PKK77730.1
OG0000270	PKC51453.1, PKC62772.1, PKC64247.1, PKC66573.1, PKC72265.1, PKC75143.1		PKB94690.1, PKB96941.1, PKB97180.1, PKB98547.1, PKB99488.1, PKC03071.1, PKC03235.1, PKC10558.1	PKK56968.1, PKK56969.1, PKK62414.1, PKK66500.1
OG0000271	PKC51483.1, PKC52598.1, PKC52739.1, PKC52885.1, PKC54396.1, PKC56184.1, PKC56715.1, PKC64254.1	PKY58130.1, PKY61025.1	PKB94719.1, PKB96734.1, PKB96854.1, PKB97199.1	PKK34577.1, PKK43815.1, PKK55287.1, PKK55651.1
OG0000272	PKC51545.1	PKY57631.1, PKY58260.1, PKY58271.1, PKY63341.1	PKB92157.1, PKB96774.1, PKB98629.1, PKC04823.1	PKK43319.1, PKK55994.1, PKK56167.1, PKK56767.1, PKK57140.1, PKK57142.1, PKK57184.1, PKK57438.1, PKK58274.1
OG0000273	PKC51764.1, PKC52072.1, PKC52073.1, PKC70437.1	PKY44261.1, PKY44543.1, PKY45026.1, PKY45027.1, PKY60899.1	PKB93218.1, PKB94420.1, PKC13244.1	PKK65532.1, PKK65533.1, PKK65534.1, PKK68167.1, PKK73519.1, PKK80470.1
OG0000274	PKC51827.1, PKC53938.1, PKC54001.1, PKC54920.1, PKC54990.1, PKC54996.1, PKC60085.1, PKC62545.1	PKY52797.1, PKY54532.1, PKY55667.1, PKY57235.1, PKY58701.1, PKY62379.1	PKC01752.1, PKC02793.1, PKC03811.1	PKK61207.1
OG0000275	PKC52016.1, PKC52273.1, PKC53155.1, PKC54091.1	PKY56360.1, PKY57832.1, PKY60789.1, PKY63379.1	PKB96582.1	PKK55938.1, PKK56451.1, PKK57291.1, PKK57932.1, PKK59547.1, PKK66770.1, PKK67347.1, PKK68503.1, PKK78218.1
OG0000276	PKC52114.1, PKC54036.1, PKC56982.1, PKC61245.1, PKC73742.1		PKB91707.1, PKB92303.1, PKB92491.1, PKB95080.1, PKB96862.1, PKB96880.1, PKB97407.1, PKB97628.1, PKC01245.1, PKC01492.1, PKC01911.1, PKC02156.1	PKK61682.1
OG0000277	PKC52148.1, PKC53734.1, PKC54658.1, PKC68168.1	PKY60840.1	PKB92069.1, PKB93306.1, PKB95378.1, PKB95811.1, PKB97348.1, PKB97349.1, PKC05399.1, PKC13058.1, PKC13961.1	PKK42135.1, PKK61994.1, PKK71244.1, PKK71363.1
OG0000278	PKC52443.1, PKC53789.1, PKC54504.1	PKY47885.1, PKY53525.1, PKY54969.1	PKB92505.1, PKB94353.1, PKB97951.1, PKC00280.1, PKC06343.1, PKC08293.1	PKK57845.1, PKK62363.1, PKK62364.1, PKK63290.1, PKK64648.1, PKK73680.1
OG0000279	PKC52478.1, PKC54163.1, PKC71821.1	PKY42677.1, PKY43419.1, PKY48518.1, PKY49158.1, PKY49591.1, PKY49647.1, PKY57074.1, PKY58270.1, PKY60455.1	PKB98869.1, PKC13048.1	PKK58036.1, PKK58780.1, PKK61176.1, PKK78227.1
OG0000280	PKC52826.1, PKC52827.1, PKC55498.1	PKY44054.1, PKY56021.1, PKY58652.1, PKY59746.1, PKY60003.1	PKB94007.1, PKB94008.1	PKK55544.1, PKK56746.1, PKK56944.1, PKK57477.1, PKK58041.1, PKK58697.1, PKK59394.1, PKK71560.1
OG0000281	PKC53030.1, PKC53732.1, PKC54272.1, PKC57224.1	PKY48379.1, PKY56595.1, PKY61095.1	PKB92594.1, PKB93335.1, PKB95930.1, PKB97167.1, PKB99500.1, PKB99876.1	PKK57357.1, PKK60203.1, PKK60204.1, PKK64647.1, PKK65446.1
OG0000282	PKC53606.1, PKC58347.1	PKY41295.1, PKY47358.1, PKY47418.1, PKY54919.1, PKY55459.1, PKY56456.1, PKY56759.1, PKY57661.1, PKY58932.1, PKY59241.1, PKY59821.1, PKY60017.1, PKY62072.1, PKY62087.1		PKK62407.1, PKK66230.1
OG0000283	PKC53706.1, PKC54462.1, PKC55963.1, PKC57911.1, PKC61926.1	PKY53622.1, PKY56781.1, PKY59921.1	PKB93622.1, PKC02184.1, PKC06662.1	PKK55247.1, PKK55598.1, PKK57987.1, PKK59518.1, PKK64526.1, PKK67732.1, PKK73758.1
OG0000284	PKC53903.1, PKC54252.1, PKC56735.1, PKC58832.1, PKC62150.1, PKC62345.1, PKC63587.1	PKY48766.1, PKY50611.1, PKY51769.1, PKY55244.1, PKY58982.1, PKY63427.1, PKY63547.1	PKC04395.1	PKK60913.1, PKK62623.1, PKK71962.1
OG0000285	PKC54064.1, PKC56308.1, PKC56372.1, PKC56416.1, PKC58290.1, PKC66944.1	PKY40192.1, PKY52391.1, PKY54548.1, PKY56483.1	PKB99001.1, PKB99362.1, PKC02837.1, PKC03978.1	PKK57162.1, PKK59694.1, PKK72890.1, PKK73569.1
OG0000286	PKC54743.1, PKC59194.1, PKC66638.1	PKY39710.1, PKY48462.1, PKY50224.1, PKY50627.1, PKY53190.1, PKY58619.1, PKY58972.1, PKY58985.1, PKY60046.1, PKY63587.1	PKB92315.1, PKB94306.1, PKC05849.1, PKC07693.1	PKK60961.1
OG0000287	PKC54890.1, PKC56963.1, PKC57830.1	PKY47648.1, PKY57929.1, PKY57930.1, PKY59097.1, PKY61560.1	PKB91763.1, PKB94746.1, PKB96858.1, PKC00179.1, PKC03120.1, PKC05558.1, PKC11033.1, PKC14761.1, PKC18042.1	PKK57981.1
OG0000288	PKC54898.1, PKC55681.1, PKC57258.1, PKC60784.1, PKC70715.1	PKY56713.1, PKY57593.1, PKY58706.1, PKY61397.1, PKY61805.1, PKY62566.1, PKY62624.1	PKB92471.1, PKB94577.1, PKB94679.1	PKK56785.1, PKK57191.1, PKK59187.1
OG0000289	PKC55155.1, PKC58747.1, PKC60590.1, PKC70647.1	PKY54602.1, PKY60464.1	PKB94305.1, PKB94553.1, PKB96637.1, PKB99071.1, PKB99254.1, PKB99296.1, PKC05103.1, PKC06864.1, PKC09910.1	PKK59864.1, PKK63062.1, PKK65102.1
OG0000290	PKC55464.1, PKC55842.1, PKC59946.1, PKC61056.1, PKC61511.1, PKC64174.1, PKC64176.1, PKC67532.1	PKY45829.1, PKY46910.1, PKY46913.1, PKY59883.1	PKB93878.1, PKB96800.1, PKC00420.1, PKC05969.1, PKC17653.1	PKK61250.1
OG0000291	PKC55662.1	PKY54939.1, PKY55050.1	PKB92936.1, PKC02205.1, PKC16595.1	PKK42222.1, PKK46899.1, PKK55698.1, PKK56037.1, PKK56380.1, PKK58987.1, PKK58990.1, PKK60068.1, PKK60571.1, PKK63363.1, PKK64342.1, PKK68302.1
OG0000292	PKC55895.1, PKC66775.1, PKC68542.1	PKY48025.1, PKY49643.1, PKY56892.1	PKB92199.1, PKB95538.1, PKB96696.1, PKB96782.1, PKB97070.1, PKB97074.1, PKB97232.1, PKB98181.1, PKC03359.1	PKK60901.1, PKK62740.1, PKK63954.1
OG0000293	PKC56654.1, PKC61514.1, PKC64694.1, PKC74401.1	PKY60889.1, PKY62306.1	PKB92866.1, PKB93380.1, PKB94337.1, PKB94445.1, PKB97646.1, PKB98720.1, PKB99814.1, PKC17364.1	PKK41875.1, PKK54335.1, PKK56327.1, PKK61534.1
OG0000294	PKC56703.1, PKC58287.1, PKC61971.1, PKC69118.1, PKC75149.1	PKY40523.1, PKY56101.1, PKY58830.1, PKY60439.1	PKB99664.1, PKC03306.1, PKC06207.1, PKC11352.1	PKK77195.1, PKK77196.1, PKK79899.1, PKK79917.1, PKK79918.1
OG0000295	PKC58111.1, PKC71082.1, PKC71083.1, PKC71635.1	PKY38393.1, PKY38442.1, PKY39467.1, PKY39875.1, PKY42634.1, PKY42637.1, PKY43789.1, PKY49985.1, PKY51595.1, PKY52614.1, PKY56625.1	PKC15416.1	PKK71423.1, PKK78592.1
OG0000296	PKC58137.1, PKC65916.1, PKC66011.1, PKC66902.1, PKC66906.1	PKY41532.1, PKY42980.1, PKY51374.1, PKY51376.1	PKB98510.1, PKC07268.1, PKC07997.1, PKC09336.1, PKC14094.1	PKK61069.1, PKK61913.1, PKK67045.1, PKK70569.1
OG0000297	PKC58840.1, PKC59700.1	PKY43933.1, PKY46302.1, PKY51255.1, PKY51690.1, PKY52485.1, PKY52518.1, PKY52579.1, PKY53048.1, PKY54224.1, PKY55294.1, PKY55306.1, PKY55318.1, PKY56492.1, PKY57115.1, PKY60175.1	PKB91757.1
OG0000298	PKC59807.1, PKC61884.1, PKC71115.1	PKY47050.1, PKY48794.1, PKY55436.1, PKY55437.1, PKY55439.1, PKY56569.1, PKY57108.1, PKY57109.1, PKY60939.1	PKB96118.1, PKB96722.1, PKC11581.1	PKK57412.1, PKK78595.1, PKK78596.1
OG0000299	PKC61016.1	PKY39601.1, PKY48384.1, PKY49362.1, PKY50385.1, PKY50775.1, PKY52541.1, PKY52639.1, PKY55158.1, PKY55978.1, PKY56376.1, PKY59472.1, PKY59868.1, PKY59977.1	PKB95176.1	PKK58529.1, PKK59890.1, PKK71067.1
OG0000300	PKC61256.1	PKY54938.1	PKC01934.1	PKK64750.1, PKK69577.1, PKK70878.1, PKK70879.1, PKK70927.1, PKK71075.1, PKK73477.1, PKK73478.1, PKK73480.1, PKK74553.1, PKK74706.1, PKK75898.1, PKK78495.1, PKK80179.1, PKK80621.1
OG0000301	PKC61823.1, PKC64961.1, PKC65366.1	PKY50372.1, PKY54700.1, PKY55451.1, PKY58957.1	PKB98488.1, PKB98816.1, PKC02280.1, PKC06852.1, PKC07984.1, PKC09381.1, PKC10147.1	PKK62470.1, PKK71902.1, PKK72053.1, PKK72078.1
OG0000302	PKC64238.1		PKC04311.1, PKC13922.1	PKK56995.1, PKK59500.1, PKK59649.1, PKK59921.1, PKK59968.1, PKK60138.1, PKK60468.1, PKK63003.1, PKK63808.1, PKK65041.1, PKK67830.1, PKK70335.1, PKK70893.1, PKK72487.1, PKK77131.1
OG0000303	PKC64351.1	PKY49619.1, PKY59108.1, PKY59809.1, PKY62333.1	PKB92124.1, PKC02276.1	PKK41041.1, PKK55786.1, PKK55981.1, PKK56751.1, PKK59941.1, PKK59942.1, PKK61465.1, PKK62134.1, PKK64075.1, PKK69977.1, PKK71028.1
OG0000304	PKC67495.1, PKC67496.1, PKC67497.1, PKC70663.1, PKC70664.1	PKY41387.1, PKY41388.1, PKY47130.1, PKY47131.1, PKY52825.1, PKY54175.1, PKY54176.1, PKY54177.1	PKC11283.1, PKC11284.1, PKC14969.1, PKC14970.1	PKK60448.1
OG0000305	PKC67748.1, PKC70308.1	PKY56557.1, PKY57958.1, PKY58647.1, PKY59243.1, PKY61276.1, PKY63097.1	PKB98559.1, PKC09663.1	PKK56908.1, PKK59417.1, PKK64420.1, PKK69132.1, PKK72265.1, PKK72751.1, PKK72780.1, PKK78973.1
OG0000306	PKC70034.1, PKC70470.1, PKC71100.1, PKC76515.1	PKY41166.1, PKY42079.1, PKY51220.1, PKY53949.1	PKC06414.1, PKC09412.1, PKC12744.1, PKC14373.1, PKC15432.1	PKK60940.1, PKK69638.1, PKK73904.1, PKK78575.1, PKK78935.1
OG0000307	PKC70268.1	PKY39637.1, PKY48010.1, PKY51271.1, PKY53584.1, PKY60209.1, PKY62517.1	PKB96664.1, PKC03637.1, PKC04772.1, PKC13494.1	PKK59190.1, PKK61693.1, PKK63990.1, PKK64466.1, PKK68271.1, PKK70753.1, PKK76044.1
OG0000308	PKC50056.1, PKC50268.1, PKC50660.1, PKC50791.1, PKC51070.1, PKC51225.1, PKC51290.1, PKC51337.1, PKC51345.1, PKC51373.1, PKC51415.1, PKC51605.1, PKC52011.1, PKC52079.1, PKC52151.1, PKC52630.1, PKC52979.1
OG0000309	PKC50148.1, PKC58261.1	PKY45873.1, PKY47187.1, PKY51775.1, PKY55883.1, PKY57635.1	PKB99702.1, PKC00603.1	PKK55778.1, PKK55944.1, PKK56078.1, PKK56315.1, PKK56667.1, PKK57470.1, PKK60767.1, PKK70214.1
OG0000310	PKC50245.1, PKC60343.1	PKY57377.1	PKB92844.1, PKB93531.1, PKB95229.1, PKB99034.1, PKC06333.1, PKC11710.1	PKK44882.1, PKK56464.1, PKK56625.1, PKK58887.1, PKK62863.1, PKK63271.1, PKK65836.1, PKK75679.1
OG0000311	PKC50488.1, PKC51608.1, PKC53461.1, PKC56627.1, PKC73410.1	PKY59409.1	PKB91861.1, PKB95352.1, PKB96138.1, PKB96813.1, PKC00613.1, PKC12110.1	PKK46164.1, PKK57119.1, PKK58611.1, PKK58662.1, PKK61852.1
OG0000312	PKC50529.1, PKC53501.1, PKC53514.1, PKC57636.1, PKC58890.1	PKY59658.1, PKY60102.1, PKY60924.1, PKY61383.1, PKY61819.1, PKY62064.1	PKB96570.1, PKB97907.1, PKB99406.1	PKK57996.1, PKK59128.1, PKK60877.1
OG0000313	PKC50704.1, PKC51105.1, PKC55258.1, PKC61811.1	PKY54338.1, PKY60311.1	PKB93109.1, PKB95880.1, PKC01533.1, PKC03006.1	PKK57304.1, PKK59866.1, PKK59876.1, PKK59969.1, PKK60237.1, PKK63107.1, PKK67342.1
OG0000314	PKC50888.1, PKC51753.1, PKC52859.1, PKC54521.1, PKC55638.1, PKC64972.1, PKC74043.1		PKB92187.1, PKB93180.1, PKB93909.1, PKB94072.1	PKK55858.1, PKK56984.1, PKK57344.1, PKK61395.1, PKK63440.1, PKK72712.1
OG0000315	PKC51759.1, PKC51841.1, PKC59575.1, PKC65455.1, PKC69314.1	PKY38894.1, PKY46943.1, PKY58289.1, PKY58755.1	PKB93238.1, PKB98942.1, PKC01903.1, PKC05280.1, PKC06976.1	PKK64691.1, PKK75276.1, PKK75329.1
OG0000316	PKC51839.1, PKC52149.1, PKC58031.1, PKC58451.1	PKY51264.1, PKY61376.1, PKY61419.1, PKY61887.1	PKB92034.1	PKK47164.1, PKK55542.1, PKK59607.1, PKK61090.1, PKK65128.1, PKK68460.1, PKK71494.1, PKK75475.1
OG0000317	PKC51911.1, PKC54327.1, PKC57479.1, PKC67008.1	PKY39722.1, PKY42213.1, PKY48699.1, PKY50444.1, PKY51082.1, PKY55211.1, PKY57815.1, PKY60653.1	PKB95001.1	PKK39102.1, PKK59594.1, PKK61036.1, PKK64921.1
OG0000318	PKC52293.1, PKC53009.1	PKY39894.1, PKY44767.1, PKY48160.1, PKY55680.1, PKY56246.1, PKY58858.1, PKY61490.1, PKY63326.1	PKB95524.1, PKB96984.1	PKK56678.1, PKK58495.1, PKK60269.1, PKK62346.1, PKK63781.1
OG0000319	PKC52332.1, PKC54917.1, PKC58056.1, PKC63927.1, PKC70428.1		PKB93793.1, PKB96628.1, PKC04898.1	PKK57441.1, PKK57618.1, PKK58612.1, PKK59121.1, PKK59342.1, PKK59535.1, PKK60434.1, PKK61077.1, PKK78230.1
OG0000320	PKC52398.1, PKC54247.1, PKC58909.1, PKC63493.1, PKC69338.1, PKC70140.1, PKC70160.1, PKC70165.1	PKY42355.1, PKY56686.1	PKB94654.1	PKK56829.1, PKK59471.1, PKK59587.1, PKK68844.1, PKK75096.1, PKK80591.1
OG0000321	PKC52445.1, PKC54304.1, PKC54983.1	PKY53522.1, PKY63529.1	PKB94787.1, PKB96352.1	PKK55776.1, PKK56043.1, PKK56932.1, PKK57616.1, PKK62010.1, PKK62011.1, PKK67854.1, PKK67855.1, PKK75346.1, PKK75347.1
OG0000322	PKC52516.1, PKC61107.1, PKC72147.1		PKB91648.1, PKB91889.1, PKB92819.1, PKB92836.1, PKB96794.1, PKC08109.1	PKK47327.1, PKK55640.1, PKK56026.1, PKK57861.1, PKK59589.1, PKK63407.1, PKK74509.1, PKK75917.1
OG0000323	PKC52886.1, PKC53781.1, PKC64692.1, PKC67208.1, PKC73437.1	PKY42847.1, PKY56814.1, PKY60319.1, PKY61013.1, PKY61295.1, PKY61296.1, PKY61749.1, PKY63123.1, PKY63177.1	PKB93860.1, PKC00929.1, PKC03317.1
OG0000324	PKC52904.1, PKC53560.1, PKC54761.1, PKC56940.1, PKC59921.1, PKC60832.1	PKY60616.1, PKY60710.1, PKY61954.1	PKB96761.1, PKC05222.1, PKC17818.1, PKC17927.1	PKK41748.1, PKK53801.1, PKK57564.1, PKK62082.1
OG0000325	PKC53322.1, PKC55957.1, PKC58503.1, PKC65912.1, PKC71287.1	PKY44785.1, PKY57409.1	PKB94561.1, PKB95165.1, PKB98170.1, PKB98192.1, PKB99603.1, PKC02222.1, PKC02223.1, PKC07263.1, PKC17425.1	PKK56398.1
OG0000326	PKC53365.1, PKC53554.1, PKC53555.1, PKC56853.1, PKC60591.1	PKY56989.1, PKY58302.1, PKY61388.1	PKB95216.1, PKB95578.1, PKB95838.1, PKB96636.1, PKB99253.1, PKC02630.1	PKK56942.1, PKK77600.1, PKK78887.1
OG0000327	PKC54024.1, PKC55563.1, PKC57498.1, PKC63043.1	PKY39321.1, PKY48696.1, PKY50482.1, PKY58846.1, PKY60808.1	PKB93989.1, PKC00568.1, PKC07484.1, PKC13294.1, PKC15787.1	PKK64599.1, PKK64972.1, PKK74466.1
OG0000328	PKC54056.1, PKC54937.1, PKC55641.1, PKC56087.1, PKC68444.1, PKC70616.1	PKY46204.1, PKY51560.1, PKY53998.1, PKY54285.1, PKY54286.1, PKY54288.1, PKY59791.1	PKB92304.1, PKB95416.1, PKB97464.1, PKC00773.1
OG0000329	PKC54211.1, PKC54764.1, PKC56423.1, PKC71985.1	PKY43668.1, PKY47711.1, PKY53561.1, PKY55134.1, PKY59495.1, PKY60326.1	PKB92891.1, PKB95254.1, PKB96558.1, PKB97720.1	PKK74691.1, PKK75966.1, PKK77114.1
OG0000330	PKC54309.1, PKC55992.1, PKC57836.1	PKY46612.1, PKY49987.1, PKY57312.1, PKY61769.1	PKB95203.1, PKB95696.1, PKB95804.1, PKB95857.1, PKB97220.1, PKB97891.1, PKC11673.1, PKC14556.1	PKK57180.1, PKK65485.1
OG0000331	PKC54406.1, PKC56095.1, PKC56096.1, PKC57391.1, PKC61671.1, PKC62778.1, PKC67984.1	PKY41975.1, PKY49235.1, PKY55341.1	PKB98811.1, PKC06566.1, PKC13240.1, PKC14097.1	PKK61925.1, PKK63574.1, PKK80541.1
OG0000332	PKC54635.1, PKC54727.1, PKC55396.1, PKC55960.1, PKC63551.1, PKC72394.1	PKY39193.1, PKY62865.1, PKY63466.1	PKB94491.1, PKB95560.1, PKB97798.1, PKB98132.1, PKB99069.1	PKK61106.1, PKK67070.1, PKK76809.1
OG0000333	PKC54868.1, PKC55797.1, PKC64326.1	PKY43465.1, PKY56851.1, PKY59747.1, PKY60021.1, PKY61551.1	PKB94180.1, PKB97925.1, PKC01758.1, PKC10060.1, PKC12121.1	PKK55491.1, PKK56200.1, PKK57098.1, PKK57347.1
OG0000334	PKC54886.1	PKY45515.1, PKY47316.1, PKY53011.1, PKY54847.1, PKY59530.1, PKY61215.1, PKY62981.1, PKY63498.1	PKB91803.1, PKB92326.1, PKC10146.1	PKK55241.1, PKK56886.1, PKK57150.1, PKK57459.1, PKK62524.1
OG0000335	PKC54998.1, PKC62311.1, PKC62312.1	PKY54495.1, PKY55204.1, PKY57896.1, PKY60174.1, PKY60343.1, PKY60853.1, PKY61161.1, PKY61534.1, PKY61696.1, PKY62399.1	PKC07008.1, PKC08280.1, PKC12149.1	PKK65844.1
OG0000336	PKC55030.1, PKC56768.1, PKC57278.1	PKY40649.1, PKY59476.1, PKY61186.1, PKY63489.1	PKB93233.1, PKB97108.1	PKK55681.1, PKK55859.1, PKK58208.1, PKK58370.1, PKK59015.1, PKK60112.1, PKK60512.1, PKK75265.1
OG0000337	PKC55092.1, PKC57613.1, PKC59040.1, PKC64408.1, PKC66512.1, PKC67485.1	PKY49639.1, PKY52258.1, PKY53239.1, PKY60329.1	PKB93411.1, PKB94824.1, PKC02490.1, PKC02625.1, PKC03269.1, PKC10698.1	PKK61119.1
OG0000338	PKC55093.1, PKC57612.1, PKC59041.1, PKC61872.1, PKC66200.1	PKY52161.1, PKY53238.1	PKB95185.1, PKB97460.1	PKK41586.1, PKK47269.1, PKK56471.1, PKK66106.1, PKK66772.1, PKK69928.1, PKK73453.1, PKK77037.1
OG0000339	PKC55099.1, PKC63480.1	PKY56261.1, PKY56419.1, PKY58180.1, PKY59564.1, PKY62138.1, PKY62276.1, PKY63537.1	PKC16476.1	PKK55400.1, PKK56140.1, PKK56338.1, PKK57316.1, PKK58558.1, PKK62845.1, PKK67545.1
OG0000340	PKC55156.1, PKC58048.1, PKC62443.1	PKY49533.1	PKB94301.1, PKB95872.1, PKB96694.1, PKC00554.1, PKC17684.1	PKK55661.1, PKK57220.1, PKK59204.1, PKK63043.1, PKK66261.1, PKK66293.1, PKK71789.1, PKK77944.1
OG0000341	PKC55167.1, PKC62408.1, PKC64308.1, PKC64998.1	PKY39323.1, PKY57545.1	PKB98068.1, PKC10410.1	PKK58938.1, PKK62550.1, PKK64974.1, PKK64982.1, PKK67989.1, PKK71645.1, PKK73800.1, PKK74463.1, PKK79039.1
OG0000342	PKC55668.1, PKC56289.1, PKC58464.1, PKC64005.1	PKY40301.1, PKY54917.1, PKY58489.1	PKC03132.1, PKC05301.1, PKC11544.1, PKC13107.1	PKK44011.1, PKK56629.1, PKK64264.1, PKK68446.1, PKK73282.1, PKK75858.1
OG0000343	PKC55815.1, PKC57605.1, PKC59240.1, PKC66349.1	PKY61194.1, PKY63351.1	PKB93958.1, PKB97217.1, PKB97850.1, PKC10723.1	PKK57765.1, PKK57776.1, PKK59167.1, PKK59312.1, PKK61769.1, PKK62381.1, PKK77632.1
OG0000344	PKC56011.1	PKY45903.1, PKY46301.1, PKY49593.1, PKY57278.1, PKY60072.1, PKY60643.1	PKB95353.1	PKK55876.1, PKK57266.1, PKK57600.1, PKK58658.1, PKK58775.1, PKK59716.1, PKK59734.1, PKK63419.1, PKK78229.1
OG0000345	PKC56081.1, PKC67011.1, PKC73349.1, PKC74141.1	PKY60682.1, PKY61192.1	PKB93502.1, PKB98581.1, PKC03754.1	PKK55695.1, PKK55962.1, PKK56358.1, PKK56365.1, PKK59908.1, PKK75288.1, PKK77715.1, PKK80834.1
OG0000346	PKC56119.1, PKC58411.1, PKC59136.1, PKC59137.1, PKC59957.1, PKC63495.1, PKC65458.1, PKC66716.1, PKC66717.1, PKC72794.1, PKC72795.1, PKC72805.1, PKC72806.1, PKC74059.1, PKC74061.1	PKY38897.1		PKK59932.1
OG0000347	PKC56121.1, PKC62163.1, PKC66539.1	PKY47674.1, PKY55546.1, PKY59264.1, PKY62421.1, PKY63118.1, PKY63299.1	PKC03522.1, PKC04079.1, PKC06248.1, PKC14757.1	PKK55620.1, PKK69936.1, PKK73099.1, PKK79393.1
OG0000348	PKC56256.1, PKC57693.1, PKC59843.1, PKC60592.1, PKC68975.1, PKC69112.1	PKY38733.1, PKY56438.1	PKB99039.1, PKC04410.1, PKC04660.1, PKC06200.1	PKK70881.1, PKK70929.1, PKK74390.1, PKK79905.1, PKK80717.1
OG0000349	PKC56519.1		PKB95334.1, PKB96760.1, PKB99137.1, PKC00141.1, PKC01306.1, PKC03445.1, PKC03552.1, PKC04791.1, PKC05274.1, PKC06664.1, PKC07127.1, PKC07968.1, PKC11942.1, PKC12169.1, PKC14262.1, PKC15096.1
OG0000350	PKC57868.1, PKC59551.1, PKC59552.1	PKY45977.1, PKY45979.1, PKY45981.1, PKY45983.1	PKB96758.1, PKB99638.1, PKC03966.1, PKC03967.1	PKK62654.1, PKK66962.1, PKK66963.1, PKK68715.1, PKK71709.1, PKK71710.1
OG0000351	PKC59025.1, PKC61077.1, PKC61146.1, PKC72158.1, PKC72725.1	PKY47557.1, PKY53379.1, PKY57887.1	PKC05699.1, PKC07119.1, PKC07743.1, PKC12860.1	PKK60238.1, PKK62226.1, PKK66952.1, PKK74143.1, PKK77460.1
OG0000352	PKC59984.1, PKC69302.1		PKB94795.1, PKB94997.1, PKB98549.1, PKB99338.1, PKC03391.1	PKK56251.1, PKK58316.1, PKK58317.1, PKK60036.1, PKK60858.1, PKK61726.1, PKK62911.1, PKK65759.1, PKK71592.1, PKK75151.1
OG0000353	PKC60080.1, PKC68435.1, PKC68438.1	PKY49364.1, PKY56691.1, PKY56692.1, PKY58026.1, PKY58027.1	PKB99212.1, PKC03416.1, PKC03633.1, PKC04431.1, PKC04434.1	PKK61279.1, PKK61829.1, PKK74688.1, PKK78214.1
OG0000354	PKC60127.1, PKC68284.1	PKY42802.1, PKY43833.1, PKY48216.1, PKY48217.1, PKY49631.1, PKY58609.1, PKY59566.1, PKY60583.1, PKY60963.1, PKY61627.1, PKY62967.1	PKB99721.1, PKC02218.1, PKC07007.1	PKK71685.1
OG0000355	PKC60462.1, PKC60692.1, PKC62132.1, PKC62530.1, PKC64954.1	PKY45431.1	PKB95451.1, PKB95608.1, PKB95734.1, PKB96005.1, PKB96592.1, PKB97157.1, PKB97405.1, PKC01717.1, PKC04148.1, PKC15528.1, PKC16275.1
OG0000356	PKC61116.1, PKC61196.1, PKC61197.1, PKC61200.1, PKC67658.1	PKY41966.1, PKY41970.1, PKY50146.1, PKY51993.1	PKB97128.1, PKB98983.1, PKB99110.1, PKC15348.1	PKK60696.1, PKK67527.1, PKK67532.1, PKK70516.1
OG0000357	PKC61827.1, PKC66514.1, PKC70584.1	PKY51654.1, PKY51732.1, PKY55838.1, PKY57967.1	PKB97772.1, PKC01742.1, PKC10696.1, PKC10704.1	PKK56916.1, PKK58714.1, PKK59832.1, PKK62787.1, PKK70605.1, PKK71932.1
OG0000358	PKC64421.1, PKC72228.1, PKC72229.1, PKC72230.1	PKY41862.1, PKY52099.1, PKY52100.1, PKY54426.1, PKY56016.1, PKY56237.1, PKY62169.1	PKC11686.1, PKC11689.1, PKC11690.1	PKK58163.1, PKK65933.1, PKK76669.1
OG0000359	PKC64745.1, PKC69797.1, PKC69798.1, PKC71061.1	PKY45922.1, PKY50335.1, PKY53508.1, PKY54474.1, PKY54681.1	PKC04544.1, PKC05508.1, PKC05509.1, PKC11853.1	PKK64522.1, PKK64846.1, PKK73858.1, PKK73859.1
OG0000360	PKC67639.1, PKC76492.1	PKY40672.1, PKY52110.1, PKY55638.1, PKY57084.1, PKY58119.1, PKY58120.1	PKB96823.1, PKB96927.1, PKC00843.1, PKC01375.1, PKC05952.1, PKC09395.1, PKC15411.1	PKK57734.1, PKK74609.1
OG0000361	PKC69826.1, PKC72067.1, PKC72068.1, PKC72069.1, PKC72070.1	PKY43656.1, PKY55047.1, PKY58067.1, PKY59941.1, PKY59942.1	PKC16592.1, PKC16593.1, PKC16598.1	PKK68092.1, PKK68097.1, PKK68098.1, PKK68099.1
OG0000362	PKC70747.1	PKY45514.1	PKB92676.1, PKB95308.1, PKC00263.1, PKC03279.1, PKC05112.1, PKC08310.1, PKC10481.1, PKC11681.1, PKC16137.1, PKC16380.1, PKC17041.1	PKK56307.1, PKK58171.1, PKK59498.1, PKK67831.1
OG0000363	PKC50121.1, PKC54525.1, PKC55358.1, PKC62915.1, PKC63026.1, PKC68691.1	PKY60586.1, PKY60589.1, PKY61962.1, PKY62240.1, PKY63003.1	PKB95928.1, PKC16882.1	PKK57628.1, PKK58916.1, PKK61078.1
OG0000364	PKC50222.1, PKC50323.1, PKC57377.1, PKC73697.1	PKY59261.1, PKY60634.1	PKB94212.1, PKB94263.1, PKB95851.1, PKB96222.1, PKC00075.1, PKC06447.1	PKK46788.1, PKK55258.1, PKK55548.1, PKK68724.1
OG0000365	PKC50226.1, PKC53586.1, PKC54213.1, PKC58345.1, PKC72162.1, PKC74055.1	PKY43741.1, PKY53244.1, PKY53245.1, PKY62350.1, PKY62608.1	PKB93296.1, PKB93489.1, PKB96208.1, PKC01653.1	PKK62273.1
OG0000366	PKC50274.1, PKC52314.1, PKC55198.1, PKC56600.1, PKC58096.1, PKC67314.1	PKY61646.1	PKB91725.1, PKB97913.1, PKC16984.1	PKK41183.1, PKK55676.1, PKK55926.1, PKK58464.1, PKK59782.1, PKK60456.1
OG0000367	PKC50755.1, PKC50882.1, PKC50894.1, PKC51004.1, PKC51484.1, PKC51810.1, PKC52878.1, PKC54062.1, PKC55277.1		PKB91776.1, PKB92723.1	PKK40879.1, PKK55625.1, PKK55910.1, PKK56168.1, PKK56458.1
OG0000368	PKC51023.1, PKC52468.1, PKC54242.1, PKC56742.1, PKC69164.1	PKY50616.1, PKY59515.1	PKB93612.1, PKB97036.1, PKB97040.1, PKC02850.1, PKC14913.1, PKC16211.1	PKK57552.1, PKK62706.1, PKK62707.1
OG0000369	PKC51213.1, PKC54630.1, PKC64020.1, PKC64364.1, PKC69308.1	PKY37970.1	PKB92816.1, PKB92970.1, PKB95363.1, PKB95814.1, PKB95849.1, PKB95979.1, PKB96331.1, PKC15635.1	PKK57302.1, PKK67605.1
OG0000370	PKC51303.1, PKC56722.1, PKC57449.1, PKC57458.1, PKC70206.1	PKY42195.1, PKY44223.1, PKY53969.1, PKY62815.1	PKB96580.1, PKC02501.1, PKC11761.1, PKC15303.1	PKK57294.1, PKK69076.1, PKK70888.1
OG0000371	PKC51394.1, PKC54891.1, PKC57551.1, PKC61202.1, PKC65027.1, PKC67374.1, PKC69510.1, PKC70179.1, PKC72256.1, PKC72603.1	PKY48113.1, PKY53661.1	PKB95233.1, PKB95974.1, PKB98968.1, PKC05319.1
OG0000372	PKC51818.1, PKC52879.1, PKC54389.1, PKC54715.1	PKY56977.1, PKY62832.1, PKY63436.1, PKY63439.1	PKB95212.1, PKB99105.1, PKC09690.1	PKK56272.1, PKK56631.1, PKK65303.1, PKK67539.1, PKK67540.1
OG0000373	PKC52095.1, PKC53189.1, PKC54784.1, PKC58120.1, PKC65827.1, PKC68187.1	PKY44371.1, PKY57628.1, PKY59933.1	PKB93227.1, PKB95196.1, PKB96003.1, PKC00003.1, PKC03145.1	PKK42894.1, PKK44019.1
OG0000374	PKC52131.1, PKC54183.1, PKC64427.1	PKY43626.1, PKY44225.1, PKY56351.1, PKY58835.1, PKY59440.1, PKY59634.1, PKY60471.1	PKB94656.1, PKB96215.1	PKK56814.1, PKK58401.1, PKK64031.1, PKK65462.1
OG0000375	PKC52270.1, PKC52866.1, PKC55857.1, PKC56071.1, PKC58083.1, PKC58516.1, PKC58795.1, PKC59141.1, PKC62014.1, PKC62928.1, PKC72132.1, PKC74527.1	PKY59584.1		PKK47766.1, PKK56780.1, PKK69122.1
OG0000376	PKC52636.1, PKC64751.1, PKC66891.1	PKY59236.1, PKY62906.1, PKY62911.1	PKB92747.1, PKB93430.1, PKB94701.1, PKB99321.1, PKB99498.1, PKC02549.1, PKC06211.1	PKK56196.1, PKK60523.1, PKK74094.1
OG0000377	PKC52651.1, PKC55200.1, PKC55201.1, PKC68347.1	PKY39546.1, PKY39547.1, PKY39548.1, PKY56674.1, PKY56999.1, PKY60838.1	PKC11451.1, PKC11452.1, PKC11453.1	PKK74788.1, PKK74789.1, PKK74790.1
OG0000378	PKC52670.1, PKC55732.1	PKY43461.1, PKY53222.1, PKY59727.1, PKY60904.1, PKY61857.1	PKB93647.1, PKB99792.1, PKC02094.1	PKK55260.1, PKK56123.1, PKK56594.1, PKK59157.1, PKK60075.1, PKK60109.1
OG0000379	PKC52869.1, PKC57824.1, PKC59540.1, PKC63930.1, PKC64245.1	PKY59341.1, PKY59342.1	PKB95285.1	PKK41158.1, PKK55750.1, PKK56405.1, PKK56551.1, PKK57263.1, PKK57657.1, PKK58052.1, PKK58478.1
OG0000380	PKC53007.1, PKC69134.1, PKC70608.1	PKY50076.1, PKY53917.1, PKY55610.1, PKY57976.1, PKY58105.1, PKY59643.1, PKY62078.1, PKY62084.1, PKY63331.1	PKB94516.1, PKC04237.1, PKC07433.1	PKK56518.1
OG0000381	PKC53235.1, PKC55340.1, PKC60531.1, PKC63859.1, PKC64577.1	PKY54591.1, PKY56832.1, PKY57619.1, PKY60725.1	PKB94979.1, PKC09225.1	PKK52349.1, PKK57882.1, PKK58415.1, PKK60294.1, PKK64079.1
OG0000382	PKC53268.1, PKC56039.1, PKC56781.1, PKC57198.1, PKC62012.1, PKC64608.1, PKC64965.1, PKC67352.1, PKC68553.1	PKY42314.1, PKY44298.1, PKY45902.1, PKY54721.1, PKY55731.1, PKY58033.1, PKY62039.1
OG0000383	PKC53349.1, PKC53397.1, PKC57289.1, PKC62498.1, PKC67761.1	PKY50209.1, PKY57090.1, PKY60404.1, PKY60431.1, PKY62939.1	PKB95412.1, PKC02851.1	PKK56704.1, PKK70805.1, PKK71026.1, PKK76628.1
OG0000384	PKC53359.1, PKC53741.1, PKC56612.1	PKY56695.1	PKB92877.1	PKK50300.1, PKK55327.1, PKK55763.1, PKK56183.1, PKK56383.1, PKK56710.1, PKK57929.1, PKK58523.1, PKK59097.1, PKK59098.1, PKK63638.1
OG0000385	PKC53816.1, PKC55838.1	PKY39645.1, PKY48876.1, PKY50621.1, PKY53175.1, PKY54032.1, PKY54484.1, PKY63033.1	PKB95650.1, PKB98139.1, PKB98140.1	PKK56013.1, PKK58777.1, PKK65028.1, PKK65778.1
OG0000386	PKC53823.1, PKC53824.1, PKC56334.1, PKC59503.1	PKY48514.1, PKY60637.1	PKB92981.1, PKB93002.1, PKB97814.1, PKB98853.1, PKC06142.1, PKC06774.1, PKC16752.1	PKK64956.1, PKK68087.1, PKK69002.1
OG0000387	PKC54019.1	PKY59190.1, PKY59191.1, PKY59739.1, PKY61916.1, PKY61970.1, PKY61980.1, PKY62020.1, PKY62348.1, PKY63583.1	PKB96702.1, PKB97541.1, PKB98415.1, PKC04065.1	PKK42436.1, PKK60496.1
OG0000388	PKC54295.1		PKB92757.1, PKB95283.1, PKB95901.1, PKB97504.1, PKB97981.1, PKB98009.1, PKB98106.1, PKB98531.1, PKC01613.1, PKC01680.1, PKC01834.1, PKC02694.1, PKC07752.1, PKC07888.1, PKC10815.1
OG0000389	PKC54468.1, PKC54837.1, PKC55515.1	PKY38239.1, PKY47146.1, PKY57208.1, PKY59993.1, PKY61947.1	PKB98160.1, PKB98164.1, PKC02981.1, PKC14449.1	PKK61165.1, PKK62467.1, PKK65939.1, PKK67212.1
OG0000390	PKC54519.1, PKC57000.1	PKY57674.1	PKB94293.1, PKB94829.1, PKB99118.1, PKC01382.1, PKC01566.1, PKC13165.1	PKK55550.1, PKK57676.1, PKK58295.1, PKK58881.1, PKK65170.1, PKK65416.1, PKK70992.1
OG0000391	PKC54703.1, PKC59011.1, PKC65407.1, PKC67066.1, PKC69706.1	PKY45424.1, PKY50588.1	PKB99545.1	PKK61972.1, PKK62095.1, PKK66125.1, PKK68466.1, PKK69429.1, PKK71887.1, PKK74411.1, PKK78401.1
OG0000392	PKC54876.1, PKC55034.1, PKC55428.1, PKC56390.1, PKC57330.1, PKC63402.1, PKC71622.1		PKB91875.1, PKB97734.1	PKK57374.1, PKK60266.1, PKK62726.1, PKK65254.1, PKK68635.1, PKK70745.1, PKK77796.1
OG0000393	PKC55025.1, PKC63010.1	PKY49949.1, PKY52292.1, PKY53006.1, PKY53931.1, PKY57719.1, PKY61838.1, PKY62251.1	PKC08993.1, PKC16319.1	PKK57246.1, PKK58506.1, PKK60842.1, PKK68557.1, PKK76691.1
OG0000394	PKC55183.1, PKC66370.1	PKY55529.1, PKY56883.1, PKY59088.1, PKY61420.1	PKB92582.1, PKB92731.1, PKB93154.1, PKB94474.1, PKC01644.1, PKC02355.1, PKC03905.1	PKK56778.1, PKK58456.1, PKK73740.1
OG0000395	PKC55214.1, PKC69973.1	PKY53855.1, PKY56766.1, PKY58357.1, PKY58525.1, PKY61476.1	PKB96899.1	PKK55331.1, PKK56348.1, PKK57278.1, PKK57910.1, PKK58026.1, PKK58508.1, PKK60278.1, PKK62289.1
OG0000396	PKC55248.1, PKC63048.1, PKC68239.1	PKY38045.1, PKY48691.1, PKY55493.1, PKY55495.1, PKY62294.1	PKB94919.1, PKC05328.1, PKC12212.1	PKK64592.1, PKK64594.1, PKK64667.1, PKK66805.1, PKK77230.1
OG0000397	PKC55256.1, PKC67527.1	PKY60043.1, PKY60312.1	PKB95879.1, PKC03005.1, PKC03158.1, PKC05960.1	PKK58142.1, PKK58412.1, PKK59867.1, PKK59877.1, PKK60566.1, PKK65148.1, PKK67343.1, PKK68510.1
OG0000398	PKC55404.1, PKC55802.1, PKC61380.1	PKY52409.1, PKY62274.1	PKB95315.1, PKC01024.1, PKC04808.1	PKK55261.1, PKK59987.1, PKK61191.1, PKK62248.1, PKK65713.1, PKK71149.1, PKK71249.1, PKK72402.1
OG0000399	PKC55905.1, PKC63546.1	PKY49232.1, PKY57373.1, PKY57644.1, PKY58930.1, PKY61870.1	PKB94283.1, PKB94284.1, PKB95270.1, PKB98023.1, PKC03997.1	PKK61141.1, PKK61332.1, PKK61602.1, PKK65671.1
OG0000400	PKC56901.1, PKC58743.1, PKC66553.1, PKC71564.1	PKY39410.1, PKY54166.1, PKY55798.1, PKY56497.1, PKY58637.1, PKY60769.1	PKB92669.1, PKB94717.1, PKB94721.1, PKB98345.1, PKC14030.1	PKK74404.1
OG0000401	PKC57583.1, PKC58937.1, PKC61961.1, PKC64385.1, PKC67995.1	PKY49997.1, PKY52375.1, PKY52654.1, PKY55366.1, PKY55634.1, PKY55635.1, PKY58221.1, PKY61596.1		PKK61445.1, PKK63678.1, PKK63683.1
OG0000402	PKC57956.1, PKC59147.1, PKC64916.1	PKY49032.1, PKY54653.1, PKY57634.1, PKY61636.1	PKB93228.1, PKB96989.1, PKB99148.1, PKC01028.1, PKC01394.1, PKC03559.1, PKC08482.1	PKK61205.1, PKK64723.1
OG0000403	PKC58567.1, PKC58568.1, PKC61022.1, PKC63439.1	PKY43103.1, PKY56270.1, PKY62277.1	PKC02057.1, PKC11780.1, PKC13931.1	PKK59907.1, PKK61100.1, PKK62763.1, PKK62766.1, PKK68422.1, PKK78192.1
OG0000404	PKC59302.1, PKC65813.1, PKC66778.1	PKY47152.1, PKY50432.1, PKY56331.1, PKY58282.1, PKY58741.1, PKY60302.1, PKY61075.1, PKY63407.1	PKB95824.1, PKC03362.1, PKC09036.1	PKK60603.1, PKK71465.1
OG0000405	PKC59842.1, PKC69313.1	PKY53639.1	PKB97916.1, PKB98102.1, PKC04885.1, PKC06769.1, PKC14883.1	PKK43740.1, PKK56375.1, PKK56750.1, PKK59180.1, PKK61060.1, PKK64036.1, PKK76169.1, PKK80533.1
OG0000406	PKC60521.1, PKC65795.1	PKY39258.1, PKY39260.1, PKY56467.1, PKY58640.1, PKY59442.1	PKC00509.1, PKC00510.1, PKC04453.1, PKC06596.1, PKC10547.1	PKK66487.1, PKK72141.1, PKK72144.1, PKK80678.1
OG0000407	PKC61592.1, PKC65790.1	PKY38091.1, PKY43531.1, PKY45739.1, PKY48925.1, PKY50626.1, PKY50669.1, PKY52149.1, PKY53511.1, PKY55796.1, PKY56808.1	PKB99971.1, PKC05984.1	PKK60775.1, PKK73779.1
OG0000408	PKC62407.1, PKC64309.1, PKC64997.1	PKY39324.1, PKY57546.1	PKB98067.1, PKC10409.1	PKK58937.1, PKK62551.1, PKK64975.1, PKK64981.1, PKK67988.1, PKK71646.1, PKK73799.1, PKK74462.1, PKK79040.1
OG0000409	PKC64957.1, PKC69473.1	PKY43633.1, PKY48452.1, PKY50569.1, PKY52147.1, PKY54214.1, PKY55794.1, PKY56568.1, PKY56974.1	PKB95758.1, PKB96952.1, PKC04372.1, PKC07452.1, PKC10223.1	PKK72050.1
OG0000410	PKC65894.1, PKC65896.1, PKC65899.1, PKC65900.1, PKC65901.1, PKC65902.1, PKC66415.1	PKY40505.1, PKY46507.1, PKY54379.1	PKC11095.1	PKK60208.1, PKK62503.1, PKK64575.1, PKK67309.1, PKK67314.1
OG0000411	PKC67254.1	PKY44682.1, PKY54265.1, PKY54715.1, PKY57906.1, PKY58808.1	PKB93149.1, PKB93545.1, PKB95290.1, PKB98244.1, PKB98245.1, PKC00719.1, PKC11944.1	PKK55551.1, PKK55806.1, PKK55896.1
OG0000412	PKC72034.1	PKY44967.1, PKY56529.1, PKY57255.1, PKY58492.1	PKB93024.1, PKB94060.1, PKB97438.1	PKK55456.1, PKK56620.1, PKK56981.1, PKK57199.1, PKK57276.1, PKK59016.1, PKK59184.1, PKK60647.1
OG0000413	PKC76392.1, PKC76394.1, PKC76397.1, PKC76400.1	PKY40811.1, PKY40814.1, PKY52255.1	PKC10302.1, PKC10303.1, PKC10306.1, PKC10309.1	PKK64493.1, PKK64494.1, PKK70553.1, PKK70557.1, PKK70558.1
OG0000414		PKY46304.1, PKY46305.1, PKY47231.1, PKY47331.1, PKY57371.1, PKY60092.1, PKY61063.1, PKY61635.1	PKB95751.1, PKB96485.1, PKC01263.1, PKC01850.1, PKC07266.1, PKC12319.1, PKC12320.1	PKK76503.1
OG0000415	PKC50446.1, PKC54343.1, PKC57322.1, PKC68456.1	PKY43853.1	PKB92280.1, PKB98654.1	PKK41306.1, PKK49965.1, PKK63439.1, PKK64721.1, PKK65992.1, PKK71017.1, PKK77924.1, PKK80681.1
OG0000416	PKC50483.1	PKY60695.1, PKY61240.1, PKY63197.1, PKY63230.1, PKY63279.1	PKB93593.1, PKB97188.1, PKC05017.1, PKC13900.1	PKK43710.1, PKK56582.1, PKK57096.1, PKK60263.1, PKK67806.1
OG0000417	PKC50487.1, PKC50586.1, PKC50779.1, PKC52748.1, PKC55173.1, PKC57398.1, PKC60939.1, PKC61658.1, PKC63515.1		PKB92912.1, PKB98946.1	PKK46679.1, PKK62456.1, PKK73588.1, PKK76489.1
OG0000418	PKC50516.1, PKC50767.1, PKC54031.1, PKC75998.1	PKY48133.1, PKY59354.1, PKY62811.1	PKB92214.1, PKB93373.1, PKB94215.1, PKB97308.1, PKC00930.1, PKC07868.1	PKK56991.1, PKK62992.1
OG0000419	PKC50544.1, PKC52363.1, PKC67763.1	PKY45937.1, PKY47884.1, PKY53897.1, PKY58546.1, PKY60592.1, PKY61795.1, PKY62814.1, PKY63255.1, PKY63449.1	PKB94171.1, PKB98689.1	PKK56387.1
OG0000420	PKC50571.1, PKC53961.1, PKC57894.1, PKC57895.1, PKC57896.1	PKY52766.1, PKY57693.1, PKY57694.1	PKB97276.1, PKC00182.1, PKC00183.1, PKC00184.1, PKC03585.1	PKK61160.1, PKK61161.1
OG0000421	PKC50980.1, PKC51660.1, PKC53882.1, PKC54033.1, PKC54414.1, PKC59714.1		PKB91990.1, PKB92186.1, PKB93487.1, PKB94740.1, PKB94769.1, PKB95048.1, PKB95504.1, PKC15240.1	PKK56169.1
OG0000422	PKC51015.1, PKC51693.1, PKC52726.1, PKC55499.1, PKC56537.1, PKC62986.1	PKY56224.1, PKY63168.1, PKY63619.1	PKB96379.1, PKB99156.1, PKC00421.1, PKC07796.1	PKK55547.1, PKK56742.1
OG0000423	PKC51131.1, PKC55386.1, PKC61978.1	PKY39175.1, PKY48110.1, PKY52783.1, PKY54074.1, PKY57042.1, PKY62658.1, PKY62932.1, PKY63419.1		PKK46229.1, PKK65694.1, PKK71599.1, PKK72112.1
OG0000424	PKC51204.1, PKC54646.1, PKC55550.1, PKC55551.1, PKC58253.1	PKY47018.1, PKY48111.1, PKY52743.1	PKB93005.1, PKB94879.1, PKB97089.1, PKC03368.1	PKK61447.1, PKK62666.1, PKK71585.1
OG0000425	PKC51243.1, PKC52104.1, PKC52792.1, PKC55614.1, PKC56229.1, PKC59749.1	PKY49850.1, PKY59830.1, PKY62093.1, PKY62094.1, PKY62737.1, PKY63025.1	PKB93407.1, PKC00545.1	PKK67895.1
OG0000426	PKC51832.1, PKC52788.1, PKC53338.1, PKC59225.1	PKY37542.1	PKB91695.1, PKB93078.1, PKB93666.1, PKB93875.1, PKB93883.1, PKB93955.1	PKK55603.1, PKK59315.1, PKK66534.1, PKK67207.1
OG0000427	PKC52256.1, PKC54992.1, PKC56625.1, PKC61207.1, PKC66040.1		PKB95987.1, PKB97163.1, PKC10291.1	PKK62165.1, PKK62415.1, PKK62866.1, PKK62872.1, PKK75308.1, PKK80504.1, PKK81001.1
OG0000428	PKC52260.1, PKC53210.1, PKC53630.1, PKC53633.1, PKC54300.1, PKC54301.1, PKC54865.1, PKC54889.1, PKC70577.1, PKC72895.1	PKY45921.1, PKY63525.1	PKB94206.1	PKK63155.1, PKK76952.1
OG0000429	PKC52261.1, PKC55407.1, PKC55898.1, PKC70148.1	PKY46622.1, PKY50870.1, PKY60546.1	PKB92534.1, PKB92537.1, PKB92737.1, PKC01406.1, PKC17645.1	PKK41056.1, PKK55692.1, PKK73204.1
OG0000430	PKC52462.1, PKC54799.1, PKC64670.1, PKC75404.1	PKY39281.1, PKY46682.1, PKY49098.1, PKY49808.1, PKY59181.1	PKB92792.1, PKB96283.1, PKC14703.1	PKK57221.1, PKK59048.1, PKK59358.1
OG0000431	PKC52899.1, PKC54066.1, PKC56641.1	PKY57245.1	PKB92750.1, PKB93326.1, PKB93960.1, PKB94119.1, PKB96661.1, PKC03878.1, PKC07818.1	PKK42987.1, PKK66152.1, PKK70002.1, PKK78433.1
OG0000432	PKC52912.1, PKC53469.1, PKC54142.1	PKY55210.1, PKY57258.1, PKY58558.1, PKY60605.1	PKB94388.1, PKB97147.1, PKB97340.1, PKB97715.1	PKK55313.1, PKK56899.1, PKK57941.1, PKK60217.1
OG0000433	PKC53240.1, PKC60071.1, PKC65426.1	PKY40686.1, PKY54240.1, PKY57450.1, PKY57915.1, PKY59288.1, PKY59467.1, PKY60513.1	PKB99236.1, PKC04192.1	PKK56172.1, PKK64621.1, PKK74141.1
OG0000434	PKC53532.1, PKC57876.1	PKY53553.1, PKY56768.1, PKY59226.1, PKY60520.1	PKB93658.1, PKB98386.1, PKB98873.1	PKK58027.1, PKK58248.1, PKK58998.1, PKK59101.1, PKK60040.1, PKK60279.1
OG0000435	PKC53813.1, PKC55106.1, PKC58547.1, PKC67084.1	PKY55213.1, PKY56724.1	PKB91715.1, PKB92852.1, PKB93027.1, PKB97251.1, PKC02295.1, PKC06092.1	PKK61542.1, PKK65360.1, PKK70311.1
OG0000436	PKC54179.1, PKC63334.1	PKY52996.1, PKY55734.1, PKY57684.1, PKY61027.1, PKY61167.1, PKY61888.1, PKY61898.1, PKY62217.1, PKY62913.1, PKY63212.1	PKB95859.1, PKC02386.1, PKC09033.1
OG0000437	PKC54243.1, PKC56734.1	PKY55487.1, PKY60137.1	PKB94357.1	PKK56342.1, PKK56417.1, PKK58357.1, PKK63486.1, PKK65233.1, PKK66885.1, PKK74215.1, PKK77688.1, PKK78007.1, PKK78182.1
OG0000438	PKC54267.1, PKC54941.1, PKC56079.1, PKC60116.1, PKC60489.1, PKC60490.1, PKC71362.1, PKC76362.1	PKY47268.1, PKY53087.1	PKB97607.1, PKC07707.1, PKC15806.1	PKK55808.1, PKK58365.1
OG0000439	PKC54280.1, PKC57387.1, PKC59313.1, PKC61155.1, PKC61156.1	PKY54518.1, PKY59586.1, PKY61698.1, PKY62711.1	PKB97496.1, PKC00892.1, PKC08757.1	PKK57175.1, PKK59670.1, PKK72179.1
OG0000440	PKC54498.1	PKY44294.1, PKY50395.1, PKY58341.1, PKY58816.1, PKY61263.1, PKY61711.1, PKY61783.1, PKY61911.1, PKY62374.1, PKY62747.1, PKY62826.1	PKB96736.1, PKB98356.1	PKK70130.1
OG0000441	PKC54538.1		PKB98896.1, PKC09874.1	PKK55958.1, PKK58859.1, PKK59595.1, PKK60507.1, PKK64020.1, PKK66716.1, PKK67901.1, PKK68020.1, PKK68332.1, PKK68390.1, PKK73517.1, PKK73751.1
OG0000442	PKC54667.1	PKY56837.1, PKY58295.1, PKY59009.1, PKY59327.1	PKB94888.1, PKB95983.1, PKB96944.1	PKK42041.1, PKK44435.1, PKK55718.1, PKK56493.1, PKK57112.1, PKK57573.1, PKK57721.1
OG0000443	PKC54682.1, PKC54966.1, PKC57015.1, PKC62263.1	PKY47647.1, PKY57667.1, PKY58218.1	PKB95780.1, PKB95869.1	PKK55748.1, PKK60223.1, PKK62386.1, PKK65895.1, PKK67044.1, PKK69284.1
OG0000444	PKC55117.1, PKC60376.1	PKY52533.1, PKY56227.1, PKY60317.1, PKY60370.1	PKB94537.1, PKB97451.1, PKB98076.1, PKC05040.1, PKC05207.1	PKK56602.1, PKK63301.1, PKK69317.1, PKK75193.1
OG0000445	PKC55210.1, PKC65564.1, PKC65566.1, PKC65567.1, PKC65568.1, PKC68451.1, PKC73859.1, PKC73860.1	PKY40011.1, PKY40013.1	PKB96016.1, PKB96394.1, PKB96526.1	PKK58393.1, PKK73625.1
OG0000446	PKC55263.1, PKC55725.1	PKY38909.1, PKY39889.1, PKY48698.1, PKY52430.1, PKY54885.1, PKY58358.1, PKY59989.1, PKY60291.1	PKB95558.1, PKB97669.1, PKB97806.1, PKC03339.1	PKK59938.1
OG0000447	PKC55302.1, PKC56895.1, PKC63126.1, PKC65750.1	PKY57731.1, PKY60398.1	PKB94241.1, PKB95160.1, PKB95367.1, PKC00452.1, PKC04896.1, PKC07741.1	PKK56254.1, PKK58314.1, PKK62820.1
OG0000448	PKC55491.1, PKC58469.1, PKC58662.1, PKC61556.1, PKC63710.1, PKC71322.1, PKC73251.1	PKY39136.1, PKY43667.1, PKY57911.1	PKB97836.1, PKC06241.1	PKK67804.1, PKK76704.1, PKK76707.1
OG0000449	PKC55703.1, PKC66761.1, PKC72534.1	PKY39288.1, PKY48294.1, PKY56487.1	PKB98172.1, PKC08082.1, PKC08691.1, PKC09622.1, PKC16006.1	PKK60943.1, PKK68404.1, PKK72960.1, PKK74002.1
OG0000450	PKC55801.1	PKY52077.1, PKY56014.1	PKB94622.1	PKK42533.1, PKK49162.1, PKK51416.1, PKK57735.1, PKK57943.1, PKK58747.1, PKK60835.1, PKK61940.1, PKK70163.1, PKK78997.1, PKK80892.1
OG0000451	PKC55865.1	PKY55957.1	PKB98657.1, PKC00046.1, PKC00520.1, PKC06170.1	PKK59561.1, PKK65624.1, PKK67154.1, PKK67465.1, PKK69113.1, PKK69922.1, PKK69968.1, PKK77122.1, PKK77902.1
OG0000452	PKC56001.1, PKC61682.1, PKC72501.1	PKY53529.1, PKY54892.1, PKY58497.1, PKY62012.1, PKY62054.1, PKY63008.1	PKB96437.1, PKB99291.1, PKC07123.1, PKC09955.1	PKK59525.1, PKK72898.1
OG0000453	PKC56443.1, PKC56444.1, PKC64572.1, PKC73608.1, PKC74423.1	PKY42842.1, PKY49016.1, PKY49018.1, PKY49184.1, PKY58086.1	PKB98214.1, PKC08079.1, PKC14462.1	PKK62869.1, PKK65598.1
OG0000454	PKC56496.1, PKC64612.1, PKC75618.1		PKB92262.1, PKB92552.1, PKB93599.1, PKB94216.1, PKB94812.1, PKB96057.1, PKC02066.1, PKC09822.1, PKC11809.1, PKC13960.1, PKC16797.1	PKK59720.1
OG0000455	PKC56573.1	PKY39284.1, PKY41436.1, PKY43977.1, PKY45145.1, PKY49348.1, PKY50595.1, PKY53729.1, PKY53791.1, PKY55580.1, PKY58258.1, PKY58259.1, PKY60900.1, PKY63518.1	PKC01448.1
OG0000456	PKC56639.1	PKY53914.1, PKY53915.1, PKY58328.1, PKY59718.1, PKY61881.1, PKY62219.1, PKY62427.1, PKY62559.1, PKY63134.1, PKY63430.1	PKB96663.1	PKK57285.1, PKK61310.1, PKK61824.1
OG0000457	PKC58604.1, PKC69881.1, PKC69904.1	PKY58303.1, PKY59970.1, PKY60539.1, PKY62591.1	PKB91908.1, PKB92044.1, PKB92517.1, PKB92563.1, PKC00295.1, PKC08876.1	PKK64809.1, PKK70398.1
OG0000458	PKC58683.1, PKC63933.1		PKB99630.1	PKK55733.1, PKK56181.1, PKK56236.1, PKK56321.1, PKK56540.1, PKK56865.1, PKK57402.1, PKK57915.1, PKK58055.1, PKK58482.1, PKK58689.1, PKK67782.1
OG0000459	PKC59019.1, PKC62438.1, PKC65589.1, PKC70998.1, PKC70999.1	PKY41846.1, PKY42708.1, PKY46174.1, PKY54406.1	PKC01822.1, PKC06915.1, PKC06920.1, PKC06921.1	PKK72258.1, PKK72259.1
OG0000460	PKC59024.1	PKY42646.1, PKY57756.1, PKY57891.1, PKY57953.1, PKY59453.1, PKY60128.1, PKY61879.1	PKB91646.1, PKB96739.1, PKB97514.1, PKC03598.1, PKC15086.1	PKK73311.1, PKK74144.1
OG0000461	PKC59180.1, PKC59184.1, PKC60805.1, PKC66706.1	PKY39307.1, PKY56819.1	PKC05824.1	PKK61895.1, PKK64163.1, PKK64820.1, PKK65957.1, PKK66484.1, PKK73086.1, PKK73752.1, PKK76003.1
OG0000462	PKC59251.1, PKC62274.1, PKC69500.1, PKC69501.1	PKY54766.1, PKY55784.1, PKY55785.1, PKY57445.1, PKY63079.1, PKY63577.1	PKC04048.1, PKC07463.1, PKC07465.1	PKK66557.1, PKK66565.1
OG0000463	PKC59572.1, PKC62385.1, PKC63343.1, PKC67616.1, PKC70797.1	PKY42275.1, PKY50090.1, PKY50651.1, PKY51558.1, PKY52437.1	PKC02349.1, PKC02773.1	PKK62603.1, PKK68325.1, PKK74725.1
OG0000464	PKC59626.1, PKC62479.1, PKC71216.1		PKB96829.1, PKB99144.1	PKK40398.1, PKK55576.1, PKK56015.1, PKK58091.1, PKK58092.1, PKK58093.1, PKK59542.1, PKK61870.1, PKK63306.1, PKK71591.1
OG0000465	PKC59800.1, PKC59801.1, PKC65592.1, PKC66510.1, PKC68281.1, PKC70997.1, PKC72493.1	PKY42709.1, PKY51493.1, PKY53277.1	PKC06919.1, PKC13169.1, PKC13534.1	PKK72255.1, PKK79144.1
OG0000466	PKC60793.1, PKC62191.1, PKC66396.1, PKC66399.1	PKY56934.1, PKY57961.1, PKY58332.1, PKY58831.1	PKB98087.1, PKC00449.1	PKK55361.1, PKK59438.1, PKK67244.1, PKK72007.1, PKK75595.1
OG0000467	PKC61381.1	PKY50938.1, PKY55133.1, PKY57188.1, PKY59741.1, PKY59743.1, PKY60488.1, PKY62745.1, PKY62936.1, PKY63132.1, PKY63147.1, PKY63208.1, PKY63264.1, PKY63290.1	PKC11365.1
OG0000468	PKC61478.1, PKC61617.1, PKC71406.1, PKC72536.1			PKK60437.1, PKK60772.1, PKK61235.1, PKK61878.1, PKK62109.1, PKK62781.1, PKK65827.1, PKK68588.1, PKK70069.1, PKK70988.1, PKK72962.1
OG0000469	PKC61518.1, PKC66316.1, PKC70808.1, PKC70812.1	PKY39716.1, PKY46205.1, PKY51719.1, PKY57766.1	PKC03264.1, PKC05085.1, PKC14648.1, PKC14650.1	PKK61912.1, PKK62132.1, PKK78345.1
OG0000470	PKC62211.1, PKC64649.1, PKC70381.1	PKY44268.1, PKY46212.1, PKY47838.1, PKY48397.1, PKY51921.1, PKY57877.1, PKY58367.1	PKB99550.1, PKC05607.1	PKK69253.1, PKK74133.1, PKK76178.1
OG0000471	PKC64325.1, PKC69132.1	PKY47845.1, PKY53662.1, PKY56850.1, PKY59485.1, PKY59874.1, PKY59927.1, PKY62027.1	PKC01759.1, PKC05002.1, PKC10059.1	PKK56141.1, PKK57016.1, PKK69021.1
OG0000472	PKC65443.1	PKY39313.1, PKY47102.1, PKY48291.1, PKY50868.1, PKY53912.1, PKY55214.1, PKY56804.1, PKY58386.1, PKY59268.1, PKY59638.1, PKY60124.1, PKY61318.1, PKY62411.1	PKB98394.1
OG0000473	PKC65861.1, PKC70991.1, PKC72652.1	PKY38020.1, PKY42187.1	PKB92284.1, PKB93137.1, PKC05589.1, PKC05590.1, PKC07703.1	PKK58789.1, PKK58790.1, PKK64390.1, PKK71097.1, PKK77603.1
OG0000474	PKC66327.1, PKC68670.1, PKC73403.1, PKC74963.1	PKY38445.1, PKY38449.1, PKY49505.1	PKB92960.1, PKB97184.1, PKB97213.1, PKC02710.1, PKC02713.1, PKC07634.1	PKK63893.1, PKK67573.1
OG0000475	PKC68201.1, PKC68202.1, PKC68204.1	PKY50952.1, PKY55856.1	PKC15403.1, PKC15404.1, PKC15406.1, PKC15409.1	PKK58467.1, PKK63180.1, PKK65648.1, PKK65649.1, PKK73391.1, PKK77476.1
OG0000476	PKC68253.1, PKC69853.1, PKC71707.1	PKY39921.1, PKY39931.1, PKY45626.1, PKY45627.1, PKY56642.1	PKC12224.1, PKC13933.1, PKC17263.1	PKK64406.1, PKK67256.1, PKK67481.1, PKK77242.1
OG0000477	PKC72106.1, PKC74173.1, PKC75780.1	PKY40913.1, PKY40914.1, PKY44172.1, PKY47671.1, PKY50480.1, PKY54820.1, PKY54821.1, PKY58220.1	PKB96078.1, PKC00643.1, PKC03670.1	PKK77257.1
OG0000478	PKC73736.1, PKC75483.1	PKY47336.1, PKY50121.1, PKY59164.1, PKY59388.1, PKY62133.1, PKY62852.1	PKB96752.1, PKC16887.1, PKC16888.1, PKC17817.1	PKK78948.1, PKK78949.1, PKK78950.1
OG0000479	PKC74887.1, PKC74888.1, PKC74889.1	PKY42034.1, PKY42035.1, PKY42036.1	PKC15454.1, PKC15455.1, PKC15456.1, PKC15461.1, PKC15462.1, PKC15463.1	PKK80984.1, PKK80985.1, PKK80986.1
OG0000480		PKY42953.1, PKY50667.1, PKY54040.1, PKY56191.1, PKY57793.1, PKY58677.1, PKY59983.1, PKY61773.1, PKY62644.1	PKB99311.1, PKC01927.1, PKC02473.1, PKC08766.1	PKK59955.1, PKK63753.1
OG0000481		PKY56121.1, PKY59829.1, PKY62839.1, PKY62853.1, PKY63469.1	PKB92402.1, PKB92437.1, PKB93434.1, PKB93728.1, PKB93963.1, PKB98355.1, PKC03398.1, PKC06124.1, PKC12173.1	PKK76504.1
OG0000482	PKC50067.1, PKC53759.1, PKC57386.1	PKY61155.1, PKY62680.1	PKB99117.1, PKC01567.1, PKC03346.1, PKC13164.1	PKK58128.1, PKK59618.1, PKK65172.1, PKK68478.1, PKK74864.1
OG0000483	PKC50096.1, PKC51128.1, PKC51630.1, PKC51833.1, PKC52413.1, PKC56676.1	PKY46539.1, PKY63166.1, PKY63393.1, PKY63502.1	PKB92524.1, PKB93211.1, PKC03411.1	PKK80786.1
OG0000484	PKC50317.1, PKC50472.1, PKC50564.1, PKC51223.1, PKC52030.1, PKC54571.1	PKY39895.1, PKY60249.1	PKB92108.1, PKB92774.1, PKB96983.1	PKK59501.1, PKK59991.1, PKK60707.1
OG0000485	PKC50386.1, PKC50773.1, PKC50947.1, PKC67762.1	PKY57091.1, PKY60432.1, PKY62317.1, PKY63592.1, PKY63629.1	PKB92219.1, PKB94125.1, PKB95419.1, PKC02288.1	PKK70803.1
OG0000486	PKC50482.1, PKC57042.1	PKY59488.1	PKC06303.1, PKC16060.1	PKK56067.1, PKK57227.1, PKK58169.1, PKK58579.1, PKK59510.1, PKK59529.1, PKK60795.1, PKK62434.1, PKK66356.1
OG0000487	PKC50551.1, PKC61010.1, PKC71636.1	PKY49540.1, PKY53417.1, PKY58222.1, PKY60531.1, PKY62623.1, PKY63057.1	PKB96224.1, PKC00752.1, PKC08157.1	PKK70265.1, PKK74639.1
OG0000488	PKC50786.1, PKC52480.1, PKC59609.1, PKC70452.1	PKY50801.1, PKY58694.1, PKY58884.1, PKY59529.1, PKY63383.1, PKY63611.1	PKB93182.1, PKB93285.1, PKB94111.1	PKK37905.1
OG0000489	PKC50963.1, PKC51750.1, PKC67099.1	PKY58452.1	PKB91656.1, PKB92058.1, PKB92425.1, PKB92585.1, PKB92621.1, PKB92760.1, PKB92976.1, PKB97509.1, PKB97851.1	PKK56050.1
OG0000490	PKC51027.1, PKC51828.1, PKC52135.1, PKC58940.1	PKY58720.1, PKY61536.1, PKY61938.1	PKC03627.1	PKK56523.1, PKK60810.1, PKK61820.1, PKK62943.1, PKK68578.1, PKK72060.1
OG0000491	PKC51074.1, PKC53527.1, PKC54991.1, PKC56678.1, PKC58548.1	PKY63141.1	PKB95579.1, PKB96671.1, PKC07208.1, PKC07999.1	PKK55915.1, PKK63065.1, PKK65299.1, PKK69065.1
OG0000492	PKC51093.1, PKC53470.1, PKC53707.1, PKC53774.1, PKC54948.1, PKC56205.1, PKC74701.1	PKY50132.1, PKY51630.1, PKY59559.1	PKB94817.1, PKB95108.1	PKK55513.1, PKK57892.1
OG0000493	PKC51120.1	PKY56457.1, PKY63392.1	PKB92116.1	PKK45256.1, PKK45876.1, PKK55662.1, PKK63242.1, PKK64501.1, PKK66069.1, PKK66990.1, PKK68896.1, PKK74825.1, PKK75362.1
OG0000494	PKC51208.1, PKC51727.1, PKC51729.1	PKY57600.1, PKY61601.1, PKY61694.1, PKY63220.1, PKY63330.1	PKB94572.1, PKB95158.1, PKB99394.1	PKK56108.1, PKK71316.1, PKK75349.1
OG0000495	PKC51354.1, PKC51355.1, PKC57101.1, PKC62536.1, PKC62690.1, PKC64518.1	PKY47335.1, PKY51032.1, PKY52519.1, PKY54611.1	PKC09090.1, PKC09163.1	PKK61385.1, PKK71332.1
OG0000496	PKC51602.1, PKC52008.1, PKC54170.1, PKC54913.1	PKY61241.1		PKK43686.1, PKK48757.1, PKK52841.1, PKK55477.1, PKK56089.1, PKK56299.1, PKK57381.1, PKK60802.1, PKK61974.1
OG0000497	PKC52024.1, PKC52709.1, PKC67063.1	PKY59470.1, PKY61180.1, PKY61641.1, PKY62456.1, PKY63125.1, PKY63332.1	PKB93999.1, PKB97331.1, PKB97665.1	PKK60524.1, PKK67859.1
OG0000498	PKC52038.1, PKC56342.1	PKY49006.1, PKY50461.1	PKB92815.1, PKB93011.1, PKB93463.1, PKB94985.1, PKB97970.1, PKB98001.1, PKC02463.1, PKC02914.1, PKC10360.1	PKK59099.1
OG0000499	PKC52272.1, PKC54922.1, PKC54924.1	PKY51413.1, PKY51977.1, PKY57522.1, PKY57617.1, PKY59390.1, PKY61081.1, PKY62490.1	PKB98450.1, PKB98456.1	PKK63480.1, PKK63482.1
OG0000500	PKC52364.1, PKC55133.1, PKC59798.1, PKC67437.1	PKY49595.1, PKY57461.1	PKB93490.1, PKB96515.1, PKC06346.1	PKK41300.1, PKK51080.1, PKK57978.1, PKK61337.1, PKK61442.1
OG0000501	PKC52515.1, PKC54338.1, PKC55240.1, PKC62131.1	PKY57246.1, PKY57536.1, PKY58917.1, PKY61366.1	PKB91840.1, PKB92605.1, PKB98323.1	PKK43064.1, PKK59035.1, PKK61454.1
OG0000502	PKC52553.1, PKC53720.1, PKC71741.1	PKY37420.1	PKB93298.1, PKB93587.1, PKB93938.1, PKB94402.1, PKB94403.1, PKB95063.1, PKB99911.1, PKC07015.1	PKK55774.1, PKK56452.1
OG0000503	PKC52608.1, PKC53629.1, PKC54361.1, PKC54698.1, PKC55118.1	PKY60908.1, PKY60909.1	PKB93569.1, PKB94659.1, PKB98408.1, PKC00883.1	PKK41271.1, PKK59481.1, PKK61025.1
OG0000504	PKC52684.1, PKC53946.1, PKC54557.1, PKC54811.1, PKC55071.1, PKC65879.1, PKC73450.1	PKY52833.1	PKB95061.1, PKB98957.1, PKC03651.1, PKC07313.1, PKC17725.1	PKK72486.1
OG0000505	PKC52698.1, PKC53858.1, PKC55412.1, PKC55714.1, PKC55790.1	PKY43464.1	PKB92382.1, PKB95906.1, PKB96263.1, PKB96811.1, PKB98499.1	PKK51119.1, PKK59135.1, PKK68303.1
OG0000506	PKC52847.1, PKC53377.1, PKC54745.1	PKY49001.1	PKB93629.1, PKB95380.1, PKC04184.1	PKK55516.1, PKK56032.1, PKK56033.1, PKK61683.1, PKK65297.1, PKK75694.1, PKK79578.1
OG0000507	PKC52920.1, PKC72013.1, PKC72014.1, PKC72015.1	PKY37400.1, PKY37401.1, PKY37402.1, PKY37411.1, PKY52433.1	PKC11146.1, PKC11147.1	PKK75513.1, PKK75514.1, PKK75515.1
OG0000508	PKC52921.1, PKC52922.1, PKC55915.1	PKY58602.1, PKY59949.1, PKY62239.1	PKB96094.1, PKB98587.1, PKC02509.1	PKK56557.1, PKK56558.1, PKK56673.1, PKK56694.1, PKK58834.1
OG0000509	PKC52965.1, PKC53034.1	PKY51802.1, PKY51803.1, PKY54415.1, PKY58999.1, PKY60802.1, PKY63100.1	PKB94736.1, PKB98702.1, PKC02884.1	PKK56420.1, PKK67364.1, PKK69597.1
OG0000510	PKC53051.1, PKC58175.1, PKC75029.1	PKY54019.1, PKY54743.1, PKY56248.1	PKC05605.1, PKC06519.1	PKK56149.1, PKK57904.1, PKK58023.1, PKK66048.1, PKK74832.1, PKK76245.1
OG0000511	PKC53055.1, PKC53233.1, PKC54758.1, PKC55488.1, PKC56357.1	PKY53489.1	PKB97686.1, PKB98879.1, PKC03299.1	PKK55349.1, PKK56207.1, PKK60993.1, PKK65515.1, PKK73419.1
OG0000512	PKC53074.1, PKC53136.1, PKC54424.1, PKC54427.1, PKC55159.1	PKY54556.1	PKB91704.1, PKB93597.1, PKB94053.1, PKB94415.1, PKB99134.1, PKC00680.1, PKC07177.1	PKK59625.1
OG0000513	PKC53280.1, PKC54027.1, PKC54791.1, PKC55192.1, PKC60803.1	PKY56315.1, PKY56704.1	PKB94555.1, PKB95044.1, PKB95565.1, PKB95794.1, PKC02363.1	PKK71548.1, PKK71549.1
OG0000514	PKC53386.1, PKC63523.1, PKC67255.1	PKY54992.1, PKY56618.1, PKY59093.1, PKY59225.1	PKB91970.1, PKB98235.1, PKC10437.1	PKK34579.1, PKK44071.1, PKK65470.1, PKK71862.1
OG0000515	PKC53505.1, PKC55953.1, PKC61026.1	PKY42215.1, PKY43597.1, PKY53883.1, PKY56047.1, PKY58431.1	PKB96040.1, PKB97939.1, PKC00763.1	PKK58032.1, PKK63743.1, PKK64010.1
OG0000516	PKC53550.1, PKC57496.1, PKC62774.1	PKY49741.1, PKY49743.1, PKY57116.1, PKY61354.1	PKB94766.1, PKB96631.1, PKC06569.1, PKC12696.1	PKK57719.1, PKK60301.1, PKK68272.1
OG0000517	PKC53562.1, PKC54919.1, PKC61034.1	PKY58800.1	PKB91962.1, PKB93048.1, PKB93677.1, PKB94633.1, PKB97088.1	PKK38601.1, PKK55226.1, PKK55866.1, PKK59021.1, PKK69178.1
OG0000518	PKC53576.1, PKC53724.1, PKC66309.1, PKC72011.1	PKY37404.1, PKY37405.1, PKY37406.1, PKY49333.1	PKC07855.1, PKC07856.1, PKC11151.1	PKK62571.1, PKK75510.1, PKK75511.1
OG0000519	PKC53619.1, PKC53894.1, PKC54550.1, PKC55473.1, PKC56387.1, PKC57766.1, PKC69390.1	PKY43671.1, PKY46076.1, PKY55084.1	PKC17408.1	PKK63700.1, PKK64131.1, PKK70212.1
OG0000520	PKC53992.1, PKC63230.1, PKC68488.1	PKY54958.1, PKY61561.1	PKB94848.1, PKC00191.1, PKC07517.1, PKC07584.1, PKC16778.1	PKK40958.1, PKK57556.1, PKK58621.1, PKK61268.1
OG0000521	PKC54002.1	PKY54132.1, PKY54202.1, PKY57778.1, PKY59582.1	PKB95688.1, PKB97782.1, PKC01757.1, PKC04915.1, PKC12184.1	PKK56090.1, PKK58168.1, PKK59509.1, PKK65371.1
OG0000522	PKC54025.1, PKC55562.1, PKC57497.1, PKC63042.1	PKY39322.1, PKY48697.1, PKY50481.1, PKY58847.1, PKY60809.1	PKB93992.1, PKC00566.1	PKK64600.1, PKK64973.1, PKK74465.1
OG0000523	PKC54151.1, PKC55649.1, PKC60744.1, PKC75085.1	PKY44207.1, PKY48412.1, PKY51355.1, PKY59254.1, PKY61064.1	PKB97170.1, PKC04532.1	PKK56542.1, PKK63455.1, PKK66904.1
OG0000524	PKC54210.1	PKY54466.1, PKY58661.1, PKY58951.1, PKY60063.1	PKB91978.1, PKB92379.1, PKB92665.1, PKC05105.1	PKK42582.1, PKK44480.1, PKK57716.1, PKK61921.1, PKK80590.1
OG0000525	PKC54449.1, PKC56277.1, PKC56668.1	PKY47849.1, PKY58522.1, PKY58524.1, PKY59859.1, PKY62191.1	PKB98252.1	PKK57189.1, PKK57610.1, PKK62562.1, PKK66640.1, PKK66694.1
OG0000526	PKC54723.1, PKC55713.1	PKY39646.1	PKB94297.1, PKC01338.1	PKK35865.1, PKK55726.1, PKK56404.1, PKK57462.1, PKK58480.1, PKK58616.1, PKK58958.1, PKK59032.1, PKK60555.1
OG0000527	PKC54839.1, PKC54985.1, PKC70648.1, PKC73317.1	PKY57132.1, PKY61009.1	PKB96093.1, PKB96193.1, PKC04709.1, PKC11613.1	PKK56179.1, PKK59622.1, PKK60579.1, PKK61624.1
OG0000528	PKC54862.1, PKC59810.1, PKC66205.1, PKC74589.1	PKY46092.1, PKY52463.1, PKY54554.1, PKY59270.1	PKB94470.1, PKC14569.1	PKK58694.1, PKK62065.1, PKK65502.1, PKK73029.1
OG0000529	PKC54954.1, PKC56377.1, PKC63460.1	PKY62773.1	PKC02970.1, PKC04706.1, PKC09406.1, PKC16396.1, PKC17718.1	PKK57226.1, PKK58625.1, PKK63576.1, PKK63831.1, PKK74292.1
OG0000530	PKC54957.1, PKC55593.1, PKC63591.1	PKY41976.1, PKY51484.1, PKY51861.1, PKY59000.1	PKB96045.1, PKC00484.1, PKC03310.1	PKK42824.1, PKK59671.1, PKK65160.1, PKK72574.1
OG0000531	PKC55012.1, PKC72251.1	PKY40211.1, PKY57151.1, PKY60580.1, PKY62728.1	PKB94224.1, PKB95575.1, PKB98104.1, PKB99417.1, PKC06586.1	PKK57876.1, PKK60495.1, PKK61716.1
OG0000532	PKC55105.1, PKC56664.1, PKC57225.1, PKC57315.1	PKY43069.1, PKY53116.1	PKB92997.1, PKB94407.1, PKB98052.1, PKB98829.1, PKC01530.1, PKC09687.1	PKK62459.1, PKK72189.1
OG0000533	PKC55262.1, PKC62360.1, PKC68824.1, PKC73666.1	PKY47073.1, PKY49658.1, PKY50401.1, PKY53676.1, PKY59535.1	PKC04914.1, PKC17580.1	PKK61273.1, PKK61816.1, PKK73293.1
OG0000534	PKC55300.1, PKC58095.1, PKC66400.1	PKY56366.1, PKY59025.1, PKY60176.1	PKB92467.1, PKB97365.1, PKC00450.1	PKK55408.1, PKK55970.1, PKK57413.1, PKK63720.1, PKK67245.1
OG0000535	PKC55490.1, PKC55711.1, PKC57842.1, PKC72942.1		PKC03975.1	PKK56921.1, PKK57454.1, PKK57732.1, PKK57925.1, PKK58942.1, PKK58956.1, PKK58966.1, PKK66632.1, PKK80714.1
OG0000536	PKC55495.1, PKC56108.1, PKC76406.1	PKY53609.1, PKY59007.1, PKY61695.1, PKY62117.1, PKY62570.1	PKC16716.1	PKK56211.1, PKK58620.1, PKK62190.1, PKK66291.1, PKK69133.1
OG0000537	PKC55538.1	PKY42754.1, PKY42820.1, PKY60314.1, PKY60527.1	PKB94637.1, PKB95853.1, PKB97588.1, PKB97863.1, PKB99213.1	PKK58265.1, PKK59297.1, PKK60150.1, PKK60186.1
OG0000538	PKC55548.1, PKC57342.1, PKC58751.1, PKC74957.1	PKY47379.1, PKY48746.1, PKY58284.1, PKY62437.1	PKB93767.1, PKC02937.1, PKC12582.1	PKK60754.1, PKK68203.1, PKK68537.1
OG0000539	PKC55568.1, PKC59435.1, PKC73343.1, PKC73344.1	PKY45402.1, PKY45403.1, PKY49943.1	PKC06224.1, PKC06552.1, PKC06553.1, PKC17760.1	PKK66586.1, PKK66987.1, PKK66988.1
OG0000540	PKC55752.1, PKC58654.1, PKC60859.1	PKY45908.1, PKY47221.1, PKY59605.1, PKY60333.1	PKB91643.1, PKB96991.1, PKB96992.1, PKC01948.1, PKC03338.1	PKK56427.1, PKK65861.1
OG0000541	PKC55891.1, PKC56927.1, PKC58798.1, PKC60421.1, PKC72614.1, PKC72615.1, PKC72618.1		PKC13427.1	PKK61532.1, PKK63233.1, PKK76158.1, PKK76159.1, PKK76161.1, PKK76162.1
OG0000542	PKC55909.1, PKC58260.1, PKC60640.1	PKY42984.1, PKY61812.1, PKY62796.1	PKB95446.1, PKB96695.1, PKB98788.1, PKC01366.1, PKC04345.1, PKC10765.1	PKK56209.1, PKK59788.1
OG0000543	PKC55910.1, PKC57285.1, PKC63379.1, PKC64660.1, PKC64661.1, PKC64715.1, PKC67051.1, PKC67334.1, PKC68117.1	PKY45741.1, PKY53473.1	PKC04468.1, PKC07981.1	PKK66540.1
OG0000544	PKC56028.1, PKC57243.1		PKB93448.1, PKB93500.1, PKB94752.1, PKB96612.1, PKB98461.1, PKC00199.1, PKC04761.1, PKC06805.1, PKC07526.1	PKK57436.1, PKK61316.1, PKK78199.1
OG0000545	PKC56287.1	PKY51248.1	PKB94762.1, PKB97510.1, PKB98359.1, PKB99029.1, PKC00754.1, PKC01862.1, PKC04358.1, PKC06279.1, PKC07816.1	PKK59115.1, PKK60879.1, PKK61789.1
OG0000546	PKC56312.1, PKC58016.1, PKC58541.1, PKC67357.1	PKY39792.1, PKY49654.1, PKY51952.1, PKY53491.1, PKY58574.1, PKY59765.1	PKC00793.1, PKC16717.1	PKK55715.1, PKK61457.1
OG0000547	PKC56607.1, PKC65142.1, PKC67045.1	PKY46425.1, PKY59091.1, PKY60352.1, PKY60477.1	PKC10155.1, PKC15527.1	PKK64077.1, PKK66049.1, PKK66070.1, PKK66536.1, PKK72641.1
OG0000548	PKC56877.1, PKC57160.1, PKC58505.1	PKY55815.1, PKY57657.1	PKB98210.1, PKC03287.1, PKC08279.1	PKK45631.1, PKK55634.1, PKK56150.1, PKK60407.1, PKK61028.1, PKK65383.1
OG0000549	PKC57200.1, PKC59198.1, PKC65156.1, PKC65991.1	PKY50875.1, PKY52570.1, PKY61842.1, PKY62501.1	PKB99177.1, PKC00127.1, PKC01096.1, PKC01363.1	PKK66863.1, PKK73630.1
OG0000550	PKC57295.1, PKC62366.1, PKC63196.1, PKC64983.1, PKC71708.1	PKY39564.1, PKY58476.1, PKY62699.1, PKY63284.1	PKB92879.1, PKB94534.1, PKC10395.1	PKK61479.1, PKK73280.1
OG0000551	PKC57634.1, PKC58501.1, PKC63826.1, PKC71872.1, PKC71974.1	PKY49147.1, PKY57555.1	PKC01603.1	PKK56711.1, PKK63109.1, PKK63288.1, PKK71136.1, PKK72011.1, PKK77112.1
OG0000552	PKC57761.1, PKC72092.1	PKY51117.1, PKY55177.1, PKY58626.1, PKY58757.1, PKY59669.1	PKC02346.1, PKC02584.1, PKC08895.1	PKK59527.1, PKK60513.1, PKK71069.1, PKK74426.1
OG0000553	PKC58159.1, PKC59774.1, PKC68013.1		PKC01216.1, PKC03588.1, PKC09514.1	PKK55891.1, PKK56901.1, PKK58173.1, PKK58178.1, PKK60049.1, PKK60108.1, PKK64588.1, PKK69344.1
OG0000554	PKC58178.1, PKC64848.1, PKC67818.1, PKC75324.1	PKY45541.1, PKY46420.1, PKY57279.1	PKC01198.1, PKC04285.1, PKC09312.1, PKC16771.1	PKK60291.1, PKK71971.1, PKK79921.1
OG0000555	PKC58182.1, PKC58848.1, PKC65013.1	PKY54499.1	PKC00178.1, PKC00889.1, PKC11752.1, PKC12353.1	PKK53766.1, PKK57842.1, PKK60206.1, PKK62997.1, PKK68156.1, PKK69126.1
OG0000556	PKC58486.1, PKC61698.1, PKC61863.1, PKC66644.1, PKC66713.1, PKC69388.1, PKC75785.1	PKY59628.1	PKC01425.1	PKK64048.1, PKK64662.1, PKK64776.1, PKK64964.1, PKK68396.1
OG0000557	PKC58606.1, PKC68482.1, PKC73126.1, PKC73131.1		PKB99393.1, PKB99845.1, PKC14149.1	PKK64563.1, PKK64565.1, PKK64566.1, PKK79232.1, PKK79238.1, PKK79239.1, PKK79241.1
OG0000558	PKC59014.1, PKC65037.1, PKC65338.1	PKY40593.1, PKY49795.1, PKY51425.1, PKY59652.1, PKY60992.1, PKY62705.1	PKB95973.1, PKC00409.1, PKC08797.1, PKC10029.1	PKK64290.1
OG0000559	PKC59122.1	PKY40973.1, PKY56774.1, PKY56983.1	PKB93418.1, PKC04128.1, PKC05158.1, PKC15386.1, PKC16807.1, PKC16808.1	PKK65728.1, PKK74923.1, PKK74925.1, PKK74930.1
OG0000560	PKC59554.1, PKC60771.1, PKC71128.1	PKY45985.1, PKY52728.1, PKY54219.1, PKY54222.1, PKY60363.1	PKB94452.1, PKB96448.1, PKB98518.1, PKC13346.1, PKC17204.1	PKK74631.1
OG0000561	PKC60014.1, PKC60928.1	PKY41534.1, PKY55817.1, PKY58607.1	PKB95820.1, PKB95825.1, PKC04290.1, PKC06221.1, PKC06226.1, PKC08327.1	PKK58381.1, PKK62671.1, PKK65841.1
OG0000562	PKC60017.1, PKC61229.1, PKC64456.1, PKC66137.1, PKC66440.1	PKY53513.1	PKB93911.1, PKB95250.1, PKB95995.1, PKC00283.1, PKC00789.1, PKC01121.1, PKC09842.1, PKC09930.1
OG0000563	PKC61289.1	PKY38362.1, PKY56649.1	PKC00790.1, PKC02054.1, PKC06936.1, PKC18043.1	PKK55682.1, PKK57110.1, PKK57127.1, PKK62180.1, PKK67259.1, PKK68258.1, PKK68915.1
OG0000564	PKC61398.1, PKC68892.1	PKY42279.1, PKY42811.1, PKY44892.1, PKY52544.1, PKY55728.1, PKY60640.1, PKY60976.1	PKB95564.1, PKC10462.1	PKK57460.1, PKK65107.1, PKK76575.1
OG0000565	PKC62513.1, PKC71241.1, PKC71243.1, PKC71245.1	PKY55255.1, PKY55257.1, PKY59185.1, PKY59186.1	PKB94311.1, PKC07873.1, PKC07875.1	PKK59444.1, PKK74415.1, PKK75287.1
OG0000566	PKC62661.1, PKC66154.1, PKC71109.1, PKC74019.1, PKC74020.1, PKC76125.1	PKY45723.1, PKY45724.1, PKY57614.1	PKC06432.1, PKC12330.1	PKK60143.1, PKK69403.1, PKK79243.1
OG0000567	PKC63315.1, PKC66331.1, PKC68980.1	PKY44828.1, PKY47810.1, PKY48865.1, PKY53617.1, PKY53618.1	PKC03644.1, PKC04734.1, PKC08181.1	PKK72039.1, PKK74077.1, PKK74445.1
OG0000568	PKC64166.1, PKC69322.1, PKC69874.1, PKC71456.1	PKY52379.1, PKY58803.1, PKY60418.1	PKB92539.1, PKB93773.1, PKB93942.1, PKB99428.1, PKC00468.1	PKK62265.1, PKK63251.1
OG0000569	PKC64792.1	PKY46295.1, PKY47991.1, PKY50486.1, PKY57135.1	PKC04642.1	PKK55862.1, PKK63240.1, PKK64236.1, PKK65269.1, PKK65955.1, PKK68530.1, PKK74221.1, PKK77793.1
OG0000570	PKC66202.1	PKY44958.1, PKY45546.1, PKY47023.1, PKY47024.1, PKY53825.1, PKY58232.1	PKC14595.1	PKK40852.1, PKK56948.1, PKK61862.1, PKK69681.1, PKK70165.1, PKK75907.1
OG0000571	PKC66256.1, PKC68166.1, PKC76220.1	PKY42382.1, PKY49099.1, PKY49137.1, PKY50258.1, PKY52585.1, PKY52663.1, PKY62327.1, PKY62564.1	PKC10578.1, PKC16091.1	PKK59206.1
OG0000572	PKC67418.1, PKC67420.1, PKC71157.1	PKY45597.1, PKY45598.1, PKY45599.1, PKY45600.1	PKC10615.1, PKC10617.1	PKK55645.1, PKK58133.1, PKK58134.1, PKK71816.1, PKK71817.1
OG0000573	PKC71767.1, PKC75330.1, PKC76099.1	PKY38264.1, PKY41102.1, PKY47096.1, PKY56166.1	PKB92527.1, PKB97575.1, PKC06709.1, PKC16559.1	PKK67217.1, PKK71610.1, PKK78118.1
OG0000574	PKC72595.1	PKY44209.1, PKY49230.1, PKY54246.1, PKY54247.1, PKY61050.1	PKC00758.1, PKC00759.1, PKC02740.1, PKC02741.1, PKC14036.1	PKK69050.1, PKK69051.1, PKK69880.1
OG0000575	PKC73761.1	PKY49221.1, PKY54582.1	PKB95596.1, PKC04725.1	PKK57881.1, PKK58199.1, PKK58860.1, PKK61843.1, PKK67269.1, PKK69451.1, PKK71266.1, PKK75194.1, PKK78560.1
OG0000576		PKY41119.1, PKY53640.1, PKY55628.1, PKY56518.1, PKY56727.1, PKY58017.1, PKY58140.1, PKY60430.1, PKY62193.1, PKY62537.1	PKC03948.1, PKC05273.1, PKC12161.1	PKK56779.1
OG0000577			PKB91879.1, PKB91898.1, PKB91972.1, PKB92242.1, PKB92318.1, PKB92586.1, PKB92886.1, PKB93579.1, PKB93790.1, PKB94465.1, PKB95077.1, PKB95968.1, PKB97503.1, PKC15706.1
OG0000578	PKC50160.1, PKC50368.1, PKC51586.1, PKC51836.1	PKY39097.1, PKY58003.1, PKY61365.1, PKY62157.1, PKY62228.1	PKB98325.1, PKC03875.1	PKK55224.1, PKK61344.1
OG0000579	PKC50346.1, PKC62502.1, PKC62504.1	PKY47981.1	PKC00035.1, PKC05987.1, PKC05988.1, PKC05989.1	PKK48719.1, PKK58873.1, PKK59819.1, PKK59820.1, PKK74005.1
OG0000580	PKC50362.1, PKC62510.1, PKC74848.1, PKC76166.1	PKY39331.1, PKY44273.1, PKY49100.1	PKC14813.1, PKC15188.1, PKC16393.1	PKK63610.1, PKK66502.1, PKK74043.1
OG0000581	PKC50498.1, PKC55483.1, PKC60122.1, PKC60255.1, PKC60470.1, PKC63186.1, PKC64354.1, PKC64714.1, PKC65753.1			PKK45836.1, PKK59362.1, PKK60403.1, PKK69106.1
OG0000582	PKC50555.1, PKC50706.1, PKC53889.1, PKC59394.1	PKY55536.1, PKY55662.1	PKB98286.1, PKB99999.1, PKC11134.1	PKK55460.1, PKK58832.1, PKK61175.1, PKK70725.1
OG0000583	PKC50751.1, PKC57389.1, PKC61674.1, PKC62775.1, PKC68321.1, PKC68322.1, PKC70384.1, PKC71300.1		PKB99928.1, PKC09961.1	PKK63824.1, PKK71024.1, PKK71025.1
OG0000584	PKC50944.1, PKC56544.1	PKY37364.1	PKB93548.1, PKB93574.1, PKC03797.1	PKK41829.1, PKK58815.1, PKK59507.1, PKK61786.1, PKK62345.1, PKK70287.1, PKK80887.1
OG0000585	PKC51365.1, PKC53028.1, PKC68999.1		PKB92030.1, PKB92035.1, PKB95091.1, PKB98074.1, PKC00941.1, PKC12528.1	PKK61299.1, PKK71293.1, PKK71526.1, PKK77173.1
OG0000586	PKC51430.1, PKC52252.1			PKK46328.1, PKK55239.1, PKK55242.1, PKK55274.1, PKK55973.1, PKK57370.1, PKK58600.1, PKK59125.1, PKK60693.1, PKK66204.1, PKK69808.1
OG0000587	PKC51442.1, PKC59463.1, PKC59465.1, PKC59466.1	PKY38729.1, PKY38730.1, PKY38731.1, PKY38732.1, PKY63500.1	PKB92165.1	PKK67417.1, PKK67418.1, PKK67419.1
OG0000588	PKC51533.1, PKC53331.1, PKC53648.1, PKC55943.1, PKC57933.1, PKC67085.1, PKC68331.1, PKC69518.1		PKB98759.1, PKC04503.1, PKC07130.1	PKK72655.1, PKK81004.1
OG0000589	PKC51670.1, PKC53018.1, PKC53214.1, PKC56571.1	PKY43414.1, PKY62038.1, PKY62529.1, PKY62567.1, PKY63073.1	PKB95265.1	PKK56044.1, PKK56910.1, PKK70483.1
OG0000590	PKC51742.1, PKC53912.1, PKC54531.1, PKC64339.1, PKC66307.1	PKY54963.1, PKY60038.1	PKB95985.1, PKB99505.1, PKC01030.1	PKK62698.1, PKK63208.1, PKK66685.1
OG0000591	PKC52032.1, PKC53019.1, PKC53419.1, PKC53443.1, PKC54943.1	PKY60260.1, PKY61789.1	PKB93183.1, PKB94885.1, PKB94901.1	PKK55364.1, PKK57569.1, PKK60986.1
OG0000592	PKC52197.1, PKC54173.1, PKC54910.1, PKC57874.1	PKY53632.1, PKY57257.1, PKY60606.1	PKB97716.1, PKC01282.1	PKK45756.1, PKK60231.1, PKK60458.1, PKK61381.1
OG0000593	PKC52410.1, PKC54887.1	PKY43109.1, PKY51349.1, PKY53162.1	PKB94480.1, PKB95208.1, PKC14554.1	PKK55783.1, PKK58864.1, PKK61370.1, PKK61715.1, PKK64527.1
OG0000594	PKC52411.1, PKC52456.1, PKC53681.1	PKY51213.1	PKB91638.1, PKB94397.1, PKB94440.1, PKB95231.1, PKB96349.1, PKB96508.1	PKK45969.1, PKK59255.1, PKK59886.1
OG0000595	PKC52570.1, PKC56101.1, PKC56563.1, PKC58452.1, PKC60621.1, PKC65067.1	PKY49948.1, PKY53418.1, PKY57117.1	PKC01599.1	PKK63679.1, PKK63684.1, PKK70255.1
OG0000596	PKC52586.1	PKY38553.1, PKY48385.1, PKY54530.1, PKY58697.1	PKB94783.1, PKB95620.1, PKC01038.1, PKC01605.1, PKC09959.1	PKK61584.1, PKK63577.1, PKK65421.1
OG0000597	PKC52752.1, PKC55125.1, PKC55471.1, PKC56187.1	PKY53872.1	PKB94019.1, PKC15435.1, PKC17135.1	PKK57252.1, PKK57886.1, PKK59838.1, PKK59839.1, PKK65701.1
OG0000598	PKC52930.1, PKC56977.1, PKC73627.1, PKC73629.1	PKY41455.1, PKY61589.1, PKY62896.1	PKC03026.1, PKC04947.1, PKC04949.1	PKK61272.1, PKK65692.1, PKK68812.1
OG0000599	PKC53008.1, PKC61675.1, PKC65188.1	PKY52796.1	PKB93251.1, PKB93606.1, PKB94651.1, PKC12515.1, PKC12516.1	PKK56912.1, PKK64247.1, PKK64613.1, PKK64614.1
OG0000600	PKC53094.1, PKC53166.1, PKC53996.1, PKC54741.1, PKC71794.1	PKY53985.1, PKY53986.1, PKY61595.1	PKB94399.1, PKC05754.1, PKC06955.1	PKK57268.1, PKK70405.1
OG0000601	PKC53237.1, PKC54947.1, PKC56206.1, PKC72453.1	PKY50131.1, PKY61196.1	PKC07318.1	PKK55304.1, PKK55437.1, PKK55932.1, PKK57893.1, PKK61082.1, PKK69836.1
OG0000602	PKC53264.1, PKC53334.1, PKC53390.1, PKC55500.1	PKY55147.1, PKY60611.1, PKY62273.1, PKY63238.1, PKY63241.1	PKC00208.1	PKK60447.1, PKK62121.1, PKK79397.1
OG0000603	PKC53355.1, PKC55427.1, PKC59726.1, PKC73252.1	PKY42240.1, PKY43086.1, PKY57094.1, PKY58015.1, PKY59169.1, PKY60554.1, PKY62938.1, PKY63179.1	PKC15506.1
OG0000604	PKC53369.1, PKC59970.1, PKC60540.1, PKC74176.1	PKY42799.1, PKY48972.1, PKY49400.1	PKB96440.1, PKC02626.1	PKK57589.1, PKK63057.1, PKK65493.1, PKK67483.1
OG0000605	PKC53400.1, PKC53612.1	PKY38856.1, PKY50883.1, PKY63550.1	PKB92810.1, PKB95766.1, PKB97143.1, PKB97196.1, PKB97823.1, PKC06810.1, PKC17136.1	PKK64246.1
OG0000606	PKC53412.1, PKC73122.1	PKY44347.1, PKY58596.1, PKY60651.1, PKY61786.1, PKY62154.1	PKB94090.1, PKB97014.1	PKK60077.1, PKK64093.1, PKK72468.1, PKK76093.1
OG0000607	PKC53433.1, PKC54969.1	PKY58573.1, PKY59486.1, PKY59925.1	PKB92395.1, PKB95306.1, PKB96456.1	PKK47389.1, PKK55228.1, PKK57011.1, PKK58089.1, PKK63905.1
OG0000608	PKC53530.1, PKC53879.1, PKC54038.1, PKC56920.1, PKC66422.1	PKY40254.1, PKY40263.1, PKY61213.1	PKB94689.1, PKC05279.1, PKC16425.1	PKK60368.1, PKK76060.1
OG0000609	PKC53599.1, PKC62906.1	PKY38691.1, PKY56765.1, PKY59249.1	PKC00708.1, PKC10048.1	PKK56783.1, PKK57538.1, PKK58193.1, PKK58510.1, PKK63602.1, PKK73851.1
OG0000610	PKC53644.1, PKC55180.1, PKC59513.1, PKC60387.1, PKC69296.1	PKY53171.1, PKY57226.1, PKY57872.1, PKY62311.1	PKB96230.1, PKC03778.1, PKC09450.1	PKK70661.1
OG0000611	PKC53716.1, PKC55095.1, PKC57731.1, PKC59555.1		PKB94867.1, PKB97914.1, PKB99089.1, PKC00785.1, PKC03964.1	PKK56774.1, PKK59103.1, PKK59914.1, PKK72606.1
OG0000612	PKC53766.1		PKB92252.1, PKB94016.1, PKB94162.1, PKB94269.1, PKB94270.1, PKB94344.1, PKB94725.1, PKB95016.1, PKB95611.1, PKB96154.1	PKK56194.1, PKK63499.1
OG0000613	PKC53895.1, PKC54551.1, PKC55472.1, PKC56388.1, PKC57767.1, PKC58310.1, PKC69391.1, PKC69540.1	PKY58818.1	PKB92805.1, PKB98350.1	PKK58019.1, PKK64132.1
OG0000614	PKC53942.1, PKC53944.1, PKC55429.1, PKC55431.1, PKC74029.1	PKY45989.1, PKY45991.1	PKC14583.1, PKC14585.1, PKC14587.1	PKK69690.1, PKK73724.1, PKK73726.1
OG0000615	PKC53949.1	PKY53252.1, PKY58393.1	PKB92266.1, PKC08462.1	PKK55615.1, PKK56036.1, PKK57562.1, PKK58286.1, PKK59557.1, PKK75242.1, PKK76249.1, PKK80098.1
OG0000616	PKC54110.1, PKC54158.1, PKC56935.1, PKC59405.1, PKC62134.1	PKY44991.1, PKY52509.1, PKY60158.1, PKY63334.1	PKC02690.1, PKC03008.1, PKC09693.1	PKK63949.1
OG0000617	PKC54115.1, PKC54116.1, PKC69084.1	PKY60159.1, PKY61766.1, PKY61923.1, PKY62156.1, PKY62762.1, PKY63376.1	PKC05930.1, PKC05931.1	PKK66899.1, PKK74290.1
OG0000618	PKC54135.1, PKC54365.1, PKC55522.1, PKC56948.1, PKC59181.1	PKY50575.1	PKB95959.1, PKC03623.1	PKK58517.1, PKK58784.1, PKK59389.1, PKK59735.1, PKK61677.1
OG0000619	PKC54455.1, PKC55354.1	PKY44053.1, PKY60366.1	PKB96809.1, PKB97448.1	PKK56148.1, PKK56603.1, PKK56949.1, PKK58615.1, PKK61857.1, PKK72130.1, PKK75348.1
OG0000620	PKC54797.1, PKC63926.1		PKB94921.1, PKB99160.1, PKC00682.1, PKC01068.1, PKC08903.1, PKC09819.1	PKK39008.1, PKK57563.1, PKK58191.1, PKK59690.1, PKK60476.1
OG0000621	PKC54973.1, PKC75086.1	PKY56344.1, PKY56932.1, PKY60955.1, PKY61403.1, PKY61771.1, PKY62818.1, PKY63076.1	PKB94927.1, PKC00070.1, PKC04298.1	PKK61110.1
OG0000622	PKC54979.1, PKC62567.1, PKC76361.1		PKB96728.1, PKB96778.1, PKB97318.1, PKB97739.1, PKB97910.1, PKB99044.1, PKC05660.1	PKK55856.1, PKK56054.1, PKK58927.1
OG0000623	PKC55043.1, PKC57191.1, PKC57410.1, PKC57501.1, PKC60451.1, PKC60996.1, PKC61910.1, PKC64344.1, PKC66956.1, PKC67986.1, PKC70343.1		PKC05525.1	PKK73888.1
OG0000624	PKC55108.1, PKC65563.1	PKY40010.1, PKY40015.1, PKY59713.1	PKB92264.1, PKB92336.1, PKB92708.1, PKB92709.1, PKB95461.1, PKB96393.1, PKB96436.1	PKK77025.1
OG0000625	PKC55165.1, PKC62406.1, PKC64310.1, PKC64996.1	PKY39325.1, PKY57547.1	PKB98066.1, PKC10408.1	PKK58936.1, PKK64976.1, PKK67987.1, PKK74461.1, PKK79041.1
OG0000626	PKC55206.1, PKC55793.1, PKC57823.1, PKC67356.1	PKY48905.1, PKY49653.1, PKY51953.1, PKY53492.1, PKY57078.1	PKB92057.1, PKC00794.1, PKC12119.1	PKK58436.1
OG0000627	PKC55237.1, PKC56104.1, PKC61444.1, PKC63098.1	PKY43457.1, PKY62105.1	PKB96677.1, PKB98977.1, PKC00441.1, PKC01803.1	PKK56675.1, PKK68110.1, PKK73530.1
OG0000628	PKC55564.1, PKC57499.1, PKC63044.1	PKY48695.1, PKY50483.1, PKY58845.1, PKY60807.1	PKB93991.1, PKC00569.1, PKC13295.1	PKK64598.1, PKK64971.1, PKK74467.1
OG0000629	PKC55577.1, PKC61822.1, PKC72792.1	PKY46598.1, PKY58291.1	PKB97209.1, PKC05516.1	PKK58932.1, PKK60011.1, PKK62376.1, PKK63639.1, PKK72399.1, PKK74549.1
OG0000630	PKC56158.1, PKC62782.1, PKC75552.1	PKY40023.1, PKY45335.1, PKY46505.1	PKB91639.1, PKB94081.1, PKC14035.1	PKK61347.1, PKK61348.1, PKK69632.1, PKK72267.1
OG0000631	PKC56163.1, PKC57827.1, PKC57915.1	PKY44173.1, PKY47672.1, PKY50160.1, PKY51330.1, PKY56903.1, PKY62662.1	PKB95674.1, PKB98370.1, PKC00664.1	PKK62862.1
OG0000632	PKC56172.1, PKC72620.1	PKY40251.1, PKY55813.1	PKB98932.1, PKC00305.1, PKC02021.1, PKC09389.1, PKC09766.1	PKK56120.1, PKK56139.1, PKK56217.1, PKK56650.1
OG0000633	PKC56207.1, PKC58551.1, PKC60120.1, PKC70216.1	PKY40030.1, PKY51402.1, PKY55958.1	PKC16449.1, PKC16460.1, PKC16461.1	PKK63790.1, PKK63792.1, PKK69111.1
OG0000634	PKC56251.1, PKC64393.1	PKY50091.1, PKY50776.1, PKY52542.1, PKY53012.1	PKC02252.1, PKC02253.1, PKC03891.1, PKC09468.1	PKK61570.1, PKK61571.1, PKK72095.1
OG0000635	PKC56407.1, PKC60305.1, PKC68672.1	PKY38697.1, PKY42120.1, PKY44142.1, PKY62076.1	PKB97634.1, PKC02206.1, PKC02507.1, PKC05353.1	PKK64893.1, PKK72523.1
OG0000636	PKC56974.1, PKC57434.1, PKC70181.1, PKC73080.1	PKY41682.1, PKY50221.1, PKY63353.1	PKB93337.1, PKB98583.1	PKK60670.1, PKK64502.1, PKK66352.1, PKK66629.1
OG0000637	PKC57169.1, PKC57368.1, PKC71372.1	PKY41213.1, PKY56666.1, PKY58182.1, PKY60618.1	PKC12677.1	PKK41854.1, PKK54714.1, PKK55337.1, PKK57171.1, PKK64030.1
OG0000638	PKC57323.1, PKC62884.1	PKY54734.1, PKY58335.1, PKY63509.1	PKB92173.1, PKB93664.1, PKC08404.1, PKC10473.1	PKK55755.1, PKK56193.1, PKK62489.1, PKK70313.1
OG0000639	PKC57374.1, PKC64362.1, PKC64363.1, PKC73601.1, PKC73602.1	PKY38637.1, PKY38639.1	PKB98334.1, PKC13596.1, PKC13597.1	PKK69401.1, PKK78407.1, PKK78408.1
OG0000640	PKC57442.1, PKC65548.1	PKY48054.1, PKY52478.1, PKY58742.1, PKY59118.1, PKY59267.1	PKB92492.1, PKB93091.1, PKC01151.1, PKC04832.1	PKK61630.1, PKK65622.1
OG0000641	PKC57813.1, PKC63858.1, PKC69256.1, PKC69931.1	PKY48327.1, PKY49896.1, PKY50041.1	PKB99193.1, PKC05229.1, PKC06460.1	PKK60289.1, PKK71625.1, PKK77803.1
OG0000642	PKC58323.1, PKC67089.1, PKC67090.1	PKY43102.1, PKY43104.1, PKY52403.1	PKB96149.1, PKC02605.1, PKC03487.1	PKK60946.1, PKK63094.1, PKK78190.1, PKK78193.1
OG0000643	PKC58367.1, PKC69475.1, PKC69990.1, PKC75763.1	PKY37637.1, PKY46845.1, PKY48730.1, PKY53468.1	PKC04683.1, PKC12690.1	PKK68233.1, PKK69300.1, PKK80294.1
OG0000644	PKC58526.1, PKC64186.1, PKC72104.1	PKY49035.1, PKY56257.1, PKY57904.1, PKY58319.1, PKY59552.1	PKB93714.1, PKC03502.1, PKC03985.1, PKC09470.1	PKK57203.1
OG0000645	PKC58753.1, PKC60349.1, PKC61423.1, PKC61977.1, PKC70226.1	PKY53193.1	PKB95790.1, PKB99189.1, PKC00088.1, PKC00353.1, PKC03103.1, PKC06379.1	PKK66108.1
OG0000646	PKC58808.1, PKC69838.1, PKC70486.1	PKY41603.1, PKY53062.1, PKY56421.1	PKB99641.1, PKC02555.1, PKC07436.1, PKC10838.1	PKK61673.1, PKK68239.1, PKK76124.1
OG0000647	PKC59751.1	PKY56255.1	PKB92782.1, PKB94036.1, PKB94597.1, PKB98035.1, PKB98943.1, PKC01671.1, PKC05162.1, PKC06839.1	PKK55922.1, PKK67582.1, PKK79387.1
OG0000648	PKC59837.1	PKY53634.1, PKY59228.1	PKB97439.1, PKC00112.1	PKK55378.1, PKK57537.1, PKK57689.1, PKK57693.1, PKK59961.1, PKK60043.1, PKK61640.1, PKK72304.1
OG0000649	PKC60714.1, PKC63321.1, PKC72592.1	PKY49094.1, PKY49256.1, PKY59648.1	PKB99370.1, PKC00348.1, PKC02616.1, PKC05095.1	PKK67006.1, PKK69303.1, PKK69306.1
OG0000650	PKC60987.1, PKC61464.1, PKC66215.1, PKC75225.1	PKY39201.1, PKY49202.1, PKY62616.1, PKY63157.1, PKY63213.1, PKY63307.1, PKY63316.1	PKC13183.1	PKK68180.1
OG0000651	PKC61227.1, PKC64028.1, PKC66932.1, PKC66935.1, PKC66937.1, PKC69103.1, PKC69107.1, PKC69109.1	PKY52372.1, PKY54522.1		PKK62324.1, PKK63140.1, PKK63142.1
OG0000652	PKC62520.1, PKC63827.1, PKC63829.1, PKC68386.1	PKY52327.1, PKY58780.1	PKB96245.1, PKB96737.1, PKB97459.1, PKB99073.1, PKB99074.1, PKC06370.1	PKK74454.1
OG0000653	PKC62592.1, PKC63911.1	PKY44794.1, PKY46792.1, PKY59781.1	PKB96338.1, PKB96755.1, PKC05137.1, PKC09168.1, PKC15986.1	PKK68371.1, PKK74940.1, PKK76496.1
OG0000654	PKC62713.1, PKC62714.1, PKC62715.1, PKC70278.1	PKY46518.1, PKY46519.1, PKY54260.1, PKY54261.1	PKC15355.1, PKC15356.1	PKK56025.1, PKK58629.1, PKK61323.1
OG0000655	PKC62912.1	PKY53859.1	PKB94147.1, PKB98630.1, PKC02704.1	PKK55524.1, PKK56537.1, PKK57222.1, PKK59399.1, PKK59534.1, PKK60550.1, PKK72843.1, PKK74852.1
OG0000656	PKC62959.1, PKC62961.1	PKY47814.1, PKY54400.1, PKY54404.1, PKY55642.1, PKY55956.1, PKY56210.1, PKY57940.1	PKB97003.1, PKC08187.1, PKC12131.1	PKK69980.1
OG0000657	PKC63925.1, PKC69969.1	PKY52312.1, PKY56862.1, PKY61221.1	PKB97731.1	PKK56304.1, PKK57197.1, PKK58042.1, PKK58324.1, PKK59737.1, PKK61978.1, PKK74063.1
OG0000658	PKC64017.1, PKC76131.1	PKY46213.1, PKY49299.1, PKY54268.1, PKY58730.1	PKB92233.1, PKC07570.1, PKC12521.1	PKK61253.1, PKK67916.1, PKK68474.1, PKK74897.1
OG0000659	PKC64137.1, PKC64138.1, PKC64139.1	PKY54325.1, PKY54326.1, PKY54327.1, PKY54328.1	PKC17093.1, PKC17094.1, PKC17095.1, PKC17096.1	PKK59479.1, PKK61114.1
OG0000660	PKC64647.1, PKC71994.1, PKC71995.1, PKC74073.1	PKY38587.1, PKY51923.1, PKY52893.1, PKY52894.1	PKB99780.1, PKC01402.1	PKK62435.1, PKK67639.1, PKK76507.1
OG0000661	PKC67926.1	PKY59760.1	PKB92979.1, PKB95163.1, PKB99676.1, PKC01053.1, PKC01057.1, PKC01236.1	PKK57772.1, PKK63533.1, PKK64394.1, PKK72682.1, PKK73768.1
OG0000662	PKC69280.1	PKY45516.1	PKC04702.1	PKK59203.1, PKK60257.1, PKK62003.1, PKK63979.1, PKK66215.1, PKK67200.1, PKK67299.1, PKK72057.1, PKK78705.1, PKK79134.1
OG0000663	PKC69974.1	PKY58356.1		PKK47563.1, PKK55275.1, PKK56243.1, PKK56347.1, PKK57486.1, PKK57536.1, PKK58996.1, PKK59659.1, PKK59857.1, PKK59962.1, PKK60042.1
OG0000664	PKC70273.1, PKC70274.1, PKC70276.1	PKY55384.1, PKY56173.1, PKY56174.1, PKY56968.1	PKC10249.1, PKC10251.1, PKC10252.1	PKK70531.1, PKK70533.1, PKK70534.1
OG0000665	PKC70478.1, PKC74232.1	PKY41998.1, PKY62343.1, PKY63378.1	PKB96459.1, PKB99017.1	PKK55345.1, PKK58312.1, PKK60078.1, PKK62931.1, PKK72986.1, PKK79944.1
OG0000666	PKC72959.1, PKC72960.1, PKC72961.1, PKC72962.1, PKC72964.1	PKY44520.1, PKY44521.1	PKC17185.1, PKC17186.1, PKC17187.1, PKC17188.1	PKK60349.1, PKK80498.1
OG0000667	PKC74154.1, PKC74155.1	PKY48712.1, PKY48713.1, PKY48714.1, PKY57647.1, PKY57649.1, PKY60797.1	PKC18057.1, PKC18058.1	PKK75371.1, PKK75372.1, PKK75373.1
OG0000668	PKC74517.1	PKY43691.1	PKC15089.1, PKC15095.1	PKK64610.1, PKK64615.1, PKK65324.1, PKK65544.1, PKK69602.1, PKK71626.1, PKK72973.1, PKK73291.1, PKK76729.1
OG0000669	PKC74706.1	PKY48996.1, PKY50764.1, PKY55433.1	PKB93885.1, PKB97811.1, PKB98833.1, PKC06939.1	PKK56506.1, PKK57848.1, PKK59148.1, PKK59698.1, PKK61405.1
OG0000670		PKY38104.1, PKY44452.1, PKY44623.1, PKY47547.1, PKY55328.1, PKY60968.1, PKY61166.1	PKB96907.1, PKB99161.1, PKC04366.1, PKC04368.1, PKC14473.1	PKK66260.1
OG0000671		PKY52787.1, PKY52789.1, PKY56894.1, PKY58249.1		PKK55244.1, PKK56063.1, PKK56249.1, PKK57068.1, PKK58115.1, PKK59265.1, PKK59266.1, PKK60724.1, PKK61375.1
OG0000672		PKY55690.1	PKB94808.1	PKK62043.1, PKK62541.1, PKK62778.1, PKK62779.1, PKK63163.1, PKK63454.1, PKK65042.1, PKK65348.1, PKK65349.1, PKK67829.1, PKK79022.1
OG0000673		PKY58000.1, PKY61165.1	PKB91867.1, PKB92890.1, PKB94198.1, PKB94727.1, PKB96075.1, PKB96090.1, PKB97121.1, PKB97776.1	PKK50736.1, PKK56538.1, PKK63441.1
OG0000674	PKC50074.1	PKY60481.1, PKY60980.1, PKY61493.1, PKY62556.1, PKY63104.1, PKY63105.1, PKY63270.1, PKY63283.1, PKY63371.1		PKK40727.1, PKK77842.1
OG0000675	PKC50082.1, PKC54647.1, PKC60301.1	PKY48091.1, PKY59938.1	PKB93870.1, PKB95563.1, PKB95893.1, PKB96257.1, PKB97492.1	PKK61458.1, PKK73014.1
OG0000676	PKC50120.1, PKC50374.1	PKY37462.1, PKY39154.1, PKY40390.1, PKY55040.1, PKY55500.1	PKB96688.1, PKC05368.1, PKC10638.1	PKK55742.1, PKK75006.1
OG0000677	PKC50171.1, PKC53357.1, PKC56964.1, PKC73669.1	PKY53916.1, PKY59046.1, PKY60981.1, PKY62569.1, PKY63078.1	PKC17578.1	PKK60271.1, PKK65321.1
OG0000678	PKC50175.1, PKC50256.1, PKC53438.1, PKC53439.1, PKC70314.1	PKY57114.1, PKY59892.1, PKY63318.1	PKB95086.1, PKB96870.1, PKC11744.1	PKK62198.1
OG0000679	PKC50277.1, PKC58442.1, PKC58446.1, PKC59027.1, PKC63628.1	PKY55109.1, PKY58885.1	PKC03832.1, PKC03835.1, PKC17732.1	PKK53940.1, PKK60608.1
OG0000680	PKC50434.1, PKC50809.1, PKC50866.1, PKC54600.1	PKY63452.1	PKB96869.1	PKK40752.1, PKK41171.1, PKK46165.1, PKK56853.1, PKK57479.1, PKK60867.1
OG0000681	PKC50454.1, PKC51295.1, PKC51318.1, PKC51650.1, PKC66433.1	PKY49556.1, PKY51254.1, PKY56797.1	PKC01654.1, PKC13282.1	PKK62488.1, PKK71282.1
OG0000682	PKC50460.1, PKC50525.1, PKC50619.1, PKC50978.1, PKC53572.1, PKC54032.1		PKB91680.1, PKB92029.1, PKB92325.1, PKB99807.1	PKK61615.1, PKK74291.1
OG0000683	PKC50557.1, PKC51045.1, PKC53861.1, PKC56626.1, PKC61637.1, PKC68646.1	PKY61355.1, PKY62040.1	PKC01034.1	PKK57747.1, PKK59287.1, PKK62802.1
OG0000684	PKC50601.1, PKC52888.1, PKC53801.1, PKC54108.1, PKC59689.1, PKC60654.1, PKC73316.1		PKB94820.1, PKB95087.1	PKK35564.1, PKK55377.1, PKK56878.1
OG0000685	PKC50667.1, PKC51519.1, PKC54762.1, PKC56876.1, PKC61566.1		PKB92361.1, PKB92381.1, PKB94192.1, PKC16769.1	PKK56223.1, PKK60952.1, PKK65286.1
OG0000686	PKC50750.1, PKC57438.1, PKC62214.1, PKC62215.1, PKC63956.1	PKY47314.1, PKY53142.1	PKC05610.1	PKK59027.1, PKK69247.1, PKK69250.1, PKK69491.1
OG0000687	PKC50778.1, PKC51123.1, PKC58867.1	PKY60754.1, PKY61967.1, PKY62253.1	PKC00727.1, PKC14258.1	PKK56880.1, PKK58426.1, PKK65601.1, PKK66821.1
OG0000688	PKC50832.1, PKC52757.1, PKC55042.1, PKC62582.1	PKY43157.1, PKY59177.1	PKB97051.1, PKB97666.1	PKK61850.1, PKK66415.1, PKK74668.1, PKK80166.1
OG0000689	PKC50852.1, PKC59628.1, PKC60997.1, PKC63895.1	PKY56582.1	PKC02589.1	PKK59011.1, PKK60766.1, PKK60792.1, PKK62398.1, PKK66005.1, PKK67816.1
OG0000690	PKC50987.1, PKC53603.1, PKC63554.1	PKY42699.1, PKY56206.1, PKY61411.1	PKB92999.1, PKB98000.1, PKB98865.1, PKB99287.1	PKK57900.1, PKK72178.1
OG0000691	PKC51061.1, PKC51071.1, PKC60273.1	PKY58568.1, PKY60927.1	PKB92478.1, PKB97336.1, PKB97749.1, PKB98151.1, PKC01307.1, PKC06150.1	PKK77282.1
OG0000692	PKC51247.1	PKY62074.1, PKY62561.1	PKB93223.1, PKB94370.1, PKB96114.1, PKC00474.1	PKK49850.1, PKK55596.1, PKK57023.1, PKK60033.1, PKK64091.1
OG0000693	PKC51427.1, PKC51808.1, PKC52037.1, PKC52414.1	PKY62060.1, PKY62979.1	PKB92710.1, PKB92967.1, PKB92985.1, PKB93504.1, PKB95245.1	PKK58917.1
OG0000694	PKC51541.1, PKC58454.1, PKC60758.1, PKC62137.1	PKY40741.1	PKB92796.1, PKB96590.1, PKB97298.1	PKK56186.1, PKK63420.1, PKK64658.1, PKK70485.1
OG0000695	PKC51583.1, PKC54133.1, PKC54817.1	PKY58216.1, PKY63203.1	PKB93313.1, PKB94038.1, PKB95112.1, PKC01325.1, PKC09857.1	PKK72381.1, PKK78291.1
OG0000696	PKC51589.1, PKC57192.1, PKC57502.1, PKC61909.1, PKC64345.1, PKC67987.1, PKC70342.1		PKB93280.1, PKC00124.1, PKC07983.1, PKC09982.1	PKK75637.1
OG0000697	PKC51743.1, PKC68467.1, PKC68475.1	PKY37713.1, PKY37719.1, PKY59426.1, PKY60511.1	PKB92169.1, PKB97280.1, PKC00371.1	PKK78206.1, PKK79675.1
OG0000698	PKC51968.1, PKC55081.1, PKC56324.1	PKY52069.1, PKY63408.1	PKB96602.1, PKB97921.1, PKC09208.1, PKC11640.1	PKK58207.1, PKK62126.1, PKK62534.1
OG0000699	PKC52048.1, PKC56911.1	PKY59079.1, PKY59745.1, PKY60163.1, PKY60799.1, PKY61688.1	PKB95402.1, PKC11816.1	PKK57480.1, PKK63213.1, PKK68521.1
OG0000700	PKC52161.1, PKC52353.1, PKC54806.1, PKC55690.1, PKC64239.1	PKY62648.1, PKY62972.1, PKY62996.1	PKB92042.1, PKB96381.1	PKK56284.1, PKK59284.1
OG0000701	PKC52189.1, PKC52985.1, PKC53588.1, PKC58957.1, PKC61925.1	PKY47537.1	PKB94892.1, PKC00307.1, PKC00678.1	PKK55623.1, PKK62225.1, PKK75623.1
OG0000702	PKC52236.1, PKC52676.1, PKC52960.1, PKC53537.1, PKC53765.1, PKC53796.1, PKC54198.1, PKC55096.1, PKC55143.1, PKC55541.1, PKC55660.1, PKC56007.1
OG0000703	PKC52301.1, PKC52987.1, PKC53104.1, PKC55672.1, PKC55873.1, PKC64444.1, PKC72598.1	PKY47882.1	PKB92210.1, PKB96256.1, PKB97333.1, PKC05316.1
OG0000704	PKC52304.1	PKY49645.1, PKY50110.1, PKY55844.1, PKY60541.1, PKY62787.1, PKY63054.1		PKK49181.1, PKK55457.1, PKK55498.1, PKK61425.1, PKK62298.1
OG0000705	PKC52391.1, PKC56398.1, PKC72956.1, PKC72963.1, PKC75461.1, PKC75896.1	PKY44518.1, PKY52228.1, PKY55924.1	PKC17179.1	PKK65375.1, PKK80500.1
OG0000706	PKC52513.1, PKC55420.1	PKY43335.1, PKY50841.1, PKY60931.1, PKY60951.1		PKK45928.1, PKK55660.1, PKK55802.1, PKK55939.1, PKK58021.1, PKK69618.1
OG0000707	PKC52525.1, PKC54431.1	PKY53221.1, PKY59616.1, PKY60743.1, PKY60919.1, PKY63243.1	PKB92203.1, PKB99793.1, PKC02095.1, PKC08907.1	PKK62885.1
OG0000708	PKC52538.1, PKC53922.1, PKC56581.1, PKC59279.1	PKY62768.1, PKY63448.1	PKB91705.1, PKB93683.1, PKB95470.1, PKB95775.1, PKC05746.1	PKK40819.1
OG0000709	PKC52549.1, PKC54670.1, PKC59855.1, PKC63940.1, PKC69796.1		PKC00214.1, PKC04455.1, PKC10846.1, PKC11756.1, PKC11757.1, PKC13408.1, PKC14775.1
OG0000710	PKC52664.1, PKC57708.1, PKC65217.1, PKC76121.1	PKY49225.1	PKB93105.1, PKC00414.1, PKC01413.1, PKC01997.1, PKC09467.1, PKC17062.1, PKC17757.1
OG0000711	PKC52733.1, PKC54107.1, PKC61559.1	PKY55201.1	PKB93648.1, PKB94922.1, PKB95294.1, PKB95477.1, PKC08705.1, PKC10635.1	PKK58205.1, PKK58761.1
OG0000712	PKC52767.1, PKC53174.1, PKC54993.1, PKC61208.1, PKC66039.1, PKC68332.1	PKY57239.1	PKB94023.1, PKB94963.1, PKC09929.1	PKK58443.1, PKK81003.1
OG0000713	PKC53021.1, PKC53374.1, PKC53417.1, PKC74514.1		PKB93181.1, PKB93250.1, PKB94505.1, PKB98704.1, PKC01249.1, PKC04108.1	PKK57244.1, PKK58627.1
OG0000714	PKC53065.1, PKC63165.1, PKC68713.1	PKY46082.1, PKY60153.1	PKB91812.1, PKB95083.1, PKB95084.1, PKC07543.1, PKC08808.1	PKK66692.1, PKK67908.1
OG0000715	PKC53144.1, PKC55624.1	PKY46679.1	PKB91754.1, PKB92626.1, PKB92949.1, PKB94044.1, PKC02975.1, PKC07230.1	PKK55528.1, PKK55879.1, PKK58400.1
OG0000716	PKC53185.1, PKC54043.1, PKC56355.1, PKC60201.1	PKY44968.1, PKY46950.1	PKB93404.1, PKB95464.1, PKB96423.1, PKB99915.1	PKK56060.1, PKK59913.1
OG0000717	PKC53332.1, PKC54825.1, PKC56479.1	PKY41187.1, PKY41506.1, PKY52508.1, PKY58691.1, PKY60533.1, PKY60946.1	PKB92556.1, PKB93918.1, PKB93956.1
OG0000718	PKC53363.1, PKC54009.1	PKY53724.1, PKY58213.1, PKY59174.1, PKY61461.1, PKY61799.1, PKY63159.1	PKB94069.1, PKB97109.1, PKC14836.1	PKK59246.1
OG0000719	PKC53370.1, PKC53613.1, PKC54443.1, PKC55281.1, PKC64651.1	PKY63004.1, PKY63133.1, PKY63480.1	PKB96262.1, PKB98015.1, PKC02461.1	PKK55277.1
OG0000720	PKC53395.1, PKC53826.1, PKC54329.1, PKC54751.1, PKC55940.1	PKY50988.1, PKY53436.1, PKY53664.1	PKB95923.1, PKB98064.1, PKC12209.1	PKK60812.1
OG0000721	PKC53495.1, PKC53864.1, PKC63451.1, PKC69368.1	PKY49352.1, PKY54052.1, PKY60571.1	PKB92217.1, PKB94764.1, PKB94994.1	PKK60431.1, PKK61267.1
OG0000722	PKC53579.1, PKC53581.1, PKC55882.1, PKC56166.1, PKC59756.1	PKY44214.1, PKY52091.1, PKY53464.1, PKY59167.1	PKB94955.1, PKB94956.1	PKK58493.1
OG0000723	PKC53733.1, PKC53782.1	PKY47821.1, PKY51210.1, PKY58381.1	PKB95340.1, PKB99571.1, PKC04162.1	PKK57595.1, PKK60465.1, PKK71132.1, PKK77646.1
OG0000724	PKC53802.1, PKC55035.1, PKC60016.1, PKC61228.1, PKC64458.1		PKB93114.1, PKB95251.1, PKB95882.1, PKB95994.1, PKB96533.1, PKB97444.1, PKC09843.1
OG0000725	PKC53836.1, PKC58992.1, PKC67542.1	PKY55070.1, PKY58409.1	PKC00831.1, PKC04796.1, PKC04797.1, PKC11464.1	PKK58257.1, PKK58258.1, PKK68935.1
OG0000726	PKC53978.1, PKC54324.1, PKC69976.1	PKY43854.1, PKY45326.1, PKY48680.1, PKY51868.1, PKY57822.1, PKY61520.1	PKC17321.1	PKK59787.1, PKK62782.1
OG0000727	PKC54080.1, PKC69958.1, PKC75033.1	PKY39774.1, PKY43823.1, PKY58437.1	PKB97193.1, PKC06515.1, PKC12547.1	PKK57376.1, PKK74183.1, PKK76241.1
OG0000728	PKC54092.1, PKC54793.1, PKC67847.1	PKY44890.1, PKY60639.1, PKY61612.1	PKB93864.1, PKB96441.1, PKB99803.1, PKC02244.1	PKK65617.1, PKK71634.1
OG0000729	PKC54174.1	PKY53631.1		PKK35138.1, PKK43483.1, PKK55638.1, PKK56662.1, PKK58722.1, PKK59222.1, PKK59321.1, PKK60230.1, PKK60459.1, PKK61380.1
OG0000730	PKC54257.1, PKC61845.1	PKY55450.1	PKB95722.1, PKC02237.1, PKC03536.1	PKK57037.1, PKK59151.1, PKK59565.1, PKK63175.1, PKK63778.1, PKK67410.1
OG0000731	PKC54302.1, PKC54772.1, PKC54809.1	PKY61447.1	PKC01564.1, PKC13167.1	PKK55702.1, PKK57770.1, PKK58883.1, PKK59392.1, PKK65418.1, PKK72128.1
OG0000732	PKC54359.1, PKC61379.1	PKY52640.1, PKY60057.1, PKY62171.1, PKY63227.1, PKY63352.1	PKB96621.1, PKB96789.1	PKK60636.1, PKK64155.1, PKK64156.1
OG0000733	PKC54419.1, PKC61113.1	PKY47993.1, PKY53224.1, PKY57859.1, PKY59461.1	PKB94258.1, PKB95691.1, PKB95835.1, PKB96378.1	PKK56461.1, PKK62548.1
OG0000734	PKC54421.1, PKC54746.1, PKC69955.1	PKY43826.1, PKY43828.1, PKY55988.1, PKY57237.1, PKY60283.1	PKC02321.1, PKC12544.1	PKK57540.1, PKK74187.1
OG0000735	PKC54465.1, PKC54467.1, PKC62692.1, PKC72382.1	PKY42365.1, PKY50493.1	PKC09564.1, PKC09566.1, PKC13623.1	PKK56340.1, PKK68694.1, PKK68695.1
OG0000736	PKC54586.1, PKC59708.1, PKC69013.1	PKY43253.1, PKY51049.1, PKY52392.1	PKB98443.1	PKK57655.1, PKK60871.1, PKK68772.1, PKK71990.1, PKK74263.1
OG0000737	PKC54645.1, PKC56422.1, PKC58150.1, PKC65755.1	PKY53569.1	PKC03364.1	PKK56637.1, PKK56638.1, PKK59740.1, PKK59791.1, PKK60562.1, PKK62665.1
OG0000738	PKC54697.1, PKC57473.1, PKC72196.1	PKY44488.1, PKY45461.1, PKY49120.1, PKY60742.1	PKB98175.1, PKC02267.1	PKK58013.1, PKK60250.1, PKK73068.1
OG0000739	PKC54773.1, PKC55355.1, PKC58685.1	PKY53520.1, PKY59682.1, PKY60917.1, PKY62089.1, PKY63443.1	PKB92016.1, PKB99633.1	PKK57576.1, PKK73422.1
OG0000740	PKC54788.1	PKY58911.1, PKY59420.1, PKY60862.1, PKY60948.1, PKY61422.1, PKY61721.1, PKY61891.1, PKY62313.1, PKY62494.1	PKB94201.1, PKB95918.1
OG0000741	PKC54789.1, PKC71773.1	PKY56307.1	PKB93392.1, PKB95507.1, PKB99794.1, PKC09676.1, PKC10022.1	PKK62760.1, PKK64802.1, PKK67176.1, PKK67442.1
OG0000742	PKC54827.1, PKC58005.1, PKC60602.1, PKC69879.1	PKY50521.1, PKY51819.1, PKY53185.1	PKB93582.1, PKB96129.1, PKC05201.1, PKC08599.1	PKK63252.1
OG0000743	PKC54840.1, PKC54986.1	PKY49090.1, PKY56796.1, PKY60572.1, PKY61349.1, PKY61979.1, PKY63048.1	PKB93406.1, PKB93408.1, PKB99892.1	PKK76933.1
OG0000744	PKC55046.1, PKC56507.1, PKC64112.1	PKY43556.1, PKY43558.1, PKY57140.1	PKB92226.1, PKB98903.1, PKB98904.1, PKC07288.1	PKK60275.1, PKK63518.1
OG0000745	PKC55219.1, PKC61773.1, PKC62985.1, PKC67138.1, PKC72416.1	PKY54192.1	PKB97529.1, PKC02309.1, PKC17140.1	PKK57086.1, PKK67384.1, PKK80637.1
OG0000746	PKC55247.1, PKC59991.1	PKY55494.1, PKY60161.1	PKB94920.1, PKB97388.1, PKB97389.1, PKC09986.1	PKK64668.1, PKK66799.1, PKK69904.1, PKK69905.1
OG0000747	PKC55313.1, PKC72543.1	PKY43501.1, PKY53636.1, PKY61990.1	PKC03157.1	PKK58414.1, PKK58918.1, PKK59869.1, PKK59878.1, PKK60235.1, PKK67345.1
OG0000748	PKC55328.1, PKC58324.1, PKC58327.1	PKY52399.1, PKY52402.1, PKY52404.1, PKY53670.1	PKB97115.1, PKB97205.1	PKK60945.1, PKK60947.1, PKK65287.1
OG0000749	PKC55406.1	PKY56260.1, PKY56418.1, PKY61090.1, PKY61159.1, PKY62716.1	PKB97521.1, PKB98913.1	PKK43144.1, PKK56870.1, PKK59757.1, PKK68500.1
OG0000750	PKC55559.1, PKC67636.1, PKC70919.1, PKC75619.1	PKY44808.1	PKB95796.1, PKB97940.1, PKB98901.1	PKK56479.1, PKK58756.1, PKK62836.1, PKK64736.1
OG0000751	PKC55569.1, PKC58338.1, PKC60347.1, PKC60895.1, PKC61014.1, PKC61828.1, PKC62831.1, PKC64391.1, PKC70225.1	PKY49883.1, PKY49942.1, PKY52918.1
OG0000752	PKC55600.1, PKC59439.1, PKC61963.1	PKY39308.1, PKY39412.1, PKY56818.1, PKY60756.1	PKC00478.1, PKC07891.1, PKC07896.1	PKK60925.1, PKK71051.1
OG0000753	PKC55759.1	PKY55417.1, PKY58070.1	PKB93190.1, PKB95098.1, PKB96043.1, PKB98185.1	PKK56135.1, PKK56525.1, PKK57461.1, PKK57742.1, PKK58570.1
OG0000754	PKC55821.1	PKY46201.1, PKY56938.1	PKB92112.1, PKB96309.1, PKC09795.1, PKC13719.1, PKC14083.1, PKC14084.1	PKK62061.1, PKK71098.1, PKK73560.1
OG0000755	PKC55827.1	PKY60451.1, PKY60933.1	PKC03056.1	PKK55483.1, PKK56127.1, PKK56132.1, PKK56175.1, PKK57710.1, PKK58609.1, PKK59264.1, PKK66749.1
OG0000756	PKC56035.1, PKC64640.1	PKY53128.1, PKY53129.1, PKY53130.1	PKC15575.1, PKC15576.1, PKC15577.1	PKK67646.1, PKK67647.1, PKK67648.1, PKK76312.1
OG0000757	PKC56220.1, PKC60204.1, PKC60206.1, PKC71064.1	PKY37576.1, PKY43922.1, PKY49193.1	PKB96501.1, PKB97622.1, PKC12456.1, PKC12458.1	PKK67468.1
OG0000758	PKC56225.1, PKC56227.1, PKC67378.1, PKC70429.1, PKC74849.1	PKY38678.1, PKY52453.1, PKY58590.1, PKY63274.1	PKB92244.1, PKB99349.1, PKC16394.1
OG0000759	PKC57771.1, PKC67484.1, PKC68521.1, PKC68522.1	PKY38907.1, PKY40681.1, PKY49178.1, PKY52427.1	PKC01090.1, PKC02700.1, PKC03268.1	PKK69123.1
OG0000760	PKC57774.1, PKC63746.1, PKC69718.1	PKY49056.1, PKY56661.1, PKY62103.1, PKY62213.1, PKY62218.1	PKB98351.1, PKC00902.1, PKC14303.1	PKK68548.1
OG0000761	PKC57814.1, PKC62693.1, PKC76363.1	PKY41579.1, PKY41580.1, PKY41581.1	PKC00497.1, PKC00498.1, PKC17047.1	PKK71174.1, PKK71175.1, PKK71176.1
OG0000762	PKC57862.1, PKC58061.1, PKC61569.1, PKC71774.1	PKY47942.1, PKY48839.1, PKY48840.1, PKY50013.1	PKB95673.1, PKC01018.1	PKK60919.1, PKK61196.1
OG0000763	PKC57891.1, PKC59290.1, PKC59292.1	PKY48079.1, PKY56263.1	PKB93441.1, PKC13399.1, PKC13604.1	PKK62514.1, PKK65805.1, PKK73993.1, PKK78067.1
OG0000764	PKC58027.1	PKY53881.1	PKB92683.1, PKB93858.1, PKB94112.1, PKB95111.1, PKB95120.1, PKB98275.1, PKC08124.1	PKK58583.1, PKK58584.1, PKK75177.1
OG0000765	PKC58273.1, PKC65273.1, PKC68729.1	PKY39636.1, PKY45217.1, PKY45518.1, PKY50010.1, PKY54051.1, PKY60208.1	PKC04997.1, PKC12153.1	PKK61692.1
OG0000766	PKC58403.1, PKC60312.1	PKY51804.1, PKY52561.1, PKY56002.1, PKY63143.1, PKY63340.1	PKC01981.1, PKC07284.1, PKC10257.1	PKK61177.1, PKK63986.1
OG0000767	PKC58430.1, PKC62512.1, PKC63727.1, PKC66949.1	PKY46977.1, PKY58711.1	PKB91849.1, PKB92749.1, PKB93355.1, PKB94102.1, PKC12185.1	PKK74356.1
OG0000768	PKC58476.1	PKY38074.1, PKY40183.1, PKY40633.1, PKY48374.1, PKY49315.1, PKY58873.1, PKY60227.1, PKY60512.1, PKY62684.1	PKB97843.1	PKK63580.1
OG0000769	PKC58633.1, PKC65748.1	PKY58407.1, PKY58553.1, PKY63315.1		PKK61718.1, PKK62473.1, PKK63959.1, PKK64057.1, PKK65178.1, PKK68528.1, PKK68912.1
OG0000770	PKC58652.1, PKC60882.1, PKC60883.1	PKY41204.1, PKY41206.1, PKY54419.1	PKC00532.1, PKC06836.1	PKK60640.1, PKK65248.1, PKK67198.1, PKK67199.1
OG0000771	PKC58883.1, PKC60533.1, PKC60534.1, PKC70965.1, PKC71762.1, PKC73622.1	PKY39168.1, PKY53156.1	PKC03525.1, PKC09647.1	PKK61991.1, PKK73346.1
OG0000772	PKC58945.1, PKC72733.1	PKY43953.1, PKY46639.1, PKY60135.1	PKB92155.1, PKB94042.1, PKC02294.1, PKC05024.1, PKC11794.1	PKK68874.1, PKK68875.1
OG0000773	PKC58990.1, PKC58991.1, PKC63797.1	PKY45539.1	PKB94333.1, PKC01080.1, PKC11465.1, PKC11466.1	PKK63840.1, PKK67015.1, PKK67018.1, PKK69345.1
OG0000774	PKC59006.1	PKY44362.1, PKY47040.1, PKY56633.1, PKY62000.1	PKB92826.1, PKC06749.1	PKK40664.1, PKK42207.1, PKK56402.1, PKK57223.1, PKK57810.1
OG0000775	PKC59113.1, PKC66633.1	PKY44780.1, PKY47804.1, PKY61965.1, PKY62120.1	PKC03025.1, PKC07375.1, PKC08250.1, PKC15161.1	PKK71948.1, PKK72163.1
OG0000776	PKC59183.1, PKC68555.1	PKY56214.1, PKY56345.1, PKY57456.1, PKY57589.1, PKY60399.1, PKY62510.1	PKB94389.1, PKC00287.1, PKC01412.1	PKK66431.1
OG0000777	PKC59338.1, PKC59342.1, PKC71315.1, PKC71316.1	PKY43711.1, PKY57760.1	PKC13315.1, PKC13316.1, PKC13320.1	PKK60338.1, PKK70388.1, PKK75050.1
OG0000778	PKC59533.1, PKC59549.1, PKC60980.1	PKY43568.1	PKC01173.1, PKC04615.1, PKC13734.1, PKC14790.1	PKK60648.1, PKK63934.1, PKK73848.1, PKK76049.1
OG0000779	PKC59537.1, PKC59560.1, PKC64322.1	PKY59546.1	PKB95927.1, PKB99784.1, PKC00715.1, PKC10057.1, PKC10511.1	PKK56102.1, PKK58548.1, PKK72886.1
OG0000780	PKC59767.1, PKC61849.1, PKC73701.1	PKY42972.1, PKY54063.1, PKY58515.1, PKY58516.1	PKB97871.1, PKC01391.1	PKK61910.1, PKK70306.1, PKK70722.1
OG0000781	PKC60084.1, PKC60208.1, PKC66702.1, PKC75873.1	PKY47880.1, PKY49868.1	PKB97044.1, PKB99569.1, PKC00486.1, PKC00487.1, PKC03038.1	PKK58297.1
OG0000782	PKC60165.1, PKC60166.1	PKY59583.1, PKY59772.1, PKY61637.1	PKB93811.1, PKB94674.1	PKK57084.1, PKK57559.1, PKK59830.1, PKK72256.1, PKK75335.1
OG0000783	PKC60181.1, PKC67096.1	PKY43184.1, PKY45106.1, PKY45107.1, PKY53671.1, PKY53862.1, PKY54108.1, PKY63019.1	PKC00066.1, PKC00117.1	PKK63073.1
OG0000784	PKC60333.1	PKY45066.1, PKY53115.1, PKY53117.1, PKY53122.1, PKY62499.1, PKY63058.1	PKB93516.1, PKB96366.1	PKK55946.1, PKK63891.1, PKK73196.1
OG0000785	PKC60610.1, PKC62849.1, PKC67770.1, PKC68282.1, PKC70994.1		PKB97470.1, PKB97473.1, PKC15458.1, PKC15465.1	PKK63938.1, PKK67310.1, PKK79462.1
OG0000786	PKC60873.1, PKC63564.1, PKC76195.1	PKY46202.1	PKB93388.1, PKB93572.1, PKB93625.1, PKB96730.1, PKC03761.1, PKC10359.1, PKC13986.1, PKC15852.1
OG0000787	PKC61112.1, PKC61349.1, PKC62070.1, PKC63841.1	PKY45188.1, PKY54652.1, PKY54930.1	PKC05910.1, PKC07396.1, PKC07529.1	PKK76483.1, PKK76982.1
OG0000788	PKC61474.1	PKY51335.1, PKY53047.1, PKY53813.1, PKY60337.1, PKY61106.1	PKB95379.1, PKB98158.1, PKC05494.1, PKC10132.1	PKK57957.1, PKK61971.1
OG0000789	PKC61665.1, PKC66199.1, PKC73635.1	PKY44865.1, PKY48064.1, PKY49501.1, PKY52039.1, PKY57105.1	PKB98483.1, PKC03193.1	PKK65983.1, PKK80856.1
OG0000790	PKC61814.1, PKC66434.1, PKC71404.1	PKY56302.1, PKY56346.1, PKY59282.1	PKB99642.1, PKC01770.1, PKC02245.1	PKK63371.1, PKK65825.1, PKK79012.1
OG0000791	PKC62104.1, PKC62106.1	PKY42315.1, PKY52002.1, PKY61441.1	PKB92430.1, PKB94261.1, PKB99294.1, PKC04957.1	PKK58396.1, PKK71159.1, PKK77533.1
OG0000792	PKC62153.1	PKY43971.1, PKY60107.1	PKB92535.1, PKB94278.1, PKB97626.1, PKC02431.1, PKC03702.1, PKC07092.1, PKC14711.1	PKK56796.1, PKK57809.1
OG0000793	PKC62253.1, PKC62354.1, PKC65432.1, PKC70533.1	PKY37791.1, PKY52661.1	PKB99812.1, PKC01593.1, PKC08333.1, PKC09076.1	PKK72722.1, PKK73220.1
OG0000794	PKC63002.1, PKC63005.1, PKC64776.1, PKC75999.1	PKY37781.1, PKY50249.1, PKY56310.1	PKB95982.1, PKC09534.1	PKK59338.1, PKK64070.1, PKK78651.1
OG0000795	PKC63712.1	PKY54372.1, PKY55699.1	PKB93155.1, PKC07100.1	PKK57303.1, PKK57662.1, PKK60151.1, PKK60152.1, PKK61002.1, PKK65824.1, PKK68947.1
OG0000796	PKC63977.1, PKC73573.1, PKC75028.1	PKY37408.1, PKY45054.1, PKY52333.1, PKY53803.1, PKY60813.1	PKB98964.1, PKC12135.1	PKK67722.1, PKK76246.1
OG0000797	PKC64575.1	PKY49122.1, PKY53445.1, PKY56994.1	PKB93274.1, PKC02488.1, PKC05422.1	PKK55254.1, PKK59717.1, PKK59834.1, PKK74164.1, PKK75321.1
OG0000798	PKC64602.1, PKC66062.1, PKC70235.1, PKC72237.1	PKY39475.1, PKY52345.1	PKC01675.1, PKC03929.1, PKC06175.1	PKK60936.1, PKK66140.1, PKK68199.1
OG0000799	PKC65009.1, PKC65010.1, PKC65012.1	PKY57137.1, PKY57138.1	PKC11749.1, PKC11750.1, PKC11751.1, PKC14493.1	PKK73678.1, PKK73679.1, PKK78990.1
OG0000800	PKC65604.1	PKY43530.1, PKY43976.1, PKY58239.1	PKB94095.1, PKB94776.1, PKB95058.1, PKC00109.1	PKK58675.1, PKK61306.1, PKK62426.1, PKK70838.1
OG0000801	PKC65947.1, PKC65948.1, PKC65949.1	PKY51007.1, PKY51008.1, PKY51009.1	PKC06633.1, PKC06634.1, PKC06635.1	PKK69333.1, PKK69334.1, PKK69335.1
OG0000802	PKC65961.1	PKY40867.1, PKY40869.1, PKY47077.1, PKY55591.1, PKY55733.1, PKY58174.1, PKY59593.1	PKC13775.1	PKK63431.1, PKK66785.1, PKK76551.1
OG0000803	PKC66046.1, PKC66047.1, PKC66050.1	PKY54638.1, PKY54639.1, PKY59778.1	PKC10285.1, PKC10287.1	PKK76136.1, PKK76137.1, PKK76140.1, PKK76141.1
OG0000804	PKC66056.1, PKC67223.1, PKC67225.1	PKY51384.1, PKY56140.1, PKY56536.1, PKY59146.1	PKB99450.1, PKC03935.1, PKC04073.1	PKK64271.1, PKK69105.1
OG0000805	PKC67272.1, PKC67273.1	PKY41659.1, PKY44234.1, PKY44235.1, PKY51599.1	PKB93874.1, PKB94130.1, PKC10209.1, PKC10210.1	PKK57627.1, PKK65072.1
OG0000806	PKC67459.1	PKY39861.1, PKY53698.1, PKY54859.1, PKY59664.1, PKY60814.1	PKC08601.1	PKK60374.1, PKK67992.1, PKK68808.1, PKK69867.1, PKK71714.1
OG0000807	PKC68537.1	PKY53316.1, PKY55767.1	PKB94026.1, PKB94626.1, PKB97071.1, PKB97075.1, PKB98309.1, PKB98603.1, PKC07767.1	PKK60902.1, PKK62831.1
OG0000808	PKC68549.1	PKY40602.1, PKY40603.1, PKY55768.1	PKB95374.1, PKC00966.1, PKC03358.1, PKC09447.1	PKK65394.1, PKK75741.1, PKK75744.1, PKK75745.1
OG0000809	PKC71483.1, PKC71485.1, PKC71486.1	PKY50513.1, PKY50515.1, PKY50519.1, PKY55582.1, PKY56917.1	PKC04640.1, PKC04641.1	PKK62711.1, PKK62712.1
OG0000810	PKC73106.1, PKC75707.1, PKC76483.1, PKC76484.1	PKY40640.1, PKY46812.1, PKY46813.1	PKC02201.1, PKC07368.1, PKC07369.1	PKK68141.1, PKK78564.1
OG0000811	PKC73390.1	PKY60693.1, PKY62461.1, PKY62468.1, PKY62511.1	PKB94352.1, PKB94871.1, PKB94872.1, PKB96703.1, PKB96756.1, PKC01815.1	PKK65110.1
OG0000812	PKC74017.1, PKC74021.1	PKY38176.1, PKY45722.1	PKC13679.1, PKC13680.1, PKC13685.1, PKC14591.1	PKK69685.1, PKK79247.1, PKK79250.1, PKK79254.1
OG0000813	PKC74042.1	PKY58665.1, PKY60261.1, PKY62088.1, PKY62102.1, PKY62827.1, PKY62848.1	PKB96801.1	PKK56918.1, PKK58963.1, PKK65991.1, PKK66687.1
OG0000814		PKY38227.1, PKY45772.1, PKY47622.1, PKY56208.1, PKY56801.1, PKY56867.1, PKY57185.1, PKY59619.1, PKY63533.1, PKY63594.1		PKK60195.1, PKK77390.1
OG0000815		PKY38363.1	PKB92463.1, PKB93340.1, PKB93861.1, PKB94947.1, PKB95426.1, PKB96018.1, PKB96575.1, PKB97495.1, PKC00002.1, PKC08528.1, PKC08529.1
OG0000816		PKY38668.1, PKY48116.1, PKY53341.1, PKY54920.1	PKB92362.1, PKB92414.1, PKB94031.1, PKB94037.1, PKB95559.1, PKC01982.1	PKK57308.1, PKK71341.1
OG0000817		PKY42648.1	PKB93191.1, PKB94532.1, PKB94562.1, PKB95188.1, PKB96633.1, PKC00677.1, PKC06838.1, PKC10907.1	PKK68270.1, PKK68804.1, PKK76426.1
OG0000818		PKY45243.1, PKY45245.1, PKY45258.1, PKY54536.1, PKY54606.1, PKY56908.1, PKY57764.1	PKC01584.1	PKK62841.1, PKK70815.1, PKK71481.1, PKK80689.1
OG0000819			PKB94123.1, PKB94279.1, PKB95126.1, PKB95296.1, PKB97608.1, PKB99045.1, PKC01508.1, PKC03090.1, PKC11776.1, PKC13784.1	PKK58385.1, PKK64011.1
OG0000820	PKC50054.1, PKC50528.1, PKC50603.1, PKC52026.1, PKC52330.1, PKC54008.1, PKC54524.1, PKC55579.1		PKB91874.1, PKB92033.1, PKB95505.1
OG0000821	PKC50108.1, PKC51845.1	PKY45032.1, PKY53227.1, PKY55348.1, PKY57234.1, PKY58371.1, PKY60339.1, PKY60990.1, PKY62296.1	PKB92424.1
OG0000822	PKC50138.1, PKC69136.1	PKY60310.1, PKY62384.1	PKB97351.1	PKK55588.1, PKK62068.1, PKK64878.1, PKK65772.1, PKK68627.1, PKK71946.1
OG0000823	PKC50156.1, PKC51177.1, PKC56394.1, PKC57725.1	PKY56948.1, PKY58050.1, PKY58152.1	PKB97545.1, PKC01606.1	PKK61245.1, PKK65017.1
OG0000824	PKC50229.1, PKC54407.1	PKY60353.1, PKY61267.1, PKY61651.1, PKY61720.1, PKY62543.1, PKY62873.1	PKB95708.1, PKB95919.1	PKK59437.1
OG0000825	PKC50413.1, PKC56224.1, PKC57395.1, PKC61429.1, PKC67447.1, PKC68233.1, PKC68277.1	PKY53021.1, PKY54333.1, PKY55526.1, PKY60847.1
OG0000826	PKC50587.1, PKC69919.1	PKY46440.1, PKY60836.1	PKB93912.1, PKC06471.1	PKK50439.1, PKK51307.1, PKK56199.1, PKK56576.1, PKK78265.1
OG0000827	PKC50839.1, PKC70771.1	PKY47280.1, PKY47281.1, PKY53293.1	PKB97112.1, PKB97113.1, PKB98480.1, PKB98481.1	PKK72882.1, PKK80461.1
OG0000828	PKC51007.1, PKC53999.1, PKC54020.1, PKC54023.1	PKY47869.1	PKB92580.1, PKB97949.1, PKC13353.1	PKK43636.1, PKK55690.1, PKK58799.1
OG0000829	PKC51108.1, PKC63780.1	PKY52193.1, PKY53001.1, PKY54563.1, PKY55331.1, PKY55332.1	PKC00499.1	PKK59661.1, PKK59662.1, PKK70007.1
OG0000830	PKC51150.1, PKC51736.1, PKC53328.1, PKC53329.1, PKC57993.1	PKY42217.1, PKY60920.1, PKY60987.1	PKB95435.1, PKB97355.1, PKC03342.1
OG0000831	PKC51274.1, PKC51283.1, PKC51633.1, PKC53828.1, PKC55712.1, PKC56314.1		PKB92460.1, PKB92509.1, PKB92801.1, PKB94296.1	PKK58943.1
OG0000832	PKC51312.1, PKC56231.1, PKC64955.1	PKY61926.1	PKB92464.1, PKB97947.1, PKB99865.1, PKC01716.1	PKK56466.1, PKK57173.1, PKK59486.1
OG0000833	PKC51356.1, PKC56175.1, PKC57544.1	PKY48309.1, PKY54799.1, PKY54801.1	PKB99374.1, PKC02078.1, PKC06078.1	PKK62592.1, PKK70688.1
OG0000834	PKC51418.1, PKC52973.1, PKC53596.1, PKC54378.1, PKC54978.1, PKC55276.1, PKC56807.1, PKC59650.1		PKB96395.1, PKC14837.1	PKK53554.1
OG0000835	PKC51422.1		PKB94700.1, PKB95908.1	PKK51057.1, PKK56122.1, PKK58330.1, PKK61737.1, PKK65358.1, PKK65606.1, PKK75204.1, PKK75205.1
OG0000836	PKC51520.1, PKC59652.1, PKC61850.1	PKY58151.1	PKB92550.1, PKB92775.1, PKB94648.1, PKB94653.1, PKB94799.1	PKK58755.1, PKK60598.1
OG0000837	PKC51558.1, PKC53070.1, PKC57319.1	PKY53742.1, PKY55337.1	PKB99145.1, PKC02512.1, PKC12125.1, PKC17233.1	PKK56045.1, PKK56976.1
OG0000838	PKC51792.1, PKC53552.1	PKY45825.1, PKY60712.1	PKB94404.1, PKB97520.1, PKB98468.1	PKK55745.1, PKK56214.1, PKK60272.1, PKK67572.1
OG0000839	PKC51849.1, PKC51964.1, PKC55411.1	PKY43892.1, PKY59463.1	PKB93707.1	PKK56027.1, PKK56302.1, PKK58677.1, PKK62910.1, PKK66635.1
OG0000840	PKC51907.1, PKC57301.1	PKY47809.1	PKB94156.1, PKB96233.1, PKC02583.1	PKK56426.1, PKK58223.1, PKK59505.1, PKK61501.1, PKK63813.1
OG0000841	PKC51980.1, PKC52835.1, PKC53950.1, PKC54710.1, PKC55782.1	PKY57783.1	PKB93215.1, PKB97210.1, PKB97983.1, PKB99255.1	PKK71421.1
OG0000842	PKC52036.1			PKK45938.1, PKK55762.1, PKK55902.1, PKK55951.1, PKK56556.1, PKK58269.1, PKK59653.1, PKK60216.1, PKK60441.1, PKK60996.1
OG0000843	PKC52263.1	PKY44127.1, PKY51672.1, PKY52269.1, PKY57370.1, PKY59319.1, PKY59722.1, PKY63415.1	PKB92455.1, PKB97053.1	PKK74916.1
OG0000844	PKC52319.1, PKC57155.1, PKC64623.1	PKY61255.1, PKY62130.1, PKY62478.1, PKY62520.1, PKY62663.1, PKY62824.1, PKY63614.1		PKK55269.1
OG0000845	PKC52348.1, PKC52508.1, PKC53482.1, PKC54875.1	PKY60239.1, PKY60559.1	PKB93794.1, PKB93943.1, PKB96179.1	PKK57909.1, PKK63601.1
OG0000846	PKC52357.1	PKY53537.1	PKB92646.1, PKB92700.1, PKB92707.1, PKB94054.1, PKB94341.1, PKB95005.1, PKC02662.1	PKK43014.1, PKK62914.1
OG0000847	PKC52373.1, PKC58521.1, PKC65937.1		PKB98057.1, PKB99157.1, PKC06077.1, PKC11383.1	PKK61094.1, PKK61388.1, PKK66258.1, PKK77756.1
OG0000848	PKC52501.1, PKC52687.1, PKC54930.1, PKC72530.1	PKY53707.1, PKY63602.1	PKB93381.1, PKB95961.1, PKB96074.1, PKB96866.1, PKC03288.1
OG0000849	PKC52503.1, PKC54440.1, PKC54652.1, PKC55718.1	PKY57895.1, PKY60854.1	PKB93618.1, PKC03990.1, PKC07210.1, PKC10941.1	PKK44819.1
OG0000850	PKC52522.1, PKC52667.1, PKC52745.1	PKY60952.1	PKB92076.1, PKB92965.1, PKB92977.1, PKB93159.1, PKB93783.1	PKK54859.1, PKK65407.1
OG0000851	PKC52642.1, PKC55245.1, PKC57491.1, PKC65643.1, PKC74384.1	PKY56542.1, PKY59130.1, PKY60177.1	PKB92278.1, PKB96165.1, PKC00107.1
OG0000852	PKC52776.1	PKY62297.1, PKY63094.1	PKB91699.1, PKB92235.1, PKB93364.1, PKB93479.1, PKC01979.1, PKC01980.1	PKK42866.1, PKK55250.1
OG0000853	PKC52806.1, PKC65151.1	PKY53158.1, PKY57365.1, PKY57800.1, PKY59807.1, PKY61940.1, PKY62058.1	PKB97450.1, PKB97456.1	PKK66949.1
OG0000854	PKC52874.1	PKY57311.1	PKB93897.1, PKB95202.1, PKB96026.1, PKB97221.1, PKB97892.1, PKB97941.1, PKC11672.1	PKK56905.1, PKK62087.1
OG0000855	PKC52896.1	PKY52094.1, PKY52577.1, PKY57912.1, PKY57913.1, PKY58048.1, PKY62195.1	PKB98989.1, PKC02873.1	PKK64292.1, PKK65293.1
OG0000856	PKC52915.1, PKC59688.1, PKC61302.1, PKC63530.1	PKY45496.1, PKY55944.1	PKB92102.1, PKB94563.1, PKC04146.1, PKC08420.1	PKK56329.1
OG0000857	PKC52935.1, PKC56729.1, PKC57939.1	PKY57126.1, PKY63403.1, PKY63608.1	PKB95634.1	PKK55267.1, PKK57397.1, PKK59350.1, PKK59615.1
OG0000858	PKC52958.1, PKC64734.1	PKY38116.1, PKY42970.1, PKY46178.1, PKY53225.1, PKY53384.1, PKY58784.1, PKY60071.1	PKC09365.1	PKK69388.1
OG0000859	PKC52996.1, PKC73756.1	PKY49812.1, PKY56586.1, PKY60083.1	PKB95574.1, PKC04729.1	PKK52049.1, PKK58015.1, PKK73850.1, PKK74065.1
OG0000860	PKC53063.1, PKC57949.1, PKC58921.1	PKY63482.1, PKY63606.1	PKB99340.1	PKK55903.1, PKK56312.1, PKK57125.1, PKK57287.1, PKK72132.1
OG0000861	PKC53078.1, PKC53080.1	PKY46966.1, PKY59404.1, PKY61394.1, PKY62067.1, PKY62136.1, PKY63327.1	PKC06706.1	PKK59459.1, PKK70131.1
OG0000862	PKC53096.1, PKC68369.1	PKY51033.1, PKY51246.1, PKY56537.1, PKY56597.1	PKC02758.1, PKC08831.1, PKC09024.1	PKK75225.1, PKK75227.1
OG0000863	PKC53173.1, PKC54323.1		PKB93493.1, PKB94962.1, PKB96357.1	PKK58445.1, PKK58706.1, PKK63092.1, PKK70173.1, PKK75309.1, PKK81002.1
OG0000864	PKC53273.1, PKC62542.1, PKC69565.1			PKK56073.1, PKK60332.1, PKK61657.1, PKK65738.1, PKK65904.1, PKK65970.1, PKK67326.1, PKK68603.1
OG0000865	PKC53312.1, PKC53313.1, PKC57511.1, PKC74152.1	PKY40931.1, PKY40938.1	PKB99102.1, PKC18060.1, PKC18061.1	PKK64034.1, PKK75369.1
OG0000866	PKC53384.1, PKC53519.1	PKY43875.1, PKY59617.1, PKY60744.1	PKB91985.1, PKC02096.1, PKC11615.1	PKK56947.1, PKK61989.1, PKK64941.1
OG0000867	PKC53416.1, PKC56557.1, PKC63347.1, PKC70438.1, PKC73246.1		PKB93092.1, PKC05956.1, PKC14538.1	PKK45621.1, PKK59544.1, PKK64008.1
OG0000868	PKC53480.1, PKC61669.1, PKC64337.1, PKC65089.1	PKY53506.1, PKY61509.1	PKB91730.1, PKC10130.1	PKK68800.1, PKK68802.1, PKK73518.1
OG0000869	PKC53565.1, PKC55694.1	PKY41881.1, PKY62535.1	PKB92590.1, PKB92688.1, PKB97745.1, PKC02358.1	PKK55582.1, PKK60951.1, PKK68066.1
OG0000870	PKC53569.1, PKC53754.1, PKC54122.1, PKC68769.1	PKY56285.1, PKY58763.1	PKB93058.1, PKB95008.1, PKB95491.1	PKK58140.1, PKK68744.1
OG0000871	PKC53585.1, PKC61639.1, PKC61656.1	PKY53666.1, PKY57922.1, PKY61400.1, PKY61814.1, PKY61849.1	PKB95774.1	PKK47596.1, PKK57503.1
OG0000872	PKC53652.1, PKC57131.1	PKY61185.1, PKY63114.1, PKY63186.1	PKB95272.1, PKB97178.1	PKK60529.1, PKK67185.1, PKK68248.1, PKK71666.1
OG0000873	PKC53667.1, PKC72547.1	PKY59408.1	PKB92874.1, PKB93113.1	PKK55716.1, PKK55720.1, PKK56128.1, PKK56133.1, PKK58802.1, PKK70695.1
OG0000874	PKC53701.1, PKC53702.1, PKC55536.1	PKY53856.1, PKY54553.1	PKB94672.1, PKB97889.1	PKK55368.1, PKK56323.1, PKK62483.1, PKK66129.1
OG0000875	PKC53792.1, PKC53815.1, PKC53984.1, PKC60768.1	PKY50999.1, PKY54485.1, PKY58811.1, PKY58855.1, PKY60166.1, PKY61136.1	PKB95651.1
OG0000876	PKC53915.1, PKC58728.1, PKC74831.1	PKY50430.1, PKY51678.1, PKY56599.1, PKY59777.1	PKC00466.1	PKK65783.1, PKK70645.1, PKK74633.1
OG0000877	PKC53923.1	PKY59425.1, PKY60458.1, PKY63252.1, PKY63514.1	PKB93443.1, PKB93815.1, PKB95471.1, PKB96499.1, PKC05745.1	PKK62107.1
OG0000878	PKC53990.1	PKY44393.1, PKY49881.1, PKY50670.1, PKY54819.1, PKY54822.1, PKY57390.1, PKY57665.1, PKY57879.1, PKY59297.1, PKY63202.1
OG0000879	PKC54070.1, PKC59087.1, PKC69128.1	PKY56273.1, PKY56636.1	PKB95271.1, PKB95314.1, PKB97468.1, PKC05006.1	PKK56987.1, PKK72428.1
OG0000880	PKC54072.1, PKC59768.1, PKC75140.1	PKY60788.1, PKY60886.1	PKB95568.1, PKB97873.1	PKK59466.1, PKK63332.1, PKK70305.1, PKK73527.1
OG0000881	PKC54130.1, PKC59121.1, PKC66104.1, PKC70446.1	PKY51574.1, PKY54808.1	PKC02724.1, PKC13656.1	PKK60609.1, PKK61283.1, PKK69127.1
OG0000882	PKC54137.1	PKY47234.1, PKY62150.1, PKY62151.1, PKY63435.1	PKB96107.1	PKK61697.1, PKK67550.1, PKK67604.1, PKK79909.1, PKK80847.1
OG0000883	PKC54228.1, PKC54716.1, PKC75233.1	PKY44893.1, PKY54359.1, PKY57331.1, PKY57507.1	PKB97169.1	PKK56170.1, PKK57155.1, PKK72621.1
OG0000884	PKC54305.1, PKC56488.1, PKC65138.1	PKY48743.1, PKY57751.1, PKY61486.1	PKB99113.1, PKC06613.1, PKC06724.1	PKK65393.1, PKK75885.1
OG0000885	PKC54318.1	PKY42327.1, PKY57518.1, PKY60970.1, PKY61310.1	PKB94541.1, PKB97792.1, PKC00235.1, PKC15344.1	PKK43445.1, PKK75118.1
OG0000886	PKC54334.1, PKC57818.1, PKC72198.1		PKB95905.1	PKK56963.1, PKK57888.1, PKK58149.1, PKK58668.1, PKK59049.1, PKK59296.1, PKK59642.1
OG0000887	PKC54536.1, PKC56410.1	PKY59700.1, PKY60018.1, PKY60377.1, PKY62177.1, PKY62178.1, PKY62485.1	PKC09206.1	PKK57788.1, PKK58210.1
OG0000888	PKC54628.1, PKC57280.1		PKB95785.1, PKB97148.1	PKK40472.1, PKK55448.1, PKK55990.1, PKK56185.1, PKK56455.1, PKK56626.1, PKK58497.1
OG0000889	PKC54795.1, PKC67434.1	PKY58686.1, PKY59636.1	PKB96463.1	PKK48381.1, PKK49484.1, PKK58338.1, PKK58511.1, PKK59456.1, PKK67121.1
OG0000890	PKC54855.1, PKC58238.1, PKC76425.1	PKY42103.1, PKY55827.1	PKB93559.1, PKB97323.1, PKC13957.1	PKK56079.1, PKK58198.1, PKK62649.1
OG0000891	PKC54931.1, PKC72517.1	PKY46720.1, PKY53706.1	PKB94631.1, PKB95167.1, PKB95170.1, PKB96073.1, PKB96865.1, PKC13515.1	PKK78885.1
OG0000892	PKC55068.1, PKC55733.1, PKC57992.1, PKC65348.1	PKY59728.1, PKY60921.1	PKC03341.1, PKC08806.1	PKK57694.1, PKK58158.1, PKK60110.1
OG0000893	PKC55074.1, PKC56933.1, PKC56960.1	PKY55870.1, PKY56159.1, PKY57689.1, PKY60703.1, PKY63356.1	PKC06684.1	PKK57952.1, PKK62423.1
OG0000894	PKC55178.1, PKC67451.1	PKY41853.1, PKY52490.1, PKY57908.1, PKY61737.1, PKY61939.1, PKY62057.1, PKY62061.1, PKY62687.1	PKC08214.1
OG0000895	PKC55197.1, PKC63671.1, PKC67164.1	PKY42042.1, PKY53831.1, PKY57856.1, PKY58248.1	PKB95289.1, PKB95762.1, PKC04860.1	PKK63904.1
OG0000896	PKC55239.1, PKC56570.1	PKY60237.1, PKY61245.1, PKY61357.1, PKY62342.1		PKK43349.1, PKK55470.1, PKK56647.1, PKK58831.1, PKK70076.1
OG0000897	PKC55303.1, PKC56580.1, PKC56925.1	PKY54307.1, PKY55745.1	PKB95177.1, PKB96066.1, PKB98410.1	PKK56215.1, PKK58710.1, PKK67941.1
OG0000898	PKC55370.1, PKC56133.1	PKY41205.1	PKB94809.1, PKB98799.1, PKC01779.1, PKC01798.1, PKC01888.1, PKC05193.1, PKC06182.1, PKC15229.1
OG0000899	PKC55403.1, PKC61553.1, PKC70465.1	PKY50572.1, PKY53558.1, PKY55357.1	PKC02916.1, PKC07450.1	PKK64143.1, PKK64144.1, PKK67932.1
OG0000900	PKC55489.1, PKC56575.1, PKC58884.1	PKY61768.1	PKB91655.1, PKB95736.1	PKK34604.1, PKK56651.1, PKK58965.1, PKK65227.1, PKK73420.1
OG0000901	PKC55560.1, PKC73957.1	PKY60577.1, PKY61586.1	PKC02480.1	PKK36138.1, PKK55678.1, PKK56377.1, PKK56648.1, PKK57514.1, PKK77945.1
OG0000902	PKC55586.1, PKC56211.1, PKC62903.1	PKY52672.1, PKY57776.1, PKY57994.1	PKB91933.1, PKB94348.1, PKB97860.1, PKC01327.1	PKK72535.1
OG0000903	PKC55606.1, PKC60243.1, PKC61059.1	PKY46658.1, PKY51136.1, PKY52655.1, PKY52701.1, PKY54435.1	PKB92267.1, PKC07060.1	PKK65980.1
OG0000904	PKC55654.1, PKC59910.1, PKC71029.1	PKY50918.1, PKY61743.1, PKY63018.1	PKB93608.1, PKB97287.1, PKC00028.1, PKC14472.1	PKK58928.1
OG0000905	PKC55841.1, PKC56131.1, PKC58277.1, PKC60123.1	PKY58843.1	PKB97762.1, PKB98237.1, PKB99553.1	PKK64349.1, PKK66760.1, PKK69129.1
OG0000906	PKC55893.1, PKC68538.1, PKC68539.1	PKY48030.1, PKY48031.1	PKB96424.1, PKB97175.1, PKB97233.1, PKB97810.1	PKK57668.1, PKK60903.1
OG0000907	PKC55901.1, PKC56560.1	PKY51621.1, PKY52539.1, PKY55755.1	PKB99273.1, PKC07053.1, PKC09803.1, PKC15388.1	PKK63084.1, PKK76700.1
OG0000908	PKC55977.1, PKC59744.1	PKY51105.1, PKY59395.1	PKB93056.1, PKB95181.1, PKB99624.1, PKC03066.1, PKC03592.1	PKK57283.1, PKK71362.1
OG0000909	PKC56040.1, PKC56041.1, PKC71284.1	PKY49686.1, PKY51572.1, PKY55007.1, PKY56234.1, PKY56741.1, PKY62753.1		PKK63388.1, PKK73709.1
OG0000910	PKC56109.1	PKY60104.1, PKY60121.1, PKY61761.1, PKY61844.1, PKY63085.1	PKC01383.1, PKC04214.1	PKK52135.1, PKK70660.1, PKK79639.1
OG0000911	PKC56279.1, PKC58507.1, PKC74584.1	PKY52092.1, PKY54436.1, PKY57944.1, PKY60684.1, PKY60687.1	PKB93437.1, PKB98643.1	PKK61289.1
OG0000912	PKC56421.1	PKY43519.1, PKY61741.1	PKB94458.1, PKB95627.1, PKB99581.1, PKC06313.1	PKK56578.1, PKK56706.1, PKK60416.1, PKK68768.1
OG0000913	PKC56425.1, PKC64120.1	PKY48147.1, PKY51155.1	PKB93781.1, PKC09129.1	PKK61046.1, PKK61210.1, PKK62311.1, PKK65577.1, PKK75576.1
OG0000914	PKC56536.1, PKC60757.1	PKY47407.1, PKY49980.1, PKY53105.1, PKY58923.1, PKY60145.1, PKY61518.1	PKB93808.1, PKB95610.1	PKK58569.1
OG0000915	PKC56604.1, PKC56813.1, PKC58786.1, PKC62908.1, PKC76223.1	PKY56242.1, PKY60064.1	PKB94863.1, PKC10050.1, PKC16094.1	PKK73849.1
OG0000916	PKC56606.1, PKC76225.1, PKC76226.1	PKY51897.1, PKY52784.1, PKY59271.1	PKB98041.1, PKC15559.1	PKK57761.1, PKK58891.1, PKK72876.1
OG0000917	PKC56790.1, PKC71213.1	PKY42897.1, PKY58833.1, PKY60374.1, PKY61499.1, PKY61506.1	PKB98016.1, PKC06419.1	PKK71539.1, PKK71543.1
OG0000918	PKC56811.1, PKC64313.1	PKY60679.1, PKY63359.1	PKB98117.1	PKK41788.1, PKK57858.1, PKK58878.1, PKK59915.1, PKK60410.1, PKK60807.1
OG0000919	PKC56816.1	PKY38105.1, PKY57479.1, PKY62638.1	PKC01971.1	PKK55350.1, PKK56735.1, PKK57648.1, PKK63012.1, PKK65471.1, PKK68625.1
OG0000920	PKC57069.1	PKY46730.1, PKY50111.1, PKY55577.1		PKK56747.1, PKK63450.1, PKK65556.1, PKK66430.1, PKK67101.1, PKK69287.1, PKK72526.1
OG0000921	PKC57125.1, PKC58928.1	PKY54383.1, PKY58155.1	PKB95319.1, PKB98019.1, PKC02839.1, PKC05191.1, PKC05192.1	PKK69470.1, PKK69472.1
OG0000922	PKC57284.1, PKC67052.1	PKY41705.1, PKY56401.1, PKY58096.1	PKB91684.1, PKC00242.1, PKC11043.1	PKK55737.1, PKK62005.1, PKK75904.1
OG0000923	PKC57317.1	PKY61293.1, PKY62017.1, PKY62495.1	PKB98198.1, PKC02510.1	PKK58502.1, PKK58503.1, PKK64686.1, PKK69899.1, PKK78111.1
OG0000924	PKC57352.1		PKC00017.1, PKC03626.1	PKK57117.1, PKK57551.1, PKK57816.1, PKK58638.1, PKK59305.1, PKK59627.1, PKK62325.1, PKK75680.1
OG0000925	PKC57357.1, PKC57359.1	PKY45622.1, PKY53644.1, PKY55106.1	PKC07966.1	PKK59721.1, PKK63400.1, PKK64938.1, PKK67889.1, PKK76548.1
OG0000926	PKC57565.1, PKC66940.1	PKY55730.1, PKY57051.1, PKY61669.1	PKB93596.1, PKB95683.1, PKB96195.1, PKB98010.1, PKB99195.1	PKK62322.1
OG0000927	PKC57764.1, PKC65374.1	PKY43582.1, PKY59903.1, PKY61144.1	PKB96490.1, PKC02586.1	PKK57056.1, PKK58063.1, PKK61613.1, PKK79265.1
OG0000928	PKC57800.1	PKY57696.1, PKY62050.1, PKY62216.1, PKY62634.1, PKY63145.1	PKB96246.1, PKC01178.1	PKK57796.1, PKK70744.1, PKK71912.1
OG0000929	PKC58289.1, PKC74450.1	PKY59383.1, PKY59978.1	PKB91774.1, PKB93966.1, PKB95200.1, PKB96749.1	PKK60464.1, PKK63357.1, PKK74887.1
OG0000930	PKC58415.1, PKC74869.1	PKY56335.1, PKY56578.1	PKB92546.1, PKB94607.1, PKB94608.1	PKK57371.1, PKK58432.1, PKK58601.1, PKK69809.1
OG0000931	PKC58670.1, PKC63505.1, PKC63506.1	PKY49129.1, PKY54211.1, PKY54303.1, PKY58133.1, PKY58134.1	PKB99877.1	PKK65546.1, PKK67770.1
OG0000932	PKC58716.1, PKC75926.1	PKY43551.1, PKY53641.1, PKY59717.1, PKY60157.1, PKY61782.1, PKY61832.1	PKC03953.1, PKC16022.1	PKK68115.1
OG0000933	PKC58851.1, PKC64864.1, PKC70346.1, PKC74165.1	PKY48238.1, PKY53467.1, PKY55174.1	PKC02263.1, PKC10574.1, PKC17213.1	PKK68159.1
OG0000934	PKC58922.1, PKC67491.1, PKC70993.1	PKY50217.1, PKY56442.1, PKY62620.1	PKB96763.1, PKB99492.1, PKC04161.1	PKK65553.1, PKK66465.1
OG0000935	PKC58923.1, PKC59010.1	PKY61770.1, PKY63153.1, PKY63154.1, PKY63235.1, PKY63237.1	PKB93245.1, PKB96764.1, PKC00413.1	PKK63626.1
OG0000936	PKC59106.1	PKY40786.1, PKY44069.1, PKY44163.1, PKY54871.1, PKY56232.1, PKY56493.1, PKY57936.1, PKY62375.1	PKC15804.1	PKK57239.1
OG0000937	PKC59135.1, PKC64115.1, PKC64564.1	PKY58078.1, PKY61325.1, PKY63053.1	PKB95115.1, PKB98698.1, PKC08363.1	PKK59988.1, PKK60382.1
OG0000938	PKC59356.1	PKY53045.1, PKY57639.1, PKY59160.1, PKY59870.1, PKY62534.1		PKK61067.1, PKK62054.1, PKK62320.1, PKK64514.1, PKK71630.1
OG0000939	PKC59682.1, PKC63370.1, PKC64341.1, PKC75090.1	PKY47662.1, PKY59077.1, PKY60037.1, PKY62708.1	PKB92316.1	PKK58603.1, PKK63675.1
OG0000940	PKC60153.1	PKY56564.1	PKB93283.1, PKC09820.1	PKK47984.1, PKK55409.1, PKK55744.1, PKK60493.1, PKK61414.1, PKK61747.1, PKK62521.1
OG0000941	PKC61596.1, PKC63540.1	PKY52449.1, PKY55986.1, PKY58708.1	PKB92523.1, PKB94124.1, PKB94552.1, PKC01287.1, PKC02422.1	PKK59545.1
OG0000942	PKC61615.1, PKC61616.1, PKC67247.1, PKC67248.1	PKY41681.1, PKY53928.1, PKY57973.1	PKC06147.1, PKC11938.1	PKK69925.1, PKK71598.1
OG0000943	PKC61806.1	PKY59597.1	PKB92850.1, PKC00078.1, PKC00699.1, PKC01762.1	PKK58472.1, PKK58545.1, PKK58546.1, PKK60538.1, PKK77291.1
OG0000944	PKC61892.1, PKC71242.1, PKC71244.1	PKY55254.1, PKY55256.1	PKC01142.1, PKC07872.1, PKC07874.1	PKK59445.1, PKK75285.1, PKK75286.1
OG0000945	PKC62015.1, PKC67499.1, PKC67509.1	PKY44981.1, PKY50877.1, PKY54180.1	PKB97991.1, PKC03019.1	PKK63176.1, PKK75869.1, PKK75881.1
OG0000946	PKC62060.1, PKC70930.1	PKY48837.1, PKY55399.1, PKY56069.1, PKY58521.1	PKC01304.1, PKC04037.1, PKC04789.1	PKK60965.1, PKK70488.1
OG0000947	PKC62346.1	PKY47217.1, PKY47371.1, PKY52171.1, PKY57427.1	PKC00426.1, PKC02039.1, PKC11166.1	PKK60968.1, PKK67287.1, PKK70959.1
OG0000948	PKC62589.1, PKC72316.1, PKC73904.1	PKY47593.1, PKY51306.1, PKY54047.1	PKC07410.1, PKC08761.1, PKC12861.1	PKK68475.1, PKK69023.1
OG0000949	PKC62810.1		PKB96218.1, PKB96310.1, PKC00827.1	PKK56504.1, PKK67464.1, PKK70487.1, PKK72930.1, PKK73780.1, PKK74101.1, PKK74109.1
OG0000950	PKC62878.1	PKY37579.1, PKY43666.1, PKY46736.1, PKY55143.1, PKY56393.1	PKC01297.1	PKK59346.1, PKK65717.1, PKK66717.1, PKK70675.1
OG0000951	PKC62957.1, PKC63976.1, PKC69602.1	PKY39993.1, PKY53524.1, PKY53802.1	PKC12134.1, PKC13002.1, PKC13003.1	PKK72829.1, PKK72830.1
OG0000952	PKC63713.1	PKY54134.1	PKC07101.1	PKK58236.1, PKK59603.1, PKK60153.1, PKK68359.1, PKK69881.1, PKK76668.1, PKK76929.1, PKK80715.1
OG0000953	PKC64094.1	PKY42620.1, PKY48738.1, PKY49251.1, PKY52631.1, PKY59893.1, PKY60389.1	PKB95026.1	PKK56498.1, PKK57534.1, PKK63536.1
OG0000954	PKC64277.1, PKC72949.1	PKY53721.1, PKY58265.1, PKY59020.1, PKY62978.1, PKY63056.1	PKB95105.1, PKC12178.1	PKK65591.1, PKK69322.1
OG0000955	PKC65040.1	PKY51791.1, PKY54277.1, PKY55506.1, PKY59623.1, PKY60361.1, PKY60631.1, PKY61530.1, PKY62115.1, PKY62493.1	PKC08344.1
OG0000956	PKC66535.1, PKC66556.1	PKY43199.1, PKY47661.1, PKY53052.1, PKY58541.1	PKC03556.1, PKC14026.1, PKC14751.1	PKK62387.1, PKK64268.1
OG0000957	PKC67149.1, PKC74387.1	PKY44361.1, PKY58200.1	PKB96731.1, PKB97390.1, PKC09041.1	PKK55389.1, PKK58165.1, PKK59896.1, PKK60706.1
OG0000958	PKC67640.1	PKY41328.1, PKY42714.1	PKB94952.1, PKB99457.1, PKC14085.1	PKK46822.1, PKK61573.1, PKK68754.1, PKK70801.1, PKK75466.1
OG0000959	PKC67920.1, PKC74913.1	PKY54629.1, PKY58540.1, PKY61207.1, PKY62613.1, PKY63517.1	PKC07023.1, PKC11722.1	PKK68388.1, PKK80966.1
OG0000960	PKC68814.1, PKC69712.1	PKY47367.1, PKY49050.1, PKY54585.1, PKY59846.1	PKC02954.1, PKC09547.1, PKC14297.1	PKK65240.1, PKK65787.1
OG0000961	PKC69310.1, PKC69311.1	PKY55445.1, PKY60235.1, PKY61343.1, PKY62460.1, PKY63444.1	PKB92356.1, PKB95280.1, PKC01900.1	PKK57631.1
OG0000962	PKC69623.1	PKY54402.1, PKY58462.1	PKB99522.1, PKC07723.1	PKK60634.1, PKK63318.1, PKK64153.1, PKK66437.1, PKK66438.1, PKK72669.1
OG0000963	PKC70004.1, PKC70007.1, PKC76154.1	PKY55152.1, PKY59187.1, PKY61230.1, PKY62756.1, PKY62838.1	PKC08026.1	PKK62669.1, PKK64933.1
OG0000964	PKC70844.1, PKC73156.1	PKY38169.1, PKY39976.1, PKY49453.1, PKY50913.1	PKC13895.1, PKC17546.1	PKK65751.1, PKK76781.1, PKK80768.1
OG0000965	PKC72294.1	PKY50507.1, PKY50632.1, PKY56706.1	PKB93969.1, PKB96439.1, PKC07969.1	PKK55886.1, PKK57590.1, PKK63058.1, PKK67484.1
OG0000966	PKC72474.1	PKY50100.1, PKY53043.1, PKY56451.1, PKY56899.1, PKY57578.1, PKY58889.1, PKY61235.1	PKC07094.1	PKK58256.1, PKK60249.1
OG0000967	PKC72608.1	PKY39178.1, PKY46063.1, PKY52051.1, PKY55666.1, PKY57400.1, PKY58278.1, PKY58486.1	PKC01309.1, PKC13881.1	PKK77446.1
OG0000968	PKC73046.1, PKC73047.1	PKY52740.1, PKY53589.1, PKY56990.1	PKC00587.1, PKC00588.1, PKC15840.1, PKC15842.1	PKK68119.1, PKK79118.1
OG0000969	PKC73214.1, PKC73215.1, PKC73216.1	PKY39392.1, PKY39393.1, PKY39394.1	PKC15544.1, PKC15545.1	PKK59753.1, PKK59754.1, PKK78897.1
OG0000970	PKC73483.1, PKC73486.1, PKC73490.1, PKC73491.1	PKY56846.1	PKB98303.1, PKC10320.1, PKC10321.1, PKC11786.1	PKK74286.1, PKK78309.1
OG0000971	PKC74024.1	PKY38179.1, PKY45721.1	PKB94208.1, PKC00980.1, PKC08373.1, PKC13678.1, PKC14594.1, PKC14596.1	PKK69683.1, PKK70973.1
OG0000972	PKC75227.1, PKC75228.1, PKC75229.1	PKY39198.1, PKY39199.1, PKY62636.1	PKC07418.1, PKC07419.1, PKC07420.1	PKK71448.1, PKK71449.1
OG0000973	PKC75955.1	PKY40972.1, PKY40975.1, PKY56155.1, PKY60851.1, PKY61390.1, PKY61620.1, PKY62111.1, PKY62652.1	PKC16806.1	PKK74928.1
OG0000974		PKY37911.1, PKY48080.1, PKY48082.1, PKY58267.1	PKB94895.1, PKB99710.1, PKC05296.1, PKC13400.1, PKC13407.1	PKK74120.1, PKK78066.1
OG0000975		PKY38089.1, PKY38090.1, PKY50987.1, PKY51511.1, PKY55220.1, PKY55221.1		PKK56925.1, PKK57168.1, PKK57493.1, PKK59597.1, PKK78166.1
OG0000976		PKY38389.1, PKY45735.1, PKY50560.1, PKY52158.1, PKY58623.1, PKY58624.1, PKY59820.1	PKB98120.1, PKB99339.1, PKC00064.1	PKK63421.1
OG0000977		PKY41300.1, PKY50012.1, PKY57714.1, PKY58485.1, PKY61122.1, PKY61132.1, PKY61358.1, PKY61969.1, PKY62004.1, PKY62837.1		PKK57058.1
OG0000978		PKY42679.1, PKY42680.1, PKY46778.1, PKY46779.1, PKY56532.1	PKC01886.1, PKC08881.1, PKC08882.1, PKC08884.1	PKK60897.1, PKK74414.1
OG0000979		PKY47667.1, PKY52370.1, PKY55485.1, PKY58368.1, PKY59145.1, PKY59894.1, PKY60433.1, PKY62395.1, PKY63511.1	PKC13683.1	PKK79251.1
OG0000980		PKY51485.1, PKY55552.1	PKB91677.1, PKB96345.1, PKB98814.1, PKC03386.1, PKC07510.1, PKC09127.1, PKC11006.1, PKC11055.1	PKK63447.1
OG0000981			PKB94073.1, PKB94632.1, PKB99021.1, PKC01570.1, PKC02195.1, PKC03590.1, PKC06304.1, PKC06764.1, PKC08854.1, PKC09965.1, PKC13161.1
OG0000982			PKB94323.1, PKB95062.1, PKB95542.1, PKB99043.1, PKB99690.1, PKC00278.1, PKC00308.1, PKC01445.1, PKC04919.1, PKC06217.1	PKK64222.1
OG0000983			PKB95151.1	PKK56712.1, PKK58700.1, PKK59549.1, PKK59745.1, PKK60683.1, PKK67747.1, PKK70580.1, PKK71046.1, PKK71576.1, PKK76649.1
OG0000984				PKK56382.1, PKK60853.1, PKK61138.1, PKK62491.1, PKK64313.1, PKK65750.1, PKK67476.1, PKK69025.1, PKK70563.1, PKK71992.1, PKK76477.1
OG0000985	PKC50072.1, PKC50708.1, PKC56201.1	PKY55114.1	PKB91855.1, PKB93420.1, PKB96516.1	PKK41059.1, PKK56422.1, PKK60933.1
OG0000986	PKC50109.1, PKC55084.1, PKC57379.1, PKC60786.1	PKY40302.1, PKY55160.1, PKY59010.1	PKB93586.1, PKB96271.1	PKK60149.1
OG0000987	PKC50165.1, PKC53926.1, PKC55157.1, PKC61053.1	PKY48268.1, PKY51590.1, PKY54569.1, PKY55006.1, PKY62419.1	PKB93546.1
OG0000988	PKC50205.1, PKC50561.1, PKC50720.1, PKC50726.1, PKC50816.1, PKC51278.1, PKC51420.1, PKC52172.1, PKC53248.1, PKC53249.1
OG0000989	PKC50236.1, PKC54119.1	PKY53223.1	PKB96059.1, PKC02093.1	PKK56112.1, PKK57089.1, PKK58851.1, PKK58853.1, PKK60826.1
OG0000990	PKC50257.1, PKC53133.1, PKC72492.1		PKB99777.1, PKC13535.1	PKK55646.1, PKK56833.1, PKK67117.1, PKK67963.1, PKK71894.1
OG0000991	PKC50288.1, PKC54982.1, PKC55127.1, PKC55899.1, PKC57656.1, PKC60709.1		PKB97800.1, PKC05474.1	PKK58458.1, PKK60752.1
OG0000992	PKC50355.1, PKC55385.1, PKC64791.1	PKY37658.1, PKY41683.1	PKB93518.1, PKC05528.1	PKK57309.1, PKK57737.1, PKK65611.1
OG0000993	PKC50377.1, PKC59705.1, PKC59753.1, PKC61439.1, PKC71006.1		PKB93915.1	PKK57055.1, PKK68467.1, PKK69749.1, PKK70140.1
OG0000994	PKC50407.1, PKC50515.1	PKY62674.1, PKY63096.1	PKB95376.1, PKB98951.1, PKB99121.1, PKC02424.1, PKC04592.1, PKC08428.1
OG0000995	PKC50485.1, PKC55676.1, PKC59107.1, PKC66924.1	PKY54872.1, PKY56821.1	PKB96181.1, PKC11274.1, PKC11275.1	PKK62041.1
OG0000996	PKC50577.1, PKC51995.1, PKC67649.1	PKY51592.1, PKY59260.1, PKY61848.1	PKB96376.1	PKK46449.1, PKK46631.1, PKK70056.1
OG0000997	PKC50700.1, PKC51106.1	PKY62889.1	PKC05520.1	PKK55589.1, PKK59970.1, PKK64877.1, PKK67341.1, PKK68628.1, PKK71947.1
OG0000998	PKC50840.1, PKC52157.1, PKC52974.1, PKC53208.1, PKC53535.1, PKC61555.1	PKY59762.1	PKB91841.1, PKB95183.1	PKK59700.1
OG0000999	PKC50950.1	PKY60020.1	PKB92465.1	PKK41081.1, PKK55675.1, PKK55830.1, PKK56241.1, PKK56595.1, PKK58735.1, PKK60711.1
OG0001000	PKC50965.1, PKC52124.1, PKC54285.1, PKC54312.1, PKC54439.1	PKY54843.1	PKB92376.1, PKB92593.1, PKB92892.1, PKB95004.1
OG0001001	PKC50998.1, PKC53580.1, PKC62591.1	PKY56033.1, PKY59958.1	PKB92408.1, PKB94166.1, PKB94167.1	PKK59703.1, PKK61145.1
OG0001002	PKC51049.1, PKC53031.1		PKB96373.1, PKB96375.1	PKK55302.1, PKK56839.1, PKK61409.1, PKK73437.1, PKK73552.1, PKK80503.1
OG0001003	PKC51110.1, PKC51984.1, PKC51991.1, PKC60659.1	PKY58832.1	PKB93106.1, PKB94984.1, PKB95000.1, PKB97648.1	PKK62040.1
OG0001004	PKC51124.1, PKC56679.1, PKC59992.1, PKC66760.1		PKB93248.1, PKB95424.1	PKK55581.1, PKK64587.1, PKK64669.1, PKK69906.1
OG0001005	PKC51127.1, PKC57122.1	PKY56700.1, PKY62973.1	PKB92123.1, PKB95812.1, PKB99684.1	PKK43679.1, PKK62114.1, PKK74954.1
OG0001006	PKC51137.1, PKC53013.1	PKY56375.1, PKY57425.1, PKY58952.1, PKY61303.1	PKB93987.1, PKB94220.1	PKK61666.1, PKK69517.1
OG0001007	PKC51222.1, PKC53967.1, PKC53968.1, PKC54767.1, PKC57463.1, PKC71239.1	PKY47186.1	PKC01074.1, PKC16133.1	PKK60734.1
OG0001008	PKC51284.1, PKC57666.1, PKC58266.1	PKY41593.1	PKB99917.1, PKC01667.1, PKC01679.1, PKC07753.1, PKC10760.1	PKK71122.1
OG0001009	PKC51367.1, PKC51872.1, PKC52982.1, PKC54808.1	PKY58461.1	PKB96048.1, PKB97345.1	PKK43621.1, PKK55237.1, PKK60667.1
OG0001010	PKC51375.1, PKC52039.1, PKC56610.1	PKY42822.1, PKY62956.1, PKY62994.1, PKY63034.1	PKB97490.1	PKK56059.1, PKK67656.1
OG0001011	PKC51384.1, PKC69005.1	PKY50016.1, PKY56095.1, PKY56279.1, PKY56771.1, PKY57898.1, PKY58058.1, PKY58864.1		PKK55942.1
OG0001012	PKC51400.1, PKC51478.1	PKY47569.1, PKY50705.1, PKY59507.1	PKC16686.1	PKK61475.1, PKK62049.1, PKK62051.1, PKK62634.1
OG0001013	PKC51528.1, PKC55524.1		PKB91914.1, PKB97663.1	PKK55848.1, PKK56432.1, PKK56641.1, PKK56649.1, PKK58078.1, PKK80041.1
OG0001014	PKC51613.1	PKY38818.1, PKY40285.1, PKY48219.1, PKY48220.1, PKY54367.1	PKB92818.1, PKB93564.1	PKK55523.1, PKK59017.1
OG0001015	PKC51671.1, PKC52034.1	PKY53114.1, PKY61018.1, PKY61019.1, PKY61347.1	PKB94314.1, PKB94772.1, PKB95223.1, PKB95740.1
OG0001016	PKC51967.1, PKC73861.1	PKY42756.1, PKY60412.1	PKC05791.1, PKC05792.1, PKC05796.1	PKK71197.1, PKK71199.1, PKK71202.1
OG0001017	PKC52031.1, PKC56136.1, PKC71874.1	PKY63620.1	PKB96619.1, PKB97722.1, PKC01374.1	PKK57756.1, PKK63978.1, PKK64232.1
OG0001018	PKC52108.1, PKC65633.1, PKC73680.1, PKC73681.1	PKY38465.1, PKY38467.1	PKC00249.1, PKC00250.1	PKK77100.1, PKK77493.1
OG0001019	PKC52123.1, PKC52531.1, PKC53627.1, PKC53825.1, PKC54493.1	PKY58799.1, PKY61573.1	PKB94619.1	PKK56205.1, PKK63654.1
OG0001020	PKC52138.1, PKC53964.1, PKC54528.1, PKC57529.1, PKC62682.1, PKC63463.1	PKY55127.1	PKB97884.1	PKK63317.1, PKK67740.1
OG0001021	PKC52170.1, PKC53420.1, PKC53444.1, PKC57615.1	PKY50129.1	PKB94886.1, PKB94902.1, PKB97794.1	PKK57568.1, PKK60985.1
OG0001022	PKC52183.1, PKC52552.1, PKC53140.1, PKC53719.1	PKY63464.1	PKB93299.1, PKB93349.1, PKB93939.1	PKK55805.1, PKK64716.1
OG0001023	PKC52337.1, PKC56906.1, PKC60505.1	PKY55272.1, PKY55697.1, PKY59948.1	PKB93895.1, PKB94652.1, PKC03514.1	PKK68053.1
OG0001024	PKC52426.1	PKY37972.1, PKY51529.1, PKY53830.1, PKY55963.1	PKB93822.1, PKB95761.1, PKB97009.1	PKK55357.1, PKK71016.1
OG0001025	PKC52483.1, PKC54893.1, PKC69975.1	PKY52305.1, PKY53852.1		PKK56726.1, PKK57396.1, PKK58195.1, PKK58424.1, PKK58720.1
OG0001026	PKC52512.1, PKC55016.1, PKC55019.1	PKY43459.1, PKY47853.1, PKY53849.1, PKY57570.1, PKY60029.1	PKB98907.1, PKC08263.1
OG0001027	PKC52576.1	PKY51714.1, PKY60156.1	PKB92845.1, PKB97835.1, PKC06614.1, PKC16796.1	PKK67997.1, PKK72713.1, PKK78471.1
OG0001028	PKC52663.1, PKC53509.1	PKY49655.1, PKY51951.1, PKY59339.1	PKC01318.1, PKC01339.1	PKK58386.1, PKK58481.1, PKK60252.1
OG0001029	PKC52721.1, PKC57309.1, PKC59054.1	PKY47730.1, PKY47732.1, PKY49904.1, PKY49906.1, PKY62315.1	PKC09386.1, PKC09388.1
OG0001030	PKC52725.1, PKC53053.1, PKC55162.1, PKC72943.1	PKY61550.1	PKB92996.1, PKB96399.1, PKC03976.1, PKC16718.1	PKK73421.1
OG0001031	PKC52740.1, PKC52842.1, PKC55581.1, PKC55670.1		PKB93072.1, PKB93353.1, PKB98591.1, PKB99918.1, PKC00981.1	PKK42616.1
OG0001032	PKC52743.1, PKC56274.1, PKC59840.1	PKY61393.1	PKB97733.1, PKC00110.1, PKC00869.1, PKC06705.1	PKK58520.1, PKK59458.1
OG0001033	PKC52795.1, PKC75405.1	PKY48123.1, PKY53344.1, PKY56634.1, PKY61943.1	PKB93982.1	PKK60549.1, PKK70750.1, PKK72665.1
OG0001034	PKC52796.1	PKY59412.1, PKY59543.1, PKY61445.1	PKB92671.1, PKB96281.1, PKB99782.1	PKK43763.1, PKK59560.1, PKK60253.1
OG0001035	PKC52802.1, PKC57741.1, PKC65883.1	PKY40470.1, PKY50138.1, PKY51716.1, PKY56956.1, PKY59358.1	PKC02608.1	PKK61121.1
OG0001036	PKC52833.1, PKC66397.1	PKY48739.1, PKY61908.1, PKY62394.1	PKB92393.1	PKK51693.1, PKK55568.1, PKK65192.1, PKK75487.1
OG0001037	PKC52864.1, PKC53288.1, PKC56623.1	PKY50002.1, PKY58438.1	PKC05740.1	PKK49361.1, PKK56465.1, PKK56895.1, PKK61956.1
OG0001038	PKC53024.1	PKY42725.1, PKY57233.1, PKY60340.1, PKY62441.1	PKB93083.1, PKB93289.1, PKB94692.1, PKB96261.1	PKK61729.1
OG0001039	PKC53060.1, PKC54559.1, PKC69365.1	PKY63291.1	PKB91708.1, PKB93872.1, PKB95515.1	PKK59285.1, PKK62020.1, PKK66905.1
OG0001040	PKC53083.1, PKC56144.1	PKY51930.1, PKY57595.1, PKY58705.1, PKY58777.1, PKY61398.1	PKB94576.1	PKK60790.1, PKK76005.1
OG0001041	PKC53209.1	PKY59154.1	PKB94873.1, PKB95168.1, PKB95430.1, PKC02897.1	PKK59701.1, PKK59718.1, PKK61147.1, PKK70166.1
OG0001042	PKC53215.1, PKC53216.1, PKC53223.1	PKY40983.1	PKB92053.1, PKB92692.1, PKB93607.1, PKB94593.1, PKB95543.1	PKK64612.1
OG0001043	PKC53242.1, PKC58400.1, PKC66007.1	PKY57097.1, PKY58036.1	PKB92829.1, PKC02052.1	PKK63194.1, PKK63196.1, PKK74318.1
OG0001044	PKC53277.1, PKC53339.1, PKC57906.1	PKY56202.1, PKY59019.1	PKB96897.1, PKB97144.1, PKB97802.1	PKK58368.1, PKK60569.1
OG0001045	PKC53321.1, PKC57290.1, PKC66360.1	PKY61319.1	PKB92739.1, PKB94040.1, PKB98714.1, PKC02274.1, PKC02852.1	PKK63130.1
OG0001046	PKC53335.1, PKC53748.1, PKC57635.1, PKC57653.1	PKY55209.1, PKY62717.1	PKB97763.1	PKK56051.1, PKK56728.1, PKK60958.1
OG0001047	PKC53336.1, PKC53428.1	PKY52917.1, PKY59188.1, PKY62965.1	PKB92205.1, PKC02343.1	PKK58691.1, PKK73423.1, PKK75246.1
OG0001048	PKC53442.1, PKC56881.1, PKC60113.1	PKY51898.1, PKY54241.1, PKY55999.1		PKK61334.1, PKK62652.1, PKK66583.1, PKK67727.1
OG0001049	PKC53453.1	PKY55028.1, PKY56535.1, PKY59220.1	PKB92370.1, PKC00649.1	PKK48241.1, PKK60106.1, PKK60259.1, PKK62351.1
OG0001050	PKC53483.1, PKC54629.1, PKC55723.1, PKC56967.1, PKC62430.1, PKC63458.1	PKY56243.1, PKY63297.1	PKC05513.1	PKK58575.1
OG0001051	PKC53534.1, PKC58271.1, PKC68414.1	PKY62775.1, PKY62782.1	PKB92702.1, PKB92703.1, PKC01638.1	PKK60857.1, PKK80379.1
OG0001052	PKC53791.1, PKC65945.1	PKY56533.1, PKY58298.1, PKY59689.1, PKY62551.1, PKY63221.1	PKB92790.1	PKK55325.1, PKK55595.1
OG0001053	PKC53835.1	PKY45906.1	PKB97609.1	PKK61400.1, PKK64106.1, PKK69548.1, PKK70436.1, PKK71050.1, PKK78816.1, PKK79248.1
OG0001054	PKC53853.1, PKC56609.1, PKC64219.1	PKY39098.1	PKB92289.1, PKB96660.1, PKB97704.1, PKC03715.1	PKK38216.1, PKK60408.1
OG0001055	PKC53897.1	PKY47438.1, PKY49851.1, PKY50722.1, PKY57873.1, PKY62310.1, PKY62465.1, PKY62474.1, PKY62757.1		PKK61351.1
OG0001056	PKC54029.1	PKY50301.1, PKY59916.1, PKY61112.1	PKB95660.1, PKB97259.1, PKB97303.1, PKB97530.1, PKB99636.1, PKC00438.1
OG0001057	PKC54078.1, PKC56784.1	PKY39534.1, PKY50287.1	PKB99965.1	PKK41660.1, PKK57247.1, PKK58172.1, PKK63841.1, PKK78411.1
OG0001058	PKC54103.1, PKC54273.1, PKC62488.1	PKY52065.1, PKY60109.1	PKB94027.1, PKB98995.1	PKK61188.1, PKK61656.1, PKK73628.1
OG0001059	PKC54139.1, PKC62040.1	PKY47807.1, PKY54607.1, PKY57378.1, PKY58937.1, PKY61731.1	PKB94342.1, PKC01269.1	PKK63378.1
OG0001060	PKC54156.1, PKC56417.1	PKY53027.1	PKB92232.1, PKB96147.1, PKC08930.1, PKC17862.1	PKK59614.1, PKK59692.1, PKK59693.1
OG0001061	PKC54200.1, PKC58938.1	PKY56459.1, PKY60114.1	PKB92958.1, PKB96466.1, PKC00615.1	PKK57956.1, PKK59178.1, PKK60117.1
OG0001062	PKC54219.1, PKC54223.1, PKC63175.1, PKC69659.1	PKY50135.1	PKB92910.1, PKC05209.1, PKC17730.1	PKK66616.1, PKK75069.1
OG0001063	PKC54220.1, PKC58811.1	PKY37941.1, PKY45303.1, PKY53060.1, PKY59518.1	PKC02552.1, PKC15805.1	PKK58366.1, PKK58367.1
OG0001064	PKC54237.1, PKC67064.1		PKB91924.1, PKB92838.1, PKB94085.1, PKB94126.1, PKB95888.1, PKC10174.1	PKK58139.1, PKK61223.1
OG0001065	PKC54354.1, PKC55036.1, PKC56102.1		PKB91828.1, PKB94041.1, PKB94838.1, PKB95407.1, PKB96103.1, PKB97098.1, PKB98007.1
OG0001066	PKC54390.1	PKY43334.1, PKY46515.1, PKY53611.1, PKY58383.1	PKB95385.1, PKC02188.1	PKK56588.1, PKK64531.1, PKK66535.1
OG0001067	PKC54399.1, PKC65137.1		PKB93973.1, PKB94170.1, PKB94346.1, PKB94810.1, PKB95278.1, PKB99493.1, PKC02137.1, PKC02880.1
OG0001068	PKC54562.1, PKC55212.1, PKC72550.1	PKY53342.1, PKY54358.1	PKB99635.1, PKC02175.1, PKC11445.1, PKC16100.1	PKK78159.1
OG0001069	PKC54570.1, PKC57281.1	PKY48161.1, PKY58859.1, PKY62819.1	PKC06958.1	PKK58496.1, PKK60268.1, PKK63780.1, PKK72096.1
OG0001070	PKC54589.1, PKC62188.1	PKY42359.1, PKY62113.1	PKB91929.1, PKB98008.1, PKB98674.1	PKK45465.1, PKK56138.1, PKK60392.1
OG0001071	PKC54694.1, PKC57676.1, PKC57678.1, PKC57802.1, PKC58630.1, PKC72588.1, PKC72589.1, PKC72591.1	PKY48765.1	PKB98343.1
OG0001072	PKC54721.1, PKC59539.1	PKY39647.1, PKY56608.1	PKB92143.1, PKC01337.1	PKK57017.1, PKK60712.1, PKK61858.1, PKK64345.1
OG0001073	PKC54822.1		PKB94897.1, PKB96144.1	PKK55787.1, PKK56393.1, PKK56586.1, PKK59760.1, PKK64478.1, PKK69565.1, PKK72219.1
OG0001074	PKC54873.1	PKY60562.1, PKY61837.1, PKY62037.1, PKY62162.1, PKY62530.1, PKY63210.1, PKY63479.1	PKB96177.1, PKC02127.1
OG0001075	PKC55184.1, PKC57935.1, PKC58245.1, PKC59868.1, PKC60990.1, PKC68446.1, PKC72660.1, PKC74580.1		PKC00923.1	PKK66915.1
OG0001076	PKC55195.1, PKC63669.1	PKY59250.1	PKB95765.1, PKB97007.1	PKK57744.1, PKK59365.1, PKK63730.1, PKK70185.1, PKK76022.1
OG0001077	PKC55225.1, PKC60053.1, PKC69882.1, PKC69903.1	PKY63492.1	PKB95717.1, PKB96297.1, PKB96348.1, PKC02002.1, PKC08875.1
OG0001078	PKC55249.1, PKC58230.1	PKY57620.1, PKY57622.1, PKY60774.1, PKY62323.1	PKB94114.1, PKB94225.1	PKK66432.1, PKK71112.1
OG0001079	PKC55287.1	PKY61351.1, PKY61576.1, PKY62983.1	PKB93716.1, PKB94473.1, PKC08942.1, PKC10292.1, PKC13007.1, PKC14534.1
OG0001080	PKC55366.1	PKY39259.1, PKY51687.1, PKY55167.1	PKB96625.1, PKB97350.1, PKC05846.1	PKK56258.1, PKK66665.1, PKK67400.1
OG0001081	PKC55388.1, PKC70019.1, PKC71630.1	PKY42639.1, PKY54951.1	PKC00261.1, PKC03569.1, PKC11167.1	PKK71499.1, PKK73228.1
OG0001082	PKC55450.1, PKC58211.1, PKC65890.1	PKY54909.1, PKY55562.1, PKY62292.1, PKY62915.1	PKB95224.1, PKB97525.1	PKK60239.1
OG0001083	PKC55463.1, PKC60248.1	PKY38841.1	PKC00228.1, PKC06834.1	PKK58428.1, PKK58730.1, PKK59349.1, PKK62936.1, PKK74334.1
OG0001084	PKC55527.1, PKC56270.1, PKC57848.1, PKC63176.1, PKC74370.1	PKY60735.1	PKB97849.1, PKC08122.1	PKK56907.1, PKK75757.1
OG0001085	PKC55621.1, PKC56036.1, PKC66804.1	PKY55927.1, PKY55931.1, PKY58350.1	PKB98778.1, PKC05183.1	PKK76313.1, PKK76315.1
OG0001086	PKC55653.1, PKC59911.1, PKC71028.1	PKY39812.1, PKY50917.1, PKY51473.1, PKY53785.1, PKY58719.1	PKB97285.1, PKC00024.1
OG0001087	PKC55729.1	PKY51244.1	PKB92286.1, PKB93827.1, PKB94525.1, PKC00084.1, PKC10785.1	PKK62014.1, PKK70649.1, PKK78202.1
OG0001088	PKC55753.1	PKY54016.1	PKC01604.1, PKC02037.1, PKC03073.1, PKC10706.1, PKC11164.1	PKK58595.1, PKK70382.1, PKK75234.1
OG0001089	PKC55792.1	PKY54475.1, PKY58650.1, PKY63424.1		PKK56514.1, PKK58040.1, PKK58539.1, PKK59537.1, PKK59613.1, PKK60254.1
OG0001090	PKC55826.1, PKC56667.1, PKC66858.1, PKC74157.1	PKY45036.1, PKY54109.1, PKY59806.1	PKB98096.1, PKC05540.1	PKK63138.1
OG0001091	PKC55951.1, PKC56301.1	PKY42214.1, PKY59726.1	PKB98851.1, PKC00765.1	PKK56982.1, PKK59156.1, PKK59160.1, PKK59948.1
OG0001092	PKC56031.1, PKC61404.1, PKC69404.1	PKY54578.1, PKY59197.1	PKB96139.1, PKC13790.1	PKK55455.1, PKK59339.1, PKK77011.1
OG0001093	PKC56332.1, PKC60455.1, PKC61259.1	PKY46608.1, PKY53031.1, PKY61054.1	PKB98556.1, PKC07035.1	PKK61293.1, PKK62960.1
OG0001094	PKC56366.1, PKC72482.1	PKY40445.1, PKY41230.1, PKY41232.1, PKY42806.1, PKY44632.1	PKB99031.1, PKB99579.1	PKK78262.1
OG0001095	PKC56384.1, PKC65614.1, PKC67140.1	PKY48592.1, PKY61942.1	PKB97050.1, PKB99666.1	PKK60405.1, PKK61030.1, PKK74205.1
OG0001096	PKC56426.1, PKC63092.1	PKY58861.1, PKY61233.1, PKY61672.1	PKB98614.1, PKC05220.1	PKK55712.1, PKK56682.1, PKK61758.1
OG0001097	PKC56642.1, PKC56643.1, PKC64423.1, PKC65624.1	PKY46887.1, PKY46888.1, PKY56010.1	PKC03826.1, PKC14448.1	PKK59107.1
OG0001098	PKC56761.1, PKC62169.1, PKC65542.1	PKY44231.1, PKY57286.1, PKY58281.1	PKC01683.1, PKC11937.1	PKK59207.1, PKK68638.1
OG0001099	PKC56777.1, PKC61688.1, PKC63320.1	PKY46133.1, PKY52675.1	PKB94169.1, PKB96358.1, PKC05094.1	PKK60023.1, PKK69305.1
OG0001100	PKC56954.1, PKC59710.1	PKY51709.1	PKB94880.1, PKB99447.1, PKB99680.1, PKC09158.1	PKK63843.1, PKK64638.1, PKK67821.1
OG0001101	PKC57045.1, PKC58081.1, PKC64746.1, PKC72243.1	PKY47352.1	PKB96890.1, PKC02515.1, PKC06215.1	PKK63773.1, PKK71247.1
OG0001102	PKC57071.1	PKY52457.1, PKY54916.1, PKY60206.1, PKY61611.1, PKY62950.1	PKB99066.1	PKK57311.1, PKK58490.1, PKK65460.1
OG0001103	PKC57102.1	PKY59483.1	PKC03974.1, PKC16719.1	PKK43748.1, PKK53482.1, PKK55307.1, PKK56208.1, PKK66631.1, PKK80713.1
OG0001104	PKC57146.1, PKC74581.1	PKY53297.1, PKY54557.1, PKY60880.1, PKY61626.1, PKY61629.1, PKY61680.1, PKY62942.1		PKK63110.1
OG0001105	PKC57539.1, PKC57540.1, PKC74921.1	PKY54018.1, PKY54623.1, PKY54624.1, PKY63045.1	PKC01794.1, PKC01795.1	PKK80959.1
OG0001106	PKC57810.1, PKC63150.1	PKY47517.1, PKY57834.1	PKB94127.1, PKB94302.1	PKK57134.1, PKK59341.1, PKK67971.1, PKK71780.1
OG0001107	PKC57820.1	PKY49222.1	PKB98563.1, PKC07159.1, PKC08088.1	PKK49443.1, PKK56440.1, PKK59119.1, PKK61855.1, PKK74113.1
OG0001108	PKC57944.1	PKY50820.1, PKY53328.1	PKB93175.1, PKB95303.1	PKK56791.1, PKK56988.1, PKK56989.1, PKK58848.1, PKK59892.1
OG0001109	PKC57981.1	PKY59734.1, PKY61810.1, PKY63320.1	PKB93544.1, PKB93672.1, PKB94818.1, PKB97385.1, PKB99275.1	PKK72808.1
OG0001110	PKC58087.1, PKC59849.1, PKC61549.1	PKY55923.1, PKY60714.1	PKC02920.1, PKC08946.1, PKC17046.1	PKK58308.1, PKK67928.1
OG0001111	PKC58121.1, PKC58122.1, PKC66427.1	PKY42435.1, PKY58071.1, PKY58496.1	PKB99180.1, PKC01042.1, PKC01043.1	PKK64235.1
OG0001112	PKC58124.1, PKC69525.1, PKC69526.1, PKC69527.1	PKY41535.1, PKY41542.1	PKB95819.1, PKC12171.1	PKK72434.1, PKK74529.1
OG0001113	PKC58171.1, PKC68613.1	PKY43917.1, PKY61101.1	PKC08914.1, PKC12284.1	PKK63254.1, PKK63529.1, PKK64270.1, PKK69036.1
OG0001114	PKC58250.1, PKC59737.1	PKY53941.1, PKY54021.1	PKB92020.1, PKB93328.1, PKC00538.1, PKC11784.1	PKK58888.1, PKK63650.1
OG0001115	PKC58304.1, PKC59140.1	PKY44274.1	PKB97647.1, PKB98640.1, PKC02369.1, PKC11856.1	PKK59887.1, PKK60576.1, PKK70124.1
OG0001116	PKC58456.1, PKC61347.1, PKC65036.1	PKY45151.1, PKY47049.1, PKY57510.1	PKC03083.1, PKC05913.1	PKK67448.1, PKK76487.1
OG0001117	PKC58582.1, PKC61236.1	PKY50194.1, PKY51257.1, PKY55938.1, PKY58397.1, PKY60096.1, PKY62366.1	PKB98639.1, PKC08061.1
OG0001118	PKC58647.1, PKC61169.1	PKY43204.1, PKY54476.1, PKY54880.1, PKY59275.1	PKC03509.1, PKC04844.1	PKK61173.1, PKK64052.1
OG0001119	PKC58862.1, PKC63627.1, PKC64031.1	PKY43742.1, PKY60619.1	PKC07292.1, PKC11536.1, PKC12854.1	PKK66378.1, PKK68532.1
OG0001120	PKC59095.1, PKC67789.1, PKC68823.1, PKC70162.1	PKY38360.1, PKY44899.1, PKY49369.1, PKY60749.1		PKK59541.1, PKK70585.1
OG0001121	PKC59114.1, PKC65378.1	PKY52991.1	PKB91737.1, PKB97544.1, PKB98579.1, PKC00132.1	PKK62138.1, PKK65439.1, PKK67459.1
OG0001122	PKC59610.1	PKY56017.1, PKY56980.1, PKY56981.1, PKY59633.1	PKC12400.1, PKC12401.1	PKK72555.1, PKK76832.1, PKK76833.1
OG0001123	PKC59702.1, PKC71878.1	PKY54610.1	PKB91932.1, PKB93997.1, PKB95602.1, PKB96286.1	PKK55775.1, PKK58450.1, PKK63844.1
OG0001124	PKC60126.1, PKC60128.1	PKY49416.1, PKY55868.1, PKY58984.1	PKC02217.1, PKC02219.1	PKK60031.1, PKK64351.1, PKK64352.1
OG0001125	PKC60262.1	PKY43871.1, PKY43872.1, PKY55041.1	PKC16253.1, PKC16254.1, PKC18053.1	PKK61496.1, PKK61497.1, PKK62932.1
OG0001126	PKC60523.1	PKY46315.1, PKY46316.1, PKY48926.1	PKB97377.1, PKC02896.1, PKC08476.1	PKK63889.1, PKK63890.1, PKK68561.1
OG0001127	PKC61345.1, PKC63573.1	PKY61488.1, PKY61839.1, PKY62622.1, PKY62844.1	PKC09283.1, PKC13178.1	PKK63952.1, PKK76001.1
OG0001128	PKC61509.1	PKY40907.1, PKY53981.1, PKY56728.1, PKY57956.1		PKK56257.1, PKK57653.1, PKK58527.1, PKK66349.1, PKK71778.1
OG0001129	PKC61536.1, PKC63779.1, PKC74512.1	PKY47794.1	PKC08239.1, PKC09276.1	PKK67316.1, PKK71956.1, PKK72552.1, PKK80103.1
OG0001130	PKC61941.1, PKC67295.1	PKY43763.1, PKY44178.1, PKY59375.1	PKB93271.1, PKB99547.1, PKC14926.1	PKK64284.1, PKK71936.1
OG0001131	PKC61948.1, PKC70451.1, PKC71005.1	PKY47230.1, PKY60213.1	PKB93541.1, PKC01596.1, PKC04887.1	PKK64476.1, PKK66858.1
OG0001132	PKC62044.1, PKC73363.1	PKY44529.1	PKC09025.1, PKC09511.1, PKC11205.1	PKK66435.1, PKK70380.1, PKK71353.1, PKK71355.1
OG0001133	PKC62103.1, PKC62105.1, PKC62107.1	PKY46106.1, PKY52000.1, PKY61440.1	PKB99295.1, PKC04958.1, PKC11669.1	PKK77532.1
OG0001134	PKC62141.1, PKC65201.1, PKC65204.1	PKY48453.1, PKY49244.1	PKC03171.1, PKC09720.1	PKK63657.1, PKK65246.1, PKK70063.1
OG0001135	PKC62146.1, PKC73906.1	PKY38435.1, PKY45190.1, PKY49033.1	PKB97141.1, PKC07408.1	PKK67969.1, PKK70629.1, PKK71915.1
OG0001136	PKC62216.1, PKC66101.1	PKY47326.1, PKY55104.1, PKY57997.1	PKB94021.1, PKB96928.1, PKC14045.1	PKK59850.1, PKK69245.1
OG0001137	PKC62412.1		PKB93168.1, PKB94444.1, PKB96398.1, PKB98719.1, PKC03805.1	PKK57778.1, PKK59077.1, PKK61535.1, PKK61536.1
OG0001138	PKC62641.1	PKY43893.1, PKY53291.1, PKY56288.1, PKY60005.1, PKY61557.1	PKC01617.1	PKK58328.1, PKK60644.1, PKK80337.1
OG0001139	PKC62757.1, PKC63558.1, PKC63695.1, PKC68427.1	PKY46726.1, PKY55184.1		PKK67689.1, PKK74220.1, PKK74223.1, PKK74693.1
OG0001140	PKC62918.1, PKC66195.1	PKY42818.1, PKY52587.1	PKC04141.1, PKC04171.1, PKC07124.1	PKK62042.1, PKK66104.1, PKK69466.1
OG0001141	PKC62919.1		PKB92957.1, PKB93592.1, PKB95605.1, PKB99335.1	PKK61219.1, PKK63169.1, PKK66870.1, PKK67925.1, PKK73949.1
OG0001142	PKC63006.1, PKC70246.1	PKY41019.1, PKY43268.1, PKY55176.1, PKY55537.1, PKY58008.1, PKY60655.1	PKB95630.1	PKK57779.1
OG0001143	PKC63593.1	PKY47841.1, PKY54636.1, PKY55274.1, PKY55275.1, PKY60101.1, PKY63087.1	PKB94492.1	PKK57989.1, PKK61224.1
OG0001144	PKC63860.1, PKC70062.1	PKY57464.1, PKY57700.1	PKC07881.1, PKC09224.1, PKC13651.1, PKC13859.1	PKK60293.1, PKK64080.1
OG0001145	PKC64289.1	PKY53346.1, PKY53927.1, PKY56752.1, PKY60985.1	PKC04239.1	PKK59673.1, PKK60414.1, PKK68577.1, PKK80614.1
OG0001146	PKC64545.1, PKC67101.1	PKY58326.1, PKY58627.1, PKY59273.1, PKY61182.1		PKK55622.1, PKK55908.1, PKK58387.1, PKK61643.1
OG0001147	PKC64605.1, PKC68973.1	PKY53380.1, PKY56110.1, PKY56907.1	PKB95649.1, PKC14654.1, PKC15395.1	PKK55758.1, PKK59291.1
OG0001148	PKC64949.1	PKY44671.1, PKY51731.1	PKC06390.1, PKC14769.1	PKK61859.1, PKK70209.1, PKK71554.1, PKK75307.1, PKK75905.1
OG0001149	PKC65316.1	PKY48344.1, PKY56128.1	PKB92006.1, PKB92876.1, PKB96496.1, PKB99864.1	PKK56287.1, PKK63016.1, PKK74098.1
OG0001150	PKC65547.1, PKC65549.1	PKY48053.1, PKY52476.1, PKY58744.1, PKY59120.1, PKY59265.1, PKY62340.1	PKC01150.1, PKC01152.1
OG0001151	PKC66015.1, PKC67769.1	PKY46733.1, PKY46734.1, PKY57005.1	PKC01300.1, PKC09327.1	PKK66719.1, PKK67039.1, PKK67040.1
OG0001152	PKC66153.1, PKC76124.1	PKY38177.1, PKY44640.1, PKY51568.1, PKY60173.1		PKK59705.1, PKK70972.1, PKK79244.1, PKK79246.1
OG0001153	PKC66363.1	PKY45176.1, PKY45545.1, PKY54732.1	PKC01494.1, PKC08402.1	PKK64012.1, PKK64177.1, PKK64188.1, PKK75733.1
OG0001154	PKC66412.1	PKY50315.1	PKB97778.1, PKC01589.1, PKC09002.1	PKK56617.1, PKK57717.1, PKK58945.1, PKK59488.1, PKK70352.1
OG0001155	PKC66818.1	PKY47278.1, PKY47290.1, PKY58709.1, PKY58983.1	PKC01172.1	PKK63969.1, PKK69810.1, PKK72879.1, PKK72881.1
OG0001156	PKC68133.1, PKC68135.1	PKY47301.1, PKY50787.1	PKB91693.1, PKC02221.1, PKC08706.1, PKC09430.1	PKK71723.1, PKK71724.1
OG0001157	PKC68150.1, PKC69428.1, PKC70479.1	PKY39509.1, PKY39510.1, PKY39511.1	PKC08720.1, PKC09745.1	PKK67248.1, PKK69950.1
OG0001158	PKC68487.1, PKC68489.1, PKC68491.1	PKY42626.1, PKY42627.1	PKC16774.1, PKC16776.1, PKC16779.1	PKK75356.1, PKK75357.1
OG0001159	PKC68597.1	PKY52279.1, PKY52280.1, PKY52281.1, PKY52282.1, PKY53605.1	PKC10179.1	PKK80211.1, PKK80212.1, PKK80217.1
OG0001160	PKC69001.1, PKC70423.1	PKY42385.1, PKY54266.1	PKB98026.1, PKC01672.1, PKC03430.1	PKK73005.1, PKK73008.1, PKK74219.1
OG0001161	PKC69483.1, PKC76292.1	PKY48333.1, PKY51966.1, PKY56937.1, PKY56939.1	PKC00797.1, PKC07958.1	PKK64115.1, PKK68923.1
OG0001162	PKC69586.1	PKY44175.1, PKY49765.1, PKY57155.1, PKY57505.1, PKY59865.1	PKB91966.1, PKB94227.1, PKC01241.1	PKK61760.1
OG0001163	PKC69972.1	PKY53635.1	PKB98871.1, PKC01273.1	PKK57685.1, PKK58067.1, PKK59810.1, PKK60720.1, PKK61554.1, PKK63184.1
OG0001164	PKC70167.1	PKY57818.1	PKB92170.1, PKB92980.1, PKB93135.1, PKB93391.1, PKC02843.1, PKC03466.1, PKC03971.1	PKK58028.1
OG0001165	PKC70579.1, PKC71346.1	PKY52169.1, PKY54590.1, PKY57029.1	PKB92860.1, PKB94796.1	PKK63127.1, PKK65043.1, PKK67828.1
OG0001166	PKC71341.1		PKB92620.1, PKB94967.1, PKB96133.1, PKB97446.1, PKB98094.1, PKC02680.1, PKC07121.1, PKC07994.1	PKK73009.1
OG0001167	PKC71684.1, PKC74633.1	PKY43765.1, PKY43978.1, PKY48090.1, PKY49028.1, PKY52975.1, PKY63111.1	PKC06446.1	PKK76006.1
OG0001168	PKC72173.1	PKY52335.1, PKY57802.1, PKY57805.1	PKB96435.1, PKB99606.1, PKC01615.1	PKK57521.1, PKK67720.1, PKK78326.1
OG0001169	PKC75180.1, PKC75182.1, PKC75183.1	PKY39203.1, PKY39204.1	PKC09740.1, PKC09741.1	PKK75990.1, PKK75991.1, PKK75992.1
OG0001170	PKC75427.1	PKY52989.1, PKY55286.1, PKY55476.1, PKY59280.1, PKY60869.1, PKY61762.1	PKC10035.1	PKK62221.1, PKK78065.1
OG0001171	PKC75615.1	PKY60307.1, PKY60834.1, PKY61301.1, PKY62840.1	PKB95676.1, PKC01203.1	PKK67660.1, PKK70698.1, PKK75977.1
OG0001172	PKC75832.1	PKY57282.1	PKC04869.1, PKC17437.1	PKK61722.1, PKK66193.1, PKK70679.1, PKK72551.1, PKK74651.1, PKK77754.1
OG0001173	PKC76288.1	PKY37572.1, PKY62234.1, PKY63013.1, PKY63397.1	PKC15802.1	PKK58012.1, PKK61216.1, PKK65121.1, PKK80849.1
OG0001174	PKC76520.1	PKY40187.1, PKY63434.1	PKB92175.1, PKB96617.1	PKK56836.1, PKK68791.1, PKK68792.1, PKK68793.1, PKK68794.1
OG0001175		PKY38370.1, PKY43320.1, PKY50089.1, PKY53566.1, PKY55743.1, PKY61391.1, PKY62425.1, PKY63569.1		PKK56657.1, PKK61262.1
OG0001176		PKY38602.1, PKY52408.1, PKY62630.1	PKB97245.1, PKC07249.1, PKC11357.1, PKC11807.1	PKK55943.1, PKK62099.1, PKK65398.1
OG0001177		PKY40358.1, PKY47355.1, PKY52520.1, PKY57970.1, PKY58411.1, PKY59325.1, PKY61249.1	PKB92501.1, PKB92529.1, PKB93277.1
OG0001178		PKY41851.1, PKY49888.1, PKY50895.1, PKY53051.1, PKY55483.1, PKY59078.1, PKY61183.1, PKY61948.1, PKY62091.1, PKY63228.1
OG0001179		PKY44063.1, PKY46846.1, PKY47072.1, PKY47693.1, PKY51968.1, PKY54473.1, PKY55937.1, PKY56722.1, PKY61072.1, PKY61458.1
OG0001180		PKY45571.1, PKY52545.1, PKY54751.1, PKY54754.1, PKY55129.1, PKY55841.1, PKY58254.1, PKY59945.1, PKY61431.1, PKY61648.1
OG0001181		PKY46504.1, PKY51036.1, PKY52440.1, PKY52540.1, PKY57302.1	PKC04190.1, PKC07052.1	PKK57273.1, PKK63081.1, PKK67119.1
OG0001182		PKY47691.1, PKY48271.1, PKY48541.1, PKY58012.1, PKY59814.1, PKY60667.1	PKB95540.1, PKC01446.1, PKC04357.1	PKK78147.1
OG0001183		PKY48740.1	PKC17207.1	PKK51098.1, PKK55996.1, PKK56125.1, PKK56392.1, PKK58983.1, PKK62021.1, PKK63535.1, PKK67608.1
OG0001184		PKY51611.1, PKY54212.1, PKY57757.1, PKY59391.1, PKY60621.1, PKY60698.1, PKY62479.1, PKY63070.1, PKY63269.1	PKC14098.1
OG0001185		PKY53608.1, PKY56657.1, PKY58425.1, PKY60238.1, PKY62260.1	PKB95962.1, PKB97950.1, PKC02848.1, PKC13352.1	PKK65021.1
OG0001186		PKY56148.1, PKY61147.1, PKY62464.1	PKB92738.1, PKB94728.1, PKB94730.1, PKB97919.1, PKC01700.1, PKC01701.1, PKC16597.1
OG0001187		PKY60628.1, PKY61927.1, PKY61981.1, PKY62290.1, PKY62523.1, PKY62685.1	PKB95920.1	PKK56320.1, PKK56450.1, PKK58123.1
OG0001188		PKY60748.1, PKY60779.1, PKY61841.1	PKB91802.1, PKB95382.1, PKC00437.1, PKC15507.1	PKK56379.1, PKK57602.1, PKK75508.1
OG0001189				PKK42034.1, PKK43003.1, PKK47694.1, PKK58646.1, PKK60008.1, PKK61916.1, PKK61917.1, PKK61918.1, PKK63331.1, PKK68418.1
OG0001190				PKK42328.1, PKK56745.1, PKK56945.1, PKK57475.1, PKK58698.1, PKK59395.1, PKK60668.1, PKK61810.1, PKK61961.1, PKK65420.1
OG0001191				PKK42676.1, PKK44724.1, PKK55259.1, PKK55425.1, PKK55795.1, PKK56202.1, PKK58405.1, PKK58409.1, PKK68702.1, PKK69337.1
OG0001192				PKK55382.1, PKK58296.1, PKK63005.1, PKK64256.1, PKK67412.1, PKK69007.1, PKK70748.1, PKK75971.1, PKK78858.1, PKK78859.1
OG0001193				PKK56408.1, PKK57488.1, PKK57491.1, PKK59967.1, PKK60227.1, PKK61189.1, PKK62990.1, PKK63248.1, PKK63277.1, PKK72262.1
OG0001194	PKC50055.1, PKC52543.1, PKC52778.1, PKC68838.1	PKY41196.1, PKY48375.1	PKB96125.1, PKC06772.1	PKK61551.1
OG0001195	PKC50070.1, PKC51485.1, PKC53885.1, PKC56458.1		PKB93066.1, PKB93357.1	PKK43396.1, PKK56388.1, PKK59275.1
OG0001196	PKC50134.1	PKY50066.1, PKY51840.1	PKB94264.1, PKB94490.1, PKC04508.1, PKC04644.1	PKK55655.1, PKK58900.1
OG0001197	PKC50312.1, PKC52204.1, PKC52819.1	PKY61188.1	PKB98872.1	PKK55271.1, PKK57487.1, PKK58246.1, PKK59660.1
OG0001198	PKC50338.1, PKC65387.1	PKY58764.1, PKY60434.1	PKB91893.1, PKB96351.1, PKC12339.1	PKK62012.1, PKK64642.1
OG0001199	PKC50348.1, PKC68111.1	PKY55477.1, PKY58698.1, PKY62732.1	PKC17033.1	PKK55427.1, PKK56516.1, PKK62884.1
OG0001200	PKC50379.1, PKC55435.1, PKC56538.1	PKY59491.1	PKB92945.1, PKB99062.1, PKC01485.1, PKC09258.1	PKK73966.1
OG0001201	PKC50451.1		PKB92759.1, PKB93146.1, PKB95799.1, PKC01760.1	PKK48864.1, PKK56305.1, PKK57599.1, PKK61076.1
OG0001202	PKC50552.1, PKC55532.1, PKC72129.1	PKY38557.1	PKB94530.1, PKB95803.1, PKB96530.1, PKB97386.1	PKK59685.1
OG0001203	PKC50576.1, PKC54401.1, PKC66395.1	PKY45688.1, PKY52365.1, PKY58331.1, PKY61035.1	PKB92746.1	PKK78295.1
OG0001204	PKC50583.1		PKC00706.1, PKC16805.1	PKK56335.1, PKK56532.1, PKK57544.1, PKK57805.1, PKK62721.1, PKK74865.1
OG0001205	PKC50606.1, PKC56143.1, PKC65198.1	PKY61896.1, PKY63354.1	PKB92434.1, PKB94052.1	PKK56800.1, PKK57298.1
OG0001206	PKC50608.1, PKC50776.1	PKY63222.1, PKY63312.1	PKB91900.1, PKB92223.1, PKB97766.1	PKK50780.1, PKK56477.1
OG0001207	PKC50636.1, PKC58799.1, PKC60415.1, PKC62540.1, PKC69071.1		PKB95999.1	PKK56187.1, PKK65745.1, PKK71337.1
OG0001208	PKC50653.1, PKC50881.1	PKY60973.1	PKB92075.1, PKB93899.1, PKC04952.1	PKK55649.1, PKK59397.1, PKK62498.1
OG0001209	PKC50808.1, PKC53323.1, PKC53471.1	PKY62878.1	PKB98036.1, PKC05510.1	PKK46812.1, PKK59620.1, PKK60851.1
OG0001210	PKC50817.1, PKC52844.1, PKC53696.1, PKC54665.1		PKB91804.1, PKB92518.1, PKB97397.1	PKK40861.1, PKK73035.1
OG0001211	PKC50887.1, PKC51691.1, PKC54199.1, PKC55659.1		PKB92857.1, PKB94096.1	PKK40904.1, PKK56158.1, PKK60526.1
OG0001212	PKC51075.1, PKC55862.1, PKC58903.1, PKC69587.1	PKY59335.1, PKY61546.1	PKB93010.1, PKB93117.1	PKK45486.1
OG0001213	PKC51262.1, PKC55755.1, PKC62250.1, PKC75120.1	PKY54547.1, PKY58306.1, PKY63601.1	PKC00947.1	PKK61780.1
OG0001214	PKC51277.1, PKC66657.1	PKY44932.1, PKY45128.1, PKY50403.1, PKY53796.1, PKY55111.1	PKC10875.1	PKK57004.1
OG0001215	PKC51327.1, PKC62405.1, PKC72958.1	PKY39326.1, PKY44519.1	PKC09119.1, PKC17184.1	PKK71648.1, PKK80499.1
OG0001216	PKC51480.1, PKC54065.1, PKC54339.1, PKC74661.1		PKC17577.1	PKK45994.1, PKK46383.1, PKK56263.1, PKK63945.1
OG0001217	PKC51628.1, PKC51719.1, PKC52793.1, PKC54146.1	PKY40318.1, PKY47710.1, PKY62643.1		PKK57081.1, PKK67560.1
OG0001218	PKC51772.1, PKC67102.1, PKC73743.1	PKY45593.1, PKY50743.1, PKY58327.1, PKY62450.1		PKK49247.1, PKK67703.1
OG0001219	PKC51807.1, PKC62058.1, PKC74163.1	PKY39835.1, PKY45884.1, PKY51827.1, PKY55538.1	PKC04788.1	PKK57063.1
OG0001220	PKC51842.1, PKC55847.1, PKC69121.1	PKY61259.1	PKB93645.1, PKC11545.1	PKK56086.1, PKK58245.1, PKK59326.1
OG0001221	PKC51851.1, PKC59447.1		PKB93427.1, PKB95647.1, PKB95654.1, PKB95742.1, PKB96290.1, PKB96363.1	PKK63881.1
OG0001222	PKC51874.1, PKC53120.1	PKY61988.1	PKB97988.1	PKK47583.1, PKK55494.1, PKK55537.1, PKK56904.1, PKK58541.1
OG0001223	PKC51951.1, PKC60411.1, PKC64336.1, PKC74523.1		PKB92802.1, PKB95569.1, PKC10131.1	PKK57625.1, PKK68611.1
OG0001224	PKC52004.1, PKC52482.1, PKC53533.1, PKC59836.1	PKY56767.1, PKY57252.1	PKB92655.1, PKC00113.1, PKC00707.1
OG0001225	PKC52023.1, PKC55470.1, PKC56510.1	PKY43417.1	PKB91701.1, PKB93771.1, PKB94226.1, PKB94298.1	PKK79887.1
OG0001226	PKC52202.1, PKC68879.1	PKY50859.1, PKY63032.1	PKB93351.1, PKC15927.1	PKK58278.1, PKK58280.1, PKK67754.1
OG0001227	PKC52244.1, PKC54428.1, PKC58634.1, PKC60940.1	PKY55589.1	PKB94089.1, PKC04330.1	PKK55950.1, PKK74175.1
OG0001228	PKC52288.1	PKY47983.1, PKY54316.1, PKY56853.1, PKY60152.1	PKB93350.1, PKC13739.1	PKK57422.1, PKK76114.1
OG0001229	PKC52289.1, PKC64963.1		PKB92185.1, PKB93361.1, PKB95204.1, PKB96620.1, PKC03528.1, PKC15702.1	PKK61190.1
OG0001230	PKC52310.1, PKC52517.1, PKC60100.1, PKC60246.1, PKC62902.1	PKY57599.1	PKC03283.1	PKK56585.1, PKK58156.1
OG0001231	PKC52345.1, PKC59226.1	PKY50745.1	PKB93004.1, PKB93362.1, PKC02079.1, PKC02579.1	PKK63054.1, PKK74669.1
OG0001232	PKC52416.1		PKB91920.1, PKC12208.1	PKK41329.1, PKK56539.1, PKK56758.1, PKK58664.1, PKK59044.1, PKK67783.1
OG0001233	PKC52428.1, PKC52805.1	PKY42640.1, PKY59343.1, PKY59411.1	PKB99000.1, PKC01334.1	PKK57489.1, PKK60297.1
OG0001234	PKC52444.1, PKC55516.1	PKY43831.1, PKY54157.1	PKB92449.1, PKB98996.1, PKC06576.1	PKK41087.1, PKK67784.1
OG0001235	PKC52514.1, PKC56006.1	PKY58237.1	PKB93256.1, PKB94856.1, PKB96888.1, PKB96892.1	PKK69994.1, PKK75486.1
OG0001236	PKC52575.1, PKC54166.1	PKY59823.1, PKY62125.1, PKY62746.1, PKY63571.1	PKB93678.1, PKB95021.1	PKK58673.1
OG0001237	PKC52584.1, PKC57444.1, PKC68599.1	PKY50263.1, PKY53600.1	PKC04830.1, PKC10177.1	PKK57857.1, PKK80209.1
OG0001238	PKC52604.1, PKC53362.1, PKC53571.1, PKC53591.1, PKC57339.1	PKY47645.1	PKB99887.1	PKK55927.1, PKK69192.1
OG0001239	PKC52609.1, PKC58910.1, PKC61145.1	PKY50905.1, PKY51223.1	PKB99575.1, PKC00464.1	PKK59176.1, PKK70199.1
OG0001240	PKC52693.1, PKC56082.1, PKC67012.1	PKY60681.1, PKY61983.1	PKB94358.1, PKB97429.1, PKC17683.1	PKK56911.1
OG0001241	PKC52714.1, PKC59034.1, PKC61445.1	PKY43273.1, PKY60782.1	PKC09003.1, PKC10695.1	PKK64628.1, PKK70351.1
OG0001242	PKC52730.1, PKC53654.1, PKC57545.1, PKC58393.1, PKC60935.1, PKC66907.1		PKB91755.1	PKK57005.1, PKK61410.1
OG0001243	PKC52742.1, PKC70799.1, PKC74179.1	PKY40480.1, PKY44552.1	PKC01956.1, PKC14805.1	PKK65082.1, PKK77884.1
OG0001244	PKC52764.1, PKC55252.1, PKC67355.1	PKY49814.1		PKK56031.1, PKK56286.1, PKK58533.1, PKK64213.1, PKK64344.1
OG0001245	PKC52768.1, PKC55274.1, PKC61621.1	PKY55008.1, PKY60205.1	PKB93488.1, PKB98697.1, PKC03159.1, PKC11515.1
OG0001246	PKC52809.1, PKC54610.1, PKC56029.1	PKY49732.1	PKB92825.1, PKB92959.1, PKB92990.1, PKB96316.1, PKC01826.1
OG0001247	PKC52834.1, PKC58897.1, PKC62819.1	PKY46960.1, PKY49719.1	PKC05523.1, PKC05772.1	PKK62881.1, PKK79677.1
OG0001248	PKC52837.1, PKC55028.1, PKC55131.1	PKY60694.1	PKB95519.1, PKB97187.1	PKK56285.1, PKK56435.1, PKK57046.1
OG0001249	PKC52861.1, PKC55789.1, PKC59706.1, PKC61282.1, PKC74591.1		PKB93070.1, PKB94981.1, PKC03970.1	PKK62242.1
OG0001250	PKC52905.1, PKC53843.1, PKC59422.1	PKY38913.1, PKY40337.1, PKY46683.1	PKC02889.1, PKC04899.1	PKK55697.1
OG0001251	PKC52947.1, PKC52950.1, PKC53437.1, PKC54196.1, PKC54506.1	PKY52170.1	PKB99696.1	PKK57224.1, PKK66475.1
OG0001252	PKC52999.1	PKY61925.1	PKB95645.1, PKC02883.1, PKC08215.1, PKC08216.1	PKK59623.1, PKK67358.1, PKK67599.1
OG0001253	PKC53017.1, PKC72646.1	PKY40492.1, PKY60226.1	PKB93863.1, PKB95178.1	PKK60473.1, PKK71093.1, PKK77129.1
OG0001254	PKC53052.1, PKC55722.1		PKB94068.1, PKB97979.1	PKK55339.1, PKK56240.1, PKK57332.1, PKK58372.1, PKK68683.1
OG0001255	PKC53111.1, PKC69954.1, PKC72300.1	PKY41479.1, PKY43827.1	PKC12543.1, PKC16340.1	PKK74188.1, PKK79159.1
OG0001256	PKC53114.1, PKC55061.1, PKC56640.1	PKY63251.1	PKB93006.1, PKB96662.1	PKK44862.1, PKK55246.1, PKK61309.1
OG0001257	PKC53126.1, PKC68907.1	PKY37907.1, PKY50622.1, PKY53208.1	PKC13430.1	PKK60849.1, PKK65554.1, PKK77049.1
OG0001258	PKC53171.1, PKC62227.1	PKY42433.1, PKY62660.1	PKB92291.1, PKB97752.1, PKC00610.1, PKC10579.1	PKK58326.1
OG0001259	PKC53172.1, PKC56624.1		PKB92830.1, PKB93681.1, PKB94295.1, PKB95389.1, PKC09259.1	PKK61255.1, PKK63093.1
OG0001260	PKC53202.1, PKC58788.1, PKC63056.1	PKY50547.1, PKY56763.1, PKY59179.1	PKB99425.1, PKC12559.1	PKK61819.1
OG0001261	PKC53250.1, PKC55056.1	PKY51387.1	PKB92934.1, PKB93787.1, PKC12706.1	PKK56933.1, PKK60424.1, PKK67698.1
OG0001262	PKC53256.1, PKC59076.1	PKY51691.1, PKY52708.1, PKY61785.1	PKB92399.1, PKB93928.1, PKB94238.1	PKK67797.1
OG0001263	PKC53327.1, PKC53330.1, PKC54118.1	PKY57395.1, PKY60988.1, PKY63347.1	PKB91823.1, PKB95434.1	PKK56113.1
OG0001264	PKC53376.1	PKY49002.1, PKY51753.1, PKY58684.1	PKB95381.1, PKB98249.1	PKK50021.1, PKK56255.1, PKK74701.1
OG0001265	PKC53423.1, PKC54120.1, PKC55070.1, PKC57080.1, PKC57263.1, PKC57990.1, PKC65349.1	PKY63189.1		PKK56437.1
OG0001266	PKC53496.1, PKC53865.1, PKC58827.1, PKC59301.1, PKC73421.1		PKB93820.1, PKC06872.1, PKC07717.1	PKK60596.1
OG0001267	PKC53520.1, PKC64881.1, PKC68962.1	PKY52823.1, PKY53146.1	PKB95443.1, PKC06278.1	PKK49500.1, PKK59114.1
OG0001268	PKC53614.1, PKC56405.1, PKC64092.1	PKY39537.1	PKB95844.1, PKB98786.1, PKC07751.1	PKK62529.1, PKK67867.1
OG0001269	PKC53621.1			PKK47892.1, PKK55573.1, PKK55624.1, PKK56198.1, PKK56324.1, PKK56600.1, PKK58889.1, PKK59102.1
OG0001270	PKC53628.1	PKY61852.1	PKB95831.1	PKK55346.1, PKK60741.1, PKK71233.1, PKK74001.1, PKK78006.1, PKK80380.1
OG0001271	PKC53666.1	PKY62409.1	PKB92443.1, PKB92953.1, PKB93816.1, PKB94926.1, PKB96200.1, PKB96432.1	PKK58380.1
OG0001272	PKC53758.1, PKC55526.1, PKC55932.1	PKY58672.1, PKY62891.1	PKB97664.1	PKK44690.1, PKK67194.1, PKK67860.1
OG0001273	PKC53794.1, PKC61836.1, PKC68974.1, PKC70720.1, PKC70722.1, PKC71663.1	PKY53381.1	PKC05172.1, PKC15396.1
OG0001274	PKC53803.1, PKC64002.1	PKY37910.1, PKY47527.1	PKC00282.1, PKC05298.1	PKK67451.1, PKK70541.1, PKK70544.1
OG0001275	PKC53854.1, PKC54812.1		PKB94793.1, PKB95582.1, PKB95583.1, PKB96272.1, PKB96706.1	PKK59309.1, PKK80296.1
OG0001276	PKC53871.1, PKC58045.1, PKC75027.1	PKY60812.1	PKC06522.1	PKK58657.1, PKK63300.1, PKK74644.1, PKK76247.1
OG0001277	PKC53892.1	PKY46473.1, PKY54023.1, PKY59770.1	PKB95672.1, PKB97314.1, PKC09063.1	PKK41799.1, PKK47795.1
OG0001278	PKC53916.1, PKC53925.1	PKY47986.1		PKK57492.1, PKK58431.1, PKK58599.1, PKK62056.1, PKK66020.1, PKK67429.1
OG0001279	PKC53929.1, PKC54100.1, PKC55076.1	PKY42587.1	PKB96164.1, PKC01810.1	PKK57846.1, PKK57847.1, PKK64327.1
OG0001280	PKC53932.1, PKC66585.1	PKY39887.1	PKB96333.1, PKB97260.1, PKB97531.1	PKK58097.1, PKK70448.1, PKK73368.1
OG0001281	PKC53995.1, PKC55401.1, PKC67446.1	PKY48386.1, PKY59401.1	PKB97953.1	PKK58050.1, PKK64181.1, PKK76961.1
OG0001282	PKC54073.1, PKC63929.1, PKC67143.1	PKY54174.1	PKB94881.1, PKB99783.1	PKK56034.1, PKK56805.1, PKK68361.1
OG0001283	PKC54284.1, PKC68738.1	PKY42497.1, PKY42630.1, PKY42633.1, PKY60785.1	PKB99849.1, PKC13741.1	PKK75360.1
OG0001284	PKC54308.1	PKY39505.1, PKY51104.1, PKY51270.1, PKY52904.1, PKY59489.1		PKK50391.1, PKK61269.1, PKK64124.1
OG0001285	PKC54310.1		PKB95858.1	PKK52322.1, PKK55635.1, PKK55637.1, PKK57181.1, PKK57698.1, PKK66461.1, PKK75998.1
OG0001286	PKC54325.1	PKY61622.1, PKY61623.1, PKY61945.1, PKY63009.1	PKC01044.1	PKK60079.1, PKK62067.1, PKK63231.1
OG0001287	PKC54454.1, PKC58779.1, PKC63928.1	PKY58649.1, PKY62246.1	PKB93457.1, PKC00684.1	PKK57474.1, PKK62907.1
OG0001288	PKC54475.1		PKB92220.1, PKB93112.1, PKB93925.1	PKK41121.1, PKK59271.1, PKK70353.1, PKK78035.1, PKK79428.1
OG0001289	PKC54487.1	PKY57623.1, PKY62081.1, PKY62082.1, PKY62836.1, PKY63223.1	PKB94428.1, PKB96797.1	PKK57677.1
OG0001290	PKC54503.1		PKC04546.1, PKC08644.1, PKC12167.1	PKK56345.1, PKK58715.1, PKK67172.1, PKK69671.1, PKK76138.1
OG0001291	PKC54510.1, PKC68327.1	PKY60056.1	PKB95145.1, PKB96623.1, PKC00621.1	PKK59069.1, PKK60635.1, PKK64154.1
OG0001292	PKC54527.1	PKY53124.1, PKY58924.1, PKY59749.1, PKY62619.1	PKB93442.1, PKB94500.1, PKB94501.1, PKB96458.1
OG0001293	PKC54529.1, PKC61805.1	PKY59596.1	PKB98266.1, PKC00700.1	PKK57333.1, PKK58473.1, PKK58547.1, PKK68682.1
OG0001294	PKC54592.1, PKC62240.1	PKY47168.1	PKB93562.1, PKB93710.1, PKB96430.1, PKB96538.1, PKC05090.1	PKK68380.1
OG0001295	PKC54631.1, PKC69120.1	PKY53873.1, PKY55159.1, PKY57015.1, PKY60229.1, PKY62681.1	PKB94430.1	PKK77069.1
OG0001296	PKC54639.1, PKC69198.1	PKY46215.1, PKY60119.1	PKB99479.1	PKK61876.1, PKK64396.1, PKK77228.1, PKK77229.1
OG0001297	PKC54655.1, PKC55771.1, PKC55983.1	PKY56693.1	PKC00503.1, PKC04267.1	PKK41941.1, PKK62243.1, PKK64567.1
OG0001298	PKC54735.1, PKC57013.1	PKY55088.1, PKY56443.1, PKY56444.1	PKB99582.1	PKK56005.1, PKK60633.1, PKK64152.1
OG0001299	PKC54787.1, PKC54841.1, PKC54977.1, PKC58866.1	PKY42182.1	PKB96850.1, PKB97201.1	PKK63161.1, PKK63604.1
OG0001300	PKC54801.1		PKB91714.1, PKB92089.1, PKB93047.1, PKB97965.1, PKB99951.1, PKC01697.1, PKC09115.1	PKK63846.1
OG0001301	PKC54904.1	PKY50340.1, PKY63495.1	PKB98715.1, PKC00467.1, PKC00638.1	PKK62933.1, PKK63056.1, PKK79018.1
OG0001302	PKC54911.1		PKB95940.1, PKB98876.1	PKK40756.1, PKK57940.1, PKK59224.1, PKK59657.1, PKK59965.1, PKK60282.1
OG0001303	PKC54926.1, PKC67265.1, PKC68871.1, PKC74582.1	PKY60378.1	PKB92743.1, PKB94911.1, PKC00442.1	PKK79019.1
OG0001304	PKC54945.1	PKY58996.1, PKY61788.1	PKB93291.1, PKB95070.1, PKB97796.1	PKK56384.1, PKK56616.1, PKK56782.1
OG0001305	PKC55040.1, PKC71440.1	PKY38910.1, PKY39888.1, PKY50302.1, PKY59917.1	PKB91775.1	PKK58273.1, PKK62089.1
OG0001306	PKC55069.1, PKC55734.1	PKY42219.1, PKY57567.1, PKY59729.1	PKB97437.1, PKC04913.1	PKK56663.1, PKK66818.1
OG0001307	PKC55110.1, PKC55507.1, PKC59445.1	PKY52659.1, PKY57363.1	PKB92049.1, PKB99126.1	PKK61280.1, PKK71427.1
OG0001308	PKC55152.1, PKC58079.1	PKY56523.1, PKY60146.1, PKY60942.1	PKB96946.1, PKB99599.1, PKC02864.1	PKK59566.1
OG0001309	PKC55231.1, PKC55347.1, PKC59839.1, PKC60539.1	PKY61532.1		PKK58519.1, PKK58890.1, PKK59427.1, PKK59457.1
OG0001310	PKC55259.1	PKY43463.1, PKY47847.1, PKY49809.1, PKY58420.1, PKY59531.1, PKY61999.1	PKB96049.1	PKK61979.1
OG0001311	PKC55269.1	PKY52856.1, PKY55304.1, PKY61148.1, PKY61787.1, PKY62583.1	PKB97338.1, PKB97751.1, PKB98149.1
OG0001312	PKC55279.1	PKY40212.1, PKY46193.1, PKY54592.1, PKY59448.1, PKY60357.1	PKB97571.1, PKC00905.1	PKK64018.1
OG0001313	PKC55374.1		PKC12289.1	PKK57498.1, PKK59814.1, PKK59919.1, PKK60097.1, PKK63411.1, PKK64172.1, PKK65232.1
OG0001314	PKC55383.1, PKC57297.1		PKB93234.1, PKB93742.1, PKB96684.1, PKB97523.1, PKB99206.1, PKC12098.1	PKK68658.1
OG0001315	PKC55457.1, PKC74700.1	PKY51070.1, PKY51666.1, PKY52367.1, PKY63384.1	PKB96503.1, PKB98582.1, PKC06513.1
OG0001316	PKC55504.1, PKC56380.1, PKC71277.1	PKY56893.1	PKC16399.1	PKK57432.1, PKK61377.1, PKK63298.1, PKK64533.1
OG0001317	PKC55544.1, PKC56439.1, PKC59284.1		PKB93003.1, PKB93526.1, PKB93529.1, PKB93950.1	PKK55499.1, PKK58835.1
OG0001318	PKC55617.1, PKC59796.1	PKY52718.1, PKY53828.1, PKY59899.1	PKB99293.1, PKC03923.1	PKK59904.1, PKK67335.1
OG0001319	PKC55704.1, PKC74870.1		PKB93609.1, PKB96127.1, PKB96584.1, PKB97411.1, PKB98113.1, PKB98316.1	PKK57907.1
OG0001320	PKC55743.1, PKC75945.1	PKY54411.1, PKY54802.1, PKY58826.1	PKB92640.1, PKC01712.1	PKK66550.1, PKK70689.1
OG0001321	PKC55748.1, PKC75804.1	PKY38268.1, PKY55208.1, PKY58704.1	PKB97818.1, PKC03139.1	PKK60330.1, PKK61515.1
OG0001322	PKC55831.1, PKC65646.1	PKY46921.1, PKY51249.1	PKB97691.1, PKC02045.1, PKC03726.1	PKK69622.1, PKK69626.1
OG0001323	PKC55897.1, PKC68540.1	PKY48028.1, PKY56891.1	PKB94175.1, PKB94546.1, PKB96780.1, PKB98183.1	PKK62742.1
OG0001324	PKC55999.1, PKC60050.1	PKY58638.1	PKB95127.1, PKB99989.1	PKK57322.1, PKK61169.1, PKK65068.1, PKK67697.1
OG0001325	PKC56213.1	PKY56408.1, PKY61588.1, PKY61702.1, PKY62635.1	PKB92915.1, PKB96006.1, PKC03327.1	PKK61533.1
OG0001326	PKC56222.1	PKY40259.1, PKY55717.1, PKY62129.1, PKY62131.1	PKB93859.1, PKB95255.1	PKK58939.1, PKK66426.1
OG0001327	PKC56310.1		PKB92365.1, PKB92745.1	PKK55700.1, PKK55768.1, PKK58303.1, PKK59047.1, PKK59538.1, PKK64437.1
OG0001328	PKC56317.1, PKC64574.1	PKY48145.1, PKY60609.1	PKB93150.1, PKB97326.1, PKC00357.1, PKC00446.1	PKK57946.1
OG0001329	PKC56333.1, PKC61258.1, PKC72073.1	PKY47346.1, PKY49136.1, PKY56278.1	PKB94122.1	PKK61294.1, PKK68102.1
OG0001330	PKC56354.1, PKC68688.1	PKY40189.1, PKY56762.1	PKB98564.1, PKB99610.1	PKK57713.1, PKK59003.1, PKK59722.1
OG0001331	PKC56406.1, PKC64093.1	PKY51424.1, PKY57436.1	PKB94512.1, PKB98785.1, PKC07750.1	PKK62528.1, PKK67866.1
OG0001332	PKC56435.1, PKC75270.1	PKY54915.1, PKY59599.1	PKB94262.1, PKB98709.1	PKK57574.1, PKK66657.1, PKK80222.1
OG0001333	PKC56495.1, PKC59986.1	PKY49623.1, PKY55893.1, PKY57652.1	PKB96886.1, PKC11587.1	PKK62412.1, PKK75477.1
OG0001334	PKC56522.1, PKC64197.1	PKY56183.1, PKY58595.1	PKB96716.1, PKC02292.1, PKC02293.1, PKC09072.1	PKK57678.1
OG0001335	PKC56602.1, PKC57816.1	PKY47716.1, PKY48046.1, PKY48943.1	PKB98434.1, PKC10555.1	PKK66355.1, PKK71189.1
OG0001336	PKC56674.1	PKY56125.1, PKY58892.1, PKY58893.1, PKY61491.1	PKB98931.1	PKK59070.1, PKK60948.1, PKK60949.1
OG0001337	PKC56698.1, PKC70838.1	PKY43289.1, PKY49602.1	PKC00523.1, PKC01134.1	PKK60783.1, PKK71001.1, PKK72783.1
OG0001338	PKC56759.1, PKC59149.1, PKC59850.1	PKY44233.1, PKY50574.1, PKY54102.1	PKC01685.1	PKK64997.1, PKK65582.1
OG0001339	PKC56902.1, PKC66554.1, PKC71563.1	PKY39411.1, PKY54168.1, PKY55797.1	PKC03501.1	PKK67694.1, PKK74405.1
OG0001340	PKC56995.1			PKK58179.1, PKK60353.1, PKK62780.1, PKK66090.1, PKK66093.1, PKK68643.1, PKK72092.1, PKK72094.1
OG0001341	PKC57007.1		PKB99585.1	PKK55410.1, PKK60630.1, PKK63101.1, PKK64148.1, PKK67047.1, PKK69469.1, PKK78993.1
OG0001342	PKC57067.1	PKY57651.1, PKY58643.1, PKY62184.1, PKY62367.1, PKY62690.1	PKB93347.1, PKC00238.1	PKK76506.1
OG0001343	PKC57185.1	PKY57028.1		PKK57054.1, PKK59211.1, PKK66891.1, PKK67338.1, PKK68461.1, PKK70423.1, PKK75474.1
OG0001344	PKC57209.1, PKC64478.1	PKY53393.1	PKB98376.1, PKB99027.1, PKC09433.1	PKK60184.1, PKK61814.1, PKK79199.1
OG0001345	PKC57251.1, PKC66099.1	PKY50261.1, PKY54409.1, PKY57052.1	PKB97208.1, PKB98368.1	PKK62007.1, PKK70759.1
OG0001346	PKC57358.1, PKC63178.1, PKC65454.1		PKB92779.1, PKB93948.1, PKB95448.1, PKB98952.1, PKC03904.1	PKK58457.1
OG0001347	PKC57420.1	PKY44035.1, PKY54513.1, PKY57454.1	PKB96635.1, PKB98201.1, PKB98940.1	PKK66246.1, PKK78110.1
OG0001348	PKC57437.1			PKK56395.1, PKK56400.1, PKK57122.1, PKK57331.1, PKK64556.1, PKK70480.1, PKK71121.1, PKK73852.1
OG0001349	PKC57517.1	PKY47151.1, PKY51477.1, PKY51725.1, PKY55738.1, PKY60599.1	PKB96804.1, PKC07499.1	PKK67057.1
OG0001350	PKC57523.1, PKC68441.1	PKY49380.1, PKY50283.1, PKY54923.1	PKC02008.1, PKC03755.1	PKK76951.1, PKK76959.1
OG0001351	PKC57527.1	PKY39571.1	PKC13789.1, PKC17607.1	PKK57394.1, PKK63524.1, PKK64353.1, PKK64462.1, PKK71020.1
OG0001352	PKC57547.1	PKY45790.1, PKY51900.1	PKB94412.1, PKC01141.1, PKC04168.1, PKC09984.1	PKK71333.1, PKK75384.1
OG0001353	PKC57714.1	PKY55912.1, PKY57215.1, PKY60335.1, PKY60978.1	PKC02878.1, PKC04292.1	PKK62672.1, PKK64702.1
OG0001354	PKC57770.1, PKC67871.1	PKY51631.1, PKY51632.1	PKB99245.1, PKC06818.1, PKC06819.1, PKC06820.1, PKC06821.1
OG0001355	PKC57780.1, PKC59403.1, PKC71748.1	PKY49983.1	PKB98189.1	PKK56449.1, PKK63951.1, PKK74650.1, PKK75919.1
OG0001356	PKC57861.1	PKY47941.1	PKB91948.1, PKB92327.1, PKB98668.1, PKB99301.1	PKK62251.1, PKK62888.1, PKK67149.1
OG0001357	PKC57900.1	PKY57099.1, PKY62127.1, PKY62185.1	PKC05221.1	PKK58261.1, PKK59635.1, PKK62664.1, PKK64054.1
OG0001358	PKC58072.1	PKY40427.1, PKY40743.1, PKY55946.1	PKB99268.1, PKC14090.1	PKK57129.1, PKK57130.1, PKK64656.1
OG0001359	PKC58136.1, PKC59372.1, PKC59501.1	PKY42982.1, PKY47587.1	PKC06112.1, PKC09331.1, PKC09337.1	PKK70568.1
OG0001360	PKC58179.1, PKC59345.1, PKC65364.1	PKY53878.1, PKY55715.1	PKC00856.1, PKC10126.1	PKK65645.1, PKK71578.1
OG0001361	PKC58219.1, PKC62389.1	PKY44541.1, PKY60842.1	PKC04284.1, PKC07511.1, PKC11593.1	PKK67914.1, PKK79110.1
OG0001362	PKC58274.1	PKY37363.1, PKY40974.1, PKY48254.1, PKY54745.1, PKY59576.1, PKY59939.1	PKB92645.1, PKB97100.1
OG0001363	PKC58359.1, PKC69199.1		PKB99762.1	PKK56639.1, PKK56760.1, PKK56775.1, PKK58196.1, PKK72190.1, PKK77628.1
OG0001364	PKC58362.1, PKC64183.1, PKC73361.1, PKC74847.1	PKY47668.1	PKC01467.1, PKC07901.1, PKC16392.1	PKK40794.1
OG0001365	PKC58422.1, PKC72252.1	PKY51411.1, PKY51978.1, PKY60602.1	PKB98105.1, PKB98125.1, PKB99415.1, PKC03771.1
OG0001366	PKC58432.1, PKC59640.1, PKC59646.1			PKK56155.1, PKK60093.1, PKK61756.1, PKK64510.1, PKK70205.1, PKK78162.1
OG0001367	PKC58479.1, PKC61021.1, PKC63441.1, PKC65727.1, PKC66909.1, PKC70463.1	PKY61268.1		PKK55347.1, PKK78114.1
OG0001368	PKC58538.1	PKY53194.1, PKY54483.1, PKY57959.1, PKY58963.1	PKC01783.1	PKK62689.1, PKK72937.1, PKK76378.1
OG0001369	PKC58668.1		PKB96555.1, PKC03165.1, PKC13451.1	PKK48294.1, PKK56957.1, PKK60054.1, PKK70176.1, PKK72914.1
OG0001370	PKC58703.1, PKC65021.1	PKY51481.1, PKY52538.1	PKC07055.1, PKC10995.1	PKK66774.1, PKK67056.1, PKK72863.1
OG0001371	PKC58729.1			PKK59616.1, PKK60578.1, PKK61511.1, PKK62176.1, PKK62626.1, PKK69871.1, PKK71996.1, PKK78998.1
OG0001372	PKC58864.1	PKY47602.1	PKC12342.1	PKK60708.1, PKK61482.1, PKK61967.1, PKK61968.1, PKK62240.1, PKK72073.1
OG0001373	PKC58868.1, PKC59278.1, PKC62813.1, PKC73025.1	PKY51693.1, PKY55316.1	PKB93692.1	PKK69894.1, PKK76377.1
OG0001374	PKC59067.1	PKY45187.1, PKY61484.1	PKB92693.1, PKB96370.1, PKC06649.1	PKK61009.1, PKK66312.1, PKK80269.1
OG0001375	PKC59109.1, PKC66923.1, PKC72163.1	PKY56005.1, PKY56591.1, PKY57743.1	PKC11272.1, PKC11276.1	PKK70812.1
OG0001376	PKC59138.1, PKC66718.1	PKY41117.1, PKY52571.1, PKY63446.1	PKC01036.1, PKC08361.1	PKK66864.1, PKK67731.1
OG0001377	PKC59370.1, PKC59500.1	PKY47585.1	PKC06110.1, PKC09333.1, PKC09334.1	PKK35136.1, PKK67032.1, PKK69930.1
OG0001378	PKC59381.1, PKC67807.1	PKY42196.1	PKC02172.1, PKC11760.1, PKC15302.1	PKK69075.1, PKK69108.1, PKK70887.1
OG0001379	PKC59389.1	PKY40951.1, PKY43467.1, PKY50035.1, PKY53264.1, PKY59161.1, PKY62009.1, PKY62603.1		PKK59598.1
OG0001380	PKC59402.1, PKC63796.1	PKY45542.1, PKY50898.1	PKC01081.1, PKC03330.1, PKC04124.1	PKK69346.1, PKK71116.1
OG0001381	PKC59656.1, PKC63519.1	PKY43564.1, PKY47915.1, PKY59036.1	PKB97068.1, PKC08337.1	PKK73596.1, PKK80096.1
OG0001382	PKC59699.1	PKY38460.1, PKY50147.1, PKY59641.1, PKY63039.1, PKY63321.1, PKY63406.1		PKK56049.1, PKK56792.1
OG0001383	PKC59782.1, PKC67160.1	PKY49353.1, PKY53207.1, PKY61191.1	PKB98166.1, PKC00514.1	PKK61684.1, PKK65415.1
OG0001384	PKC59857.1, PKC64851.1	PKY43259.1, PKY55595.1, PKY59602.1	PKB99320.1, PKC04457.1	PKK68773.1, PKK68920.1
OG0001385	PKC59874.1, PKC61712.1	PKY39458.1, PKY47329.1, PKY52362.1	PKB98129.1, PKC07214.1	PKK74159.1, PKK74160.1
OG0001386	PKC59914.1	PKY40645.1, PKY51086.1, PKY61971.1	PKB93656.1, PKB95411.1	PKK55672.1, PKK55721.1, PKK57238.1
OG0001387	PKC60232.1	PKY54463.1, PKY54762.1, PKY55724.1, PKY58081.1	PKC02903.1, PKC02909.1	PKK66997.1, PKK67352.1
OG0001388	PKC60311.1	PKY43071.1, PKY45986.1, PKY51799.1, PKY56945.1, PKY57320.1, PKY58620.1, PKY61542.1		PKK60359.1
OG0001389	PKC60401.1	PKY38797.1, PKY42379.1, PKY60380.1	PKB97000.1, PKC11909.1	PKK66902.1, PKK71731.1, PKK71732.1
OG0001390	PKC60537.1	PKY38034.1		PKK55703.1, PKK57108.1, PKK57109.1, PKK57126.1, PKK60020.1, PKK66704.1, PKK66705.1
OG0001391	PKC60543.1	PKY42341.1, PKY61828.1, PKY61890.1, PKY62914.1	PKB91778.1	PKK61817.1, PKK63745.1, PKK76474.1
OG0001392	PKC60693.1, PKC66709.1	PKY40331.1, PKY40507.1	PKB95788.1, PKC00086.1, PKC17107.1	PKK69755.1, PKK79400.1
OG0001393	PKC60764.1, PKC64190.1, PKC72992.1		PKB99382.1, PKC07233.1, PKC08328.1, PKC08638.1, PKC13686.1	PKK63981.1
OG0001394	PKC60776.1, PKC67709.1	PKY61404.1, PKY63377.1	PKB96032.1	PKK55753.1, PKK60384.1, PKK62967.1, PKK64811.1
OG0001395	PKC60831.1, PKC70935.1	PKY57587.1		PKK57867.1, PKK61157.1, PKK61343.1, PKK62140.1, PKK72910.1, PKK72934.1
OG0001396	PKC60988.1	PKY51869.1	PKB92064.1, PKB92718.1, PKB94104.1, PKC09257.1	PKK40855.1, PKK56057.1, PKK75678.1
OG0001397	PKC60998.1, PKC61001.1, PKC63894.1	PKY44391.1, PKY56581.1	PKB95669.1, PKB96759.1	PKK60889.1, PKK63311.1
OG0001398	PKC61003.1	PKY42675.1, PKY44395.1, PKY52047.1, PKY52049.1, PKY52624.1	PKC14051.1	PKK56114.1, PKK63309.1
OG0001399	PKC61063.1, PKC61681.1	PKY47171.1, PKY55410.1, PKY55411.1	PKB95685.1, PKB96969.1	PKK60923.1, PKK76835.1
OG0001400	PKC61079.1, PKC61081.1	PKY50189.1, PKY50192.1	PKC01807.1, PKC01809.1	PKK63977.1, PKK77538.1, PKK77540.1
OG0001401	PKC61119.1	PKY38912.1, PKY59532.1	PKB92221.1, PKB92394.1, PKB97758.1	PKK57901.1, PKK58374.1, PKK68364.1
OG0001402	PKC61231.1	PKY53842.1, PKY54067.1, PKY56151.1, PKY57708.1, PKY59324.1	PKB94276.1, PKC00583.1	PKK70809.1
OG0001403	PKC61235.1	PKY43931.1, PKY53447.1	PKB97132.1, PKC00521.1, PKC07206.1	PKK62813.1, PKK62814.1, PKK64623.1
OG0001404	PKC61238.1, PKC64953.1	PKY56374.1, PKY58953.1, PKY59281.1	PKC00171.1, PKC01718.1	PKK58329.1, PKK61667.1
OG0001405	PKC61409.1, PKC61411.1	PKY46400.1, PKY62582.1	PKC16664.1, PKC16666.1	PKK77017.1, PKK77019.1, PKK77020.1
OG0001406	PKC61730.1, PKC62065.1, PKC66319.1	PKY38454.1, PKY42114.1	PKC01572.1, PKC06045.1	PKK58955.1, PKK68656.1
OG0001407	PKC62090.1	PKY37490.1, PKY52986.1, PKY56286.1, PKY56471.1, PKY60023.1	PKB92964.1	PKK60001.1, PKK64287.1
OG0001408	PKC62219.1, PKC71534.1	PKY42363.1, PKY51111.1, PKY51115.1	PKC10588.1, PKC10591.1	PKK60784.1, PKK80890.1
OG0001409	PKC62347.1			PKK59520.1, PKK64234.1, PKK64472.1, PKK69437.1, PKK69974.1, PKK75239.1, PKK76502.1, PKK76784.1
OG0001410	PKC62376.1, PKC67717.1, PKC69066.1	PKY39464.1, PKY48717.1	PKC01656.1, PKC11268.1	PKK65166.1, PKK65498.1
OG0001411	PKC62487.1, PKC66528.1	PKY58087.1, PKY60110.1, PKY60971.1	PKC13356.1	PKK61187.1, PKK71633.1, PKK75963.1
OG0001412	PKC62529.1	PKY58770.1	PKC04147.1, PKC17105.1	PKK56349.1, PKK57348.1, PKK57349.1, PKK57898.1, PKK62799.1
OG0001413	PKC62599.1, PKC63594.1	PKY45736.1, PKY45737.1, PKY56958.1	PKC02421.1, PKC07989.1	PKK56505.1, PKK62583.1
OG0001414	PKC62659.1, PKC63474.1	PKY41190.1, PKY49325.1, PKY56097.1, PKY56715.1, PKY60210.1	PKC06430.1	PKK65464.1
OG0001415	PKC62974.1, PKC66177.1	PKY55011.1	PKB98837.1, PKC10461.1	PKK56085.1, PKK57588.1, PKK61227.1, PKK67099.1
OG0001416	PKC63184.1	PKY46439.1	PKB94077.1, PKB99331.1	PKK57358.1, PKK57385.1, PKK61647.1, PKK68285.1, PKK77375.1
OG0001417	PKC63345.1, PKC68510.1	PKY42328.1, PKY53659.1	PKB95706.1, PKB96377.1, PKB98086.1, PKC02351.1	PKK68323.1
OG0001418	PKC63455.1	PKY46035.1	PKB98691.1	PKK56083.1, PKK56784.1, PKK57380.1, PKK62561.1, PKK65637.1, PKK65864.1
OG0001419	PKC63512.1, PKC63514.1	PKY49131.1, PKY49133.1	PKB92842.1, PKC00212.1, PKC02375.1	PKK66344.1, PKK66345.1
OG0001420	PKC63537.1	PKY41957.1, PKY41958.1, PKY45460.1, PKY47145.1, PKY57868.1	PKC03794.1	PKK56810.1, PKK66206.1
OG0001421	PKC63538.1, PKC71276.1	PKY49723.1	PKB99753.1, PKC00872.1, PKC03795.1, PKC10928.1, PKC12112.1	PKK57433.1
OG0001422	PKC63589.1	PKY45910.1, PKY47103.1	PKC03336.1	PKK34578.1, PKK63344.1, PKK65249.1, PKK65862.1, PKK70960.1
OG0001423	PKC63681.1, PKC67435.1, PKC74174.1	PKY51789.1, PKY53906.1, PKY58685.1, PKY62789.1	PKC11103.1	PKK66707.1
OG0001424	PKC63687.1, PKC65438.1	PKY46463.1, PKY50562.1	PKC05751.1, PKC07509.1, PKC12279.1	PKK58708.1, PKK64440.1
OG0001425	PKC63697.1, PKC65084.1		PKB99521.1, PKC05166.1	PKK55432.1, PKK60305.1, PKK60306.1, PKK62304.1, PKK65951.1
OG0001426	PKC63981.1, PKC63982.1	PKY53810.1, PKY53812.1	PKC03373.1, PKC12139.1, PKC12142.1	PKK72833.1, PKK72836.1
OG0001427	PKC64271.1, PKC76141.1	PKY53886.1, PKY56669.1	PKB98858.1, PKC02727.1, PKC03910.1	PKK69259.1, PKK76480.1
OG0001428	PKC64470.1, PKC74262.1	PKY39653.1, PKY53375.1, PKY53448.1, PKY62525.1, PKY63225.1	PKC08593.1	PKK59406.1
OG0001429	PKC64867.1, PKC65617.1, PKC70349.1	PKY38480.1	PKC09717.1, PKC10576.1	PKK63031.1, PKK77509.1, PKK79011.1
OG0001430	PKC64899.1, PKC64901.1	PKY41129.1, PKY41131.1	PKC12421.1, PKC13104.1, PKC13106.1	PKK71601.1, PKK75296.1
OG0001431	PKC65025.1, PKC73609.1	PKY48191.1, PKY50997.1, PKY59646.1	PKC05750.1, PKC14461.1	PKK61483.1, PKK75962.1
OG0001432	PKC65339.1, PKC68893.1	PKY55188.1	PKB94731.1, PKB94733.1, PKB97658.1, PKB97920.1, PKC01702.1	PKK60614.1
OG0001433	PKC65562.1, PKC74818.1	PKY40432.1	PKC02231.1, PKC10770.1, PKC10772.1	PKK61302.1, PKK63765.1, PKK77441.1
OG0001434	PKC65792.1, PKC72996.1	PKY40995.1, PKY48923.1	PKB96493.1, PKC06599.1, PKC16203.1	PKK66490.1, PKK73986.1
OG0001435	PKC65984.1, PKC76316.1	PKY39970.1, PKY47545.1, PKY51917.1, PKY57796.1	PKC04629.1, PKC13019.1	PKK79667.1
OG0001436	PKC66123.1, PKC66127.1	PKY41306.1, PKY51435.1	PKC15028.1, PKC15030.1	PKK69571.1, PKK73285.1, PKK73286.1
OG0001437	PKC66465.1, PKC72870.1	PKY40134.1, PKY40762.1, PKY46238.1	PKC09321.1, PKC09348.1	PKK65523.1, PKK79314.1
OG0001438	PKC66508.1, PKC68367.1	PKY37662.1, PKY41882.1, PKY51031.1	PKC08190.1, PKC08833.1	PKK74451.1, PKK75229.1
OG0001439	PKC67027.1	PKY44407.1, PKY50317.1, PKY51209.1	PKB96669.1, PKB96670.1, PKC00065.1	PKK58820.1, PKK60972.1
OG0001440	PKC67224.1, PKC73117.1	PKY42418.1, PKY52834.1, PKY53583.1	PKB98281.1, PKB99451.1	PKK68956.1, PKK77121.1
OG0001441	PKC67264.1, PKC74583.1	PKY50173.1	PKB98232.1, PKC00443.1	PKK69008.1, PKK70923.1, PKK75972.1, PKK78860.1
OG0001442	PKC67764.1, PKC69481.1	PKY38369.1, PKY45511.1, PKY57829.1	PKB92371.1, PKB99478.1, PKC06930.1	PKK68906.1
OG0001443	PKC67784.1, PKC67788.1	PKY50664.1	PKC07687.1, PKC08612.1, PKC09496.1, PKC09500.1	PKK77741.1, PKK77745.1
OG0001444	PKC67843.1, PKC68381.1	PKY56074.1, PKY59121.1, PKY59122.1	PKC01145.1, PKC04522.1	PKK61022.1, PKK80293.1
OG0001445	PKC68681.1, PKC75414.1	PKY46847.1, PKY46957.1	PKC05342.1, PKC12186.1	PKK70314.1, PKK72514.1, PKK72791.1
OG0001446	PKC68897.1, PKC74806.1	PKY37877.1, PKY37880.1, PKY48248.1	PKC05812.1, PKC17956.1	PKK67436.1, PKK80814.1
OG0001447	PKC69046.1, PKC73895.1	PKY39671.1, PKY44217.1, PKY54087.1	PKC01432.1, PKC13452.1	PKK76500.1, PKK77878.1
OG0001448	PKC69362.1, PKC69363.1	PKY62007.1, PKY62008.1, PKY62459.1, PKY62922.1	PKB94614.1, PKB96306.1	PKK65308.1
OG0001449	PKC69479.1	PKY41763.1, PKY49717.1, PKY49937.1, PKY60034.1	PKC06956.1	PKK59800.1, PKK65177.1, PKK66748.1
OG0001450	PKC69837.1, PKC70469.1	PKY42080.1, PKY56422.1	PKB99639.1, PKC12745.1	PKK60941.1, PKK61674.1, PKK78936.1
OG0001451	PKC69860.1, PKC69864.1	PKY47772.1, PKY55259.1	PKC00265.1, PKC05661.1	PKK51029.1, PKK65975.1, PKK70433.1
OG0001452	PKC69891.1, PKC69909.1	PKY41415.1, PKY51095.1, PKY53220.1	PKC06727.1, PKC08203.1	PKK68659.1, PKK77824.1
OG0001453	PKC70424.1	PKY53519.1, PKY58313.1	PKC01670.1, PKC01970.1	PKK46288.1, PKK55472.1, PKK55564.1, PKK68362.1
OG0001454	PKC70513.1	PKY48486.1, PKY49135.1, PKY49452.1	PKC08790.1, PKC14256.1	PKK65752.1, PKK66347.1, PKK80588.1
OG0001455	PKC70876.1	PKY52369.1, PKY55080.1, PKY56363.1, PKY58390.1, PKY59360.1	PKC11591.1	PKK58524.1, PKK66235.1
OG0001456	PKC71237.1, PKC73668.1	PKY60183.1	PKC10316.1, PKC17579.1	PKK57700.1, PKK58081.1, PKK59777.1, PKK75117.1
OG0001457	PKC71556.1	PKY45031.1, PKY50206.1, PKY57899.1	PKC02797.1, PKC13950.1	PKK64687.1, PKK65909.1, PKK68619.1
OG0001458	PKC71652.1, PKC71654.1	PKY43780.1, PKY63357.1	PKC02259.1, PKC02261.1, PKC06545.1, PKC06547.1	PKK62462.1
OG0001459	PKC71831.1	PKY44334.1, PKY52344.1, PKY58138.1	PKC06251.1	PKK65756.1, PKK72926.1, PKK78216.1, PKK78268.1
OG0001460	PKC72658.1, PKC76138.1	PKY38014.1, PKY54494.1, PKY59905.1	PKC07712.1, PKC09935.1, PKC14983.1	PKK71103.1
OG0001461	PKC73243.1	PKY52671.1, PKY58506.1, PKY61872.1	PKC03427.1, PKC11711.1, PKC15642.1	PKK57314.1, PKK66969.1
OG0001462	PKC73358.1	PKY56308.1, PKY57769.1, PKY59509.1, PKY59588.1, PKY59920.1	PKB99985.1, PKC00823.1	PKK61691.1
OG0001463	PKC73489.1	PKY58727.1, PKY60130.1, PKY62070.1, PKY62659.1	PKB99935.1, PKC07993.1	PKK69891.1, PKK78310.1
OG0001464	PKC73580.1, PKC75014.1	PKY45064.1, PKY58175.1	PKB98841.1, PKC12845.1	PKK68175.1, PKK69533.1, PKK72730.1
OG0001465	PKC73886.1, PKC73889.1	PKY41405.1, PKY54549.1, PKY60895.1	PKC02834.1, PKC02836.1	PKK80695.1, PKK80699.1
OG0001466	PKC74732.1, PKC74733.1	PKY37993.1, PKY37996.1, PKY61364.1	PKB95875.1, PKB98624.1, PKC12621.1	PKK80355.1
OG0001467	PKC74781.1, PKC74783.1	PKY37903.1, PKY37904.1	PKB91854.1, PKC17979.1, PKC17981.1	PKK76521.1, PKK76523.1
OG0001468	PKC75022.1	PKY49734.1, PKY53975.1, PKY53977.1, PKY54975.1, PKY56290.1, PKY62383.1	PKC01802.1	PKK71043.1
OG0001469	PKC75023.1	PKY46317.1, PKY49463.1, PKY49735.1, PKY53976.1, PKY54976.1, PKY62618.1	PKC01801.1	PKK71044.1
OG0001470	PKC75593.1	PKY45874.1, PKY55416.1	PKB94252.1, PKB96042.1, PKB98665.1, PKB99703.1, PKC12480.1, PKC17860.1
OG0001471	PKC76010.1, PKC76011.1	PKY37771.1, PKY37772.1	PKC16972.1, PKC16973.1	PKK74560.1, PKK74561.1, PKK74564.1
OG0001472	PKC76012.1, PKC76015.1	PKY37768.1, PKY37770.1	PKC16969.1, PKC16971.1	PKK74562.1, PKK74565.1, PKK79340.1
OG0001473		PKY40469.1, PKY50137.1, PKY52063.1, PKY55820.1, PKY58369.1, PKY59359.1, PKY60088.1, PKY61110.1	PKC00226.1
OG0001474		PKY40897.1, PKY56236.1		PKK55278.1, PKK56282.1, PKK66141.1, PKK69858.1, PKK76321.1, PKK77197.1, PKK78105.1
OG0001475		PKY40944.1, PKY56241.1, PKY61010.1, PKY61201.1, PKY62325.1, PKY62329.1, PKY62416.1, PKY63091.1, PKY63256.1
OG0001476		PKY42700.1, PKY56062.1, PKY56585.1, PKY58966.1, PKY60187.1, PKY61679.1, PKY61907.1, PKY62771.1		PKK56178.1
OG0001477		PKY45818.1, PKY50610.1, PKY55788.1, PKY58991.1, PKY59059.1, PKY61038.1, PKY61468.1	PKB96337.1	PKK61435.1
OG0001478		PKY46438.1	PKB96574.1, PKB96579.1, PKB96715.1, PKB97183.1, PKB99163.1, PKC11087.1	PKK56741.1, PKK61648.1
OG0001479		PKY46771.1, PKY55076.1, PKY60074.1	PKB92386.1, PKB97507.1, PKC06940.1	PKK56601.1, PKK74373.1, PKK78264.1
OG0001480		PKY48195.1, PKY51474.1, PKY52610.1, PKY59351.1	PKB97676.1, PKC16270.1	PKK58865.1, PKK60544.1, PKK75203.1
OG0001481		PKY52762.1, PKY52763.1, PKY52843.1	PKC00080.1	PKK50659.1, PKK55519.1, PKK55530.1, PKK61720.1, PKK73555.1
OG0001482		PKY54276.1, PKY59513.1, PKY59624.1, PKY60805.1, PKY61529.1, PKY61830.1, PKY62594.1, PKY62628.1, PKY63494.1
OG0001483		PKY55081.1, PKY61200.1, PKY62654.1, PKY62941.1	PKC02855.1	PKK56308.1, PKK56587.1, PKK58226.1, PKK60471.1
OG0001484		PKY55739.1, PKY56547.1, PKY62947.1	PKB95033.1, PKC02152.1, PKC08429.1	PKK40400.1, PKK59584.1, PKK72216.1
OG0001485		PKY58147.1	PKB94839.1, PKB96414.1, PKB97059.1, PKB99002.1	PKK56248.1, PKK59691.1, PKK61960.1, PKK63749.1
OG0001486		PKY58450.1, PKY61001.1, PKY61329.1, PKY62073.1	PKB95474.1	PKK44077.1, PKK60641.1, PKK60878.1, PKK61790.1
OG0001487		PKY58636.1, PKY59048.1, PKY59049.1, PKY60677.1, PKY62910.1	PKB93197.1, PKC14337.1, PKC15503.1	PKK57923.1
OG0001488		PKY60910.1		PKK55814.1, PKK60328.1, PKK60599.1, PKK62545.1, PKK65131.1, PKK66216.1, PKK66794.1, PKK70175.1
OG0001489			PKB91681.1, PKB91691.1, PKB91983.1, PKB92088.1, PKB93192.1, PKB93868.1, PKB95753.1, PKB97677.1, PKC07879.1
OG0001490			PKB91786.1, PKB92429.1, PKB94375.1, PKB95076.1, PKB95264.1, PKB99944.1, PKC04588.1	PKK40922.1, PKK40943.1
OG0001491			PKB93403.1, PKB94304.1, PKB94554.1, PKB99070.1, PKB99297.1, PKC05102.1, PKC06865.1, PKC09911.1	PKK77601.1
OG0001492			PKB94165.1, PKB94267.1, PKB97845.1, PKB98127.1, PKB98512.1, PKB98595.1, PKB99683.1, PKC00398.1	PKK61183.1
OG0001493				PKK36856.1, PKK40898.1, PKK48328.1, PKK55735.1, PKK55796.1, PKK56201.1, PKK56344.1, PKK58406.1, PKK58410.1
OG0001494				PKK48345.1, PKK55791.1, PKK55925.1, PKK58267.1, PKK59357.1, PKK59588.1, PKK63230.1, PKK65431.1, PKK68038.1
OG0001495	PKC50060.1, PKC52504.1	PKY56769.1, PKY60672.1	PKB94438.1, PKB98875.1	PKK55270.1, PKK64880.1
OG0001496	PKC50062.1, PKC55186.1	PKY49522.1	PKB93440.1	PKK55711.1, PKK66816.1, PKK73895.1, PKK73896.1
OG0001497	PKC50063.1, PKC54656.1, PKC55229.1	PKY48938.1, PKY51659.1	PKB97842.1	PKK40857.1, PKK67407.1
OG0001498	PKC50184.1, PKC53276.1	PKY60737.1	PKB94594.1, PKB96203.1	PKK58808.1, PKK62681.1, PKK63862.1
OG0001499	PKC50185.1, PKC50380.1		PKB92101.1	PKK47065.1, PKK59230.1, PKK59652.1, PKK60215.1, PKK60995.1
OG0001500	PKC50252.1, PKC54331.1, PKC55849.1	PKY61978.1, PKY63465.1	PKB95903.1, PKB98159.1	PKK44780.1
OG0001501	PKC50260.1		PKC05161.1	PKK58816.1, PKK59252.1, PKK59253.1, PKK62177.1, PKK63351.1, PKK64190.1
OG0001502	PKC50264.1, PKC52732.1	PKY48504.1	PKB92479.1	PKK42344.1, PKK58427.1, PKK72238.1, PKK75196.1
OG0001503	PKC50265.1		PKB92741.1, PKB94495.1	PKK56583.1, PKK57206.1, PKK57293.1, PKK63698.1, PKK63699.1
OG0001504	PKC50466.1	PKY51843.1, PKY56656.1	PKC04647.1	PKK58899.1, PKK62161.1, PKK64517.1, PKK66023.1
OG0001505	PKC50506.1, PKC64096.1	PKY43293.1	PKB92255.1, PKB94033.1, PKC01039.1	PKK55579.1, PKK62158.1
OG0001506	PKC50560.1, PKC51873.1, PKC56276.1	PKY59858.1	PKB92295.1, PKB96874.1	PKK58997.1, PKK59183.1
OG0001507	PKC50570.1, PKC51688.1, PKC52706.1, PKC53750.1	PKY63398.1	PKB96498.1	PKK41190.1, PKK42480.1
OG0001508	PKC50749.1, PKC51447.1, PKC51635.1, PKC56843.1	PKY42800.1	PKC04185.1, PKC15241.1	PKK69652.1
OG0001509	PKC50753.1, PKC54209.1, PKC55492.1, PKC55874.1	PKY52835.1	PKB92410.1, PKC10144.1	PKK66833.1
OG0001510	PKC50812.1, PKC54859.1	PKY49793.1, PKY63103.1	PKC03981.1	PKK55966.1, PKK60080.1, PKK62668.1
OG0001511	PKC50874.1	PKY51356.1	PKB96279.1, PKC13609.1	PKK59335.1, PKK61699.1, PKK62955.1, PKK73557.1
OG0001512	PKC51010.1, PKC52262.1, PKC56702.1, PKC60028.1	PKY40673.1, PKY52905.1	PKB92081.1, PKC01130.1
OG0001513	PKC51059.1, PKC51119.1, PKC51182.1	PKY61104.1, PKY61507.1, PKY61723.1, PKY62412.1	PKB96162.1
OG0001514	PKC51090.1	PKY43842.1	PKC06770.1	PKK41062.1, PKK56738.1, PKK56798.1, PKK57265.1, PKK77850.1
OG0001515	PKC51159.1, PKC57897.1	PKY37718.1, PKY37720.1, PKY42899.1, PKY52768.1	PKB92261.1, PKC00181.1
OG0001516	PKC51188.1, PKC56356.1	PKY58555.1, PKY60855.1	PKB92982.1	PKK43650.1, PKK55790.1, PKK60994.1
OG0001517	PKC51214.1, PKC51459.1, PKC53849.1		PKB92564.1, PKB93267.1, PKB94514.1, PKB95133.1, PKB97363.1
OG0001518	PKC51311.1, PKC69880.1, PKC71638.1	PKY51051.1	PKB99035.1, PKC11171.1	PKK68770.1, PKK71491.1
OG0001519	PKC51369.1, PKC54415.1, PKC61545.1	PKY50495.1	PKC09555.1, PKC09562.1	PKK68685.1, PKK68692.1
OG0001520	PKC51390.1, PKC58540.1, PKC66810.1	PKY47356.1, PKY48521.1, PKY56979.1	PKC01785.1, PKC16183.1
OG0001521	PKC51497.1, PKC66100.1	PKY48137.1, PKY60299.1	PKB93432.1, PKB99057.1, PKC02874.1	PKK59792.1
OG0001522	PKC51549.1, PKC52188.1, PKC54760.1	PKY42814.1	PKB93484.1, PKC07271.1	PKK53483.1, PKK57329.1
OG0001523	PKC51587.1, PKC53963.1, PKC56932.1, PKC75930.1	PKY37560.1	PKC14086.1	PKK61572.1, PKK62422.1
OG0001524	PKC51599.1, PKC51925.1, PKC52058.1, PKC53664.1, PKC66230.1	PKY41450.1	PKC13080.1	PKK78369.1
OG0001525	PKC51603.1		PKB92998.1	PKK55684.1, PKK58321.1, PKK58509.1, PKK59000.1, PKK60719.1, PKK61555.1
OG0001526	PKC51694.1, PKC52216.1, PKC60391.1		PKB92900.1	PKK56068.1, PKK56070.1, PKK56118.1, PKK60391.1
OG0001527	PKC51698.1, PKC53302.1, PKC53303.1		PKB92902.1, PKB94575.1, PKB94580.1, PKB96978.1	PKK61315.1
OG0001528	PKC51723.1, PKC52703.1, PKC65347.1	PKY58948.1	PKB91888.1, PKB93836.1, PKB96638.1, PKC08805.1
OG0001529	PKC51806.1, PKC51997.1, PKC52313.1, PKC53556.1	PKY62735.1	PKB92413.1, PKB93844.1	PKK57306.1
OG0001530	PKC51889.1, PKC68731.1	PKY56369.1	PKB93073.1, PKC04998.1	PKK57229.1, PKK61695.1, PKK63917.1
OG0001531	PKC51958.1, PKC59502.1, PKC61980.1	PKY59994.1, PKY59995.1, PKY61919.1, PKY62438.1		PKK68273.1
OG0001532	PKC52007.1, PKC52617.1, PKC53639.1, PKC65094.1	PKY58414.1	PKB95328.1, PKB96255.1, PKB96513.1
OG0001533	PKC52177.1, PKC73996.1, PKC73997.1	PKY43425.1	PKC09862.1, PKC09863.1	PKK76863.1, PKK76864.1
OG0001534	PKC52214.1, PKC57872.1	PKY57569.1, PKY62627.1	PKB96342.1, PKB96452.1, PKB97714.1	PKK56355.1
OG0001535	PKC52222.1, PKC63973.1, PKC68051.1	PKY47139.1, PKY59331.1	PKC03116.1	PKK70984.1, PKK72892.1
OG0001536	PKC52298.1, PKC53454.1, PKC53988.1	PKY44768.1	PKC01863.1, PKC15223.1	PKK57006.1, PKK71310.1
OG0001537	PKC52303.1, PKC52762.1, PKC56795.1, PKC58917.1	PKY48772.1	PKB92496.1, PKB92622.1	PKK58961.1
OG0001538	PKC52390.1, PKC55844.1	PKY45895.1, PKY55811.1, PKY58273.1	PKC01666.1, PKC05309.1	PKK61591.1
OG0001539	PKC52427.1, PKC56502.1, PKC63672.1, PKC73921.1	PKY58247.1	PKB92043.1, PKB97010.1	PKK60883.1
OG0001540	PKC52599.1, PKC56611.1	PKY59923.1, PKY63174.1	PKB92599.1, PKB94819.1, PKB96986.1, PKC08880.1
OG0001541	PKC52634.1, PKC56743.1		PKB91749.1, PKB93051.1, PKB95028.1, PKB96958.1, PKB97250.1	PKK56486.1
OG0001542	PKC52635.1, PKC55264.1		PKC05465.1	PKK55353.1, PKK56325.1, PKK56328.1, PKK56941.1, PKK57688.1
OG0001543	PKC52638.1, PKC56436.1	PKY62843.1, PKY62860.1, PKY63233.1, PKY63462.1	PKC13901.1	PKK63629.1
OG0001544	PKC52648.1, PKC57660.1	PKY52064.1, PKY62245.1	PKB98423.1, PKC11152.1, PKC14088.1	PKK66091.1
OG0001545	PKC52704.1	PKY61005.1	PKB94640.1, PKB95020.1, PKB96640.1, PKB99791.1	PKK56579.1, PKK74071.1
OG0001546	PKC52727.1, PKC54813.1	PKY48666.1, PKY48949.1, PKY49671.1, PKY61549.1	PKB97482.1	PKK75195.1
OG0001547	PKC52731.1, PKC54241.1		PKB93891.1	PKK55656.1, PKK56640.1, PKK56748.1, PKK61668.1, PKK77573.1
OG0001548	PKC52781.1, PKC56271.1		PKB92431.1, PKB92446.1, PKB94006.1	PKK55351.1, PKK55565.1, PKK60819.1
OG0001549	PKC52789.1, PKC53408.1, PKC71308.1	PKY52133.1, PKY52848.1	PKB94957.1, PKB96826.1, PKC00955.1
OG0001550	PKC52852.1, PKC53757.1, PKC55525.1	PKY57424.1	PKB93037.1	PKK56499.1, PKK56736.1, PKK62156.1
OG0001551	PKC52919.1, PKC56068.1		PKB92503.1, PKB93222.1, PKB95894.1	PKK41704.1, PKK51565.1, PKK53184.1
OG0001552	PKC52932.1, PKC55146.1, PKC57651.1	PKY55663.1, PKY62002.1	PKB97428.1, PKC02942.1	PKK57131.1
OG0001553	PKC52963.1, PKC72548.1, PKC74309.1	PKY37367.1, PKY39112.1	PKB99608.1	PKK43975.1, PKK76248.1
OG0001554	PKC52970.1, PKC66329.1, PKC73752.1	PKY44829.1, PKY48764.1	PKC04733.1, PKC11208.1	PKK75786.1
OG0001555	PKC53050.1, PKC54398.1	PKY56694.1	PKB93819.1, PKB98915.1, PKC04266.1	PKK55798.1, PKK73199.1
OG0001556	PKC53101.1, PKC67651.1	PKY46991.1	PKC13908.1	PKK58500.1, PKK59045.1, PKK61270.1, PKK66067.1
OG0001557	PKC53135.1, PKC60361.1, PKC61038.1	PKY50837.1	PKC14832.1	PKK57426.1, PKK57890.1, PKK60750.1
OG0001558	PKC53227.1, PKC59276.1	PKY49940.1, PKY61909.1	PKB96024.1	PKK58358.1, PKK65047.1, PKK73479.1
OG0001559	PKC53315.1, PKC54916.1, PKC55437.1		PKB96282.1, PKB96650.1, PKB97090.1	PKK58732.1, PKK61853.1
OG0001560	PKC53324.1, PKC60876.1, PKC63138.1		PKB92234.1, PKB96863.1, PKC07010.1	PKK68479.1, PKK69900.1
OG0001561	PKC53375.1, PKC55972.1, PKC60751.1, PKC63549.1		PKC11622.1	PKK58020.1, PKK68697.1, PKK70211.1
OG0001562	PKC53464.1	PKY49874.1, PKY56215.1, PKY56498.1	PKB93173.1, PKB99345.1, PKC02128.1	PKK58332.1
OG0001563	PKC53510.1, PKC74402.1	PKY60888.1, PKY62378.1	PKB95093.1, PKC17363.1	PKK55666.1, PKK56092.1
OG0001564	PKC53515.1, PKC57637.1	PKY59657.1, PKY61384.1, PKY61877.1	PKB96571.1, PKB97908.1, PKB99405.1
OG0001565	PKC53539.1, PKC67386.1	PKY54245.1, PKY58591.1	PKC03371.1, PKC03374.1, PKC12141.1	PKK72835.1
OG0001566	PKC53542.1	PKY58334.1, PKY61843.1, PKY63423.1	PKB96818.1, PKB98562.1	PKK58971.1, PKK62748.1
OG0001567	PKC53583.1, PKC53673.1, PKC57882.1		PKC12022.1, PKC13472.1	PKK44398.1, PKK55670.1, PKK57992.1
OG0001568	PKC53634.1, PKC54705.1	PKY47867.1	PKB94989.1, PKB97756.1, PKC02000.1, PKC17102.1	PKK57967.1
OG0001569	PKC53708.1	PKY52503.1, PKY60338.1, PKY62386.1	PKB95106.1	PKK62401.1, PKK68504.1, PKK68556.1
OG0001570	PKC53740.1	PKY41286.1, PKY42998.1, PKY42999.1, PKY44769.1	PKB92841.1, PKB92884.1, PKC02423.1
OG0001571	PKC53799.1, PKC54914.1	PKY59875.1, PKY61449.1, PKY62210.1	PKB95030.1, PKB95444.1, PKB95489.1
OG0001572	PKC53833.1	PKY59439.1	PKB95755.1	PKK58276.1, PKK58788.1, PKK59248.1, PKK63836.1, PKK69763.1
OG0001573	PKC53860.1, PKC59156.1, PKC60897.1	PKY48109.1, PKY48185.1	PKB98849.1, PKC03367.1	PKK67652.1
OG0001574	PKC53884.1, PKC55359.1	PKY53678.1	PKB95349.1, PKB96566.1, PKB97171.1, PKB97696.1	PKK58836.1
OG0001575	PKC53920.1, PKC66115.1	PKY54190.1, PKY54342.1, PKY58447.1, PKY60011.1	PKC04764.1	PKK66257.1
OG0001576	PKC53973.1	PKY61078.1	PKB99306.1	PKK34602.1, PKK55429.1, PKK57519.1, PKK57820.1, PKK61823.1
OG0001577	PKC54010.1, PKC54918.1	PKY44369.1	PKB97086.1, PKB99673.1, PKC01721.1	PKK56343.1, PKK56424.1
OG0001578	PKC54012.1, PKC55738.1, PKC58802.1	PKY49664.1, PKY55678.1	PKB98137.1	PKK69222.1, PKK72984.1
OG0001579	PKC54018.1	PKY53597.1, PKY58023.1, PKY62934.1	PKB96945.1	PKK59543.1, PKK59567.1, PKK71984.1
OG0001580	PKC54045.1, PKC55798.1, PKC56497.1	PKY40736.1, PKY53848.1	PKC10061.1	PKK57346.1, PKK75675.1
OG0001581	PKC54085.1	PKY58557.1	PKB95532.1	PKK55894.1, PKK59166.1, PKK59654.1, PKK59655.1, PKK60442.1
OG0001582	PKC54096.1, PKC67482.1	PKY49758.1, PKY57988.1, PKY57990.1, PKY58544.1, PKY58960.1	PKC00243.1
OG0001583	PKC54124.1, PKC61275.1	PKY52272.1	PKB95182.1, PKB97487.1, PKC02475.1	PKK66444.1, PKK76920.1
OG0001584	PKC54132.1	PKY53629.1, PKY61224.1	PKB96228.1, PKC01199.1	PKK60010.1, PKK69831.1, PKK72382.1
OG0001585	PKC54144.1, PKC54450.1	PKY59155.1, PKY60255.1	PKB92515.1, PKB98608.1	PKK42683.1, PKK58650.1
OG0001586	PKC54205.1, PKC59271.1	PKY46260.1, PKY49786.1	PKC00232.1	PKK58192.1, PKK59418.1, PKK65565.1
OG0001587	PKC54230.1, PKC54279.1, PKC54726.1, PKC55397.1	PKY46767.1	PKB99655.1	PKK65369.1, PKK73722.1
OG0001588	PKC54370.1, PKC57012.1	PKY46121.1, PKY54517.1, PKY57202.1	PKB99583.1, PKC13526.1	PKK62236.1
OG0001589	PKC54446.1, PKC54672.1, PKC55304.1, PKC55556.1, PKC73799.1		PKB93527.1, PKB97985.1	PKK67188.1
OG0001590	PKC54457.1	PKY37641.1, PKY45390.1	PKB91711.1, PKB91872.1, PKB93621.1, PKC01630.1	PKK61749.1
OG0001591	PKC54466.1	PKY57621.1, PKY61208.1	PKC05749.1, PKC09565.1	PKK46464.1, PKK62690.1, PKK74697.1
OG0001592	PKC54486.1, PKC64117.1	PKY47695.1, PKY51969.1	PKB97062.1, PKB97346.1	PKK61200.1, PKK67398.1
OG0001593	PKC54499.1	PKY60045.1, PKY62672.1	PKB94255.1, PKB94581.1	PKK55592.1, PKK62921.1, PKK66171.1
OG0001594	PKC54501.1, PKC59035.1	PKY55748.1, PKY57153.1, PKY57243.1	PKB94665.1, PKB98728.1	PKK61762.1
OG0001595	PKC54546.1, PKC55588.1	PKY54293.1, PKY63260.1	PKB96977.1, PKB97864.1, PKC04833.1	PKK57007.1
OG0001596	PKC54566.1	PKY41406.1, PKY49553.1, PKY52195.1, PKY56926.1, PKY61040.1		PKK57154.1, PKK72620.1
OG0001597	PKC54581.1, PKC63374.1	PKY48779.1	PKC16687.1	PKK56218.1, PKK61136.1, PKK64439.1, PKK68357.1
OG0001598	PKC54699.1	PKY61189.1	PKB92265.1, PKB96135.1	PKK56610.1, PKK56723.1, PKK57116.1, PKK69789.1
OG0001599	PKC54714.1	PKY49947.1, PKY55427.1, PKY57118.1, PKY59047.1, PKY59709.1, PKY62683.1		PKK61336.1
OG0001600	PKC54734.1, PKC64323.1	PKY57075.1, PKY60016.1	PKB94603.1, PKB96157.1, PKC10058.1	PKK60815.1
OG0001601	PKC54753.1		PKB93809.1	PKK56166.1, PKK59162.1, PKK60564.1, PKK64346.1, PKK73598.1, PKK74979.1
OG0001602	PKC54792.1, PKC57550.1		PKB93826.1	PKK71534.1, PKK71535.1, PKK71536.1, PKK71537.1, PKK71589.1
OG0001603	PKC54864.1, PKC56004.1	PKY39666.1, PKY41589.1, PKY56066.1	PKB96673.1, PKC07014.1	PKK60053.1
OG0001604	PKC54950.1, PKC61287.1		PKB99627.1, PKB99714.1, PKC06937.1, PKC08542.1	PKK56665.1, PKK57851.1
OG0001605	PKC54968.1	PKY39794.1, PKY42493.1, PKY58576.1, PKY59484.1, PKY59929.1, PKY61834.1	PKB95305.1
OG0001606	PKC54974.1, PKC75087.1	PKY56930.1, PKY58286.1, PKY61715.1	PKC04299.1	PKK61111.1, PKK80259.1
OG0001607	PKC55059.1	PKY41782.1, PKY43187.1, PKY54348.1, PKY57317.1, PKY58941.1, PKY59069.1	PKC04708.1
OG0001608	PKC55064.1, PKC55900.1	PKY56638.1, PKY58116.1, PKY58493.1, PKY61533.1	PKB94393.1	PKK60113.1
OG0001609	PKC55102.1, PKC55103.1	PKY43664.1, PKY47383.1, PKY48988.1	PKB97500.1, PKB97501.1	PKK74700.1
OG0001610	PKC55107.1	PKY44130.1, PKY56725.1, PKY57632.1, PKY59525.1, PKY60054.1, PKY60408.1		PKK58512.1
OG0001611	PKC55177.1, PKC58092.1, PKC59709.1		PKB98442.1, PKB99446.1, PKC01787.1	PKK59665.1, PKK60870.1
OG0001612	PKC55189.1	PKY39870.1, PKY47918.1, PKY53470.1, PKY60892.1, PKY61380.1	PKB92176.1	PKK55609.1
OG0001613	PKC55213.1, PKC57988.1, PKC76491.1	PKY52310.1, PKY57249.1, PKY58526.1	PKB96030.1	PKK72303.1
OG0001614	PKC55224.1, PKC62891.1, PKC69624.1, PKC74240.1	PKY46989.1	PKC07945.1	PKK67785.1, PKK72670.1
OG0001615	PKC55268.1	PKY55703.1, PKY56096.1, PKY59115.1, PKY60723.1, PKY62980.1	PKB95837.1	PKK49320.1
OG0001616	PKC55307.1, PKC58309.1	PKY58639.1, PKY60250.1, PKY62521.1, PKY62931.1	PKB97258.1	PKK56232.1
OG0001617	PKC55329.1, PKC67638.1	PKY42102.1, PKY44158.1	PKB92444.1, PKB97116.1	PKK60508.1, PKK65288.1
OG0001618	PKC55342.1, PKC58907.1	PKY45517.1, PKY59750.1, PKY61473.1, PKY62225.1, PKY62532.1, PKY62649.1
OG0001619	PKC55367.1, PKC55369.1, PKC66296.1	PKY50166.1	PKB97781.1, PKC06564.1, PKC10093.1	PKK72767.1
OG0001620	PKC55484.1, PKC69967.1	PKY55625.1	PKB99607.1, PKC12556.1	PKK53217.1, PKK55371.1, PKK61291.1
OG0001621	PKC55528.1, PKC57679.1	PKY58385.1		PKK55928.1, PKK56039.1, PKK61214.1, PKK69633.1, PKK75911.1
OG0001622	PKC55537.1, PKC72544.1	PKY57767.1, PKY61989.1	PKC00882.1, PKC03156.1	PKK57968.1, PKK60234.1
OG0001623	PKC55539.1, PKC58948.1, PKC62590.1	PKY51307.1	PKB96887.1, PKC12862.1	PKK60172.1, PKK69024.1
OG0001624	PKC55596.1, PKC55597.1, PKC74780.1	PKY37905.1, PKY46747.1	PKC09971.1, PKC09972.1	PKK76520.1
OG0001625	PKC55602.1, PKC55603.1	PKY48045.1, PKY51884.1	PKB93998.1, PKB96901.1	PKK67961.1, PKK68045.1
OG0001626	PKC55618.1, PKC56003.1, PKC62380.1, PKC72499.1	PKY50695.1, PKY58895.1	PKB99292.1	PKK72900.1
OG0001627	PKC55619.1, PKC56059.1, PKC64292.1	PKY62354.1	PKB98844.1, PKC00990.1	PKK55895.1, PKK56857.1
OG0001628	PKC55650.1, PKC70364.1	PKY44206.1, PKY57962.1	PKC11637.1, PKC15611.1	PKK63456.1, PKK66903.1
OG0001629	PKC55678.1	PKY44086.1, PKY51945.1, PKY58190.1, PKY61821.1, PKY63151.1	PKC01637.1, PKC05110.1
OG0001630	PKC55682.1, PKC60785.1	PKY52871.1, PKY63425.1	PKB92872.1, PKB93663.1, PKB98568.1	PKK59347.1
OG0001631	PKC55688.1, PKC73759.1	PKY42619.1, PKY50445.1	PKB99020.1, PKC04095.1, PKC04727.1, PKC09007.1
OG0001632	PKC55695.1, PKC68266.1, PKC70020.1	PKY56778.1, PKY62966.1	PKC04715.1, PKC14356.1	PKK56614.1
OG0001633	PKC55720.1, PKC73869.1	PKY50038.1, PKY53530.1, PKY62481.1, PKY62522.1	PKC09673.1	PKK59262.1
OG0001634	PKC55773.1	PKY61591.1, PKY61653.1, PKY62330.1, PKY62337.1, PKY63050.1, PKY63287.1	PKB99060.1
OG0001635	PKC55820.1	PKY47031.1, PKY56186.1, PKY59089.1, PKY62964.1	PKC06681.1, PKC07950.1	PKK70776.1
OG0001636	PKC55839.1, PKC60125.1	PKY41330.1, PKY55889.1	PKB97759.1	PKK59925.1, PKK64350.1, PKK66761.1
OG0001637	PKC55868.1, PKC75748.1	PKY40198.1, PKY42900.1	PKC02618.1, PKC16900.1	PKK71532.1, PKK78962.1
OG0001638	PKC55876.1, PKC72045.1	PKY48569.1, PKY58851.1	PKB92346.1, PKC03492.1	PKK57844.1, PKK63907.1
OG0001639	PKC55879.1, PKC58655.1, PKC66954.1	PKY49144.1, PKY50260.1, PKY59606.1	PKB96993.1	PKK72117.1
OG0001640	PKC55884.1, PKC57749.1	PKY46085.1, PKY46087.1, PKY51409.1	PKB99469.1, PKC01995.1	PKK56017.1
OG0001641	PKC55922.1, PKC67449.1	PKY40247.1, PKY57519.1, PKY58158.1, PKY63532.1	PKC03333.1, PKC15666.1
OG0001642	PKC55935.1	PKY57535.1, PKY60490.1, PKY61873.1, PKY62568.1, PKY62666.1, PKY63470.1	PKB95114.1
OG0001643	PKC55952.1, PKC72894.1	PKY43596.1, PKY52496.1	PKC00764.1, PKC02042.1	PKK64009.1, PKK66169.1
OG0001644	PKC55965.1	PKY40066.1, PKY50443.1	PKB97857.1	PKK57871.1, PKK59038.1, PKK60356.1, PKK63232.1
OG0001645	PKC55971.1, PKC62019.1	PKY44983.1, PKY50951.1	PKC11013.1, PKC15402.1	PKK58447.1, PKK63181.1
OG0001646	PKC55985.1, PKC72730.1	PKY37847.1, PKY54706.1	PKC04264.1, PKC05022.1	PKK68014.1, PKK68876.1
OG0001647	PKC56086.1	PKY54287.1, PKY56008.1	PKB91917.1, PKB92520.1, PKB97462.1, PKB97465.1	PKK62129.1
OG0001648	PKC56215.1, PKC58970.1, PKC61499.1, PKC67125.1		PKB96410.1, PKC05612.1, PKC06894.1	PKK57296.1
OG0001649	PKC56232.1, PKC75157.1	PKY54173.1	PKB99866.1, PKC01839.1, PKC08162.1, PKC16484.1	PKK68553.1
OG0001650	PKC56258.1, PKC64192.1, PKC76389.1	PKY48519.1, PKY48544.1, PKY62929.1	PKC01592.1, PKC10299.1
OG0001651	PKC56265.1, PKC57234.1, PKC64546.1	PKY63136.1	PKB98893.1, PKC00600.1, PKC13923.1	PKK71222.1
OG0001652	PKC56284.1	PKY61568.1	PKB92488.1, PKB92530.1	PKK56999.1, PKK57025.1, PKK60438.1, PKK67798.1
OG0001653	PKC56303.1	PKY56985.1, PKY61621.1		PKK59251.1, PKK59254.1, PKK60310.1, PKK64191.1, PKK74929.1
OG0001654	PKC56305.1, PKC59538.1	PKY39648.1	PKB97737.1	PKK57335.1, PKK59796.1, PKK59798.1, PKK62747.1
OG0001655	PKC56335.1		PKB93067.1, PKB96182.1, PKC02888.1, PKC03119.1, PKC04232.1, PKC16753.1	PKK69003.1
OG0001656	PKC56336.1, PKC57112.1, PKC58029.1, PKC58625.1, PKC75932.1	PKY41217.1, PKY46549.1		PKK64279.1
OG0001657	PKC56473.1, PKC56592.1, PKC59118.1, PKC59529.1		PKC00635.1, PKC15389.1	PKK74932.1, PKK78341.1
OG0001658	PKC56543.1	PKY37365.1, PKY44515.1, PKY50455.1, PKY52450.1	PKC03796.1	PKK57060.1, PKK61788.1
OG0001659	PKC56588.1	PKY51472.1, PKY58877.1, PKY62504.1	PKB98431.1, PKC00206.1, PKC02570.1	PKK61504.1
OG0001660	PKC56663.1	PKY44548.1, PKY56573.1, PKY60401.1	PKC02271.1	PKK35767.1, PKK56228.1, PKK56367.1
OG0001661	PKC56714.1	PKY61283.1	PKB91807.1, PKC02269.1	PKK56415.1, PKK56483.1, PKK58159.1, PKK58602.1
OG0001662	PKC56849.1, PKC67267.1	PKY54899.1, PKY54900.1	PKB93439.1, PKB96556.1	PKK58719.1, PKK60046.1
OG0001663	PKC56850.1, PKC67269.1, PKC69517.1	PKY41971.1, PKY54901.1	PKB92868.1, PKC06488.1	PKK69826.1
OG0001664	PKC56936.1, PKC60436.1, PKC66361.1, PKC67034.1		PKC00116.1, PKC01418.1	PKK57896.1, PKK61045.1
OG0001665	PKC56986.1, PKC63088.1	PKY56972.1	PKC06645.1	PKK56372.1, PKK56573.1, PKK57212.1, PKK59900.1
OG0001666	PKC57009.1, PKC74520.1	PKY43693.1, PKY44901.1, PKY47424.1	PKB92771.1, PKC15090.1	PKK73290.1
OG0001667	PKC57091.1	PKY57294.1, PKY59054.1, PKY59969.1	PKB97029.1, PKC00325.1	PKK56915.1, PKK77827.1
OG0001668	PKC57100.1, PKC62145.1	PKY37798.1, PKY49030.1	PKC09088.1, PKC14521.1	PKK69189.1, PKK71913.1
OG0001669	PKC57141.1, PKC64926.1, PKC76204.1	PKY43587.1	PKB96853.1, PKC02187.1	PKK60341.1, PKK74944.1
OG0001670	PKC57152.1, PKC58974.1	PKY46884.1, PKY54497.1	PKB96168.1, PKC07209.1	PKK59218.1, PKK70202.1
OG0001671	PKC57252.1, PKC61766.1, PKC66600.1	PKY52615.1	PKB97310.1, PKC13669.1	PKK62006.1, PKK79307.1
OG0001672	PKC57267.1, PKC59958.1, PKC66098.1, PKC68289.1	PKY47817.1	PKC04498.1	PKK67865.1, PKK77649.1
OG0001673	PKC57279.1, PKC61490.1	PKY59473.1, PKY61835.1, PKY63412.1	PKC11109.1	PKK57567.1, PKK59355.1
OG0001674	PKC57429.1, PKC67144.1	PKY58566.1	PKB98301.1, PKC03572.1	PKK51028.1, PKK55558.1, PKK59570.1
OG0001675	PKC57493.1	PKY40895.1, PKY53237.1, PKY55031.1, PKY60468.1	PKC02716.1, PKC03838.1	PKK65347.1
OG0001676	PKC57546.1	PKY57382.1	PKC04167.1, PKC17287.1	PKK56391.1, PKK61361.1, PKK63987.1, PKK68734.1
OG0001677	PKC57548.1, PKC75020.1	PKY54974.1, PKY58617.1	PKC14445.1	PKK69817.1, PKK74394.1, PKK79206.1
OG0001678	PKC57576.1	PKY40596.1, PKY47348.1, PKY48222.1, PKY51396.1, PKY55633.1, PKY62664.1	PKB94058.1
OG0001679	PKC57617.1, PKC61899.1	PKY43515.1, PKY46849.1	PKB97556.1, PKC11524.1	PKK65626.1, PKK72690.1
OG0001680	PKC57705.1, PKC64909.1	PKY52487.1, PKY53962.1	PKB95715.1, PKB99833.1	PKK67959.1, PKK68058.1
OG0001681	PKC57717.1, PKC66444.1	PKY44495.1, PKY55266.1	PKC07017.1, PKC08684.1	PKK68047.1, PKK68994.1
OG0001682	PKC57777.1, PKC59528.1		PKB96585.1, PKC00898.1	PKK56985.1, PKK62880.1, PKK63546.1, PKK64288.1
OG0001683	PKC57781.1, PKC72108.1	PKY50478.1, PKY58219.1	PKC01472.1, PKC03668.1	PKK59629.1, PKK77259.1
OG0001684	PKC57782.1, PKC61947.1		PKB93799.1, PKC01471.1	PKK57012.1, PKK59628.1, PKK64477.1, PKK74479.1
OG0001685	PKC57807.1, PKC61018.1	PKY51821.1, PKY58669.1	PKB99778.1, PKC02062.1	PKK61142.1, PKK69291.1
OG0001686	PKC57809.1, PKC63151.1	PKY57833.1	PKB93230.1, PKB93495.1, PKB93549.1, PKB96583.1	PKK55446.1
OG0001687	PKC57825.1, PKC58777.1	PKY48904.1	PKB95802.1	PKK58053.1, PKK58661.1, PKK58967.1, PKK58968.1
OG0001688	PKC57877.1	PKY39945.1, PKY52307.1, PKY53854.1	PKB98119.1	PKK58507.1, PKK58999.1, PKK70078.1
OG0001689	PKC57928.1, PKC72175.1	PKY47426.1, PKY59464.1	PKC06435.1, PKC15678.1	PKK70921.1, PKK78323.1
OG0001690	PKC57929.1, PKC72176.1	PKY47427.1, PKY59466.1	PKC06436.1, PKC15677.1	PKK70920.1, PKK78322.1
OG0001691	PKC57985.1, PKC60594.1, PKC74905.1	PKY57663.1	PKC02669.1, PKC04412.1, PKC11716.1	PKK78115.1
OG0001692	PKC58009.1	PKY56973.1, PKY59526.1, PKY62248.1, PKY62694.1, PKY62917.1	PKB93131.1	PKK57211.1
OG0001693	PKC58018.1, PKC71655.1	PKY38638.1		PKK55629.1, PKK56473.1, PKK61087.1, PKK76219.1, PKK76389.1
OG0001694	PKC58057.1, PKC67714.1, PKC69063.1	PKY48719.1, PKY53084.1	PKC11271.1	PKK65164.1, PKK70970.1
OG0001695	PKC58070.1	PKY44489.1, PKY44490.1, PKY50264.1		PKK41456.1, PKK62901.1, PKK67042.1, PKK77490.1
OG0001696	PKC58074.1, PKC65356.1	PKY43134.1, PKY48671.1	PKC00456.1, PKC01773.1	PKK60060.1, PKK61777.1
OG0001697	PKC58078.1, PKC63180.1	PKY40946.1, PKY41502.1, PKY53596.1, PKY58021.1	PKB98954.1, PKC02865.1
OG0001698	PKC58155.1, PKC66234.1, PKC67614.1	PKY49477.1	PKC05560.1, PKC13076.1	PKK55947.1, PKK78373.1
OG0001699	PKC58198.1, PKC60209.1, PKC74060.1		PKB94413.1, PKB97192.1, PKC02108.1, PKC03947.1	PKK58642.1
OG0001700	PKC58222.1, PKC73294.1	PKY37957.1, PKY50348.1	PKC14119.1, PKC15531.1	PKK75005.1, PKK78627.1
OG0001701	PKC58280.1, PKC61317.1, PKC67036.1	PKY43112.1, PKY53184.1	PKC02326.1	PKK57864.1, PKK72089.1
OG0001702	PKC58293.1, PKC72097.1	PKY59573.1	PKB95698.1, PKB96745.1, PKC05033.1, PKC13204.1	PKK63361.1
OG0001703	PKC58307.1		PKB91964.1, PKB91980.1, PKB93637.1, PKB96816.1, PKC04866.1, PKC09651.1, PKC13801.1
OG0001704	PKC58308.1, PKC74225.1	PKY53965.1, PKY62579.1	PKB95641.1, PKB99094.1, PKC08668.1	PKK78851.1
OG0001705	PKC58536.1	PKY61413.1	PKB95711.1, PKB97042.1, PKC01780.1	PKK57300.1, PKK60713.1, PKK70494.1
OG0001706	PKC58545.1	PKY44037.1, PKY47818.1	PKB98199.1, PKB98938.1, PKC07424.1	PKK61043.1, PKK78108.1
OG0001707	PKC58562.1, PKC69702.1	PKY45428.1, PKY45434.1	PKC02233.1, PKC14288.1	PKK69424.1, PKK74459.1
OG0001708	PKC58591.1, PKC65144.1	PKY52560.1, PKY56003.1	PKC08273.1, PKC08432.1	PKK65586.1, PKK73982.1
OG0001709	PKC58697.1	PKY39676.1, PKY43920.1, PKY45400.1, PKY49190.1, PKY55641.1		PKK64171.1, PKK68606.1
OG0001710	PKC58700.1		PKC01233.1	PKK57739.1, PKK58104.1, PKK58466.1, PKK72856.1, PKK78336.1, PKK79001.1
OG0001711	PKC58724.1, PKC73240.1	PKY48676.1, PKY51263.1	PKB92197.1	PKK65567.1, PKK73632.1, PKK75266.1
OG0001712	PKC58762.1, PKC63821.1	PKY56337.1	PKB96192.1, PKC02068.1, PKC09437.1	PKK66970.1, PKK78116.1
OG0001713	PKC58771.1, PKC62684.1	PKY43879.1, PKY55126.1	PKC03130.1, PKC10523.1	PKK67738.1, PKK68617.1
OG0001714	PKC58785.1, PKC65091.1	PKY53458.1, PKY61510.1	PKC07281.1, PKC10051.1	PKK57466.1, PKK63879.1
OG0001715	PKC58834.1, PKC74002.1	PKY43432.1, PKY46583.1	PKC09869.1, PKC15788.1	PKK62015.1, PKK76857.1
OG0001716	PKC58881.1		PKB94687.1, PKB97041.1	PKK55521.1, PKK57817.1, PKK59096.1, PKK67841.1, PKK68394.1
OG0001717	PKC58959.1, PKC60148.1	PKY51488.1, PKY56507.1	PKC03211.1, PKC04309.1	PKK65482.1, PKK67511.1
OG0001718	PKC58965.1, PKC72596.1	PKY62426.1	PKB93701.1, PKC06143.1, PKC11913.1	PKK55819.1, PKK58800.1
OG0001719	PKC58966.1, PKC64269.1	PKY44398.1, PKY54502.1	PKC06144.1, PKC14101.1	PKK63225.1, PKK65235.1
OG0001720	PKC59004.1, PKC59103.1	PKY40536.1, PKY54345.1, PKY58680.1, PKY61598.1	PKC14469.1	PKK77384.1
OG0001721	PKC59173.1, PKC59918.1, PKC64235.1, PKC65586.1, PKC69750.1			PKK69940.1, PKK75743.1, PKK77329.1
OG0001722	PKC59201.1, PKC70462.1	PKY44872.1, PKY56831.1	PKC04279.1, PKC05752.1	PKK62633.1, PKK72916.1
OG0001723	PKC59375.1, PKC66017.1, PKC66020.1	PKY55550.1	PKC09328.1	PKK57665.1, PKK67034.1, PKK67037.1
OG0001724	PKC59385.1, PKC61068.1	PKY51624.1, PKY60425.1	PKB91878.1, PKB93475.1, PKB95577.1	PKK62587.1
OG0001725	PKC59395.1	PKY52321.1, PKY60061.1, PKY61000.1, PKY62028.1, PKY62503.1, PKY62633.1, PKY62703.1
OG0001726	PKC59483.1	PKY42961.1, PKY50995.1, PKY57013.1	PKB94460.1, PKC01165.1	PKK64456.1, PKK66274.1
OG0001727	PKC59570.1, PKC69162.1	PKY55179.1, PKY59166.1	PKB95501.1, PKC16910.1	PKK63339.1, PKK74727.1
OG0001728	PKC59611.1, PKC67389.1	PKY55527.1, PKY59221.1	PKC11880.1, PKC13852.1	PKK69972.1, PKK76788.1
OG0001729	PKC59693.1	PKY49994.1, PKY49995.1, PKY52398.1, PKY52664.1	PKC00996.1, PKC04110.1, PKC04115.1
OG0001730	PKC59814.1, PKC74272.1	PKY41094.1, PKY52459.1	PKC04082.1, PKC17295.1	PKK65506.1, PKK79527.1
OG0001731	PKC59823.1, PKC67575.1	PKY45340.1, PKY56107.1	PKC06806.1, PKC12720.1	PKK60874.1, PKK66660.1
OG0001732	PKC59833.1, PKC59834.1	PKY57254.1, PKY62114.1	PKB95690.1, PKB97300.1, PKB97301.1, PKB97717.1
OG0001733	PKC59964.1, PKC63293.1	PKY43510.1, PKY51674.1	PKC10733.1, PKC11703.1	PKK70647.1, PKK77675.1
OG0001734	PKC60135.1, PKC63061.1	PKY45306.1, PKY46185.1	PKC00163.1, PKC11468.1	PKK67444.1, PKK77468.1
OG0001735	PKC60155.1, PKC69165.1	PKY50615.1, PKY51403.1	PKB93830.1, PKB98060.1, PKC00156.1	PKK63114.1
OG0001736	PKC60176.1	PKY46057.1, PKY59041.1, PKY60699.1	PKC15571.1	PKK70141.1, PKK71049.1, PKK74890.1
OG0001737	PKC60340.1	PKY47625.1, PKY56486.1	PKC00547.1, PKC06612.1, PKC13008.1	PKK56106.1, PKK56509.1
OG0001738	PKC60345.1, PKC74773.1	PKY44841.1, PKY48736.1	PKC07363.1, PKC10475.1	PKK65312.1, PKK71726.1
OG0001739	PKC60372.1, PKC74792.1	PKY37894.1, PKY48174.1	PKC06527.1, PKC17971.1	PKK73245.1, PKK80827.1
OG0001740	PKC60403.1, PKC69177.1		PKB97820.1, PKC06129.1	PKK42578.1, PKK62458.1, PKK62523.1, PKK74266.1
OG0001741	PKC60412.1	PKY42751.1, PKY53498.1, PKY58392.1, PKY60732.1, PKY61232.1	PKC07004.1	PKK65743.1
OG0001742	PKC60504.1, PKC60509.1, PKC73606.1	PKY55698.1	PKB93896.1, PKC08678.1	PKK68055.1, PKK72275.1
OG0001743	PKC60530.1, PKC64439.1	PKY38246.1, PKY44212.1	PKB98224.1, PKC02105.1	PKK62135.1, PKK64578.1
OG0001744	PKC60670.1, PKC73846.1	PKY40226.1, PKY45493.1	PKC07637.1, PKC13012.1	PKK65093.1, PKK75017.1
OG0001745	PKC60694.1, PKC60720.1	PKY58277.1, PKY59090.1	PKB95047.1, PKC03036.1	PKK60856.1, PKK66783.1
OG0001746	PKC60741.1, PKC60742.1	PKY38773.1, PKY52421.1, PKY56607.1, PKY57380.1	PKC04534.1	PKK57408.1
OG0001747	PKC60931.1	PKY54783.1, PKY61472.1, PKY62168.1	PKB96724.1, PKB99398.1, PKC03382.1	PKK63526.1
OG0001748	PKC60982.1, PKC67069.1	PKY44145.1, PKY51318.1	PKC04617.1, PKC16833.1	PKK65429.1, PKK74900.1
OG0001749	PKC60995.1, PKC74062.1	PKY53580.1, PKY59818.1	PKC05261.1, PKC11187.1	PKK60764.1, PKK71663.1
OG0001750	PKC61013.1, PKC62754.1	PKY48130.1, PKY53841.1	PKB98306.1, PKC02022.1	PKK67334.1, PKK74686.1
OG0001751	PKC61044.1, PKC63775.1	PKY45896.1, PKY47798.1	PKB98936.1, PKC08244.1	PKK68592.1, PKK71952.1
OG0001752	PKC61058.1, PKC66091.1	PKY52012.1, PKY52656.1	PKC07061.1, PKC07323.1, PKC07324.1	PKK73521.1
OG0001753	PKC61114.1, PKC75050.1	PKY41050.1, PKY50982.1	PKC00740.1, PKC12460.1, PKC14417.1	PKK78690.1
OG0001754	PKC61272.1, PKC66362.1, PKC70527.1	PKY53625.1, PKY57508.1	PKC01493.1, PKC15441.1	PKK76840.1
OG0001755	PKC61358.1	PKY46492.1, PKY51797.1	PKC01625.1, PKC04220.1	PKK61058.1, PKK62294.1, PKK77424.1
OG0001756	PKC61378.1, PKC72185.1	PKY46595.1, PKY48332.1	PKB93840.1, PKC05719.1	PKK65962.1, PKK69566.1
OG0001757	PKC61399.1	PKY56658.1	PKC13203.1	PKK55696.1, PKK56630.1, PKK57201.1, PKK71359.1, PKK78770.1
OG0001758	PKC61461.1, PKC70153.1	PKY50056.1, PKY56856.1	PKC08774.1, PKC17639.1	PKK66767.1, PKK73210.1
OG0001759	PKC61463.1, PKC72888.1	PKY44714.1, PKY56711.1, PKY56855.1, PKY63610.1	PKC06753.1	PKK73763.1
OG0001760	PKC61528.1, PKC62854.1	PKY47381.1, PKY51267.1, PKY54632.1	PKC10124.1, PKC12292.1	PKK61778.1
OG0001761	PKC61540.1, PKC68060.1	PKY39060.1, PKY50501.1	PKC09560.1, PKC12608.1	PKK68689.1, PKK78765.1
OG0001762	PKC61632.1, PKC70111.1	PKY42000.1, PKY48276.1	PKC04352.1, PKC13584.1	PKK77008.1, PKK78142.1
OG0001763	PKC61678.1	PKY48656.1, PKY55183.1, PKY59990.1	PKC09983.1, PKC12517.1	PKK69843.1, PKK78754.1
OG0001764	PKC61707.1, PKC62598.1, PKC65645.1	PKY56113.1	PKB97311.1, PKB97693.1	PKK64334.1, PKK70850.1
OG0001765	PKC61783.1, PKC68528.1	PKY41983.1, PKY43760.1	PKC02179.1, PKC12156.1	PKK67264.1, PKK70293.1
OG0001766	PKC61861.1, PKC63380.1	PKY42952.1, PKY52191.1, PKY58695.1	PKB97559.1, PKB99903.1, PKC13366.1
OG0001767	PKC61974.1, PKC75831.1	PKY55885.1, PKY60103.1	PKC03308.1, PKC10974.1	PKK59927.1, PKK77193.1
OG0001768	PKC61987.1	PKY44667.1, PKY49826.1, PKY50909.1, PKY54779.1, PKY54903.1	PKC01355.1, PKC07080.1
OG0001769	PKC61994.1	PKY49649.1, PKY59676.1, PKY60445.1	PKB92920.1, PKB94340.1, PKB96132.1	PKK62913.1
OG0001770	PKC62026.1, PKC66429.1	PKY48039.1, PKY51252.1	PKC00382.1, PKC13279.1	PKK69121.1, PKK71280.1
OG0001771	PKC62042.1, PKC67881.1	PKY45733.1, PKY45901.1	PKC01270.1, PKC17037.1	PKK63380.1, PKK74100.1
OG0001772	PKC62048.1, PKC62049.1	PKY47651.1, PKY47652.1	PKC03180.1, PKC03181.1	PKK64097.1, PKK64098.1
OG0001773	PKC62055.1, PKC62056.1	PKY40515.1, PKY40516.1	PKC06201.1, PKC06202.1	PKK79912.1, PKK79913.1
OG0001774	PKC62168.1, PKC66280.1	PKY46917.1, PKY59042.1	PKB94377.1, PKB97697.1, PKC00453.1	PKK65230.1
OG0001775	PKC62292.1, PKC66163.1	PKY42487.1, PKY54683.1	PKC10446.1, PKC11367.1	PKK62917.1, PKK71842.1
OG0001776	PKC62382.1, PKC62383.1	PKY51556.1	PKC02345.1	PKK56730.1, PKK58130.1, PKK68339.1, PKK71068.1
OG0001777	PKC62521.1, PKC68324.1	PKY47450.1, PKY53405.1	PKB93482.1, PKC06332.1	PKK67933.1, PKK71022.1
OG0001778	PKC62566.1, PKC73803.1	PKY38484.1, PKY49440.1	PKC10525.1, PKC13594.1	PKK70634.1, PKK79424.1
OG0001779	PKC62575.1, PKC62577.1	PKY45708.1, PKY45710.1	PKC05629.1, PKC05631.1	PKK71037.1, PKK71039.1
OG0001780	PKC62596.1, PKC69044.1	PKY40267.1, PKY46795.1	PKC05140.1, PKC14662.1	PKK59327.1, PKK68375.1
OG0001781	PKC62658.1	PKY56665.1, PKY58238.1	PKB96889.1, PKB96893.1	PKK55770.1, PKK62599.1, PKK69995.1
OG0001782	PKC62683.1, PKC66813.1	PKY48149.1, PKY53579.1, PKY58783.1	PKC07207.1	PKK63854.1, PKK71470.1
OG0001783	PKC62730.1, PKC69175.1	PKY53302.1, PKY56123.1	PKB98987.1, PKC06688.1	PKK61923.1, PKK80611.1
OG0001784	PKC62733.1, PKC62737.1	PKY38741.1, PKY38745.1	PKC01989.1, PKC01994.1	PKK74399.1, PKK74403.1
OG0001785	PKC62747.1, PKC67795.1	PKY42779.1, PKY46870.1	PKB93264.1, PKC08607.1	PKK77733.1, PKK78774.1
OG0001786	PKC62806.1	PKY41322.1, PKY57811.1, PKY61535.1, PKY62406.1, PKY63504.1	PKC05174.1	PKK70254.1
OG0001787	PKC62835.1, PKC63288.1	PKY49792.1, PKY51682.1	PKC03979.1, PKC10731.1	PKK63485.1, PKK70642.1
OG0001788	PKC62846.1, PKC62848.1, PKC63567.1, PKC67282.1, PKC69012.1, PKC74065.1, PKC76194.1		PKC05979.1
OG0001789	PKC62911.1	PKY53804.1	PKB95478.1, PKB98628.1	PKK48042.1, PKK60650.1, PKK70324.1, PKK76642.1
OG0001790	PKC62973.1	PKY55010.1	PKB98838.1	PKK56527.1, PKK60865.1, PKK61011.1, PKK67097.1, PKK67098.1
OG0001791	PKC63059.1, PKC63210.1	PKY41790.1, PKY45308.1	PKC00165.1, PKC07651.1	PKK77404.1, PKK77466.1
OG0001792	PKC63161.1, PKC64089.1, PKC72982.1, PKC72991.1	PKY41879.1	PKC15954.1, PKC15964.1	PKK79180.1
OG0001793	PKC63174.1	PKY45391.1, PKY59029.1, PKY59758.1	PKC05210.1	PKK60517.1, PKK66617.1, PKK69479.1
OG0001794	PKC63296.1	PKY55618.1, PKY58593.1	PKB96973.1, PKB96974.1, PKC06090.1	PKK70310.1, PKK76916.1
OG0001795	PKC63419.1, PKC63420.1	PKY56987.1, PKY57813.1	PKC13440.1, PKC13441.1	PKK57782.1, PKK71602.1
OG0001796	PKC63521.1, PKC64123.1	PKY47913.1, PKY49252.1	PKC03816.1, PKC08339.1	PKK68006.1, PKK70285.1
OG0001797	PKC63667.1, PKC63668.1	PKY53195.1, PKY56367.1	PKB98713.1, PKB99954.1	PKK59683.1, PKK74030.1
OG0001798	PKC63689.1, PKC76252.1		PKB98686.1, PKB99542.1, PKC00935.1, PKC11154.1	PKK63958.1, PKK80107.1
OG0001799	PKC63734.1	PKY41812.1, PKY59303.1, PKY59304.1, PKY59402.1, PKY63400.1	PKC04379.1	PKK72869.1
OG0001800	PKC63740.1, PKC63741.1	PKY51090.1, PKY51535.1	PKC05892.1, PKC05893.1	PKK72715.1, PKK72716.1
OG0001801	PKC63842.1, PKC66070.1	PKY57514.1, PKY57897.1, PKY58723.1, PKY62614.1	PKC03428.1	PKK70589.1
OG0001802	PKC63947.1, PKC66878.1, PKC69273.1	PKY47013.1, PKY58606.1	PKC00511.1	PKK65721.1, PKK66254.1
OG0001803	PKC63979.1, PKC63980.1	PKY53808.1, PKY53809.1	PKC12137.1, PKC12138.1	PKK72831.1, PKK72832.1
OG0001804	PKC64022.1, PKC64024.1	PKY55913.1, PKY57144.1, PKY58945.1	PKC02729.1, PKC02732.1	PKK65965.1
OG0001805	PKC64043.1, PKC64687.1	PKY43405.1, PKY49931.1	PKC06358.1, PKC12819.1	PKK67158.1, PKK69702.1
OG0001806	PKC64157.1, PKC75357.1	PKY41276.1, PKY51360.1	PKC06763.1, PKC07919.1	PKK70187.1, PKK80038.1
OG0001807	PKC64221.1, PKC65843.1	PKY45161.1, PKY46341.1	PKC10386.1, PKC11002.1	PKK69993.1, PKK72456.1
OG0001808	PKC64465.1, PKC69789.1	PKY38219.1, PKY50818.1	PKC12865.1, PKC16577.1	PKK67558.1, PKK79693.1
OG0001809	PKC64473.1	PKY61154.1, PKY61223.1, PKY62783.1, PKY63365.1	PKB96353.1	PKK62009.1, PKK67856.1
OG0001810	PKC64508.1, PKC67637.1	PKY43529.1, PKY59165.1	PKB99265.1, PKC00784.1, PKC11808.1	PKK71360.1
OG0001811	PKC64530.1, PKC67292.1	PKY39699.1, PKY50824.1	PKC00836.1, PKC05272.1	PKK69670.1, PKK72227.1
OG0001812	PKC64641.1, PKC75345.1	PKY38254.1, PKY53127.1	PKC15578.1, PKC16571.1	PKK67644.1, PKK75667.1
OG0001813	PKC64699.1, PKC71310.1	PKY42826.1, PKY43838.1	PKC04428.1, PKC15055.1	PKK75934.1, PKK75935.1
OG0001814	PKC64722.1, PKC67239.1	PKY45941.1, PKY47499.1	PKC12811.1, PKC17070.1	PKK77288.1, PKK77593.1
OG0001815	PKC64824.1	PKY44469.1, PKY57863.1	PKB95845.1, PKB98425.1, PKB99078.1	PKK66112.1, PKK72807.1
OG0001816	PKC64832.1	PKY54332.1	PKC02110.1	PKK65712.1, PKK69872.1, PKK71907.1, PKK76979.1, PKK79006.1
OG0001817	PKC64882.1, PKC69295.1	PKY50721.1, PKY53172.1, PKY62847.1, PKY62858.1	PKB95868.1, PKC03776.1
OG0001818	PKC64908.1	PKY51885.1	PKB92859.1, PKB94714.1, PKB95388.1, PKB95668.1, PKB96900.1	PKK67960.1
OG0001819	PKC64956.1, PKC68472.1	PKY39589.1, PKY54977.1	PKC00246.1	PKK58164.1, PKK59632.1, PKK61162.1
OG0001820	PKC65032.1	PKY54394.1	PKC00447.1, PKC03446.1, PKC06404.1	PKK56096.1, PKK56174.1, PKK68930.1
OG0001821	PKC65068.1, PKC73396.1	PKY41856.1, PKY53035.1	PKC03029.1, PKC09627.1	PKK71959.1, PKK73998.1
OG0001822	PKC65127.1, PKC76028.1	PKY61798.1	PKB94851.1, PKB99589.1, PKC16956.1	PKK62684.1, PKK74771.1
OG0001823	PKC65223.1		PKC09581.1, PKC15820.1	PKK64230.1, PKK64847.1, PKK66720.1, PKK75688.1, PKK75871.1
OG0001824	PKC65321.1, PKC74620.1	PKY46831.1, PKY49063.1	PKC06986.1, PKC10440.1	PKK71683.1, PKK80917.1
OG0001825	PKC65322.1, PKC69512.1	PKY46832.1, PKY48338.1, PKY57701.1	PKB92022.1	PKK60992.1, PKK73944.1
OG0001826	PKC65433.1	PKY57389.1	PKB94821.1, PKB97848.1, PKB99960.1, PKC02310.1, PKC05932.1	PKK62923.1
OG0001827	PKC65582.1, PKC72168.1	PKY43505.1, PKY57807.1	PKC11698.1, PKC15660.1	PKK77680.1, PKK78331.1
OG0001828	PKC65744.1, PKC68728.1	PKY54837.1, PKY56370.1	PKB92357.1, PKC07842.1	PKK57453.1, PKK62508.1
OG0001829	PKC65909.1	PKY44783.1, PKY54501.1, PKY57040.1	PKB97413.1	PKK57760.1, PKK62223.1, PKK66128.1
OG0001830	PKC65980.1	PKY57568.1	PKB92097.1, PKB93062.1	PKK43981.1, PKK58270.1, PKK58423.1, PKK58842.1
OG0001831	PKC65982.1, PKC69477.1	PKY55120.1, PKY59352.1	PKB95109.1	PKK41227.1, PKK58461.1, PKK67008.1
OG0001832	PKC65996.1, PKC69854.1		PKB95699.1, PKB96657.1, PKC09649.1, PKC11107.1	PKK68157.1, PKK74324.1
OG0001833	PKC66073.1, PKC72528.1	PKY40725.1, PKY51525.1	PKC04921.1, PKC10480.1	PKK64759.1, PKK74869.1
OG0001834	PKC66079.1, PKC66084.1, PKC75555.1	PKY39006.1, PKY39009.1	PKC12661.1, PKC12662.1	PKK74022.1
OG0001835	PKC66854.1	PKY43769.1, PKY55400.1, PKY56070.1, PKY56072.1		PKK56496.1, PKK61032.1, PKK67296.1
OG0001836	PKC66897.1, PKC71879.1	PKY53349.1	PKB91850.1, PKC02190.1	PKK40994.1, PKK58635.1, PKK63329.1
OG0001837	PKC66903.1	PKY50954.1, PKY51371.1	PKB98533.1, PKC14096.1	PKK61914.1, PKK62703.1, PKK65474.1
OG0001838	PKC67022.1, PKC73045.1	PKY49966.1, PKY52739.1	PKC15843.1, PKC17673.1	PKK68117.1, PKK80156.1
OG0001839	PKC67042.1, PKC74593.1	PKY63224.1	PKB94149.1, PKB94906.1, PKB96382.1, PKC02251.1, PKC13173.1
OG0001840	PKC67221.1, PKC74238.1	PKY58465.1, PKY63566.1	PKB97006.1, PKB99064.1, PKC14734.1	PKK59295.1
OG0001841	PKC67242.1	PKY61998.1, PKY62880.1, PKY62882.1, PKY63030.1	PKB93651.1	PKK54019.1, PKK59012.1
OG0001842	PKC67534.1	PKY51446.1, PKY62516.1		PKK61934.1, PKK69929.1, PKK71763.1, PKK71766.1, PKK74239.1
OG0001843	PKC67635.1	PKY38813.1, PKY38814.1, PKY54097.1, PKY58844.1	PKC03898.1	PKK57435.1, PKK71088.1
OG0001844	PKC67747.1, PKC70307.1	PKY59242.1	PKC09664.1	PKK56700.1, PKK59416.1, PKK72779.1, PKK78972.1
OG0001845	PKC67853.1, PKC72439.1	PKY40081.1, PKY41267.1	PKC12937.1, PKC17163.1	PKK75253.1, PKK80660.1
OG0001846	PKC67962.1	PKY43160.1, PKY43161.1, PKY43162.1	PKC10790.1	PKK58218.1, PKK58738.1, PKK73334.1
OG0001847	PKC68007.1	PKY57397.1	PKB92310.1, PKC00101.1, PKC04373.1	PKK56336.1, PKK58137.1, PKK64337.1
OG0001848	PKC68011.1, PKC70860.1	PKY46979.1, PKY50267.1	PKB97882.1	PKK55336.1, PKK70603.1, PKK75611.1
OG0001849	PKC68053.1, PKC68055.1	PKY59330.1	PKC03114.1, PKC03117.1	PKK70985.1, PKK72894.1, PKK72895.1
OG0001850	PKC68447.1, PKC68448.1, PKC68449.1	PKY41576.1	PKB97652.1, PKC05805.1	PKK61220.1, PKK61221.1
OG0001851	PKC68518.1, PKC68520.1	PKY49179.1, PKY49181.1	PKC02701.1, PKC02703.1	PKK64111.1, PKK64113.1
OG0001852	PKC68529.1	PKY41312.1, PKY54539.1, PKY61803.1, PKY63523.1	PKB99196.1	PKK65403.1, PKK76697.1
OG0001853	PKC68530.1	PKY59918.1, PKY61952.1, PKY62742.1, PKY63060.1	PKB98357.1, PKC17383.1	PKK68727.1
OG0001854	PKC68536.1	PKY48032.1, PKY48034.1	PKC17377.1	PKK60166.1, PKK60168.1, PKK72527.1, PKK75601.1
OG0001855	PKC68577.1, PKC70807.1	PKY38632.1, PKY40333.1	PKC09530.1, PKC14208.1, PKC14651.1	PKK64985.1
OG0001856	PKC68601.1, PKC68603.1	PKY53598.1, PKY60414.1	PKC10175.1, PKC14257.1	PKK63394.1, PKK80207.1
OG0001857	PKC68656.1, PKC68657.1	PKY54757.1, PKY54758.1	PKC08852.1, PKC08853.1	PKK73483.1, PKK73484.1
OG0001858	PKC68819.1, PKC68820.1	PKY51566.1	PKB95186.1, PKB97536.1, PKC09553.1	PKK56481.1, PKK72337.1
OG0001859	PKC68827.1, PKC76267.1	PKY38679.1, PKY38951.1	PKC12205.1, PKC16497.1	PKK61120.1, PKK74667.1
OG0001860	PKC68896.1, PKC74804.1	PKY37882.1, PKY48246.1	PKC17958.1	PKK60761.1, PKK67385.1, PKK80816.1
OG0001861	PKC68947.1	PKY43932.1	PKC02034.1	PKK56567.1, PKK56572.1, PKK56979.1, PKK57407.1, PKK59141.1
OG0001862	PKC69122.1	PKY47195.1, PKY50112.1		PKK55468.1, PKK55488.1, PKK55665.1, PKK55834.1, PKK61867.1
OG0001863	PKC69179.1, PKC69183.1	PKY53306.1, PKY53309.1	PKC06694.1, PKC06698.1	PKK65015.1, PKK80608.1
OG0001864	PKC69321.1, PKC69323.1	PKY45747.1, PKY45749.1	PKB92469.1, PKB98971.1	PKK62264.1, PKK62266.1
OG0001865	PKC69469.1, PKC69470.1	PKY52088.1, PKY52089.1	PKC16876.1, PKC16877.1	PKK80321.1, PKK80322.1
OG0001866	PKC69606.1, PKC71408.1	PKY39750.1, PKY39751.1	PKC14344.1, PKC15077.1	PKK70522.1, PKK79581.1
OG0001867	PKC69764.1, PKC71351.1	PKY40321.1, PKY40581.1, PKY44657.1, PKY51767.1		PKK60314.1, PKK78826.1
OG0001868	PKC69783.1	PKY60327.1	PKC04996.1, PKC17756.1	PKK41582.1, PKK45185.1, PKK55754.1, PKK68320.1
OG0001869	PKC69828.1, PKC69829.1	PKY43653.1, PKY43654.1	PKC16600.1, PKC16601.1	PKK68089.1, PKK68090.1
OG0001870	PKC69934.1, PKC69935.1	PKY44604.1, PKY44605.1	PKC17608.1, PKC17609.1	PKK65631.1, PKK65632.1
OG0001871	PKC70086.1	PKY55414.1, PKY56445.1, PKY57193.1, PKY59712.1, PKY61913.1, PKY63112.1	PKC13561.1
OG0001872	PKC70137.1, PKC73236.1	PKY49604.1, PKY54272.1	PKC01427.1, PKC14530.1	PKK64157.1, PKK68707.1
OG0001873	PKC70149.1, PKC74990.1	PKY46623.1, PKY53484.1	PKC12019.1, PKC17644.1	PKK70951.1, PKK73205.1
OG0001874	PKC70198.1, PKC75059.1	PKY41316.1, PKY54125.1	PKC13521.1, PKC14423.1	PKK66826.1, PKK74089.1
OG0001875	PKC70211.1, PKC70213.1	PKY40019.1, PKY53973.1	PKC16465.1, PKC16467.1, PKC16469.1	PKK69965.1
OG0001876	PKC70456.1, PKC74175.1	PKY44256.1, PKY44878.1	PKC04348.1, PKC13369.1	PKK65491.1, PKK72923.1
OG0001877	PKC70580.1, PKC70581.1	PKY40509.1, PKY40510.1	PKC13109.1, PKC13110.1	PKK60196.1, PKK69988.1
OG0001878	PKC70666.1, PKC70667.1	PKY41390.1, PKY41391.1	PKC14972.1, PKC14973.1	PKK80710.1, PKK80711.1
OG0001879	PKC70951.1, PKC70955.1	PKY37923.1, PKY37927.1	PKC14885.1, PKC14888.1	PKK69158.1, PKK69163.1
OG0001880	PKC70982.1, PKC70985.1	PKY38052.1, PKY38055.1	PKC14233.1, PKC16306.1	PKK81016.1, PKK81019.1
OG0001881	PKC70983.1, PKC70986.1	PKY38051.1, PKY38054.1	PKC14232.1, PKC16307.1	PKK81015.1, PKK81018.1
OG0001882	PKC71003.1, PKC71012.1	PKY46168.1, PKY46170.1	PKC04882.1, PKC04888.1	PKK69743.1, PKK69751.1
OG0001883	PKC71086.1, PKC75975.1	PKY39470.1, PKY41362.1	PKC15419.1, PKC16159.1	PKK78590.1, PKK79559.1
OG0001884	PKC71207.1, PKC71208.1	PKY38358.1, PKY38359.1	PKB94942.1, PKC17357.1	PKK71832.1, PKK71833.1
OG0001885	PKC71228.1, PKC74052.1	PKY45926.1, PKY56501.1	PKC11191.1, PKC11892.1	PKK73604.1, PKK79191.1
OG0001886	PKC71254.1	PKY49430.1, PKY50828.1, PKY63016.1, PKY63047.1	PKC02027.1, PKC14495.1	PKK78988.1
OG0001887	PKC71530.1, PKC75249.1	PKY45663.1	PKC10424.1, PKC14859.1	PKK51443.1, PKK62373.1, PKK74980.1
OG0001888	PKC71542.1	PKY55461.1, PKY60665.1, PKY60669.1, PKY61198.1, PKY61826.1	PKC12192.1	PKK72784.1
OG0001889	PKC71611.1, PKC72008.1, PKC75162.1, PKC75172.1, PKC75174.1, PKC75177.1	PKY45267.1, PKY56495.1
OG0001890	PKC71790.1, PKC73253.1	PKY43087.1	PKC06950.1, PKC08526.1, PKC12896.1	PKK67912.1, PKK73876.1
OG0001891	PKC71801.1	PKY39769.1, PKY41755.1, PKY49650.1, PKY51957.1, PKY53496.1, PKY55822.1	PKC00092.1
OG0001892	PKC71970.1, PKC71971.1	PKY54081.1, PKY54082.1, PKY54083.1	PKC14236.1, PKC14238.1	PKK80567.1
OG0001893	PKC72060.1, PKC72061.1	PKY48941.1, PKY48942.1, PKY61092.1	PKB99660.1, PKB99661.1	PKK70058.1
OG0001894	PKC72096.1			PKK55420.1, PKK55426.1, PKK55606.1, PKK55628.1, PKK58106.1, PKK58339.1, PKK71419.1
OG0001895	PKC72174.1	PKY47425.1, PKY47437.1	PKC15668.1	PKK69441.1, PKK70406.1, PKK78324.1, PKK78325.1
OG0001896	PKC72569.1, PKC76216.1	PKY40660.1, PKY46842.1	PKC16088.1, PKC16120.1	PKK73382.1, PKK79483.1
OG0001897	PKC72796.1, PKC73397.1	PKY38906.1, PKY41858.1	PKC09378.1, PKC09629.1	PKK73996.1, PKK76068.1
OG0001898	PKC72999.1, PKC74607.1	PKY40992.1, PKY49077.1	PKC15308.1, PKC16206.1	PKK73989.1, PKK80904.1
OG0001899	PKC73177.1, PKC76299.1	PKY39808.1, PKY40890.1	PKC17397.1, PKC17916.1	PKK77697.1, PKK78806.1
OG0001900	PKC73478.1, PKC75214.1	PKY42316.1, PKY42794.1, PKY44485.1	PKC07158.1	PKK71463.1, PKK74279.1
OG0001901	PKC73616.1, PKC73617.1	PKY55391.1, PKY55392.1	PKC06830.1, PKC14455.1	PKK75956.1, PKK75957.1
OG0001902	PKC73726.1, PKC73727.1	PKY40689.1, PKY40690.1	PKC05640.1, PKC05641.1	PKK68491.1, PKK68492.1
OG0001903	PKC73841.1, PKC73847.1	PKY40225.1, PKY40231.1	PKC13011.1, PKC13017.1	PKK75012.1, PKK75018.1
OG0001904	PKC73871.1, PKC73872.1	PKY56912.1, PKY56914.1	PKC08518.1, PKC09674.1	PKK60963.1, PKK60964.1
OG0001905	PKC74702.1	PKY50133.1, PKY59560.1, PKY62435.1, PKY62445.1, PKY62581.1		PKK59404.1, PKK69834.1
OG0001906	PKC74776.1, PKC74777.1	PKY46750.1, PKY46751.1	PKC09976.1, PKC09977.1	PKK76516.1, PKK76517.1
OG0001907	PKC74903.1, PKC74912.1	PKY42397.1, PKY56708.1	PKC11714.1, PKC11721.1	PKK80968.1, PKK80973.1
OG0001908	PKC75395.1	PKY37334.1, PKY44889.1, PKY63544.1	PKC07675.1, PKC14411.1	PKK65091.1, PKK79998.1
OG0001909	PKC75420.1, PKC76403.1	PKY46494.1, PKY47035.1	PKC04222.1, PKC10312.1	PKK62292.1, PKK70559.1
OG0001910	PKC75562.1	PKY44413.1, PKY44415.1, PKY47670.1, PKY60139.1	PKC15191.1	PKK77256.1, PKK80448.1
OG0001911	PKC75698.1	PKY44475.1, PKY47118.1, PKY54667.1	PKC05724.1, PKC11902.1	PKK64677.1, PKK79457.1
OG0001912	PKC75798.1	PKY46632.1, PKY46633.1	PKC09785.1, PKC09786.1	PKK71508.1, PKK71509.1, PKK71510.1
OG0001913	PKC76105.1	PKY56716.1, PKY58236.1, PKY62180.1	PKB95064.1, PKB95839.1, PKB96239.1	PKK78126.1
OG0001914	PKC76203.1	PKY50171.1, PKY58344.1	PKC08254.1	PKK62608.1, PKK63991.1, PKK77310.1, PKK79427.1
OG0001915		PKY37722.1, PKY50606.1, PKY51139.1, PKY52981.1, PKY61248.1	PKC03602.1	PKK55509.1, PKK56731.1
OG0001916		PKY38914.1, PKY43503.1, PKY63122.1	PKC03001.1	PKK37307.1, PKK59170.1, PKK59172.1, PKK60362.1
OG0001917		PKY40816.1, PKY42172.1	PKB92153.1, PKB94150.1, PKB94761.1, PKC13284.1	PKK57202.1, PKK75776.1
OG0001918		PKY44437.1, PKY44438.1, PKY56854.1, PKY59111.1	PKC09046.1, PKC09047.1	PKK72611.1, PKK72612.1
OG0001919		PKY44909.1, PKY61444.1, PKY61750.1, PKY62809.1	PKB98912.1	PKK55671.1, PKK55673.1, PKK58559.1
OG0001920		PKY45744.1, PKY56606.1, PKY59702.1		PKK55743.1, PKK57587.1, PKK59554.1, PKK61012.1, PKK72009.1
OG0001921		PKY47852.1, PKY53441.1, PKY56046.1, PKY61395.1, PKY62068.1, PKY62190.1, PKY63149.1, PKY63285.1
OG0001922		PKY49336.1, PKY53009.1, PKY57017.1, PKY60614.1, PKY61603.1, PKY62601.1, PKY63310.1		PKK60295.1
OG0001923		PKY50703.1, PKY57820.1, PKY59968.1, PKY60753.1, PKY62698.1	PKB91698.1, PKB98455.1, PKB98807.1
OG0001924		PKY50789.1, PKY62363.1	PKB91697.1, PKB97225.1, PKC10734.1	PKK57481.1, PKK67779.1, PKK68501.1
OG0001925		PKY50911.1, PKY53126.1, PKY55932.1	PKC08235.1	PKK63635.1, PKK63636.1, PKK67643.1, PKK76316.1
OG0001926		PKY50964.1, PKY57355.1	PKB92146.1, PKB92409.1	PKK58260.1, PKK60158.1, PKK64053.1, PKK69920.1
OG0001927		PKY51490.1, PKY58069.1, PKY60497.1, PKY61163.1, PKY61316.1, PKY61713.1, PKY63028.1		PKK59847.1
OG0001928		PKY51847.1, PKY53385.1, PKY61544.1	PKB97337.1, PKB97750.1, PKB98150.1, PKC01939.1, PKC01985.1
OG0001929		PKY52844.1	PKC07317.1	PKK58522.1, PKK58757.1, PKK66914.1, PKK69218.1, PKK73556.1, PKK78200.1
OG0001930		PKY52977.1, PKY60784.1		PKK57894.1, PKK60506.1, PKK63913.1, PKK66488.1, PKK68333.1, PKK76402.1
OG0001931		PKY53053.1, PKY57376.1, PKY62187.1		PKK56502.1, PKK56526.1, PKK56867.1, PKK57194.1, PKK57997.1
OG0001932		PKY53725.1	PKB92010.1, PKB92313.1, PKB92795.1, PKB93837.1, PKB95624.1, PKC04105.1, PKC15573.1
OG0001933		PKY54365.1, PKY58167.1		PKK55771.1, PKK55880.1, PKK57338.1, PKK57439.1, PKK59063.1, PKK59793.1
OG0001934		PKY55749.1, PKY55859.1, PKY57152.1, PKY57156.1, PKY57244.1, PKY60506.1, PKY61239.1	PKB93454.1
OG0001935		PKY56240.1, PKY56785.1, PKY57819.1, PKY58136.1	PKB93810.1, PKB97376.1	PKK60005.1, PKK61413.1
OG0001936		PKY56865.1, PKY57313.1, PKY59073.1, PKY59752.1, PKY60509.1, PKY62466.1, PKY63142.1, PKY63278.1
OG0001937		PKY58210.1, PKY63236.1	PKB97694.1, PKC02348.1, PKC05165.1, PKC05529.1	PKK45475.1, PKK73757.1
OG0001938		PKY58299.1, PKY58671.1, PKY60132.1, PKY60692.1, PKY61683.1, PKY61900.1, PKY61997.1		PKK60744.1
OG0001939		PKY61314.1	PKC09008.1, PKC09079.1, PKC13139.1	PKK57104.1, PKK57105.1, PKK57875.1, PKK63320.1
OG0001940		PKY61963.1	PKB96599.1	PKK41810.1, PKK56103.1, PKK57118.1, PKK59298.1, PKK59640.1, PKK62818.1
OG0001941			PKB91640.1, PKB93054.1, PKB94794.1, PKB95581.1, PKB96273.1, PKB96707.1, PKC01482.1, PKC06959.1
OG0001942			PKB91907.1, PKB91945.1, PKB92993.1, PKB93945.1, PKB95588.1, PKB96275.1, PKB97821.1, PKC12674.1
OG0001943			PKB92474.1, PKB94067.1, PKB94321.1, PKC00123.1, PKC07982.1, PKC09981.1, PKC15567.1	PKK70164.1
OG0001944			PKB92966.1, PKB94601.1, PKB95597.1, PKB98571.1, PKB99026.1, PKC00309.1, PKC04724.1	PKK65173.1
OG0001945			PKB94471.1, PKB94853.1, PKB95993.1, PKB96848.1, PKB97445.1, PKB98748.1, PKB98789.1, PKB99820.1
OG0001946			PKB96013.1, PKB96014.1, PKB96773.1	PKK55852.1, PKK57686.1, PKK58201.1, PKK58826.1, PKK59197.1
OG0001947			PKB98711.1, PKC01594.1, PKC02024.1, PKC03788.1, PKC04145.1, PKC08335.1, PKC09075.1	PKK59803.1
OG0001948				PKK41793.1, PKK56879.1, PKK59323.1, PKK60570.1, PKK66703.1, PKK72885.1, PKK73616.1, PKK76873.1
OG0001949				PKK50958.1, PKK55225.1, PKK55839.1, PKK55851.1, PKK56936.1, PKK58440.1, PKK60804.1, PKK68717.1
OG0001950	PKC50058.1, PKC51324.1, PKC60586.1	PKY38809.1	PKC02629.1, PKC05359.1	PKK73980.1
OG0001951	PKC50119.1, PKC52025.1, PKC53566.1		PKB93119.1, PKB93310.1	PKK45283.1, PKK64092.1
OG0001952	PKC50127.1, PKC75188.1, PKC75191.1	PKY46053.1		PKK68356.1, PKK75982.1, PKK75985.1
OG0001953	PKC50135.1	PKY50349.1	PKB96295.1, PKC01767.1, PKC05519.1, PKC07115.1, PKC16837.1
OG0001954	PKC50180.1, PKC50445.1, PKC52647.1, PKC72371.1	PKY62857.1		PKK57075.1, PKK58796.1
OG0001955	PKC50187.1, PKC55888.1		PKB94211.1, PKC00596.1, PKC01056.1, PKC17182.1	PKK65802.1
OG0001956	PKC50189.1, PKC50193.1			PKK49943.1, PKK55294.1, PKK56492.1, PKK57532.1, PKK60461.1
OG0001957	PKC50251.1, PKC58152.1, PKC58154.1, PKC58857.1, PKC59151.1, PKC61769.1	PKY55976.1
OG0001958	PKC50271.1, PKC57863.1, PKC72099.1		PKB93749.1, PKB95018.1, PKC03304.1, PKC16555.1
OG0001959	PKC50278.1, PKC50301.1, PKC50308.1, PKC53366.1		PKC02154.1	PKK57092.1, PKK69862.1
OG0001960	PKC50296.1, PKC50366.1, PKC56024.1	PKY57827.1, PKY63038.1		PKK40928.1, PKK60164.1
OG0001961	PKC50297.1, PKC76142.1	PKY53401.1, PKY56929.1	PKB91851.1, PKC11896.1	PKK63217.1
OG0001962	PKC50360.1, PKC50464.1	PKY50643.1, PKY62034.1	PKB91922.1, PKB92483.1, PKC06093.1
OG0001963	PKC50405.1, PKC67343.1	PKY54999.1, PKY57270.1		PKK43562.1, PKK62419.1, PKK71656.1
OG0001964	PKC50417.1		PKB93071.1, PKB93323.1, PKB93670.1	PKK41305.1, PKK56964.1, PKK58242.1
OG0001965	PKC50453.1, PKC52182.1, PKC52594.1, PKC53631.1, PKC73244.1		PKC14536.1	PKK59959.1
OG0001966	PKC50495.1, PKC52144.1		PKB93377.1, PKB98586.1, PKB99885.1	PKK45859.1, PKK64934.1
OG0001967	PKC50496.1, PKC67098.1	PKY58451.1	PKB93869.1	PKK55734.1, PKK57566.1, PKK62216.1
OG0001968	PKC50517.1, PKC52719.1		PKB92026.1, PKB93849.1, PKC04935.1	PKK55849.1, PKK55888.1
OG0001969	PKC50532.1, PKC67204.1	PKY57690.1	PKB98173.1, PKC02497.1, PKC12095.1	PKK66935.1
OG0001970	PKC50536.1	PKY62402.1	PKB92553.1, PKB95398.1, PKB97702.1, PKB98324.1	PKK60822.1
OG0001971	PKC50593.1	PKY61903.1, PKY61921.1, PKY63612.1	PKB96618.1	PKK55358.1, PKK73967.1
OG0001972	PKC50618.1, PKC57380.1, PKC63459.1		PKB96475.1, PKC04195.1	PKK60182.1, PKK66238.1
OG0001973	PKC50629.1, PKC51381.1	PKY62158.1	PKB91936.1, PKB92271.1, PKB97703.1	PKK59037.1
OG0001974	PKC50674.1, PKC51919.1, PKC52625.1, PKC57470.1		PKC11933.1	PKK44662.1, PKK57018.1
OG0001975	PKC50678.1, PKC52952.1, PKC54496.1		PKB92817.1, PKB92991.1	PKK59883.1, PKK74955.1
OG0001976	PKC50679.1, PKC51136.1, PKC51326.1, PKC51575.1, PKC52242.1, PKC52760.1, PKC53044.1
OG0001977	PKC50683.1, PKC55693.1, PKC57674.1, PKC60622.1	PKY49188.1, PKY61602.1		PKK75144.1
OG0001978	PKC50715.1, PKC75907.1	PKY42979.1	PKB93954.1, PKC15243.1	PKK59328.1, PKK63117.1
OG0001979	PKC50730.1, PKC50810.1, PKC51557.1, PKC62464.1	PKY39227.1	PKC12235.1	PKK69957.1
OG0001980	PKC50735.1, PKC53817.1	PKY58214.1, PKY60264.1	PKB93671.1, PKC09103.1	PKK58342.1
OG0001981	PKC50757.1, PKC59286.1, PKC75530.1	PKY57227.1	PKB93186.1, PKB94055.1, PKC01736.1
OG0001982	PKC50763.1, PKC54314.1, PKC58236.1	PKY45129.1	PKB92584.1, PKB96596.1, PKB97625.1
OG0001983	PKC50909.1, PKC74708.1		PKB92459.1, PKB92508.1, PKB97874.1, PKC01025.1	PKK62104.1
OG0001984	PKC50928.1, PKC55486.1, PKC62478.1	PKY51092.1	PKB95493.1, PKB97706.1	PKK72736.1
OG0001985	PKC51028.1, PKC51606.1, PKC52358.1, PKC75474.1	PKY37533.1	PKC17808.1	PKK79956.1
OG0001986	PKC51086.1, PKC53714.1	PKY60923.1, PKY63275.1	PKB96641.1, PKC03433.1	PKK60073.1
OG0001987	PKC51129.1, PKC52375.1, PKC52939.1, PKC58952.1	PKY47956.1	PKC13711.1	PKK77097.1
OG0001988	PKC51194.1, PKC54575.1, PKC54894.1, PKC55244.1		PKB97578.1	PKK52645.1, PKK65488.1
OG0001989	PKC51263.1, PKC52942.1	PKY50250.1, PKY56354.1	PKB93473.1, PKB95763.1	PKK70186.1
OG0001990	PKC51359.1	PKY41633.1		PKK60082.1, PKK68670.1, PKK69097.1, PKK76676.1, PKK78974.1
OG0001991	PKC51361.1, PKC52505.1	PKY51532.1, PKY61690.1, PKY62519.1	PKB93620.1, PKB95397.1
OG0001992	PKC51398.1	PKY41973.1, PKY46828.1, PKY59206.1	PKB93419.1, PKB97926.1	PKK72949.1
OG0001993	PKC51414.1, PKC72094.1	PKY53888.1	PKC08899.1	PKK59950.1, PKK60658.1, PKK74262.1
OG0001994	PKC51426.1, PKC51559.1, PKC59653.1, PKC68714.1	PKY40667.1		PKK65354.1, PKK67907.1
OG0001995	PKC51454.1, PKC55154.1		PKB92428.1, PKB95180.1, PKB95346.1, PKB96845.1, PKB99317.1
OG0001996	PKC51455.1	PKY56514.1, PKY62881.1	PKB94050.1, PKB96605.1, PKB99106.1	PKK45094.1
OG0001997	PKC51464.1, PKC55543.1	PKY43717.1, PKY53359.1, PKY54421.1, PKY55539.1	PKC02571.1
[truncated: 19,254 more rows]

## Sheet: Duplications
Supplementary Table 4. Orthology inference among isolates A1,A4,A5 and C2. Duplications
Orthogroup	Species Tree Node	Gene Tree Node	Support	Type	Genes 1	Genes 2
OG0000000	N0	n0	1.0	Non-Terminal	R_irregularis_A4_GCA001593145_PKY61315.1, R_irregularis_C2_GCA001593155_PKK66165.1, R_irregularis_A5_GCA001593205_PKC06300.1, R_irregularis_A1_GCA001593125_PKC58301.1	R_irregularis_A1_GCA001593125_PKC60608.1, R_irregularis_A1_GCA001593125_PKC60444.1, R_irregularis_A1_GCA001593125_PKC61240.1, R_irregularis_A1_GCA001593125_PKC52917.1, R_irregularis_C2_GCA001593155_PKK60922.1, R_irregularis_A1_GCA001593125_PKC60911.1, R_irregularis_A1_GCA001593125_PKC60435.1, R_irregularis_A1_GCA001593125_PKC54688.1, R_irregularis_A1_GCA001593125_PKC52105.1, R_irregularis_A1_GCA0…
OG0000000	N0	n4	0.25	Non-Terminal	R_irregularis_A1_GCA001593125_PKC60608.1	R_irregularis_A1_GCA001593125_PKC60444.1, R_irregularis_A1_GCA001593125_PKC61240.1, R_irregularis_A1_GCA001593125_PKC52917.1, R_irregularis_C2_GCA001593155_PKK60922.1, R_irregularis_A1_GCA001593125_PKC60911.1, R_irregularis_A1_GCA001593125_PKC60435.1, R_irregularis_A1_GCA001593125_PKC54688.1, R_irregularis_A1_GCA001593125_PKC52105.1, R_irregularis_A1_GCA001593125_PKC54804.1, R_irregularis_A1_GCA0…
OG0000000	N0	n5	0.25	Non-Terminal	R_irregularis_A1_GCA001593125_PKC60444.1	R_irregularis_A1_GCA001593125_PKC61240.1, R_irregularis_A1_GCA001593125_PKC52917.1, R_irregularis_C2_GCA001593155_PKK60922.1, R_irregularis_A1_GCA001593125_PKC60911.1, R_irregularis_A1_GCA001593125_PKC60435.1, R_irregularis_A1_GCA001593125_PKC54688.1, R_irregularis_A1_GCA001593125_PKC52105.1, R_irregularis_A1_GCA001593125_PKC54804.1, R_irregularis_A1_GCA001593125_PKC66802.1, R_irregularis_C2_GCA0…
OG0000000	N0	n6	0.25	Non-Terminal	R_irregularis_A1_GCA001593125_PKC61240.1	R_irregularis_A1_GCA001593125_PKC52917.1, R_irregularis_C2_GCA001593155_PKK60922.1, R_irregularis_A1_GCA001593125_PKC60911.1, R_irregularis_A1_GCA001593125_PKC60435.1, R_irregularis_A1_GCA001593125_PKC54688.1, R_irregularis_A1_GCA001593125_PKC52105.1, R_irregularis_A1_GCA001593125_PKC54804.1, R_irregularis_A1_GCA001593125_PKC66802.1, R_irregularis_C2_GCA001593155_PKK57362.1, R_irregularis_C2_GCA0…
OG0000000	N0	n7	0.25	Non-Terminal	R_irregularis_A1_GCA001593125_PKC52917.1	R_irregularis_C2_GCA001593155_PKK60922.1, R_irregularis_A1_GCA001593125_PKC60911.1, R_irregularis_A1_GCA001593125_PKC60435.1, R_irregularis_A1_GCA001593125_PKC54688.1, R_irregularis_A1_GCA001593125_PKC52105.1, R_irregularis_A1_GCA001593125_PKC54804.1, R_irregularis_A1_GCA001593125_PKC66802.1, R_irregularis_C2_GCA001593155_PKK57362.1, R_irregularis_C2_GCA001593155_PKK60982.1, R_irregularis_A1_GCA0…
OG0000000	N0	n8	0.5	Non-Terminal	R_irregularis_C2_GCA001593155_PKK60922.1, R_irregularis_A1_GCA001593125_PKC60911.1, R_irregularis_A1_GCA001593125_PKC60435.1, R_irregularis_A1_GCA001593125_PKC54688.1, R_irregularis_A1_GCA001593125_PKC52105.1, R_irregularis_A1_GCA001593125_PKC54804.1, R_irregularis_A1_GCA001593125_PKC66802.1	R_irregularis_C2_GCA001593155_PKK57362.1, R_irregularis_C2_GCA001593155_PKK60982.1, R_irregularis_A1_GCA001593125_PKC55583.1, R_irregularis_A1_GCA001593125_PKC59871.1, R_irregularis_C2_GCA001593155_PKK69547.1, R_irregularis_A1_GCA001593125_PKC60807.1, R_irregularis_A4_GCA001593145_PKY48937.1, R_irregularis_A1_GCA001593125_PKC51876.1, R_irregularis_A1_GCA001593125_PKC59665.1, R_irregularis_A1_GCA0…
OG0000000	R_irregularis_A1_GCA001593125	n10	1.0	Terminal	R_irregularis_A1_GCA001593125_PKC60911.1, R_irregularis_A1_GCA001593125_PKC60435.1, R_irregularis_A1_GCA001593125_PKC54688.1	R_irregularis_A1_GCA001593125_PKC52105.1, R_irregularis_A1_GCA001593125_PKC54804.1, R_irregularis_A1_GCA001593125_PKC66802.1
OG0000000	R_irregularis_A1_GCA001593125	n11	1.0	Terminal	R_irregularis_A1_GCA001593125_PKC60911.1, R_irregularis_A1_GCA001593125_PKC60435.1	R_irregularis_A1_GCA001593125_PKC54688.1
OG0000000	R_irregularis_A1_GCA001593125	n12	1.0	Terminal	R_irregularis_A1_GCA001593125_PKC60911.1	R_irregularis_A1_GCA001593125_PKC60435.1
OG0000000	R_irregularis_A1_GCA001593125	n13	1.0	Terminal	R_irregularis_A1_GCA001593125_PKC52105.1	R_irregularis_A1_GCA001593125_PKC54804.1, R_irregularis_A1_GCA001593125_PKC66802.1
OG0000000	R_irregularis_A1_GCA001593125	n14	1.0	Terminal	R_irregularis_A1_GCA001593125_PKC54804.1	R_irregularis_A1_GCA001593125_PKC66802.1
OG0000000	N0	n15	0.25	Non-Terminal	R_irregularis_C2_GCA001593155_PKK57362.1, R_irregularis_C2_GCA001593155_PKK60982.1	R_irregularis_A1_GCA001593125_PKC55583.1, R_irregularis_A1_GCA001593125_PKC59871.1, R_irregularis_C2_GCA001593155_PKK69547.1, R_irregularis_A1_GCA001593125_PKC60807.1, R_irregularis_A4_GCA001593145_PKY48937.1, R_irregularis_A1_GCA001593125_PKC51876.1, R_irregularis_A1_GCA001593125_PKC59665.1, R_irregularis_A1_GCA001593125_PKC60114.1, R_irregularis_A1_GCA001593125_PKC60443.1, R_irregularis_C2_GCA0…
OG0000000	R_irregularis_C2_GCA001593155	n16	1.0	Terminal	R_irregularis_C2_GCA001593155_PKK57362.1	R_irregularis_C2_GCA001593155_PKK60982.1
OG0000000	N0	n17	0.25	Non-Terminal	R_irregularis_A1_GCA001593125_PKC55583.1	R_irregularis_A1_GCA001593125_PKC59871.1, R_irregularis_C2_GCA001593155_PKK69547.1, R_irregularis_A1_GCA001593125_PKC60807.1, R_irregularis_A4_GCA001593145_PKY48937.1, R_irregularis_A1_GCA001593125_PKC51876.1, R_irregularis_A1_GCA001593125_PKC59665.1, R_irregularis_A1_GCA001593125_PKC60114.1, R_irregularis_A1_GCA001593125_PKC60443.1, R_irregularis_C2_GCA001593155_PKK61335.1, R_irregularis_A1_GCA0…
OG0000000	N0	n18	0.25	Non-Terminal	R_irregularis_A1_GCA001593125_PKC59871.1	R_irregularis_C2_GCA001593155_PKK69547.1, R_irregularis_A1_GCA001593125_PKC60807.1, R_irregularis_A4_GCA001593145_PKY48937.1, R_irregularis_A1_GCA001593125_PKC51876.1, R_irregularis_A1_GCA001593125_PKC59665.1, R_irregularis_A1_GCA001593125_PKC60114.1, R_irregularis_A1_GCA001593125_PKC60443.1, R_irregularis_C2_GCA001593155_PKK61335.1, R_irregularis_A1_GCA001593125_PKC57688.1, R_irregularis_A1_GCA0…
OG0000000	N0	n19	0.75	Non-Terminal	R_irregularis_C2_GCA001593155_PKK69547.1, R_irregularis_A1_GCA001593125_PKC60807.1, R_irregularis_A4_GCA001593145_PKY48937.1	R_irregularis_A1_GCA001593125_PKC51876.1, R_irregularis_A1_GCA001593125_PKC59665.1, R_irregularis_A1_GCA001593125_PKC60114.1, R_irregularis_A1_GCA001593125_PKC60443.1, R_irregularis_C2_GCA001593155_PKK61335.1, R_irregularis_A1_GCA001593125_PKC57688.1, R_irregularis_A1_GCA001593125_PKC57400.1, R_irregularis_A1_GCA001593125_PKC60394.1, R_irregularis_A1_GCA001593125_PKC64113.1, R_irregularis_A5_GCA0…
OG0000000	N0	n22	0.75	Non-Terminal	R_irregularis_A1_GCA001593125_PKC51876.1, R_irregularis_A1_GCA001593125_PKC59665.1, R_irregularis_A1_GCA001593125_PKC60114.1, R_irregularis_A1_GCA001593125_PKC60443.1, R_irregularis_C2_GCA001593155_PKK61335.1, R_irregularis_A1_GCA001593125_PKC57688.1, R_irregularis_A1_GCA001593125_PKC57400.1, R_irregularis_A1_GCA001593125_PKC60394.1, R_irregularis_A1_GCA001593125_PKC64113.1, R_irregularis_A5_GCA0…	R_irregularis_A1_GCA001593125_PKC64151.1, R_irregularis_A1_GCA001593125_PKC65591.1, R_irregularis_A4_GCA001593145_PKY48323.1, R_irregularis_C2_GCA001593155_PKK69682.1, R_irregularis_A1_GCA001593125_PKC68008.1, R_irregularis_A1_GCA001593125_PKC60384.1, R_irregularis_A1_GCA001593125_PKC68374.1, R_irregularis_C2_GCA001593155_PKK73749.1, R_irregularis_C2_GCA001593155_PKK62537.1, R_irregularis_C2_GCA0…
OG0000000	N0	n23	0.25	Non-Terminal	R_irregularis_A1_GCA001593125_PKC51876.1, R_irregularis_A1_GCA001593125_PKC59665.1, R_irregularis_A1_GCA001593125_PKC60114.1, R_irregularis_A1_GCA001593125_PKC60443.1, R_irregularis_C2_GCA001593155_PKK61335.1, R_irregularis_A1_GCA001593125_PKC57688.1, R_irregularis_A1_GCA001593125_PKC57400.1, R_irregularis_A1_GCA001593125_PKC60394.1, R_irregularis_A1_GCA001593125_PKC64113.1, R_irregularis_A5_GCA0…	R_irregularis_A1_GCA001593125_PKC63194.1
OG0000000	N0	n24	0.5	Non-Terminal	R_irregularis_A1_GCA001593125_PKC51876.1, R_irregularis_A1_GCA001593125_PKC59665.1, R_irregularis_A1_GCA001593125_PKC60114.1, R_irregularis_A1_GCA001593125_PKC60443.1, R_irregularis_C2_GCA001593155_PKK61335.1, R_irregularis_A1_GCA001593125_PKC57688.1, R_irregularis_A1_GCA001593125_PKC57400.1, R_irregularis_A1_GCA001593125_PKC60394.1, R_irregularis_A1_GCA001593125_PKC64113.1, R_irregularis_A5_GCA0…	R_irregularis_C2_GCA001593155_PKK62595.1, R_irregularis_A1_GCA001593125_PKC51317.1, R_irregularis_A1_GCA001593125_PKC67161.1
OG0000000	N0	n25	0.5	Non-Terminal	R_irregularis_A1_GCA001593125_PKC51876.1, R_irregularis_A1_GCA001593125_PKC59665.1, R_irregularis_A1_GCA001593125_PKC60114.1, R_irregularis_A1_GCA001593125_PKC60443.1, R_irregularis_C2_GCA001593155_PKK61335.1, R_irregularis_A1_GCA001593125_PKC57688.1, R_irregularis_A1_GCA001593125_PKC57400.1, R_irregularis_A1_GCA001593125_PKC60394.1, R_irregularis_A1_GCA001593125_PKC64113.1, R_irregularis_A5_GCA0…	R_irregularis_A1_GCA001593125_PKC56926.1, R_irregularis_A5_GCA001593205_PKC07203.1
OG0000000	N0	n26	0.5	Non-Terminal	R_irregularis_A1_GCA001593125_PKC51876.1, R_irregularis_A1_GCA001593125_PKC59665.1, R_irregularis_A1_GCA001593125_PKC60114.1, R_irregularis_A1_GCA001593125_PKC60443.1, R_irregularis_C2_GCA001593155_PKK61335.1	R_irregularis_A1_GCA001593125_PKC57688.1, R_irregularis_A1_GCA001593125_PKC57400.1, R_irregularis_A1_GCA001593125_PKC60394.1, R_irregularis_A1_GCA001593125_PKC64113.1, R_irregularis_A5_GCA001593205_PKC09509.1, R_irregularis_A5_GCA001593205_PKC16699.1, R_irregularis_C2_GCA001593155_PKK62688.1, R_irregularis_A1_GCA001593125_PKC53201.1, R_irregularis_C2_GCA001593155_PKK57868.1, R_irregularis_A1_GCA0…
OG0000000	R_irregularis_A1_GCA001593125	n28	1.0	Terminal	R_irregularis_A1_GCA001593125_PKC51876.1, R_irregularis_A1_GCA001593125_PKC59665.1	R_irregularis_A1_GCA001593125_PKC60114.1, R_irregularis_A1_GCA001593125_PKC60443.1
OG0000000	R_irregularis_A1_GCA001593125	n29	1.0	Terminal	R_irregularis_A1_GCA001593125_PKC51876.1	R_irregularis_A1_GCA001593125_PKC59665.1
OG0000000	R_irregularis_A1_GCA001593125	n30	1.0	Terminal	R_irregularis_A1_GCA001593125_PKC60114.1	R_irregularis_A1_GCA001593125_PKC60443.1
OG0000000	N0	n31	0.25	Non-Terminal	R_irregularis_A1_GCA001593125_PKC57688.1, R_irregularis_A1_GCA001593125_PKC57400.1, R_irregularis_A1_GCA001593125_PKC60394.1, R_irregularis_A1_GCA001593125_PKC64113.1, R_irregularis_A5_GCA001593205_PKC09509.1, R_irregularis_A5_GCA001593205_PKC16699.1, R_irregularis_C2_GCA001593155_PKK62688.1, R_irregularis_A1_GCA001593125_PKC53201.1, R_irregularis_C2_GCA001593155_PKK57868.1, R_irregularis_A1_GCA0…	R_irregularis_A1_GCA001593125_PKC54087.1, R_irregularis_A1_GCA001593125_PKC53983.1
OG0000000	N0	n32	0.5	Non-Terminal	R_irregularis_A1_GCA001593125_PKC57688.1, R_irregularis_A1_GCA001593125_PKC57400.1, R_irregularis_A1_GCA001593125_PKC60394.1, R_irregularis_A1_GCA001593125_PKC64113.1, R_irregularis_A5_GCA001593205_PKC09509.1, R_irregularis_A5_GCA001593205_PKC16699.1, R_irregularis_C2_GCA001593155_PKK62688.1, R_irregularis_A1_GCA001593125_PKC53201.1, R_irregularis_C2_GCA001593155_PKK57868.1, R_irregularis_A1_GCA0…	R_irregularis_A1_GCA001593125_PKC53098.1, R_irregularis_A1_GCA001593125_PKC53658.1, R_irregularis_A5_GCA001593205_PKB91645.1
OG0000000	N0	n33	0.5	Non-Terminal	R_irregularis_A1_GCA001593125_PKC57688.1, R_irregularis_A1_GCA001593125_PKC57400.1, R_irregularis_A1_GCA001593125_PKC60394.1, R_irregularis_A1_GCA001593125_PKC64113.1, R_irregularis_A5_GCA001593205_PKC09509.1	R_irregularis_A5_GCA001593205_PKC16699.1, R_irregularis_C2_GCA001593155_PKK62688.1, R_irregularis_A1_GCA001593125_PKC53201.1, R_irregularis_C2_GCA001593155_PKK57868.1, R_irregularis_A1_GCA001593125_PKC73555.1, R_irregularis_A5_GCA001593205_PKB99889.1, R_irregularis_A5_GCA001593205_PKB94145.1, R_irregularis_A1_GCA001593125_PKC56685.1
OG0000000	R_irregularis_A1_GCA001593125	n35	1.0	Terminal	R_irregularis_A1_GCA001593125_PKC57688.1, R_irregularis_A1_GCA001593125_PKC57400.1, R_irregularis_A1_GCA001593125_PKC60394.1	R_irregularis_A1_GCA001593125_PKC64113.1
OG0000000	R_irregularis_A1_GCA001593125	n36	1.0	Terminal	R_irregularis_A1_GCA001593125_PKC57688.1, R_irregularis_A1_GCA001593125_PKC57400.1	R_irregularis_A1_GCA001593125_PKC60394.1
OG0000000	R_irregularis_A1_GCA001593125	n37	1.0	Terminal	R_irregularis_A1_GCA001593125_PKC57688.1	R_irregularis_A1_GCA001593125_PKC57400.1
OG0000000	N0	n38	0.5	Non-Terminal	R_irregularis_A5_GCA001593205_PKC16699.1, R_irregularis_C2_GCA001593155_PKK62688.1	R_irregularis_A1_GCA001593125_PKC53201.1, R_irregularis_C2_GCA001593155_PKK57868.1, R_irregularis_A1_GCA001593125_PKC73555.1, R_irregularis_A5_GCA001593205_PKB99889.1, R_irregularis_A5_GCA001593205_PKB94145.1, R_irregularis_A1_GCA001593125_PKC56685.1
OG0000000	N0	n40	0.25	Non-Terminal	R_irregularis_A1_GCA001593125_PKC53201.1	R_irregularis_C2_GCA001593155_PKK57868.1, R_irregularis_A1_GCA001593125_PKC73555.1, R_irregularis_A5_GCA001593205_PKB99889.1, R_irregularis_A5_GCA001593205_PKB94145.1, R_irregularis_A1_GCA001593125_PKC56685.1
OG0000000	N0	n41	0.25	Non-Terminal	R_irregularis_C2_GCA001593155_PKK57868.1, R_irregularis_A1_GCA001593125_PKC73555.1	R_irregularis_A5_GCA001593205_PKB99889.1, R_irregularis_A5_GCA001593205_PKB94145.1, R_irregularis_A1_GCA001593125_PKC56685.1
OG0000000	R_irregularis_A5_GCA001593205	n44	1.0	Terminal	R_irregularis_A5_GCA001593205_PKB99889.1	R_irregularis_A5_GCA001593205_PKB94145.1
OG0000000	R_irregularis_A1_GCA001593125	n46	1.0	Terminal	R_irregularis_A1_GCA001593125_PKC53098.1	R_irregularis_A1_GCA001593125_PKC53658.1
OG0000000	R_irregularis_A1_GCA001593125	n47	1.0	Terminal	R_irregularis_A1_GCA001593125_PKC54087.1	R_irregularis_A1_GCA001593125_PKC53983.1
OG0000000	R_irregularis_A1_GCA001593125	n50	1.0	Terminal	R_irregularis_A1_GCA001593125_PKC51317.1	R_irregularis_A1_GCA001593125_PKC67161.1
OG0000000	N0	n51	0.75	Non-Terminal	R_irregularis_A1_GCA001593125_PKC64151.1, R_irregularis_A1_GCA001593125_PKC65591.1, R_irregularis_A4_GCA001593145_PKY48323.1, R_irregularis_C2_GCA001593155_PKK69682.1, R_irregularis_A1_GCA001593125_PKC68008.1, R_irregularis_A1_GCA001593125_PKC60384.1, R_irregularis_A1_GCA001593125_PKC68374.1, R_irregularis_C2_GCA001593155_PKK73749.1, R_irregularis_C2_GCA001593155_PKK62537.1	R_irregularis_C2_GCA001593155_PKK71715.1, R_irregularis_A5_GCA001593205_PKB98888.1, R_irregularis_A1_GCA001593125_PKC58474.1, R_irregularis_A1_GCA001593125_PKC68425.1, R_irregularis_A1_GCA001593125_PKC65811.1, R_irregularis_A1_GCA001593125_PKC56686.1, R_irregularis_A1_GCA001593125_PKC70333.1, R_irregularis_A1_GCA001593125_PKC65110.1, R_irregularis_A5_GCA001593205_PKB95399.1, R_irregularis_A1_GCA0…
OG0000000	N0	n52	0.5	Non-Terminal	R_irregularis_A1_GCA001593125_PKC64151.1, R_irregularis_A1_GCA001593125_PKC65591.1, R_irregularis_A4_GCA001593145_PKY48323.1, R_irregularis_C2_GCA001593155_PKK69682.1, R_irregularis_A1_GCA001593125_PKC68008.1, R_irregularis_A1_GCA001593125_PKC60384.1	R_irregularis_A1_GCA001593125_PKC68374.1, R_irregularis_C2_GCA001593155_PKK73749.1, R_irregularis_C2_GCA001593155_PKK62537.1
OG0000000	N0	n53	0.25	Non-Terminal	R_irregularis_A1_GCA001593125_PKC64151.1	R_irregularis_A1_GCA001593125_PKC65591.1, R_irregularis_A4_GCA001593145_PKY48323.1, R_irregularis_C2_GCA001593155_PKK69682.1, R_irregularis_A1_GCA001593125_PKC68008.1, R_irregularis_A1_GCA001593125_PKC60384.1
OG0000000	N0	n54	0.25	Non-Terminal	R_irregularis_A1_GCA001593125_PKC65591.1, R_irregularis_A4_GCA001593145_PKY48323.1	R_irregularis_C2_GCA001593155_PKK69682.1, R_irregularis_A1_GCA001593125_PKC68008.1, R_irregularis_A1_GCA001593125_PKC60384.1
OG0000000	R_irregularis_A1_GCA001593125	n57	1.0	Terminal	R_irregularis_A1_GCA001593125_PKC68008.1	R_irregularis_A1_GCA001593125_PKC60384.1
OG0000000	R_irregularis_C2_GCA001593155	n59	1.0	Terminal	R_irregularis_C2_GCA001593155_PKK73749.1	R_irregularis_C2_GCA001593155_PKK62537.1
OG0000000	N0	n61	0.5	Non-Terminal	R_irregularis_A5_GCA001593205_PKB98888.1, R_irregularis_A1_GCA001593125_PKC58474.1, R_irregularis_A1_GCA001593125_PKC68425.1, R_irregularis_A1_GCA001593125_PKC65811.1, R_irregularis_A1_GCA001593125_PKC56686.1, R_irregularis_A1_GCA001593125_PKC70333.1, R_irregularis_A1_GCA001593125_PKC65110.1, R_irregularis_A5_GCA001593205_PKB95399.1, R_irregularis_A1_GCA001593125_PKC64394.1, R_irregularis_A1_GCA0…	R_irregularis_A1_GCA001593125_PKC75323.1, R_irregularis_A1_GCA001593125_PKC58177.1, R_irregularis_A1_GCA001593125_PKC57065.1, R_irregularis_A1_GCA001593125_PKC63903.1, R_irregularis_A5_GCA001593205_PKB93497.1, R_irregularis_A1_GCA001593125_PKC51126.1, R_irregularis_A1_GCA001593125_PKC57574.1, R_irregularis_A1_GCA001593125_PKC51305.1, R_irregularis_A4_GCA001593145_PKY63178.1, R_irregularis_A4_GCA0…
OG0000000	N2	n62	1.0	Non-Terminal	R_irregularis_A5_GCA001593205_PKB98888.1, R_irregularis_A1_GCA001593125_PKC58474.1, R_irregularis_A1_GCA001593125_PKC68425.1, R_irregularis_A1_GCA001593125_PKC65811.1, R_irregularis_A1_GCA001593125_PKC56686.1, R_irregularis_A1_GCA001593125_PKC70333.1, R_irregularis_A1_GCA001593125_PKC65110.1, R_irregularis_A5_GCA001593205_PKB95399.1, R_irregularis_A1_GCA001593125_PKC64394.1, R_irregularis_A1_GCA0…	R_irregularis_A5_GCA001593205_PKC07287.1, R_irregularis_A1_GCA001593125_PKC63192.1, R_irregularis_A1_GCA001593125_PKC54595.1, R_irregularis_A1_GCA001593125_PKC61062.1, R_irregularis_A1_GCA001593125_PKC54346.1, R_irregularis_A1_GCA001593125_PKC56687.1, R_irregularis_A1_GCA001593125_PKC57739.1, R_irregularis_A1_GCA001593125_PKC61443.1, R_irregularis_A1_GCA001593125_PKC59981.1, R_irregularis_A1_GCA0…
OG0000000	N2	n63	0.5	Non-Terminal	R_irregularis_A5_GCA001593205_PKB98888.1, R_irregularis_A1_GCA001593125_PKC58474.1, R_irregularis_A1_GCA001593125_PKC68425.1, R_irregularis_A1_GCA001593125_PKC65811.1, R_irregularis_A1_GCA001593125_PKC56686.1, R_irregularis_A1_GCA001593125_PKC70333.1, R_irregularis_A1_GCA001593125_PKC65110.1, R_irregularis_A5_GCA001593205_PKB95399.1, R_irregularis_A1_GCA001593125_PKC64394.1, R_irregularis_A1_GCA0…	R_irregularis_A1_GCA001593125_PKC57203.1, R_irregularis_A1_GCA001593125_PKC68212.1, R_irregularis_A1_GCA001593125_PKC59433.1, R_irregularis_A1_GCA001593125_PKC56751.1, R_irregularis_A1_GCA001593125_PKC52334.1, R_irregularis_A1_GCA001593125_PKC55702.1
OG0000000	N2	n64	0.5	Non-Terminal	R_irregularis_A5_GCA001593205_PKB98888.1, R_irregularis_A1_GCA001593125_PKC58474.1, R_irregularis_A1_GCA001593125_PKC68425.1, R_irregularis_A1_GCA001593125_PKC65811.1, R_irregularis_A1_GCA001593125_PKC56686.1, R_irregularis_A1_GCA001593125_PKC70333.1, R_irregularis_A1_GCA001593125_PKC65110.1, R_irregularis_A5_GCA001593205_PKB95399.1, R_irregularis_A1_GCA001593125_PKC64394.1, R_irregularis_A1_GCA0…	R_irregularis_A1_GCA001593125_PKC73953.1
OG0000000	N2	n65	1.0	Non-Terminal	R_irregularis_A5_GCA001593205_PKB98888.1, R_irregularis_A1_GCA001593125_PKC58474.1, R_irregularis_A1_GCA001593125_PKC68425.1, R_irregularis_A1_GCA001593125_PKC65811.1, R_irregularis_A1_GCA001593125_PKC56686.1, R_irregularis_A1_GCA001593125_PKC70333.1, R_irregularis_A1_GCA001593125_PKC65110.1, R_irregularis_A5_GCA001593205_PKB95399.1, R_irregularis_A1_GCA001593125_PKC64394.1, R_irregularis_A1_GCA0…	R_irregularis_A5_GCA001593205_PKC03890.1, R_irregularis_A1_GCA001593125_PKC57487.1, R_irregularis_A1_GCA001593125_PKC75929.1, R_irregularis_A1_GCA001593125_PKC64573.1, R_irregularis_A1_GCA001593125_PKC71348.1, R_irregularis_A1_GCA001593125_PKC64118.1, R_irregularis_A1_GCA001593125_PKC59937.1, R_irregularis_A1_GCA001593125_PKC50526.1, R_irregularis_A1_GCA001593125_PKC50208.1
OG0000000	N2	n66	1.0	Non-Terminal	R_irregularis_A5_GCA001593205_PKB98888.1, R_irregularis_A1_GCA001593125_PKC58474.1, R_irregularis_A1_GCA001593125_PKC68425.1, R_irregularis_A1_GCA001593125_PKC65811.1, R_irregularis_A1_GCA001593125_PKC56686.1, R_irregularis_A1_GCA001593125_PKC70333.1, R_irregularis_A1_GCA001593125_PKC65110.1	R_irregularis_A5_GCA001593205_PKB95399.1, R_irregularis_A1_GCA001593125_PKC64394.1, R_irregularis_A1_GCA001593125_PKC70392.1, R_irregularis_A1_GCA001593125_PKC62269.1, R_irregularis_A1_GCA001593125_PKC59752.1, R_irregularis_A1_GCA001593125_PKC55582.1, R_irregularis_A1_GCA001593125_PKC51179.1, R_irregularis_A1_GCA001593125_PKC56815.1, R_irregularis_A1_GCA001593125_PKC70754.1, R_irregularis_A1_GCA0…
OG0000000	R_irregularis_A1_GCA001593125	n68	1.0	Terminal	R_irregularis_A1_GCA001593125_PKC58474.1	R_irregularis_A1_GCA001593125_PKC68425.1, R_irregularis_A1_GCA001593125_PKC65811.1, R_irregularis_A1_GCA001593125_PKC56686.1, R_irregularis_A1_GCA001593125_PKC70333.1, R_irregularis_A1_GCA001593125_PKC65110.1
OG0000000	R_irregularis_A1_GCA001593125	n69	1.0	Terminal	R_irregularis_A1_GCA001593125_PKC68425.1	R_irregularis_A1_GCA001593125_PKC65811.1, R_irregularis_A1_GCA001593125_PKC56686.1, R_irregularis_A1_GCA001593125_PKC70333.1, R_irregularis_A1_GCA001593125_PKC65110.1
OG0000000	R_irregularis_A1_GCA001593125	n70	1.0	Terminal	R_irregularis_A1_GCA001593125_PKC65811.1	R_irregularis_A1_GCA001593125_PKC56686.1, R_irregularis_A1_GCA001593125_PKC70333.1, R_irregularis_A1_GCA001593125_PKC65110.1
OG0000000	R_irregularis_A1_GCA001593125	n71	1.0	Terminal	R_irregularis_A1_GCA001593125_PKC56686.1	R_irregularis_A1_GCA001593125_PKC70333.1, R_irregularis_A1_GCA001593125_PKC65110.1
OG0000000	R_irregularis_A1_GCA001593125	n72	1.0	Terminal	R_irregularis_A1_GCA001593125_PKC70333.1	R_irregularis_A1_GCA001593125_PKC65110.1
OG0000000	R_irregularis_A1_GCA001593125	n74	1.0	Terminal	R_irregularis_A1_GCA001593125_PKC64394.1, R_irregularis_A1_GCA001593125_PKC70392.1, R_irregularis_A1_GCA001593125_PKC62269.1, R_irregularis_A1_GCA001593125_PKC59752.1, R_irregularis_A1_GCA001593125_PKC55582.1, R_irregularis_A1_GCA001593125_PKC51179.1, R_irregularis_A1_GCA001593125_PKC56815.1	R_irregularis_A1_GCA001593125_PKC70754.1, R_irregularis_A1_GCA001593125_PKC62268.1, R_irregularis_A1_GCA001593125_PKC53918.1, R_irregularis_A1_GCA001593125_PKC68278.1
OG0000000	R_irregularis_A1_GCA001593125	n75	1.0	Terminal	R_irregularis_A1_GCA001593125_PKC64394.1, R_irregularis_A1_GCA001593125_PKC70392.1, R_irregularis_A1_GCA001593125_PKC62269.1	R_irregularis_A1_GCA001593125_PKC59752.1, R_irregularis_A1_GCA001593125_PKC55582.1, R_irregularis_A1_GCA001593125_PKC51179.1, R_irregularis_A1_GCA001593125_PKC56815.1
OG0000000	R_irregularis_A1_GCA001593125	n76	1.0	Terminal	R_irregularis_A1_GCA001593125_PKC64394.1, R_irregularis_A1_GCA001593125_PKC70392.1	R_irregularis_A1_GCA001593125_PKC62269.1
OG0000000	R_irregularis_A1_GCA001593125	n77	1.0	Terminal	R_irregularis_A1_GCA001593125_PKC64394.1	R_irregularis_A1_GCA001593125_PKC70392.1
OG0000000	R_irregularis_A1_GCA001593125	n78	1.0	Terminal	R_irregularis_A1_GCA001593125_PKC59752.1	R_irregularis_A1_GCA001593125_PKC55582.1, R_irregularis_A1_GCA001593125_PKC51179.1, R_irregularis_A1_GCA001593125_PKC56815.1
OG0000000	R_irregularis_A1_GCA001593125	n79	1.0	Terminal	R_irregularis_A1_GCA001593125_PKC55582.1	R_irregularis_A1_GCA001593125_PKC51179.1, R_irregularis_A1_GCA001593125_PKC56815.1
OG0000000	R_irregularis_A1_GCA001593125	n80	1.0	Terminal	R_irregularis_A1_GCA001593125_PKC51179.1	R_irregularis_A1_GCA001593125_PKC56815.1
OG0000000	R_irregularis_A1_GCA001593125	n81	1.0	Terminal	R_irregularis_A1_GCA001593125_PKC70754.1, R_irregularis_A1_GCA001593125_PKC62268.1	R_irregularis_A1_GCA001593125_PKC53918.1, R_irregularis_A1_GCA001593125_PKC68278.1
OG0000000	R_irregularis_A1_GCA001593125	n82	1.0	Terminal	R_irregularis_A1_GCA001593125_PKC70754.1	R_irregularis_A1_GCA001593125_PKC62268.1
OG0000000	R_irregularis_A1_GCA001593125	n83	1.0	Terminal	R_irregularis_A1_GCA001593125_PKC53918.1	R_irregularis_A1_GCA001593125_PKC68278.1
OG0000000	R_irregularis_A1_GCA001593125	n85	1.0	Terminal	R_irregularis_A1_GCA001593125_PKC57487.1, R_irregularis_A1_GCA001593125_PKC75929.1, R_irregularis_A1_GCA001593125_PKC64573.1	R_irregularis_A1_GCA001593125_PKC71348.1, R_irregularis_A1_GCA001593125_PKC64118.1, R_irregularis_A1_GCA001593125_PKC59937.1, R_irregularis_A1_GCA001593125_PKC50526.1, R_irregularis_A1_GCA001593125_PKC50208.1
OG0000000	R_irregularis_A1_GCA001593125	n86	1.0	Terminal	R_irregularis_A1_GCA001593125_PKC57487.1	R_irregularis_A1_GCA001593125_PKC75929.1, R_irregularis_A1_GCA001593125_PKC64573.1
OG0000000	R_irregularis_A1_GCA001593125	n87	1.0	Terminal	R_irregularis_A1_GCA001593125_PKC75929.1	R_irregularis_A1_GCA001593125_PKC64573.1
OG0000000	R_irregularis_A1_GCA001593125	n88	1.0	Terminal	R_irregularis_A1_GCA001593125_PKC71348.1	R_irregularis_A1_GCA001593125_PKC64118.1, R_irregularis_A1_GCA001593125_PKC59937.1, R_irregularis_A1_GCA001593125_PKC50526.1, R_irregularis_A1_GCA001593125_PKC50208.1
OG0000000	R_irregularis_A1_GCA001593125	n89	1.0	Terminal	R_irregularis_A1_GCA001593125_PKC64118.1, R_irregularis_A1_GCA001593125_PKC59937.1	R_irregularis_A1_GCA001593125_PKC50526.1, R_irregularis_A1_GCA001593125_PKC50208.1
OG0000000	R_irregularis_A1_GCA001593125	n90	1.0	Terminal	R_irregularis_A1_GCA001593125_PKC64118.1	R_irregularis_A1_GCA001593125_PKC59937.1
OG0000000	R_irregularis_A1_GCA001593125	n91	1.0	Terminal	R_irregularis_A1_GCA001593125_PKC50526.1	R_irregularis_A1_GCA001593125_PKC50208.1
OG0000000	R_irregularis_A1_GCA001593125	n92	1.0	Terminal	R_irregularis_A1_GCA001593125_PKC57203.1, R_irregularis_A1_GCA001593125_PKC68212.1, R_irregularis_A1_GCA001593125_PKC59433.1, R_irregularis_A1_GCA001593125_PKC56751.1	R_irregularis_A1_GCA001593125_PKC52334.1, R_irregularis_A1_GCA001593125_PKC55702.1
OG0000000	R_irregularis_A1_GCA001593125	n93	1.0	Terminal	R_irregularis_A1_GCA001593125_PKC57203.1, R_irregularis_A1_GCA001593125_PKC68212.1	R_irregularis_A1_GCA001593125_PKC59433.1, R_irregularis_A1_GCA001593125_PKC56751.1
OG0000000	R_irregularis_A1_GCA001593125	n94	1.0	Terminal	R_irregularis_A1_GCA001593125_PKC57203.1	R_irregularis_A1_GCA001593125_PKC68212.1
OG0000000	R_irregularis_A1_GCA001593125	n95	1.0	Terminal	R_irregularis_A1_GCA001593125_PKC59433.1	R_irregularis_A1_GCA001593125_PKC56751.1
OG0000000	R_irregularis_A1_GCA001593125	n96	1.0	Terminal	R_irregularis_A1_GCA001593125_PKC52334.1	R_irregularis_A1_GCA001593125_PKC55702.1
OG0000000	R_irregularis_A1_GCA001593125	n98	1.0	Terminal	R_irregularis_A1_GCA001593125_PKC63192.1, R_irregularis_A1_GCA001593125_PKC54595.1, R_irregularis_A1_GCA001593125_PKC61062.1, R_irregularis_A1_GCA001593125_PKC54346.1, R_irregularis_A1_GCA001593125_PKC56687.1, R_irregularis_A1_GCA001593125_PKC57739.1, R_irregularis_A1_GCA001593125_PKC61443.1, R_irregularis_A1_GCA001593125_PKC59981.1, R_irregularis_A1_GCA001593125_PKC54561.1, R_irregularis_A1_GCA0…	R_irregularis_A1_GCA001593125_PKC64578.1, R_irregularis_A1_GCA001593125_PKC55301.1, R_irregularis_A1_GCA001593125_PKC58669.1, R_irregularis_A1_GCA001593125_PKC67365.1, R_irregularis_A1_GCA001593125_PKC55768.1, R_irregularis_A1_GCA001593125_PKC60307.1
OG0000000	R_irregularis_A1_GCA001593125	n99	1.0	Terminal	R_irregularis_A1_GCA001593125_PKC63192.1, R_irregularis_A1_GCA001593125_PKC54595.1	R_irregularis_A1_GCA001593125_PKC61062.1, R_irregularis_A1_GCA001593125_PKC54346.1, R_irregularis_A1_GCA001593125_PKC56687.1, R_irregularis_A1_GCA001593125_PKC57739.1, R_irregularis_A1_GCA001593125_PKC61443.1, R_irregularis_A1_GCA001593125_PKC59981.1, R_irregularis_A1_GCA001593125_PKC54561.1, R_irregularis_A1_GCA001593125_PKC56090.1
OG0000000	R_irregularis_A1_GCA001593125	n100	1.0	Terminal	R_irregularis_A1_GCA001593125_PKC63192.1	R_irregularis_A1_GCA001593125_PKC54595.1
OG0000000	R_irregularis_A1_GCA001593125	n101	1.0	Terminal	R_irregularis_A1_GCA001593125_PKC61062.1, R_irregularis_A1_GCA001593125_PKC54346.1, R_irregularis_A1_GCA001593125_PKC56687.1, R_irregularis_A1_GCA001593125_PKC57739.1, R_irregularis_A1_GCA001593125_PKC61443.1, R_irregularis_A1_GCA001593125_PKC59981.1	R_irregularis_A1_GCA001593125_PKC54561.1, R_irregularis_A1_GCA001593125_PKC56090.1
OG0000000	R_irregularis_A1_GCA001593125	n102	1.0	Terminal	R_irregularis_A1_GCA001593125_PKC61062.1	R_irregularis_A1_GCA001593125_PKC54346.1, R_irregularis_A1_GCA001593125_PKC56687.1, R_irregularis_A1_GCA001593125_PKC57739.1, R_irregularis_A1_GCA001593125_PKC61443.1, R_irregularis_A1_GCA001593125_PKC59981.1
OG0000000	R_irregularis_A1_GCA001593125	n103	1.0	Terminal	R_irregularis_A1_GCA001593125_PKC54346.1, R_irregularis_A1_GCA001593125_PKC56687.1, R_irregularis_A1_GCA001593125_PKC57739.1, R_irregularis_A1_GCA001593125_PKC61443.1	R_irregularis_A1_GCA001593125_PKC59981.1
OG0000000	R_irregularis_A1_GCA001593125	n104	1.0	Terminal	R_irregularis_A1_GCA001593125_PKC54346.1	R_irregularis_A1_GCA001593125_PKC56687.1, R_irregularis_A1_GCA001593125_PKC57739.1, R_irregularis_A1_GCA001593125_PKC61443.1
OG0000000	R_irregularis_A1_GCA001593125	n105	1.0	Terminal	R_irregularis_A1_GCA001593125_PKC56687.1	R_irregularis_A1_GCA001593125_PKC57739.1, R_irregularis_A1_GCA001593125_PKC61443.1
OG0000000	R_irregularis_A1_GCA001593125	n106	1.0	Terminal	R_irregularis_A1_GCA001593125_PKC57739.1	R_irregularis_A1_GCA001593125_PKC61443.1
OG0000000	R_irregularis_A1_GCA001593125	n107	1.0	Terminal	R_irregularis_A1_GCA001593125_PKC54561.1	R_irregularis_A1_GCA001593125_PKC56090.1
OG0000000	R_irregularis_A1_GCA001593125	n108	1.0	Terminal	R_irregularis_A1_GCA001593125_PKC64578.1, R_irregularis_A1_GCA001593125_PKC55301.1, R_irregularis_A1_GCA001593125_PKC58669.1, R_irregularis_A1_GCA001593125_PKC67365.1	R_irregularis_A1_GCA001593125_PKC55768.1, R_irregularis_A1_GCA001593125_PKC60307.1
OG0000000	R_irregularis_A1_GCA001593125	n109	1.0	Terminal	R_irregularis_A1_GCA001593125_PKC64578.1, R_irregularis_A1_GCA001593125_PKC55301.1	R_irregularis_A1_GCA001593125_PKC58669.1, R_irregularis_A1_GCA001593125_PKC67365.1
OG0000000	R_irregularis_A1_GCA001593125	n110	1.0	Terminal	R_irregularis_A1_GCA001593125_PKC64578.1	R_irregularis_A1_GCA001593125_PKC55301.1
OG0000000	R_irregularis_A1_GCA001593125	n111	1.0	Terminal	R_irregularis_A1_GCA001593125_PKC58669.1	R_irregularis_A1_GCA001593125_PKC67365.1
OG0000000	R_irregularis_A1_GCA001593125	n112	1.0	Terminal	R_irregularis_A1_GCA001593125_PKC55768.1	R_irregularis_A1_GCA001593125_PKC60307.1
OG0000000	N0	n113	0.25	Non-Terminal	R_irregularis_A1_GCA001593125_PKC75323.1, R_irregularis_A1_GCA001593125_PKC58177.1	R_irregularis_A1_GCA001593125_PKC57065.1, R_irregularis_A1_GCA001593125_PKC63903.1, R_irregularis_A5_GCA001593205_PKB93497.1, R_irregularis_A1_GCA001593125_PKC51126.1, R_irregularis_A1_GCA001593125_PKC57574.1, R_irregularis_A1_GCA001593125_PKC51305.1, R_irregularis_A4_GCA001593145_PKY63178.1, R_irregularis_A4_GCA001593145_PKY38481.1, R_irregularis_A5_GCA001593205_PKB98402.1, R_irregularis_A4_GCA0…
OG0000000	R_irregularis_A1_GCA001593125	n114	1.0	Terminal	R_irregularis_A1_GCA001593125_PKC75323.1	R_irregularis_A1_GCA001593125_PKC58177.1
OG0000000	N0	n115	0.25	Non-Terminal	R_irregularis_A1_GCA001593125_PKC57065.1, R_irregularis_A1_GCA001593125_PKC63903.1	R_irregularis_A5_GCA001593205_PKB93497.1, R_irregularis_A1_GCA001593125_PKC51126.1, R_irregularis_A1_GCA001593125_PKC57574.1, R_irregularis_A1_GCA001593125_PKC51305.1, R_irregularis_A4_GCA001593145_PKY63178.1, R_irregularis_A4_GCA001593145_PKY38481.1, R_irregularis_A5_GCA001593205_PKB98402.1, R_irregularis_A4_GCA001593145_PKY63582.1, R_irregularis_A4_GCA001593145_PKY52337.1, R_irregularis_A5_GCA0…
OG0000000	R_irregularis_A1_GCA001593125	n116	1.0	Terminal	R_irregularis_A1_GCA001593125_PKC57065.1	R_irregularis_A1_GCA001593125_PKC63903.1
OG0000000	N0	n117	0.5	Non-Terminal	R_irregularis_A5_GCA001593205_PKB93497.1, R_irregularis_A1_GCA001593125_PKC51126.1, R_irregularis_A1_GCA001593125_PKC57574.1	R_irregularis_A1_GCA001593125_PKC51305.1, R_irregularis_A4_GCA001593145_PKY63178.1, R_irregularis_A4_GCA001593145_PKY38481.1, R_irregularis_A5_GCA001593205_PKB98402.1, R_irregularis_A4_GCA001593145_PKY63582.1, R_irregularis_A4_GCA001593145_PKY52337.1, R_irregularis_A5_GCA001593205_PKB93505.1, R_irregularis_A4_GCA001593145_PKY60297.1, R_irregularis_A4_GCA001593145_PKY57864.1, R_irregularis_A4_GCA0…
OG0000000	R_irregularis_A1_GCA001593125	n119	1.0	Terminal	R_irregularis_A1_GCA001593125_PKC51126.1	R_irregularis_A1_GCA001593125_PKC57574.1
OG0000000	N0	n121	0.5	Non-Terminal	R_irregularis_A4_GCA001593145_PKY63178.1, R_irregularis_A4_GCA001593145_PKY38481.1, R_irregularis_A5_GCA001593205_PKB98402.1, R_irregularis_A4_GCA001593145_PKY63582.1, R_irregularis_A4_GCA001593145_PKY52337.1, R_irregularis_A5_GCA001593205_PKB93505.1, R_irregularis_A4_GCA001593145_PKY60297.1	R_irregularis_A4_GCA001593145_PKY57864.1, R_irregularis_A4_GCA001593145_PKY58475.1, R_irregularis_A5_GCA001593205_PKB92978.1, R_irregularis_A5_GCA001593205_PKB95791.1
OG0000000	N0	n122	0.25	Non-Terminal	R_irregularis_A4_GCA001593145_PKY63178.1	R_irregularis_A4_GCA001593145_PKY38481.1, R_irregularis_A5_GCA001593205_PKB98402.1, R_irregularis_A4_GCA001593145_PKY63582.1, R_irregularis_A4_GCA001593145_PKY52337.1, R_irregularis_A5_GCA001593205_PKB93505.1, R_irregularis_A4_GCA001593145_PKY60297.1
OG0000000	N0	n123	0.25	Non-Terminal	R_irregularis_A4_GCA001593145_PKY38481.1, R_irregularis_A5_GCA001593205_PKB98402.1, R_irregularis_A4_GCA001593145_PKY63582.1, R_irregularis_A4_GCA001593145_PKY52337.1, R_irregularis_A5_GCA001593205_PKB93505.1	R_irregularis_A4_GCA001593145_PKY60297.1
OG0000000	N0	n124	0.5	Non-Terminal	R_irregularis_A4_GCA001593145_PKY38481.1, R_irregularis_A5_GCA001593205_PKB98402.1	R_irregularis_A4_GCA001593145_PKY63582.1, R_irregularis_A4_GCA001593145_PKY52337.1, R_irregularis_A5_GCA001593205_PKB93505.1
OG0000000	R_irregularis_A4_GCA001593145	n127	1.0	Terminal	R_irregularis_A4_GCA001593145_PKY63582.1	R_irregularis_A4_GCA001593145_PKY52337.1
OG0000000	R_irregularis_A4_GCA001593145	n129	1.0	Terminal	R_irregularis_A4_GCA001593145_PKY57864.1	R_irregularis_A4_GCA001593145_PKY58475.1
OG0000000	R_irregularis_A5_GCA001593205	n130	1.0	Terminal	R_irregularis_A5_GCA001593205_PKB92978.1	R_irregularis_A5_GCA001593205_PKB95791.1
OG0000001	N0	n0	0.75	Non-Terminal	R_irregularis_A1_GCA001593125_PKC59779.1, R_irregularis_A4_GCA001593145_PKY52014.1, R_irregularis_C2_GCA001593155_PKK70393.1	R_irregularis_A4_GCA001593145_PKY49594.1, R_irregularis_A1_GCA001593125_PKC59785.1, R_irregularis_C2_GCA001593155_PKK69033.1, R_irregularis_A1_GCA001593125_PKC62013.1, R_irregularis_A1_GCA001593125_PKC55136.1, R_irregularis_A1_GCA001593125_PKC63181.1, R_irregularis_A1_GCA001593125_PKC66067.1, R_irregularis_C2_GCA001593155_PKK66079.1, R_irregularis_A1_GCA001593125_PKC62067.1, R_irregularis_A1_GCA0…
OG0000001	N0	n4	0.25	Non-Terminal	R_irregularis_A1_GCA001593125_PKC59785.1	R_irregularis_C2_GCA001593155_PKK69033.1, R_irregularis_A1_GCA001593125_PKC62013.1, R_irregularis_A1_GCA001593125_PKC55136.1, R_irregularis_A1_GCA001593125_PKC63181.1, R_irregularis_A1_GCA001593125_PKC66067.1, R_irregularis_C2_GCA001593155_PKK66079.1, R_irregularis_A1_GCA001593125_PKC62067.1, R_irregularis_A1_GCA001593125_PKC57369.1, R_irregularis_C2_GCA001593155_PKK74039.1, R_irregularis_A1_GCA0…
OG0000001	N0	n5	0.5	Non-Terminal	R_irregularis_C2_GCA001593155_PKK69033.1, R_irregularis_A1_GCA001593125_PKC62013.1, R_irregularis_A1_GCA001593125_PKC55136.1, R_irregularis_A1_GCA001593125_PKC63181.1, R_irregularis_A1_GCA001593125_PKC66067.1	R_irregularis_C2_GCA001593155_PKK66079.1, R_irregularis_A1_GCA001593125_PKC62067.1, R_irregularis_A1_GCA001593125_PKC57369.1, R_irregularis_C2_GCA001593155_PKK74039.1, R_irregularis_A1_GCA001593125_PKC64169.1, R_irregularis_A1_GCA001593125_PKC50690.1, R_irregularis_A1_GCA001593125_PKC53243.1, R_irregularis_A1_GCA001593125_PKC58460.1, R_irregularis_A1_GCA001593125_PKC70515.1, R_irregularis_A1_GCA0…
OG0000001	R_irregularis_A1_GCA001593125	n7	1.0	Terminal	R_irregularis_A1_GCA001593125_PKC62013.1	R_irregularis_A1_GCA001593125_PKC55136.1, R_irregularis_A1_GCA001593125_PKC63181.1, R_irregularis_A1_GCA001593125_PKC66067.1
OG0000001	R_irregularis_A1_GCA001593125	n8	1.0	Terminal	R_irregularis_A1_GCA001593125_PKC55136.1	R_irregularis_A1_GCA001593125_PKC63181.1, R_irregularis_A1_GCA001593125_PKC66067.1
OG0000001	R_irregularis_A1_GCA001593125	n9	1.0	Terminal	R_irregularis_A1_GCA001593125_PKC63181.1	R_irregularis_A1_GCA001593125_PKC66067.1
OG0000001	N0	n10	0.5	Non-Terminal	R_irregularis_C2_GCA001593155_PKK66079.1, R_irregularis_A1_GCA001593125_PKC62067.1, R_irregularis_A1_GCA001593125_PKC57369.1, R_irregularis_C2_GCA001593155_PKK74039.1, R_irregularis_A1_GCA001593125_PKC64169.1	R_irregularis_A1_GCA001593125_PKC50690.1, R_irregularis_A1_GCA001593125_PKC53243.1, R_irregularis_A1_GCA001593125_PKC58460.1, R_irregularis_A1_GCA001593125_PKC70515.1, R_irregularis_A1_GCA001593125_PKC56448.1, R_irregularis_A1_GCA001593125_PKC64195.1, R_irregularis_A1_GCA001593125_PKC65870.1, R_irregularis_C2_GCA001593155_PKK77120.1, R_irregularis_A1_GCA001593125_PKC55271.1, R_irregularis_A1_GCA0…
OG0000001	N0	n11	0.25	Non-Terminal	R_irregularis_C2_GCA001593155_PKK66079.1, R_irregularis_A1_GCA001593125_PKC62067.1, R_irregularis_A1_GCA001593125_PKC57369.1, R_irregularis_C2_GCA001593155_PKK74039.1	R_irregularis_A1_GCA001593125_PKC64169.1
OG0000001	N0	n12	0.5	Non-Terminal	R_irregularis_C2_GCA001593155_PKK66079.1, R_irregularis_A1_GCA001593125_PKC62067.1	R_irregularis_A1_GCA001593125_PKC57369.1, R_irregularis_C2_GCA001593155_PKK74039.1
OG0000001	N0	n15	0.25	Non-Terminal	R_irregularis_A1_GCA001593125_PKC50690.1, R_irregularis_A1_GCA001593125_PKC53243.1, R_irregularis_A1_GCA001593125_PKC58460.1	R_irregularis_A1_GCA001593125_PKC70515.1, R_irregularis_A1_GCA001593125_PKC56448.1, R_irregularis_A1_GCA001593125_PKC64195.1, R_irregularis_A1_GCA001593125_PKC65870.1, R_irregularis_C2_GCA001593155_PKK77120.1, R_irregularis_A1_GCA001593125_PKC55271.1, R_irregularis_A1_GCA001593125_PKC65877.1, R_irregularis_A1_GCA001593125_PKC59232.1, R_irregularis_C2_GCA001593155_PKK61598.1, R_irregularis_C2_GCA0…
OG0000001	R_irregularis_A1_GCA001593125	n16	1.0	Terminal	R_irregularis_A1_GCA001593125_PKC50690.1	R_irregularis_A1_GCA001593125_PKC53243.1, R_irregularis_A1_GCA001593125_PKC58460.1
OG0000001	R_irregularis_A1_GCA001593125	n17	1.0	Terminal	R_irregularis_A1_GCA001593125_PKC53243.1	R_irregularis_A1_GCA001593125_PKC58460.1
OG0000001	N0	n18	0.25	Non-Terminal	R_irregularis_A1_GCA001593125_PKC70515.1, R_irregularis_A1_GCA001593125_PKC56448.1, R_irregularis_A1_GCA001593125_PKC64195.1, R_irregularis_A1_GCA001593125_PKC65870.1	R_irregularis_C2_GCA001593155_PKK77120.1, R_irregularis_A1_GCA001593125_PKC55271.1, R_irregularis_A1_GCA001593125_PKC65877.1, R_irregularis_A1_GCA001593125_PKC59232.1, R_irregularis_C2_GCA001593155_PKK61598.1, R_irregularis_C2_GCA001593155_PKK57632.1, R_irregularis_A1_GCA001593125_PKC59230.1, R_irregularis_A1_GCA001593125_PKC59231.1, R_irregularis_A1_GCA001593125_PKC59780.1, R_irregularis_C2_GCA0…
OG0000001	R_irregularis_A1_GCA001593125	n19	1.0	Terminal	R_irregularis_A1_GCA001593125_PKC70515.1, R_irregularis_A1_GCA001593125_PKC56448.1, R_irregularis_A1_GCA001593125_PKC64195.1	R_irregularis_A1_GCA001593125_PKC65870.1
OG0000001	R_irregularis_A1_GCA001593125	n20	1.0	Terminal	R_irregularis_A1_GCA001593125_PKC70515.1	R_irregularis_A1_GCA001593125_PKC56448.1, R_irregularis_A1_GCA001593125_PKC64195.1
OG0000001	R_irregularis_A1_GCA001593125	n21	1.0	Terminal	R_irregularis_A1_GCA001593125_PKC56448.1	R_irregularis_A1_GCA001593125_PKC64195.1
OG0000001	N0	n22	0.5	Non-Terminal	R_irregularis_C2_GCA001593155_PKK77120.1, R_irregularis_A1_GCA001593125_PKC55271.1, R_irregularis_A1_GCA001593125_PKC65877.1	R_irregularis_A1_GCA001593125_PKC59232.1, R_irregularis_C2_GCA001593155_PKK61598.1, R_irregularis_C2_GCA001593155_PKK57632.1, R_irregularis_A1_GCA001593125_PKC59230.1, R_irregularis_A1_GCA001593125_PKC59231.1, R_irregularis_A1_GCA001593125_PKC59780.1, R_irregularis_C2_GCA001593155_PKK71279.1, R_irregularis_C2_GCA001593155_PKK71587.1, R_irregularis_C2_GCA001593155_PKK61686.1, R_irregularis_A1_GCA0…
OG0000001	R_irregularis_A1_GCA001593125	n24	1.0	Terminal	R_irregularis_A1_GCA001593125_PKC55271.1	R_irregularis_A1_GCA001593125_PKC65877.1
OG0000001	N0	n25	0.5	Non-Terminal	R_irregularis_A1_GCA001593125_PKC59232.1, R_irregularis_C2_GCA001593155_PKK61598.1, R_irregularis_C2_GCA001593155_PKK57632.1, R_irregularis_A1_GCA001593125_PKC59230.1, R_irregularis_A1_GCA001593125_PKC59231.1, R_irregularis_A1_GCA001593125_PKC59780.1, R_irregularis_C2_GCA001593155_PKK71279.1, R_irregularis_C2_GCA001593155_PKK71587.1, R_irregularis_C2_GCA001593155_PKK61686.1, R_irregularis_A1_GCA0…	R_irregularis_A1_GCA001593125_PKC55272.1, R_irregularis_A1_GCA001593125_PKC54348.1, R_irregularis_A1_GCA001593125_PKC54159.1, R_irregularis_A1_GCA001593125_PKC54347.1, R_irregularis_A1_GCA001593125_PKC63902.1, R_irregularis_C2_GCA001593155_PKK75778.1, R_irregularis_A1_GCA001593125_PKC63891.1, R_irregularis_A1_GCA001593125_PKC70282.1, R_irregularis_C2_GCA001593155_PKK65548.1, R_irregularis_C2_GCA0…
OG0000001	N0	n26	0.5	Non-Terminal	R_irregularis_A1_GCA001593125_PKC59232.1, R_irregularis_C2_GCA001593155_PKK61598.1, R_irregularis_C2_GCA001593155_PKK57632.1, R_irregularis_A1_GCA001593125_PKC59230.1, R_irregularis_A1_GCA001593125_PKC59231.1, R_irregularis_A1_GCA001593125_PKC59780.1, R_irregularis_C2_GCA001593155_PKK71279.1, R_irregularis_C2_GCA001593155_PKK71587.1, R_irregularis_C2_GCA001593155_PKK61686.1, R_irregularis_A1_GCA0…	R_irregularis_C2_GCA001593155_PKK57619.1, R_irregularis_A1_GCA001593125_PKC50754.1, R_irregularis_A1_GCA001593125_PKC60447.1
OG0000001	N0	n27	0.5	Non-Terminal	R_irregularis_A1_GCA001593125_PKC59232.1, R_irregularis_C2_GCA001593155_PKK61598.1, R_irregularis_C2_GCA001593155_PKK57632.1, R_irregularis_A1_GCA001593125_PKC59230.1, R_irregularis_A1_GCA001593125_PKC59231.1, R_irregularis_A1_GCA001593125_PKC59780.1, R_irregularis_C2_GCA001593155_PKK71279.1, R_irregularis_C2_GCA001593155_PKK71587.1, R_irregularis_C2_GCA001593155_PKK61686.1, R_irregularis_A1_GCA0…	R_irregularis_C2_GCA001593155_PKK65739.1, R_irregularis_A1_GCA001593125_PKC57924.1, R_irregularis_A1_GCA001593125_PKC59304.1, R_irregularis_A1_GCA001593125_PKC68970.1, R_irregularis_A1_GCA001593125_PKC57291.1, R_irregularis_A1_GCA001593125_PKC60449.1, R_irregularis_A1_GCA001593125_PKC75132.1
OG0000001	N0	n28	0.25	Non-Terminal	R_irregularis_A1_GCA001593125_PKC59232.1, R_irregularis_C2_GCA001593155_PKK61598.1, R_irregularis_C2_GCA001593155_PKK57632.1, R_irregularis_A1_GCA001593125_PKC59230.1, R_irregularis_A1_GCA001593125_PKC59231.1, R_irregularis_A1_GCA001593125_PKC59780.1, R_irregularis_C2_GCA001593155_PKK71279.1, R_irregularis_C2_GCA001593155_PKK71587.1, R_irregularis_C2_GCA001593155_PKK61686.1, R_irregularis_A1_GCA0…	R_irregularis_C2_GCA001593155_PKK63177.1
OG0000001	N0	n29	0.5	Non-Terminal	R_irregularis_A1_GCA001593125_PKC59232.1, R_irregularis_C2_GCA001593155_PKK61598.1, R_irregularis_C2_GCA001593155_PKK57632.1, R_irregularis_A1_GCA001593125_PKC59230.1, R_irregularis_A1_GCA001593125_PKC59231.1, R_irregularis_A1_GCA001593125_PKC59780.1, R_irregularis_C2_GCA001593155_PKK71279.1, R_irregularis_C2_GCA001593155_PKK71587.1, R_irregularis_C2_GCA001593155_PKK61686.1, R_irregularis_A1_GCA0…	R_irregularis_A1_GCA001593125_PKC61768.1, R_irregularis_C2_GCA001593155_PKK68975.1
OG0000001	N0	n30	0.5	Non-Terminal	R_irregularis_A1_GCA001593125_PKC59232.1, R_irregularis_C2_GCA001593155_PKK61598.1, R_irregularis_C2_GCA001593155_PKK57632.1, R_irregularis_A1_GCA001593125_PKC59230.1, R_irregularis_A1_GCA001593125_PKC59231.1, R_irregularis_A1_GCA001593125_PKC59780.1, R_irregularis_C2_GCA001593155_PKK71279.1, R_irregularis_C2_GCA001593155_PKK71587.1, R_irregularis_C2_GCA001593155_PKK61686.1, R_irregularis_A1_GCA0…	R_irregularis_A1_GCA001593125_PKC59331.1, R_irregularis_C2_GCA001593155_PKK58244.1, R_irregularis_C2_GCA001593155_PKK76064.1, R_irregularis_A1_GCA001593125_PKC72801.1, R_irregularis_A1_GCA001593125_PKC65590.1
OG0000001	N0	n31	0.25	Non-Terminal	R_irregularis_A1_GCA001593125_PKC59232.1, R_irregularis_C2_GCA001593155_PKK61598.1, R_irregularis_C2_GCA001593155_PKK57632.1, R_irregularis_A1_GCA001593125_PKC59230.1, R_irregularis_A1_GCA001593125_PKC59231.1, R_irregularis_A1_GCA001593125_PKC59780.1, R_irregularis_C2_GCA001593155_PKK71279.1, R_irregularis_C2_GCA001593155_PKK71587.1, R_irregularis_C2_GCA001593155_PKK61686.1	R_irregularis_A1_GCA001593125_PKC59783.1
OG0000001	N0	n32	0.5	Non-Terminal	R_irregularis_A1_GCA001593125_PKC59232.1, R_irregularis_C2_GCA001593155_PKK61598.1, R_irregularis_C2_GCA001593155_PKK57632.1, R_irregularis_A1_GCA001593125_PKC59230.1, R_irregularis_A1_GCA001593125_PKC59231.1	R_irregularis_A1_GCA001593125_PKC59780.1, R_irregularis_C2_GCA001593155_PKK71279.1, R_irregularis_C2_GCA001593155_PKK71587.1, R_irregularis_C2_GCA001593155_PKK61686.1
OG0000001	N0	n33	0.25	Non-Terminal	R_irregularis_A1_GCA001593125_PKC59232.1, R_irregularis_C2_GCA001593155_PKK61598.1, R_irregularis_C2_GCA001593155_PKK57632.1, R_irregularis_A1_GCA001593125_PKC59230.1	R_irregularis_A1_GCA001593125_PKC59231.1
OG0000001	N0	n34	0.5	Non-Terminal	R_irregularis_A1_GCA001593125_PKC59232.1, R_irregularis_C2_GCA001593155_PKK61598.1	R_irregularis_C2_GCA001593155_PKK57632.1, R_irregularis_A1_GCA001593125_PKC59230.1
OG0000001	R_irregularis_C2_GCA001593155	n38	1.0	Terminal	R_irregularis_C2_GCA001593155_PKK71279.1, R_irregularis_C2_GCA001593155_PKK71587.1	R_irregularis_C2_GCA001593155_PKK61686.1
OG0000001	R_irregularis_C2_GCA001593155	n39	1.0	Terminal	R_irregularis_C2_GCA001593155_PKK71279.1	R_irregularis_C2_GCA001593155_PKK71587.1
OG0000001	N0	n40	0.5	Non-Terminal	R_irregularis_A1_GCA001593125_PKC59331.1, R_irregularis_C2_GCA001593155_PKK58244.1	R_irregularis_C2_GCA001593155_PKK76064.1, R_irregularis_A1_GCA001593125_PKC72801.1, R_irregularis_A1_GCA001593125_PKC65590.1
OG0000001	R_irregularis_A1_GCA001593125	n43	1.0	Terminal	R_irregularis_A1_GCA001593125_PKC72801.1	R_irregularis_A1_GCA001593125_PKC65590.1
OG0000001	R_irregularis_A1_GCA001593125	n46	1.0	Terminal	R_irregularis_A1_GCA001593125_PKC57924.1	R_irregularis_A1_GCA001593125_PKC59304.1, R_irregularis_A1_GCA001593125_PKC68970.1, R_irregularis_A1_GCA001593125_PKC57291.1, R_irregularis_A1_GCA001593125_PKC60449.1, R_irregularis_A1_GCA001593125_PKC75132.1
OG0000001	R_irregularis_A1_GCA001593125	n47	1.0	Terminal	R_irregularis_A1_GCA001593125_PKC59304.1	R_irregularis_A1_GCA001593125_PKC68970.1, R_irregularis_A1_GCA001593125_PKC57291.1, R_irregularis_A1_GCA001593125_PKC60449.1, R_irregularis_A1_GCA001593125_PKC75132.1
OG0000001	R_irregularis_A1_GCA001593125	n48	1.0	Terminal	R_irregularis_A1_GCA001593125_PKC68970.1, R_irregularis_A1_GCA001593125_PKC57291.1, R_irregularis_A1_GCA001593125_PKC60449.1	R_irregularis_A1_GCA001593125_PKC75132.1
OG0000001	R_irregularis_A1_GCA001593125	n49	1.0	Terminal	R_irregularis_A1_GCA001593125_PKC68970.1	R_irregularis_A1_GCA001593125_PKC57291.1, R_irregularis_A1_GCA001593125_PKC60449.1
OG0000001	R_irregularis_A1_GCA001593125	n50	1.0	Terminal	R_irregularis_A1_GCA001593125_PKC57291.1	R_irregularis_A1_GCA001593125_PKC60449.1
OG0000001	R_irregularis_A1_GCA001593125	n52	1.0	Terminal	R_irregularis_A1_GCA001593125_PKC50754.1	R_irregularis_A1_GCA001593125_PKC60447.1
OG0000001	N0	n53	0.25	Non-Terminal	R_irregularis_A1_GCA001593125_PKC55272.1, R_irregularis_A1_GCA001593125_PKC54348.1, R_irregularis_A1_GCA001593125_PKC54159.1, R_irregularis_A1_GCA001593125_PKC54347.1	R_irregularis_A1_GCA001593125_PKC63902.1, R_irregularis_C2_GCA001593155_PKK75778.1, R_irregularis_A1_GCA001593125_PKC63891.1, R_irregularis_A1_GCA001593125_PKC70282.1, R_irregularis_C2_GCA001593155_PKK65548.1, R_irregularis_C2_GCA001593155_PKK67820.1, R_irregularis_A1_GCA001593125_PKC63899.1, R_irregularis_C2_GCA001593155_PKK63568.1, R_irregularis_A1_GCA001593125_PKC63900.1, R_irregularis_A1_GCA0…
OG0000001	R_irregularis_A1_GCA001593125	n54	1.0	Terminal	R_irregularis_A1_GCA001593125_PKC55272.1, R_irregularis_A1_GCA001593125_PKC54348.1	R_irregularis_A1_GCA001593125_PKC54159.1, R_irregularis_A1_GCA001593125_PKC54347.1
OG0000001	R_irregularis_A1_GCA001593125	n55	1.0	Terminal	R_irregularis_A1_GCA001593125_PKC55272.1	R_irregularis_A1_GCA001593125_PKC54348.1
OG0000001	R_irregularis_A1_GCA001593125	n56	1.0	Terminal	R_irregularis_A1_GCA001593125_PKC54159.1	R_irregularis_A1_GCA001593125_PKC54347.1
OG0000001	N0	n57	0.5	Non-Terminal	R_irregularis_A1_GCA001593125_PKC63902.1, R_irregularis_C2_GCA001593155_PKK75778.1, R_irregularis_A1_GCA001593125_PKC63891.1, R_irregularis_A1_GCA001593125_PKC70282.1, R_irregularis_C2_GCA001593155_PKK65548.1, R_irregularis_C2_GCA001593155_PKK67820.1, R_irregularis_A1_GCA001593125_PKC63899.1	R_irregularis_C2_GCA001593155_PKK63568.1, R_irregularis_A1_GCA001593125_PKC63900.1, R_irregularis_A1_GCA001593125_PKC64280.1, R_irregularis_A5_GCA001593205_PKB95958.1, R_irregularis_C2_GCA001593155_PKK60504.1, R_irregularis_C2_GCA001593155_PKK61047.1, R_irregularis_A1_GCA001593125_PKC65437.1, R_irregularis_A1_GCA001593125_PKC59826.1, R_irregularis_C2_GCA001593155_PKK69919.1, R_irregularis_C2_GCA0…
OG0000001	N0	n58	0.25	Non-Terminal	R_irregularis_A1_GCA001593125_PKC63902.1	R_irregularis_C2_GCA001593155_PKK75778.1, R_irregularis_A1_GCA001593125_PKC63891.1, R_irregularis_A1_GCA001593125_PKC70282.1, R_irregularis_C2_GCA001593155_PKK65548.1, R_irregularis_C2_GCA001593155_PKK67820.1, R_irregularis_A1_GCA001593125_PKC63899.1
OG0000001	N0	n59	0.5	Non-Terminal	R_irregularis_C2_GCA001593155_PKK75778.1, R_irregularis_A1_GCA001593125_PKC63891.1, R_irregularis_A1_GCA001593125_PKC70282.1, R_irregularis_C2_GCA001593155_PKK65548.1	R_irregularis_C2_GCA001593155_PKK67820.1, R_irregularis_A1_GCA001593125_PKC63899.1
OG0000001	N0	n60	0.5	Non-Terminal	R_irregularis_C2_GCA001593155_PKK75778.1, R_irregularis_A1_GCA001593125_PKC63891.1	R_irregularis_A1_GCA001593125_PKC70282.1, R_irregularis_C2_GCA001593155_PKK65548.1
OG0000001	N0	n64	0.5	Non-Terminal	R_irregularis_C2_GCA001593155_PKK63568.1, R_irregularis_A1_GCA001593125_PKC63900.1, R_irregularis_A1_GCA001593125_PKC64280.1, R_irregularis_A5_GCA001593205_PKB95958.1, R_irregularis_C2_GCA001593155_PKK60504.1, R_irregularis_C2_GCA001593155_PKK61047.1, R_irregularis_A1_GCA001593125_PKC65437.1, R_irregularis_A1_GCA001593125_PKC59826.1, R_irregularis_C2_GCA001593155_PKK69919.1	R_irregularis_C2_GCA001593155_PKK64557.1, R_irregularis_C2_GCA001593155_PKK64562.1, R_irregularis_A1_GCA001593125_PKC72240.1, R_irregularis_A1_GCA001593125_PKC75792.1, R_irregularis_C2_GCA001593155_PKK64561.1, R_irregularis_C2_GCA001593155_PKK64559.1, R_irregularis_C2_GCA001593155_PKK70628.1, R_irregularis_A1_GCA001593125_PKC60712.1, R_irregularis_C2_GCA001593155_PKK74949.1, R_irregularis_C2_GCA0…
OG0000001	N0	n65	0.5	Non-Terminal	R_irregularis_C2_GCA001593155_PKK63568.1, R_irregularis_A1_GCA001593125_PKC63900.1, R_irregularis_A1_GCA001593125_PKC64280.1, R_irregularis_A5_GCA001593205_PKB95958.1, R_irregularis_C2_GCA001593155_PKK60504.1, R_irregularis_C2_GCA001593155_PKK61047.1	R_irregularis_A1_GCA001593125_PKC65437.1, R_irregularis_A1_GCA001593125_PKC59826.1, R_irregularis_C2_GCA001593155_PKK69919.1
OG0000001	N0	n66	0.5	Non-Terminal	R_irregularis_C2_GCA001593155_PKK63568.1, R_irregularis_A1_GCA001593125_PKC63900.1	R_irregularis_A1_GCA001593125_PKC64280.1, R_irregularis_A5_GCA001593205_PKB95958.1, R_irregularis_C2_GCA001593155_PKK60504.1, R_irregularis_C2_GCA001593155_PKK61047.1
OG0000001	R_irregularis_C2_GCA001593155	n70	1.0	Terminal	R_irregularis_C2_GCA001593155_PKK60504.1	R_irregularis_C2_GCA001593155_PKK61047.1
OG0000001	R_irregularis_A1_GCA001593125	n72	1.0	Terminal	R_irregularis_A1_GCA001593125_PKC65437.1	R_irregularis_A1_GCA001593125_PKC59826.1
OG0000001	N0	n73	0.25	Non-Terminal	R_irregularis_C2_GCA001593155_PKK64557.1	R_irregularis_C2_GCA001593155_PKK64562.1, R_irregularis_A1_GCA001593125_PKC72240.1, R_irregularis_A1_GCA001593125_PKC75792.1, R_irregularis_C2_GCA001593155_PKK64561.1, R_irregularis_C2_GCA001593155_PKK64559.1, R_irregularis_C2_GCA001593155_PKK70628.1, R_irregularis_A1_GCA001593125_PKC60712.1, R_irregularis_C2_GCA001593155_PKK74949.1, R_irregularis_C2_GCA001593155_PKK69153.1, R_irregularis_A1_GCA0…
OG0000001	N0	n74	0.5	Non-Terminal	R_irregularis_C2_GCA001593155_PKK64562.1, R_irregularis_A1_GCA001593125_PKC72240.1, R_irregularis_A1_GCA001593125_PKC75792.1, R_irregularis_C2_GCA001593155_PKK64561.1, R_irregularis_C2_GCA001593155_PKK64559.1, R_irregularis_C2_GCA001593155_PKK70628.1	R_irregularis_A1_GCA001593125_PKC60712.1, R_irregularis_C2_GCA001593155_PKK74949.1, R_irregularis_C2_GCA001593155_PKK69153.1, R_irregularis_A1_GCA001593125_PKC60760.1, R_irregularis_A1_GCA001593125_PKC60861.1, R_irregularis_C2_GCA001593155_PKK65635.1, R_irregularis_C2_GCA001593155_PKK79002.1, R_irregularis_A1_GCA001593125_PKC59493.1, R_irregularis_C2_GCA001593155_PKK65634.1, R_irregularis_A1_GCA0…
OG0000001	N0	n75	0.25	Non-Terminal	R_irregularis_C2_GCA001593155_PKK64562.1, R_irregularis_A1_GCA001593125_PKC72240.1, R_irregularis_A1_GCA001593125_PKC75792.1, R_irregularis_C2_GCA001593155_PKK64561.1, R_irregularis_C2_GCA001593155_PKK64559.1	R_irregularis_C2_GCA001593155_PKK70628.1
OG0000001	N0	n76	0.25	Non-Terminal	R_irregularis_C2_GCA001593155_PKK64562.1, R_irregularis_A1_GCA001593125_PKC72240.1, R_irregularis_A1_GCA001593125_PKC75792.1, R_irregularis_C2_GCA001593155_PKK64561.1	R_irregularis_C2_GCA001593155_PKK64559.1
OG0000001	N0	n77	0.5	Non-Terminal	R_irregularis_C2_GCA001593155_PKK64562.1, R_irregularis_A1_GCA001593125_PKC72240.1	R_irregularis_A1_GCA001593125_PKC75792.1, R_irregularis_C2_GCA001593155_PKK64561.1
OG0000001	N0	n80	0.5	Non-Terminal	R_irregularis_A1_GCA001593125_PKC60712.1, R_irregularis_C2_GCA001593155_PKK74949.1	R_irregularis_C2_GCA001593155_PKK69153.1, R_irregularis_A1_GCA001593125_PKC60760.1, R_irregularis_A1_GCA001593125_PKC60861.1, R_irregularis_C2_GCA001593155_PKK65635.1, R_irregularis_C2_GCA001593155_PKK79002.1, R_irregularis_A1_GCA001593125_PKC59493.1, R_irregularis_C2_GCA001593155_PKK65634.1, R_irregularis_A1_GCA001593125_PKC60863.1, R_irregularis_C2_GCA001593155_PKK65633.1, R_irregularis_A1_GCA0…
OG0000001	N0	n82	0.5	Non-Terminal	R_irregularis_C2_GCA001593155_PKK69153.1, R_irregularis_A1_GCA001593125_PKC60760.1	R_irregularis_A1_GCA001593125_PKC60861.1, R_irregularis_C2_GCA001593155_PKK65635.1, R_irregularis_C2_GCA001593155_PKK79002.1, R_irregularis_A1_GCA001593125_PKC59493.1, R_irregularis_C2_GCA001593155_PKK65634.1, R_irregularis_A1_GCA001593125_PKC60863.1, R_irregularis_C2_GCA001593155_PKK65633.1, R_irregularis_A1_GCA001593125_PKC60860.1, R_irregularis_A1_GCA001593125_PKC60864.1
OG0000001	N0	n84	0.5	Non-Terminal	R_irregularis_A1_GCA001593125_PKC60861.1, R_irregularis_C2_GCA001593155_PKK65635.1	R_irregularis_C2_GCA001593155_PKK79002.1, R_irregularis_A1_GCA001593125_PKC59493.1, R_irregularis_C2_GCA001593155_PKK65634.1, R_irregularis_A1_GCA001593125_PKC60863.1, R_irregularis_C2_GCA001593155_PKK65633.1, R_irregularis_A1_GCA001593125_PKC60860.1, R_irregularis_A1_GCA001593125_PKC60864.1
OG0000001	N0	n86	0.5	Non-Terminal	R_irregularis_C2_GCA001593155_PKK79002.1, R_irregularis_A1_GCA001593125_PKC59493.1	R_irregularis_C2_GCA001593155_PKK65634.1, R_irregularis_A1_GCA001593125_PKC60863.1, R_irregularis_C2_GCA001593155_PKK65633.1, R_irregularis_A1_GCA001593125_PKC60860.1, R_irregularis_A1_GCA001593125_PKC60864.1
OG0000001	N0	n88	0.5	Non-Terminal	R_irregularis_C2_GCA001593155_PKK65634.1, R_irregularis_A1_GCA001593125_PKC60863.1	R_irregularis_C2_GCA001593155_PKK65633.1, R_irregularis_A1_GCA001593125_PKC60860.1, R_irregularis_A1_GCA001593125_PKC60864.1
OG0000001	R_irregularis_A1_GCA001593125	n91	1.0	Terminal	R_irregularis_A1_GCA001593125_PKC60860.1	R_irregularis_A1_GCA001593125_PKC60864.1
OG0000002	N0	n0	1.0	Non-Terminal	R_irregularis_A4_GCA001593145_PKY55037.1, R_irregularis_A4_GCA001593145_PKY56565.1, R_irregularis_A5_GCA001593205_PKC16578.1, R_irregularis_A5_GCA001593205_PKB92504.1, R_irregularis_A5_GCA001593205_PKB94578.1, R_irregularis_A5_GCA001593205_PKB94663.1, R_irregularis_A5_GCA001593205_PKC00943.1, R_irregularis_A5_GCA001593205_PKC09213.1, R_irregularis_A5_GCA001593205_PKB93221.1, R_irregularis_A5_GCA0…	R_irregularis_A4_GCA001593145_PKY43035.1, R_irregularis_A5_GCA001593205_PKB99614.1, R_irregularis_A5_GCA001593205_PKB91992.1, R_irregularis_C2_GCA001593155_PKK69219.1, R_irregularis_A5_GCA001593205_PKB93589.1, R_irregularis_A5_GCA001593205_PKB97002.1, R_irregularis_A5_GCA001593205_PKB94257.1, R_irregularis_A5_GCA001593205_PKB99675.1, R_irregularis_A5_GCA001593205_PKC04557.1, R_irregularis_A5_GCA0…
OG0000002	R_irregularis_A4_GCA001593145	n3	1.0	Terminal	R_irregularis_A4_GCA001593145_PKY55037.1	R_irregularis_A4_GCA001593145_PKY56565.1
OG0000002	N0	n4	0.25	Non-Terminal	R_irregularis_A5_GCA001593205_PKC16578.1, R_irregularis_A5_GCA001593205_PKB92504.1, R_irregularis_A5_GCA001593205_PKB94578.1, R_irregularis_A5_GCA001593205_PKB94663.1, R_irregularis_A5_GCA001593205_PKC00943.1, R_irregularis_A5_GCA001593205_PKC09213.1, R_irregularis_A5_GCA001593205_PKB93221.1, R_irregularis_A5_GCA001593205_PKB98030.1, R_irregularis_A5_GCA001593205_PKC04556.1, R_irregularis_A5_GCA0…	R_irregularis_A5_GCA001593205_PKC01817.1, R_irregularis_A5_GCA001593205_PKC12124.1, R_irregularis_C2_GCA001593155_PKK59651.1
OG0000002	R_irregularis_A5_GCA001593205	n5	1.0	Terminal	R_irregularis_A5_GCA001593205_PKC16578.1, R_irregularis_A5_GCA001593205_PKB92504.1, R_irregularis_A5_GCA001593205_PKB94578.1, R_irregularis_A5_GCA001593205_PKB94663.1, R_irregularis_A5_GCA001593205_PKC00943.1, R_irregularis_A5_GCA001593205_PKC09213.1, R_irregularis_A5_GCA001593205_PKB93221.1, R_irregularis_A5_GCA001593205_PKB98030.1, R_irregularis_A5_GCA001593205_PKC04556.1, R_irregularis_A5_GCA0…	R_irregularis_A5_GCA001593205_PKB95623.1, R_irregularis_A5_GCA001593205_PKC01816.1, R_irregularis_A5_GCA001593205_PKB94154.1, R_irregularis_A5_GCA001593205_PKB92763.1, R_irregularis_A5_GCA001593205_PKB93123.1, R_irregularis_A5_GCA001593205_PKB97493.1
OG0000002	R_irregularis_A5_GCA001593205	n6	1.0	Terminal	R_irregularis_A5_GCA001593205_PKC16578.1, R_irregularis_A5_GCA001593205_PKB92504.1, R_irregularis_A5_GCA001593205_PKB94578.1, R_irregularis_A5_GCA001593205_PKB94663.1, R_irregularis_A5_GCA001593205_PKC00943.1, R_irregularis_A5_GCA001593205_PKC09213.1, R_irregularis_A5_GCA001593205_PKB93221.1	R_irregularis_A5_GCA001593205_PKB98030.1, R_irregularis_A5_GCA001593205_PKC04556.1, R_irregularis_A5_GCA001593205_PKB93788.1, R_irregularis_A5_GCA001593205_PKB99080.1
OG0000002	R_irregularis_A5_GCA001593205	n7	1.0	Terminal	R_irregularis_A5_GCA001593205_PKC16578.1, R_irregularis_A5_GCA001593205_PKB92504.1, R_irregularis_A5_GCA001593205_PKB94578.1, R_irregularis_A5_GCA001593205_PKB94663.1	R_irregularis_A5_GCA001593205_PKC00943.1, R_irregularis_A5_GCA001593205_PKC09213.1, R_irregularis_A5_GCA001593205_PKB93221.1
OG0000002	R_irregularis_A5_GCA001593205	n8	1.0	Terminal	R_irregularis_A5_GCA001593205_PKC16578.1, R_irregularis_A5_GCA001593205_PKB92504.1	R_irregularis_A5_GCA001593205_PKB94578.1, R_irregularis_A5_GCA001593205_PKB94663.1
OG0000002	R_irregularis_A5_GCA001593205	n9	1.0	Terminal	R_irregularis_A5_GCA001593205_PKC16578.1	R_irregularis_A5_GCA001593205_PKB92504.1
OG0000002	R_irregularis_A5_GCA001593205	n10	1.0	Terminal	R_irregularis_A5_GCA001593205_PKB94578.1	R_irregularis_A5_GCA001593205_PKB94663.1
OG0000002	R_irregularis_A5_GCA001593205	n11	1.0	Terminal	R_irregularis_A5_GCA001593205_PKC00943.1	R_irregularis_A5_GCA001593205_PKC09213.1, R_irregularis_A5_GCA001593205_PKB93221.1
OG0000002	R_irregularis_A5_GCA001593205	n12	1.0	Terminal	R_irregularis_A5_GCA001593205_PKC09213.1	R_irregularis_A5_GCA001593205_PKB93221.1
OG0000002	R_irregularis_A5_GCA001593205	n13	1.0	Terminal	R_irregularis_A5_GCA001593205_PKB98030.1, R_irregularis_A5_GCA001593205_PKC04556.1	R_irregularis_A5_GCA001593205_PKB93788.1, R_irregularis_A5_GCA001593205_PKB99080.1
OG0000002	R_irregularis_A5_GCA001593205	n14	1.0	Terminal	R_irregularis_A5_GCA001593205_PKB98030.1	R_irregularis_A5_GCA001593205_PKC04556.1
OG0000002	R_irregularis_A5_GCA001593205	n15	1.0	Terminal	R_irregularis_A5_GCA001593205_PKB93788.1	R_irregularis_A5_GCA001593205_PKB99080.1
OG0000002	R_irregularis_A5_GCA001593205	n16	1.0	Terminal	R_irregularis_A5_GCA001593205_PKB95623.1	R_irregularis_A5_GCA001593205_PKC01816.1, R_irregularis_A5_GCA001593205_PKB94154.1, R_irregularis_A5_GCA001593205_PKB92763.1, R_irregularis_A5_GCA001593205_PKB93123.1, R_irregularis_A5_GCA001593205_PKB97493.1
OG0000002	R_irregularis_A5_GCA001593205	n17	1.0	Terminal	R_irregularis_A5_GCA001593205_PKC01816.1, R_irregularis_A5_GCA001593205_PKB94154.1, R_irregularis_A5_GCA001593205_PKB92763.1, R_irregularis_A5_GCA001593205_PKB93123.1	R_irregularis_A5_GCA001593205_PKB97493.1
OG0000002	R_irregularis_A5_GCA001593205	n18	1.0	Terminal	R_irregularis_A5_GCA001593205_PKC01816.1	R_irregularis_A5_GCA001593205_PKB94154.1, R_irregularis_A5_GCA001593205_PKB92763.1, R_irregularis_A5_GCA001593205_PKB93123.1
OG0000002	R_irregularis_A5_GCA001593205	n19	1.0	Terminal	R_irregularis_A5_GCA001593205_PKB94154.1	R_irregularis_A5_GCA001593205_PKB92763.1, R_irregularis_A5_GCA001593205_PKB93123.1
OG0000002	R_irregularis_A5_GCA001593205	n20	1.0	Terminal	R_irregularis_A5_GCA001593205_PKB92763.1	R_irregularis_A5_GCA001593205_PKB93123.1
OG0000002	R_irregularis_A5_GCA001593205	n22	1.0	Terminal	R_irregularis_A5_GCA001593205_PKC01817.1	R_irregularis_A5_GCA001593205_PKC12124.1
OG0000002	N0	n23	0.75	Non-Terminal	R_irregularis_A4_GCA001593145_PKY43035.1, R_irregularis_A5_GCA001593205_PKB99614.1, R_irregularis_A5_GCA001593205_PKB91992.1, R_irregularis_C2_GCA001593155_PKK69219.1, R_irregularis_A5_GCA001593205_PKB93589.1, R_irregularis_A5_GCA001593205_PKB97002.1, R_irregularis_A5_GCA001593205_PKB94257.1, R_irregularis_A5_GCA001593205_PKB99675.1, R_irregularis_A5_GCA001593205_PKC04557.1, R_irregularis_A5_GCA0…	R_irregularis_A5_GCA001593205_PKB93220.1, R_irregularis_A5_GCA001593205_PKC17361.1, R_irregularis_A5_GCA001593205_PKC09214.1, R_irregularis_C2_GCA001593155_PKK59494.1, R_irregularis_A4_GCA001593145_PKY40319.1, R_irregularis_A5_GCA001593205_PKC00081.1, R_irregularis_A5_GCA001593205_PKB93890.1, R_irregularis_A5_GCA001593205_PKB97023.1, R_irregularis_A5_GCA001593205_PKC00944.1, R_irregularis_A5_GCA0…
OG0000002	N0	n24	0.25	Non-Terminal	R_irregularis_A4_GCA001593145_PKY43035.1, R_irregularis_A5_GCA001593205_PKB99614.1, R_irregularis_A5_GCA001593205_PKB91992.1, R_irregularis_C2_GCA001593155_PKK69219.1, R_irregularis_A5_GCA001593205_PKB93589.1, R_irregularis_A5_GCA001593205_PKB97002.1, R_irregularis_A5_GCA001593205_PKB94257.1, R_irregularis_A5_GCA001593205_PKB99675.1, R_irregularis_A5_GCA001593205_PKC04557.1, R_irregularis_A5_GCA0…	R_irregularis_A5_GCA001593205_PKB96025.1, R_irregularis_A5_GCA001593205_PKB95862.1
OG0000002	N0	n25	0.25	Non-Terminal	R_irregularis_A4_GCA001593145_PKY43035.1, R_irregularis_A5_GCA001593205_PKB99614.1, R_irregularis_A5_GCA001593205_PKB91992.1	R_irregularis_C2_GCA001593155_PKK69219.1, R_irregularis_A5_GCA001593205_PKB93589.1, R_irregularis_A5_GCA001593205_PKB97002.1, R_irregularis_A5_GCA001593205_PKB94257.1, R_irregularis_A5_GCA001593205_PKB99675.1, R_irregularis_A5_GCA001593205_PKC04557.1, R_irregularis_A5_GCA001593205_PKB94778.1, R_irregularis_A5_GCA001593205_PKB95060.1, R_irregularis_A5_GCA001593205_PKB93910.1, R_irregularis_A5_GCA0…
OG0000002	R_irregularis_A5_GCA001593205	n27	1.0	Terminal	R_irregularis_A5_GCA001593205_PKB99614.1	R_irregularis_A5_GCA001593205_PKB91992.1
OG0000002	R_irregularis_A5_GCA001593205	n29	1.0	Terminal	R_irregularis_A5_GCA001593205_PKB93589.1, R_irregularis_A5_GCA001593205_PKB97002.1, R_irregularis_A5_GCA001593205_PKB94257.1, R_irregularis_A5_GCA001593205_PKB99675.1, R_irregularis_A5_GCA001593205_PKC04557.1	R_irregularis_A5_GCA001593205_PKB94778.1, R_irregularis_A5_GCA001593205_PKB95060.1, R_irregularis_A5_GCA001593205_PKB93910.1, R_irregularis_A5_GCA001593205_PKB92847.1, R_irregularis_A5_GCA001593205_PKB94662.1
OG0000002	R_irregularis_A5_GCA001593205	n30	1.0	Terminal	R_irregularis_A5_GCA001593205_PKB93589.1, R_irregularis_A5_GCA001593205_PKB97002.1, R_irregularis_A5_GCA001593205_PKB94257.1, R_irregularis_A5_GCA001593205_PKB99675.1	R_irregularis_A5_GCA001593205_PKC04557.1
OG0000002	R_irregularis_A5_GCA001593205	n31	1.0	Terminal	R_irregularis_A5_GCA001593205_PKB93589.1	R_irregularis_A5_GCA001593205_PKB97002.1, R_irregularis_A5_GCA001593205_PKB94257.1, R_irregularis_A5_GCA001593205_PKB99675.1
OG0000002	R_irregularis_A5_GCA001593205	n32	1.0	Terminal	R_irregularis_A5_GCA001593205_PKB97002.1, R_irregularis_A5_GCA001593205_PKB94257.1	R_irregularis_A5_GCA001593205_PKB99675.1
OG0000002	R_irregularis_A5_GCA001593205	n33	1.0	Terminal	R_irregularis_A5_GCA001593205_PKB97002.1	R_irregularis_A5_GCA001593205_PKB94257.1
OG0000002	R_irregularis_A5_GCA001593205	n34	1.0	Terminal	R_irregularis_A5_GCA001593205_PKB94778.1, R_irregularis_A5_GCA001593205_PKB95060.1, R_irregularis_A5_GCA001593205_PKB93910.1	R_irregularis_A5_GCA001593205_PKB92847.1, R_irregularis_A5_GCA001593205_PKB94662.1
OG0000002	R_irregularis_A5_GCA001593205	n35	1.0	Terminal	R_irregularis_A5_GCA001593205_PKB94778.1, R_irregularis_A5_GCA001593205_PKB95060.1	R_irregularis_A5_GCA001593205_PKB93910.1
OG0000002	R_irregularis_A5_GCA001593205	n36	1.0	Terminal	R_irregularis_A5_GCA001593205_PKB94778.1	R_irregularis_A5_GCA001593205_PKB95060.1
OG0000002	R_irregularis_A5_GCA001593205	n37	1.0	Terminal	R_irregularis_A5_GCA001593205_PKB92847.1	R_irregularis_A5_GCA001593205_PKB94662.1
OG0000002	R_irregularis_A5_GCA001593205	n38	1.0	Terminal	R_irregularis_A5_GCA001593205_PKB96025.1	R_irregularis_A5_GCA001593205_PKB95862.1
OG0000002	N0	n39	0.25	Non-Terminal	R_irregularis_A5_GCA001593205_PKB93220.1, R_irregularis_A5_GCA001593205_PKC17361.1, R_irregularis_A5_GCA001593205_PKC09214.1	R_irregularis_C2_GCA001593155_PKK59494.1, R_irregularis_A4_GCA001593145_PKY40319.1, R_irregularis_A5_GCA001593205_PKC00081.1, R_irregularis_A5_GCA001593205_PKB93890.1, R_irregularis_A5_GCA001593205_PKB97023.1, R_irregularis_A5_GCA001593205_PKC00944.1, R_irregularis_A5_GCA001593205_PKB93667.1, R_irregularis_A5_GCA001593205_PKC08110.1, R_irregularis_A5_GCA001593205_PKB94030.1, R_irregularis_A5_GCA0…
OG0000002	R_irregularis_A5_GCA001593205	n40	1.0	Terminal	R_irregularis_A5_GCA001593205_PKB93220.1, R_irregularis_A5_GCA001593205_PKC17361.1	R_irregularis_A5_GCA001593205_PKC09214.1
OG0000002	R_irregularis_A5_GCA001593205	n41	1.0	Terminal	R_irregularis_A5_GCA001593205_PKB93220.1	R_irregularis_A5_GCA001593205_PKC17361.1
OG0000002	N0	n42	0.5	Non-Terminal	R_irregularis_C2_GCA001593155_PKK59494.1, R_irregularis_A4_GCA001593145_PKY40319.1, R_irregularis_A5_GCA001593205_PKC00081.1, R_irregularis_A5_GCA001593205_PKB93890.1	R_irregularis_A5_GCA001593205_PKB97023.1, R_irregularis_A5_GCA001593205_PKC00944.1, R_irregularis_A5_GCA001593205_PKB93667.1, R_irregularis_A5_GCA001593205_PKC08110.1, R_irregularis_A5_GCA001593205_PKB94030.1, R_irregularis_A5_GCA001593205_PKB98806.1, R_irregularis_A5_GCA001593205_PKB95059.1, R_irregularis_A5_GCA001593205_PKB94777.1, R_irregularis_A5_GCA001593205_PKB95954.1, R_irregularis_A5_GCA0…
OG0000002	R_irregularis_A5_GCA001593205	n45	1.0	Terminal	R_irregularis_A5_GCA001593205_PKC00081.1	R_irregularis_A5_GCA001593205_PKB93890.1
OG0000002	N0	n46	0.25	Non-Terminal	R_irregularis_A5_GCA001593205_PKB97023.1, R_irregularis_A5_GCA001593205_PKC00944.1, R_irregularis_A5_GCA001593205_PKB93667.1, R_irregularis_A5_GCA001593205_PKC08110.1, R_irregularis_A5_GCA001593205_PKB94030.1	R_irregularis_A5_GCA001593205_PKB98806.1, R_irregularis_A5_GCA001593205_PKB95059.1, R_irregularis_A5_GCA001593205_PKB94777.1, R_irregularis_A5_GCA001593205_PKB95954.1, R_irregularis_A5_GCA001593205_PKC11101.1, R_irregularis_A5_GCA001593205_PKC08182.1, R_irregularis_A5_GCA001593205_PKB98131.1, R_irregularis_A5_GCA001593205_PKB95259.1, R_irregularis_A1_GCA001593125_PKC63586.1, R_irregularis_A4_GCA0…
OG0000002	R_irregularis_A5_GCA001593205	n47	1.0	Terminal	R_irregularis_A5_GCA001593205_PKB97023.1, R_irregularis_A5_GCA001593205_PKC00944.1, R_irregularis_A5_GCA001593205_PKB93667.1, R_irregularis_A5_GCA001593205_PKC08110.1	R_irregularis_A5_GCA001593205_PKB94030.1
OG0000002	R_irregularis_A5_GCA001593205	n48	1.0	Terminal	R_irregularis_A5_GCA001593205_PKB97023.1, R_irregularis_A5_GCA001593205_PKC00944.1, R_irregularis_A5_GCA001593205_PKB93667.1	R_irregularis_A5_GCA001593205_PKC08110.1
OG0000002	R_irregularis_A5_GCA001593205	n49	1.0	Terminal	R_irregularis_A5_GCA001593205_PKB97023.1, R_irregularis_A5_GCA001593205_PKC00944.1	R_irregularis_A5_GCA001593205_PKB93667.1
OG0000002	R_irregularis_A5_GCA001593205	n50	1.0	Terminal	R_irregularis_A5_GCA001593205_PKB97023.1	R_irregularis_A5_GCA001593205_PKC00944.1
OG0000002	N0	n51	0.25	Non-Terminal	R_irregularis_A5_GCA001593205_PKB98806.1, R_irregularis_A5_GCA001593205_PKB95059.1, R_irregularis_A5_GCA001593205_PKB94777.1, R_irregularis_A5_GCA001593205_PKB95954.1, R_irregularis_A5_GCA001593205_PKC11101.1, R_irregularis_A5_GCA001593205_PKC08182.1, R_irregularis_A5_GCA001593205_PKB98131.1	R_irregularis_A5_GCA001593205_PKB95259.1, R_irregularis_A1_GCA001593125_PKC63586.1, R_irregularis_A4_GCA001593145_PKY53539.1, R_irregularis_A5_GCA001593205_PKC11972.1, R_irregularis_A5_GCA001593205_PKC06263.1, R_irregularis_A5_GCA001593205_PKB93588.1, R_irregularis_A5_GCA001593205_PKB97229.1, R_irregularis_A5_GCA001593205_PKC08746.1, R_irregularis_A5_GCA001593205_PKB92525.1, R_irregularis_A1_GCA0…
OG0000002	R_irregularis_A5_GCA001593205	n52	1.0	Terminal	R_irregularis_A5_GCA001593205_PKB98806.1, R_irregularis_A5_GCA001593205_PKB95059.1, R_irregularis_A5_GCA001593205_PKB94777.1, R_irregularis_A5_GCA001593205_PKB95954.1, R_irregularis_A5_GCA001593205_PKC11101.1	R_irregularis_A5_GCA001593205_PKC08182.1, R_irregularis_A5_GCA001593205_PKB98131.1
OG0000002	R_irregularis_A5_GCA001593205	n53	1.0	Terminal	R_irregularis_A5_GCA001593205_PKB98806.1, R_irregularis_A5_GCA001593205_PKB95059.1, R_irregularis_A5_GCA001593205_PKB94777.1, R_irregularis_A5_GCA001593205_PKB95954.1	R_irregularis_A5_GCA001593205_PKC11101.1
OG0000002	R_irregularis_A5_GCA001593205	n54	1.0	Terminal	R_irregularis_A5_GCA001593205_PKB98806.1, R_irregularis_A5_GCA001593205_PKB95059.1, R_irregularis_A5_GCA001593205_PKB94777.1	R_irregularis_A5_GCA001593205_PKB95954.1
OG0000002	R_irregularis_A5_GCA001593205	n55	1.0	Terminal	R_irregularis_A5_GCA001593205_PKB98806.1	R_irregularis_A5_GCA001593205_PKB95059.1, R_irregularis_A5_GCA001593205_PKB94777.1
[truncated: 19,495 more rows]

## Sheet: copies_isolate
Supplementary Table 4. Orthology inference among isolates A1,A4,A5 and C2. Duplications
[truncated: 21,253 more rows]
