# Supplementary material for: Reciprocal recombination genomic signatures in the symbiotic arbuscular mycorrhizal fungi Rhizophagus irregularis
Source: PLoS One. 2022 Jul 1;17(7):e0270481. doi: 10.1371/journal.pone.0270481 (PMC9249182; doi:10.1371/journal.pone.0270481)
Supplement: S5 Table — (XLSX) [file pone.0270481.s011.xlsx]

## Sheet: ConfirmedOrthologsA4
Supplementary Table 5. Putative nucleotype specific genes in isolate A4 and their orthologs in isolates A1,A5 and C2.
Orthogroup	R_irregularis_A1_GCA001593125	Contig	R_irregularis_A4_GCA001593145	Contig	R_irregularis_A5_GCA001593205	R_irregularis_C2_GCA001593155	Contig	Different ContigA4	Synteny
OG0002822	PKC56942.1	LLXH01001973.1	PKY54319.1,PKY54422.1	LLXI01001580.1, LLXI01001606.1	PKB93477.1,PKB97073.1	PKK79021.1	LLXL01000059.1		NOT OK
OG0002995	PKC62802.1	LLXH01000811.1	PKY47044.1,PKY61406.1	LLXI01000511.1,LLXI01005307.1	PKB95495.1,PKB99358.1	PKK63274.1	LLXL01001688.1	The same location as 2996	OK
OG0002996	PKC62803.1	LLXH01000811.1	PKY47043.1,PKY61405.1	LLXI01000511.1,LLXI01005307.1	PKB95494.1,PKB99359.1	PKK63273.1	LLXL01001688.1	The same location as 2995	OK
OG0003030	PKC63660.1	LLXH01000715.1	PKY60055.1,PKY61569.1	LLXI01003934.1,LLXI01005536.1	PKB97972.1,PKC00237.1	PKK59161.1	LLXL01003189.1		NOT OK
OG0003036	PKC63875.1	LLXH01000692.1	PKY39770.1,PKY56249.1	LLXI01000076.1,LLXI01002115.1	PKC07030.1,PKC08731.1	PKK74831.1	LLXL01000281.1		NOT OK
OG0003760	PKC55142.1	LLXH01002770.1	PKY52216.1,PKY52483.1	LLXI01001162.1,LLXI01001211.1	PKC01743.1	PKK55842.1	LLXL01006707.1		NOT OK
OG0003787	PKC55667.1	LLXH01002471.1	PKY54778.1,PKY61279.1	LLXI01001685.1,LLXI01005144.1	PKC03840.1	PKK65345.1	LLXL01001280.1		NOT OK
OG0003801	PKC55956.1	LLXH01002347 .1	PKY44781.1,PKY44782.1	LLXI01000345.1,LLXI01000345.1	PKB97414.1	PKK57094.1	LLXL01004755.1	NO	NOT OK
OG0003932	PKC57893.1	LLXH01001687.1	PKY52767.1,PKY59427.1	LLXI01001266.1,LLXI01003561.1	PKC03586.1	PKK61159.1	LLXL01002319.1		NOT OK
OG0003947	PKC58173.1	LLXH01001612.1	PKY56859.1,PKY57825.1	LLXI01002328.1,LLXI01002717.1	PKC05603.1	PKK66046.1	LLXL01001152.1		NOT OK
OG0004053	PKC59603.1	LLXH01001299.1	PKY45892.1,PKY61667.1	LLXI01000418.1,LLXI01005684.1	PKC05304.1	PKK66390.1	LLXL01001099.1	The same location as 4054	OK
OG0004054	PKC59604.1	LLXH01001299.1	PKY45893.1,PKY61668.1	LLXI01000418.1,LLXI01005684.1	PKC05305.1	PKK66389.1	LLXL01001099.1	The same location as 4053	OK
OG0004076	PKC59995.1	LLXH01001219.1	PKY44355.1,PKY50832.1	LLXI01000317.1,LLXI01000926.1	PKC04255.1	PKK67578.1	LLXL01000942.1		NOT OK
OG0004102	PKC60453.1	LLXH01001144.1	PKY53028.1,PKY59389.1	LLXI01001313.1,LLXI01003534.1	PKC07038.1	PKK62567.1	LLXL01001877.1		OK
OG0004208	PKC61897.1	LLXH01000924.1	PKY57364.1,PKY57836.1	LLXI01002525.1,LLXI01002722.1	PKB92150.1	PKK73180.1	LLXL01000389.1		NOT OK
OG0004255	PKC62681.1	LLXH01000827.1	PKY58156.1,PKY59819.1	LLXI01002874.1,LLXI01003789.1	PKC10524.1	PKK67741.1	LLXL01000921.1		NOT OK
OG0004276	PKC63039.1	LLXH01000780.1	PKY39986.1,PKY60831.1	LLXI01000085.1,LLXI01004641.1	PKC03763.1	PKK76769.1	LLXL01000164.1		OK
OG0004304	PKC63708.1	LLXH01000709.1	PKY39138.1,PKY57482.1	LLXI01000052.1,LLXI01002571.1	PKC13877.1	PKK67802.1	LLXL01000914.1	The same location as 4304	OK
OG0004305	PKC63709.1	LLXH01000709.1	PKY39137.1,PKY57481.1	LLXI01000052.1,LLXI01002571.1	PKC13878.1	PKK67803.1	LLXL01000914.1	The same location as 4303	OK
OG0004310	PKC63808.1	LLXH01000700.1	PKY59625.1,PKY63461.1	LLXI01003667.1,LLXI01010379.1	PKC07692.1	PKK75200.1	LLXL01000259.1		OK
OG0004343	PKC64442.1	LLXH01000635.1	PKY44210.1,PKY54451.1	LLXI01000305.1,LLXI01001612.1	PKC01889.1	PKK69049.1	LLXL01000772.1		OK
OG0004348	PKC64525.1	LLXH01000628.1	PKY39693.1,PKY58157.1	LLXI01000072.1,LLXI01002874.1	PKC06667.1	PKK70667.1	LLXL01000591.1		OK
OG0004365	PKC64801.1	LLXH01000602.1	PKY53449.1,PKY61392.1	LLXI01001389.1,LLXI01005295.1	PKB98712.1	PKK63571.1	LLXL01001618.1		OK
OG0004386	PKC65186.1	LLXH01000565.1	PKY42887.1,PKY59493.1	LLXI01000223.1,LLXI01003593.1	PKC16742.1	PKK76882.1	LLXL01000159.1		OK
OG0004500	PKC67233.1	LLXH01000406.1	PKY55258.1,PKY58127.1	LLXI01001815.1,LLXI01002860.1	PKB99596.1	PKK64949.1	LLXL01001351.1		NOT OK
OG0004599	PKC68573.1	LLXH01000325.1	PKY40340.1,PKY45356.1	LLXI01000097.1,LLXI01000378.1	PKC14204.1	PKK64990.1	LLXL01001345.1		OK
OG0004603	PKC68641.1	LLXH01000321.1	PKY52809.1,PKY57207.1	LLXI01001273.1,LLXI01002468.1	PKC07714.1	PKK60881.1	LLXL01002422.1		NOT OK
OG0004651	PKC69862.1	LLXH01000254.1	PKY40388.1,PKY47771.1	LLXI01000099.1,LLXI01000578.1	PKC00267.1	PKK65976.1	LLXL01001165.1		NOT OK
OG0004713	PKC71249.1	LLXH01000177.1	PKY52505.1,PKY57177.1	LLXI01001217.1,LLXI01002460.1	PKC09799.1	PKK59081.1	LLXL01003231.1		NOT OK
OG0004741	PKC71703.1	LLXH01000155.1	PKY39927.1,PKY56743.1	LLXI01000083.1,LLXI01002289.1	PKC17258.1	PKK64400.1	LLXL01001447.1		NOT OK
OG0004923	PKC75327.1	LLXH01000025.1	PKY38267.1,PKY55478.1	LLXI01000022.1,LLXI01001867.1	PKC16556.1	PKK71607.1	LLXL01000505.1		OK
OG0004948	PKC75769.1	LLXH01000016.1	PKY47633.1,PKY47634.1	LLXI01000563.1,LLXI01000563.1	PKC09068.1	PKK66340.1	LLXL01001106.1	NO	NOT OK

## Sheet: ConfirmedOrthologsA5
Supplementary Table 5. Putative nucleotype specific genes in isolate A5 and their orthologs in isolates A1,A4 and C2.
Orthogroup	R_irregularis_A1_GCA001593125	Contig	R_irregularis_A4_GCA001593145	R_irregularis_A5_GCA001593205	Contig	R_irregularis_C2_GCA001593155	Contig	Different ContigA4	Synteny
OG0001402	PKC61231.1	LLXH01001016.1	PKY53842.1,PKY54067.1,PKY56151.1,PKY57708.1,PKY59324.1	PKB94276.1,PKC00583.1	LLXJ01006344.1,LLXJ01001832.1	PKK70809.1	LLXL01000578.1		OK
OG0001853	PKC68530.1	LLXH01000326.1	PKY59918.1,PKY61952.1,PKY62742.1,PKY63060.1	PKB98357.1,PKC17383.1	LLXJ01002672.1,LLXJ01000017.1	PKK68727.1	LLXL01000809.1		NOT OK
OG0001886	PKC71254.1	LLXH01000176.1	PKY49430.1,PKY50828.1,PKY63016.1,PKY63047.1	PKC02027.1,PKC14495.1	LLXJ01001469.1,LLXJ01000132.1	PKK78988.1	LLXL01000061.1	Same location as 4715	OK
OG0002942	PKC60418.1	LLXH01001149.1	PKY57022.1,PKY59492.1	PKB92629.1,PKB97398.1	LLXJ01010441.1,LLXJ01003224.1	PKK61530.1	LLXL01002189.1		OK
OG0002960	PKC61288.1	LLXH01001008.1	PKY38361.1,PKY58679.1	PKB92066.1,PKB94671.1	LLXJ01012485.1,LLXJ01005711.1	PKK59643.1	LLXL01002947.1		NOT OK
OG0002995	PKC62802.1	LLXH01000811.1	PKY47044.1,PKY61406.1	PKB95495.1,PKB99358.1	LLXJ01004732.1,LLXJ01002224.1	PKK63274.1	LLXL01001688.1	The same location as 2996	OK
OG0002996	PKC62803.1	LLXH01000811.1	PKY47043.1,PKY61405.1	PKB95494.1,PKB99359.1	LLXJ01004732.1,LLXJ01002224.1	PKK63273.1	LLXL01001688.1	The same location as 2995	OK
OG0003151	PKC68544.1	LLXH01000326.1	PKY48018.1,PKY48029.1	PKB95746.1,PKB97808.1	LLXJ01004485.1,LLXJ01002975.1	PKK64553.1	LLXL01001416.1		NOT OK
OG0003193	PKC71110.1	LLXH01000184.1	PKY42845.1,PKY50769.1	PKC08375.1,PKC10256.1	LLXJ01000549.1,LLXJ01000395.1	PKK70971.1	LLXL01000561.1		NOT OK
OG0003720	PKC54636.1	LLXH01003100.1	PKY58037.1	PKB93300.1,PKB94223.1	LLXJ01008417.1,LLXJ01006437.1	PKK63195.1	LLXL01001708.1		OK
OG0003832	PKC56456.1	LLXH01002140.1	PKY40971.1	PKB96292.1,PKC15681.1	LLXJ01003992.1,LLXJ01000078.1	PKK69445.1	LLXL01000725.1		OK
OG0003873	PKC57148.1	LLXH01001912.1	PKY54815.1	PKC00073.1,PKC07211.1	LLXJ01001981.1,LLXJ01000664.1	PKK80078.1	LLXL01000025.1		OK
OG0003877	PKC57187.1	LLXH01001901.1	PKY57026.1	PKB94217.1,PKC04117.1	LLXJ01006444.1,LLXJ01001064.1	PKK63337.1	LLXL01001675.1		OK
OG0003981	PKC58628.1	LLXH01001498.1	PKY40925.1	PKB92839.1,PKB98143.1	LLXJ01009717.1,LLXJ01002789.1	PKK69679.1	LLXL01000699.1		OK
OG0004042	PKC59506.1	LLXH01001317.1	PKY42310.1	PKB99531.1,PKC02623.1	LLXJ01002150.1,LLXJ01001351.1	PKK68276.1	LLXL01000860.1		NOT OK
OG0004117	PKC60727.1	LLXH01001100.1	PKY51277.1	PKB95197.1,PKC10076.1	LLXJ01005024.1,LLXJ01000408.1	PKK76693.1	LLXL01000170.1		OK
OG0004270	PKC62901.1	LLXH01000797.1	PKY46978.1	PKB98890.1,PKC07935.1	LLXJ01002428.1,LLXJ01000590.1	PKK67795.1	LLXL01000916.1		OK
OG0004273	PKC62932.1	LLXH01000793.1	PKY44382.1	PKB95549.1,PKC04390.1	LLXJ01004682.1,LLXJ01001018.1	PKK75339.1	LLXL01000248.1		NOT OK
OG0004361	PKC64753.1	LLXH01000606.1	PKY53038.1	PKC00248.1,PKC02545.1	LLXJ01001930.1,LLXJ01001365.1	PKK74236.1	LLXL01000316.1		NOT OK
OG0004492	PKC67093.1	LLXH01000414.1	PKY43107.1	PKC00120.1,PKC02602.1	LLXJ01001965.1,LLXJ01001356.1	PKK78196.1	LLXL01000092.1	The same location as 4493	OK
OG0004493	PKC67095.1	LLXH01000414.1	PKY58949.1	PKC00118.1,PKC02600.1	LLXJ01001965.1,LLXJ01001356.1	PKK78197.1	LLXL01000092.1	The same location as 4492	OK
OG0004512	PKC67360.1	LLXH01000396.1	PKY58955.1	PKB93147.1,PKC10148.1	LLXJ01008819.1,LLXJ01000403.1	PKK72059.1	LLXL01000464.1		NOT OK
OG0004529	PKC67633.1	LLXH01000381.1	PKY54100.1	PKB98372.1,PKC11602.1	LLXJ01002663.1,LLXJ01000298.1	PKK71086.1	LLXL01000549.1		OK
OG0004596	PKC68566.1	LLXH01000325.1	PKY40347.1	PKB93012.1,PKB99385.1	LLXJ01009209.1,LLXJ01002215.1	PKK70316.1	LLXL01000630.1		OK
OG0004667	PKC70461.1	LLXH01000220.1	PKY44873.1	PKB94949.1,PKC04278.1	LLXJ01005339.1,LLXJ01001036.1	PKK72917.1	LLXL01000406.1		OK
OG0004715	PKC71253.1	LLXH01000176.1	PKY50829.1	PKC02028.1,PKC14494.1	LLXJ01001469.1,LLXJ01000132.1	PKK78989.1	LLXL01000061.1	Same location as 1886	OK
OG0004925	PKC75432.1	LLXH01000023.1	PKY41209.1	PKB96064.1,PKC10042.1	LLXJ01004201.1,LLXJ01000411.1	PKK71519.1	LLXL01000512.1		OK

## Sheet: OrthoFigure
Supplementary Table 5. Data used to generate figure 2a
Orthogroup	A1	A4	A5	C2	IsolateFocus
OG0002822	1	2	2	1	A4
OG0002995	1	2	2	1	A4
OG0002996	1	2	2	1	A4
OG0003030	1	2	2	1	A4
OG0003036	1	2	2	1	A4
OG0003760	1	2	1	1	A4
OG0003787	1	2	1	1	A4
OG0003801	1	2	1	1	A4
OG0003932	1	2	1	1	A4
OG0003947	1	2	1	1	A4
OG0004053	1	2	1	1	A4
OG0004054	1	2	1	1	A4
OG0004076	1	2	1	1	A4
OG0004102	1	2	1	1	A4
OG0004208	1	2	1	1	A4
OG0004255	1	2	1	1	A4
OG0004276	1	2	1	1	A4
OG0004304	1	2	1	1	A4
OG0004305	1	2	1	1	A4
OG0004310	1	2	1	1	A4
OG0004343	1	2	1	1	A4
OG0004348	1	2	1	1	A4
OG0004365	1	2	1	1	A4
OG0004386	1	2	1	1	A4
OG0004500	1	2	1	1	A4
OG0004599	1	2	1	1	A4
OG0004603	1	2	1	1	A4
OG0004651	1	2	1	1	A4
OG0004713	1	2	1	1	A4
OG0004741	1	2	1	1	A4
OG0004923	1	2	1	1	A4
OG0004948	1	2	1	1	A4
OG0002960	1	2	2	1	A5
OG0002942	1	2	2	1	A5
OG0003981	1	1	2	1	A5
OG0004596	1	1	2	1	A5
OG0004512	1	1	2	1	A5
OG0003720	1	1	2	1	A5
OG0003877	1	1	2	1	A5
OG0001402	1	5	2	1	A5
OG0004667	1	1	2	1	A5
OG0004117	1	1	2	1	A5
OG0002996	1	2	2	1	A5
OG0002995	1	2	2	1	A5
OG0004273	1	1	2	1	A5
OG0003151	1	2	2	1	A5
OG0004925	1	1	2	1	A5
OG0003832	1	1	2	1	A5
OG0001853	1	4	2	1	A5
OG0004529	1	1	2	1	A5
OG0004270	1	1	2	1	A5
OG0004042	1	1	2	1	A5
OG0003873	1	1	2	1	A5
OG0004493	1	1	2	1	A5
OG0004492	1	1	2	1	A5
OG0004361	1	1	2	1	A5
OG0001886	1	4	2	1	A5
OG0004715	1	1	2	1	A5
OG0003193	1	2	2	1	A5
