# Supplementary material for: Reciprocal recombination genomic signatures in the symbiotic arbuscular mycorrhizal fungi Rhizophagus irregularis
Source: PLoS One. 2022 Jul 1;17(7):e0270481. doi: 10.1371/journal.pone.0270481 (PMC9249182; doi:10.1371/journal.pone.0270481)
Supplement: S6 Table — (XLSX) [file pone.0270481.s012.xlsx]

## Sheet: Sheet1
Supplementary Table 6. Total length, number of contigs and N50 value of the different de novo single-nuclei genome assemblies.
Isolate	Nuclei	Length	Contigs	N50
A1	SN07B	54632360	23073	5000
A1	SN07E	49635765	21088	4829
A1	SN07G	21893796	11167	3545
A1	SN07H	34612871	19794	2622
A1	SN08A	79884339	43612	3186
A1	SN08B	37173442	16855	4191
A1	SN08H	43843028	20940	3922
A1	SN09B	37931367	17323	4250
A1	SN09C	47125774	21655	4026
A1	SN09G	46422857	21864	3730
A1	SN09H	58530420	27302	3817
A1	SN10A	53557294	24790	4048
A4	SN02	47853766	18092	5750
A4	SN03	31312498	10545	7479
A4	SN09	45237240	17017	6063
A4	SN11	45285288	18347	5094
A4	SN12	41771180	16818	5190
A4	SN14	13887992	4820	6839
A4	SN16	22446266	7618	7633
A4	SN19	41676306	15493	5954
A4	SN20	47468287	16135	6983
A4	SN21	40388020	16690	5231
A4	SN22	44370356	18528	4754
A4	SN24	40664675	16892	4918
A4	SN26	45017079	18412	5024
A4	SN27	11202733	3806	6974
A5	SN01H	76008511	31079	5613
A5	SN02A	102328090	49753	3852
A5	SN03C	57368420	29472	3692
A5	SN03E	24417906	12258	3592
A5	SN05B	59583844	23120	5477
A5	SN05D	38321252	16975	4543
A5	SN05E	43110860	18703	4546
A5	SN06C	52225816	27601	3407
C2	SN04B	56867629	21154	5858
C2	SN04C	50964928	21607	4605
C2	SN04E	34843828	16155	3871
C2	SN05A	40090643	16013	5163
C2	SN05D	56397406	22868	4905
C2	SN05E	40102057	16606	4725
C2	SN05F	62569074	26168	4563
C2	SN06H	47510750	20781	4019
C2	SN07D	38972432	13266	6308
