# Supplementary material for: Reciprocal recombination genomic signatures in the symbiotic arbuscular mycorrhizal fungi Rhizophagus irregularis
Source: PLoS One. 2022 Jul 1;17(7):e0270481. doi: 10.1371/journal.pone.0270481 (PMC9249182; doi:10.1371/journal.pone.0270481)
Supplement: S7 Table — (XLSX) [file pone.0270481.s013.xlsx]

## Sheet: Summary A4
Supplementary Table 7. Confirmation of nucleotype specific genes in single-nuclei from isolates A4. Summary
R_irregularis_A4
Orthogroup	Gene1	Scaffold	Gene2	Scaffold	A-Identification in SN	B-SN sequenceblast back to Genome REF	C-In sinteny with A1 and C2, sup.table 5	Validated A-B-C
OG0002822	PKY54319.1	LLXI01001580.1	PKY54422.1	LLXI01001606.1	Multiple hits	NA	NOT OK
OG0002995	PKY47044.1	LLXI01000511.1	PKY61406.1	LLXI01005307.1	OK	OK	OK	OK
OG0002996	PKY47043.1	LLXI01000511.1	PKY61405.1	LLXI01005307.1	OK	OK	OK	OK
OG0003030	PKY60055.1	LLXI01003934.1	PKY61569.1	LLXI01005536.1	OK	OK, second hit in a different scaffold	NOT OK
OG0003036	PKY39770.1	LLXI01000076.1	PKY56249.1	LLXI01002115.1	Multiple hits	NA	NOT OK
OG0003760	PKY52216.1	LLXI01001162.1	PKY52483.1	LLXI01001211.1	No hits in SN03 SN09 SN19	NA	NOT OK
OG0003787	PKY54778.1	LLXI01001685.1	PKY61279.1	LLXI01005144.1	Multiple hits	NA	NOT OK
OG0003801	PKY44781.1	LLXI01000345.1	PKY44782.1	LLXI01000345.1	No hits in SN03 SN09 SN19	NA	NOT OK
OG0003932	PKY52767.1	LLXI01001266.1	PKY59427.1	LLXI01003561.1	Multiple hits	NA	NOT OK
OG0003947	PKY56859.1	LLXI01002328.1	PKY57825.1	LLXI01002717.1	No differences	NA	NOT OK
OG0004053	PKY45892.1	LLXI01000418.1	PKY61667.1	LLXI01005684.1	No hits in SN03 SN09 SN19	OK	OK
OG0004054	PKY45893.1	LLXI01000418.1	PKY61668.1	LLXI01005684.1	No hits in SN03 SN09 SN19	OK	OK
OG0004076	PKY44355.1	LLXI01000317.1	PKY50832.1	LLXI01000926.1	Multiple hits	NA	NOT OK
OG0004102	PKY53028.1	LLXI01001313.1	PKY59389.1	LLXI01003534.1	OK	OK	OK	OK
OG0004208	PKY57364.1	LLXI01002525.1	PKY57836.1	LLXI01002722.1	No differences	OK	NOT OK
OG0004255	PKY58156.1	LLXI01002874.1	PKY59819.1	LLXI01003789.1	No hits in SN03 SN09 SN19	NA	NOT OK
OG0004276	PKY39986.1	LLXI01000085.1	PKY60831.1	LLXI01004641.1	No hits in SN03 SN09 SN19	NA	OK
OG0004304	PKY39138.1	LLXI01000052.1	PKY57482.1	LLXI01002571.1	OK	OK	OK	OK
OG0004305	PKY39137.1	LLXI01000052.1	PKY57481.1	LLXI01002571.1	OK	OK	OK	OK
OG0004310	PKY59625.1	LLXI01003667.1	PKY63461.1	LLXI01010379.1	OK	OK	OK	OK
OG0004343	PKY44210.1	LLXI01000305.1	PKY54451.1	LLXI01001612.1	No differences	NA	OK
OG0004348	PKY39693.1	LLXI01000072.1	PKY58157.1	LLXI01002874.1	OK	OK, second hit in a different scaffold	OK	OK
OG0004365	PKY53449.1	LLXI01001389.1	PKY61392.1	LLXI01005295.1	OK	OK	OK	OK
OG0004386	PKY42887.1	LLXI01000223.1	PKY59493.1	LLXI01003593.1	Multiple hits	NA	OK
OG0004500	PKY55258.1	LLXI01001815.1	PKY58127.1	LLXI01002860.1	No hits in SN03 SN09 SN19	NA	NOT OK
OG0004599	PKY40340.1	LLXI01000097.1	PKY45356.1	LLXI01000378.1	Multiple hits	NA	OK
OG0004603	PKY52809.1	LLXI01001273.1	PKY57207.1	LLXI01002468.1	Multiple hits	NA	NOT OK
OG0004651	PKY40388.1	LLXI01000099.1	PKY47771.1	LLXI01000578.1	OK	OK	NOT OK
OG0004713	PKY52505.1	LLXI01001217.1	PKY57177.1	LLXI01002460.1	OK	OK	NOT OK
OG0004741	PKY39927.1	LLXI01000083.1	PKY56743.1	LLXI01002289.1	OK	OK	NOT OK
OG0004923	PKY38267.1	LLXI01000022.1	PKY55478.1	LLXI01001867.1	OK	OK	OK	OK
OG0004948	PKY47633.1	LLXI01000563.1	PKY47634.1	LLXI01000563.1	NOT orthologs consecutive	NA	NOT OK

## Sheet: blast whole genome -> SN A4
Supplementary Table 7. Confirmation of nucleotype specific genes in single-nuclei from isolates A4. Blast hits on single-nuclei data.
Isolate	Nuclei	Orthogroup	qseqid	sseqid	pident	length	mismatch	gapopen	qstart	qend	sstart	send	evalue	bitscore
A4	SN02	OG2822	PKY54319.1	NODE_677_length_11743_cov_38.036088	87603	242	30	0	1	242	6420	7145	0.0	417
A4	SN02	OG2822	PKY54319.1	NODE_677_length_11743_cov_38.036088	64348	230	82	0	247	476	7157	7846	0.0	268
A4	SN02	OG2822	PKY54319.1	NODE_677_length_11743_cov_38.036088	79935	309	62	0	721	1029	9028	9954	1.06e-137	459
A4	SN02	OG2822	PKY54319.1	NODE_677_length_11743_cov_38.036088	57212	208	29	2	471	634	8133	8708	3.33e-49	160
A4	SN02	OG2822	PKY54319.1	NODE_677_length_11743_cov_38.036088	92593	27	2	0	640	666	8723	8803	3.33e-49	55.8
A4	SN02	OG2822	PKY54319.1	NODE_347_length_17413_cov_9.272323	57992	488	181	10	1	472	16287	14848	5.32e-146	484
A4	SN02	OG2822	PKY54319.1	NODE_347_length_17413_cov_9.272323	64630	311	110	0	719	1029	13658	12726	6.89e-108	372
A4	SN02	OG2822	PKY54319.1	NODE_347_length_17413_cov_9.272323	50417	240	60	5	471	666	14548	13874	3.08e-28	124
A4	SN02	OG2822	PKY54319.1	NODE_5_length_65009_cov_9.765324	54959	484	195	8	1	472	16299	17717	6.71e-138	460
A4	SN02	OG2822	PKY54319.1	NODE_5_length_65009_cov_9.765324	51527	491	160	7	462	887	18012	19445	1.12e-131	296
A4	SN02	OG2822	PKY54319.1	NODE_5_length_65009_cov_9.765324	68056	144	46	0	886	1029	19439	19870	1.12e-131	195
A4	SN02	OG2822	PKY54319.1	NODE_563_length_13284_cov_6.648747	48676	491	235	4	1	476	9672	8206	6.35e-123	416
A4	SN02	OG2822	PKY54319.1	NODE_563_length_13284_cov_6.648747	35882	170	107	2	859	1027	6640	6134	1.50e-18	92.8
A4	SN02	OG2822	PKY54319.1	NODE_12295_length_795_cov_1.096100	65428	269	88	1	86	354	793	2	7.69e-99	312
A4	SN02	OG2822	PKY54319.1	NODE_665_length_11934_cov_30.116134	37816	632	292	9	470	1033	1215	3011	1.18e-76	277
A4	SN02	OG2822	PKY54319.1	NODE_109_length_30182_cov_26.927620	64641	181	63	1	1	180	1256	1798	9.35e-64	238
A4	SN02	OG2822	PKY54319.1	NODE_109_length_30182_cov_26.927620	55294	85	38	0	171	255	1768	2022	5.00e-13	74.7
A4	SN02	OG2822	PKY54319.1	NODE_109_length_30182_cov_26.927620	32632	95	57	1	304	391	2190	2474	4.14e-07	55.1
A4	SN02	OG2822	PKY54319.1	NODE_952_length_9442_cov_7.258195	30831	373	185	9	1	323	7702	6653	7.41e-38	155
A4	SN02	OG2822	PKY54319.1	NODE_952_length_9442_cov_7.258195	39062	128	77	1	902	1029	4474	4094	1.40e-18	92.8
A4	SN02	OG2822	PKY54319.1	NODE_15_length_53106_cov_25.751325	40940	149	87	1	2	149	48240	48686	4.63e-30	124
A4	SN02	OG2822	PKY54319.1	NODE_15_length_53106_cov_25.751325	28571	42	28	1	163	202	48728	48853	4.63e-30	26.9
A4	SN02	OG2822	PKY54319.1	NODE_15_length_53106_cov_25.751325	34831	89	57	1	941	1029	51700	51963	4.08e-10	48.1
A4	SN02	OG2822	PKY54319.1	NODE_15_length_53106_cov_25.751325	45714	35	19	0	902	936	51584	51688	4.08e-10	36.2
A4	SN02	OG2822	PKY54319.1	NODE_15_length_53106_cov_25.751325	30189	106	57	2	469	570	50159	50437	3.54e-04	45.4
A4	SN02	OG2822	PKY54319.1	NODE_8720_length_1197_cov_1.032143	39086	197	117	2	740	934	588	1	2.72e-29	122
A4	SN02	OG2822	PKY54319.1	NODE_932_length_9536_cov_45.285337	31387	274	166	7	1	263	7822	7034	4.54e-29	127
A4	SN02	OG2822	PKY54319.1	NODE_932_length_9536_cov_45.285337	35714	126	80	1	904	1029	4475	4101	1.11e-11	70.1
A4	SN02	OG2822	PKY54319.1	NODE_3081_length_3602_cov_3.049929	29452	292	187	5	1	280	217	1071	2.04e-28	124
A4	SN02	OG2822	PKY54319.1	NODE_17025_length_539_cov_0.935065	69863	73	22	0	1	73	221	3	2.73e-28	112
A4	SN02	OG2822	PKY54319.1	NODE_834_length_10310_cov_15.090589	31461	267	168	7	1	258	923	141	4.89e-28	123
A4	SN02	OG2822	PKY54319.1	NODE_1658_length_6293_cov_3.707368	32547	212	126	3	1	202	3620	4234	1.15e-27	122
A4	SN02	OG2822	PKY54319.1	NODE_2249_length_4804_cov_3.604400	33019	212	125	3	1	202	4507	3893	1.48e-27	121
A4	SN02	OG2822	PKY54319.1	NODE_2249_length_4804_cov_3.604400	36508	126	79	1	904	1029	1190	816	2.53e-12	72.0
A4	SN02	OG2822	PKY54319.1	NODE_2249_length_4804_cov_3.604400	27211	147	80	4	446	579	2720	2322	1.68e-04	46.2
A4	SN02	OG2822	PKY54319.1	NODE_2122_length_5064_cov_12.602166	36058	208	114	7	2	196	3383	3988	7.42e-26	116
A4	SN02	OG2822	PKY54319.1	NODE_93_length_31447_cov_7.587887	27604	384	242	12	2	359	12889	14010	6.08e-23	107
A4	SN02	OG2822	PKY54319.1	NODE_93_length_31447_cov_7.587887	38194	144	80	2	894	1029	16230	16658	2.77e-16	85.1
A4	SN02	OG2822	PKY54319.1	NODE_93_length_31447_cov_7.587887	26486	185	104	4	394	570	14640	15122	3.98e-05	48.5
A4	SN02	OG2822	PKY54319.1	NODE_6924_length_1542_cov_2.482594	26239	343	210	9	15	322	1542	538	6.05e-21	98.2
A4	SN02	OG2822	PKY54319.1	NODE_14240_length_665_cov_2.904762	37209	129	66	3	1	121	368	3	1.14e-20	92.4
A4	SN02	OG2822	PKY54319.1	NODE_32530_length_260_cov_0.956284	57692	78	24	1	580	657	208	2	5.88e-19	82.8
A4	SN02	OG2822	PKY54319.1	NODE_17819_length_510_cov_0.725173	57971	69	29	0	719	787	18	224	2.43e-17	81.3
A4	SN02	OG2822	PKY54319.1	NODE_1184_length_8194_cov_3.196255	38710	124	75	1	906	1029	6468	6836	6.83e-17	87.0
A4	SN02	OG2822	PKY54319.1	NODE_1144_length_8392_cov_5.128443	37903	124	76	1	906	1029	6758	7126	2.30e-16	85.5
A4	SN02	OG2822	PKY54319.1	NODE_16009_length_579_cov_0.559761	51613	62	27	1	917	978	168	344	7.73e-16	58.9
A4	SN02	OG2822	PKY54319.1	NODE_16009_length_579_cov_0.559761	42373	59	33	1	972	1029	326	502	7.73e-16	45.4
A4	SN02	OG2822	PKY54319.1	NODE_1247_length_7902_cov_61.314633	38095	126	77	1	904	1029	4987	5361	8.32e-14	77.0
A4	SN02	OG2822	PKY54319.1	NODE_31955_length_265_cov_0.835106	66667	48	16	0	540	587	4	147	1.30e-13	67.8
A4	SN02	OG2822	PKY54319.1	NODE_682_length_11654_cov_4.634448	63636	55	20	0	975	1029	5596	5432	7.19e-12	70.9
A4	SN02	OG2822	PKY54319.1	NODE_13281_length_724_cov_1.463679	32886	149	95	2	885	1029	55	498	1.48e-11	66.2
A4	SN02	OG2822	PKY54319.1	NODE_1932_length_5530_cov_4.166330	34921	126	81	1	904	1029	2574	2200	3.71e-11	68.2
A4	SN02	OG2822	PKY54319.1	NODE_2610_length_4195_cov_2.163915	44615	65	36	0	967	1031	2845	2651	5.59e-11	48.5
A4	SN02	OG2822	PKY54319.1	NODE_2610_length_4195_cov_2.163915	36111	72	44	1	894	965	3054	2845	5.59e-11	39.3
A4	SN02	OG2822	PKY54319.1	NODE_6164_length_1746_cov_2.379269	34454	119	77	1	904	1022	127	480	6.97e-11	66.6
A4	SN02	OG2822	PKY54319.1	NODE_717_length_11278_cov_31.367824	41414	99	52	3	911	1004	6344	6051	7.49e-11	67.4
A4	SN02	OG2822	PKY54319.1	NODE_537_length_13708_cov_36.757391	25904	166	112	4	42	196	10002	9505	2.37e-10	65.9
A4	SN02	OG2822	PKY54319.1	NODE_3835_length_2881_cov_55.113409	35135	111	62	1	470	580	2489	2791	5.22e-10	64.3
A4	SN02	OG2822	PKY54319.1	NODE_27850_length_306_cov_0.781659	54717	53	24	0	57	109	249	91	1.01e-09	57.4
A4	SN02	OG2822	PKY54319.1	NODE_1646_length_6323_cov_9.508485	41463	82	48	0	895	976	5341	5096	2.71e-09	62.0
A4	SN02	OG2822	PKY54319.1	NODE_697_length_11535_cov_5.027404	24837	153	108	3	53	200	545	93	1.50e-08	59.7
A4	SN02	OG2822	PKY54319.1	NODE_7456_length_1419_cov_1.253353	24265	136	101	1	891	1026	933	532	5.60e-08	57.0
A4	SN02	OG2822	PKY54319.1	NODE_1603_length_6489_cov_4.240331	28276	145	101	3	53	197	2188	2613	6.97e-08	57.4
A4	SN02	OG2822	PKY54319.1	NODE_14388_length_657_cov_3.406897	24265	136	101	1	891	1026	53	454	7.47e-08	54.7
A4	SN02	OG2822	PKY54319.1	NODE_6229_length_1730_cov_1.552329	36082	97	58	2	910	1002	828	538	1.15e-07	56.2
A4	SN02	OG2822	PKY54319.1	NODE_9776_length_1048_cov_1.519053	47945	73	32	2	964	1033	307	516	2.01e-07	54.7
A4	SN02	OG2822	PKY54319.1	NODE_6225_length_1730_cov_12.854809	23529	136	102	1	891	1026	1126	1527	2.20e-07	55.5
A4	SN02	OG2822	PKY54319.1	NODE_16746_length_549_cov_1.811441	24026	154	106	4	53	199	545	96	3.39e-07	52.0
A4	SN02	OG2822	PKY54319.1	NODE_4377_length_2504_cov_5.565719	25185	135	92	3	73	200	1252	1650	6.57e-07	53.9
A4	SN02	OG2822	PKY54319.1	NODE_3352_length_3322_cov_8.333744	28030	132	89	1	902	1033	2628	3005	1.02e-06	53.5
A4	SN02	OG2822	PKY54319.1	NODE_4879_length_2242_cov_10.105774	28906	128	85	1	902	1029	783	1148	1.03e-06	53.5
A4	SN02	OG2822	PKY54319.1	NODE_5111_length_2138_cov_6.612324	28125	128	86	1	902	1029	718	353	2.08e-06	52.4
A4	SN02	OG2822	PKY54319.1	NODE_2535_length_4316_cov_5.961312	23529	136	102	1	891	1026	53	454	8.44e-06	50.4
A4	SN02	OG2822	PKY54319.1	NODE_87_length_32026_cov_29.910107	40845	71	40	1	909	977	12889	13101	1.02e-05	50.4
A4	SN02	OG2822	PKY54319.1	NODE_6502_length_1651_cov_11.092122	26452	155	111	2	875	1029	1252	797	1.06e-05	50.1
A4	SN02	OG2822	PKY54319.1	NODE_2272_length_4771_cov_1.646783	27778	144	93	3	881	1022	1112	1516	1.59e-05	49.7
A4	SN02	OG2822	PKY54319.1	NODE_13213_length_727_cov_4.080000	28226	124	86	2	906	1029	407	45	2.28e-05	47.8
A4	SN02	OG2822	PKY54319.1	NODE_1007_length_9058_cov_14.479011	28814	118	77	2	884	1001	5318	4986	3.13e-05	48.9
A4	SN02	OG2822	PKY54319.1	NODE_2175_length_4957_cov_16.685861	28030	132	92	2	875	1006	663	1049	3.14e-05	48.9
A4	SN02	OG2822	PKY54319.1	NODE_16138_length_572_cov_126.973737	27344	128	90	2	875	1002	181	555	5.76e-05	45.8
A4	SN02	OG2822	PKY54319.1	NODE_1297_length_7709_cov_10.798742	22794	136	103	1	891	1026	3378	3779	6.45e-05	47.8
A4	SN02	OG2822	PKY54319.1	NODE_9374_length_1100_cov_2.450635	24409	127	87	3	906	1029	349	711	1.20e-04	46.2
A4	SN02	OG2822	PKY54319.1	NODE_2607_length_4202_cov_11.174303	24409	127	87	3	906	1029	226	588	1.97e-04	46.2
A4	SN02	OG2822	PKY54319.1	NODE_3921_length_2823_cov_8.254916	27206	136	86	4	875	1005	196	579	2.20e-04	45.8
A4	SN02	OG2822	PKY54319.1	NODE_18205_length_495_cov_1.578947	27368	95	64	1	911	1005	24	293	2.36e-04	43.5
A4	SN02	OG2822	PKY54319.1	NODE_1605_length_6473_cov_11.021263	27097	155	107	3	875	1029	3386	2940	2.47e-04	45.8
A4	SN02	OG2822	PKY54319.1	NODE_21584_length_408_cov_1.178248	27928	111	78	2	86	196	328	2	2.71e-04	42.7
A4	SN02	OG2822	PKY54319.1	NODE_2126_length_5053_cov_6.424236	26496	117	80	1	902	1018	3675	4007	3.81e-04	45.1
A4	SN02	OG2822	PKY54319.1	NODE_2126_length_5053_cov_6.424236	24342	152	95	7	53	196	1123	1542	4.91e-04	45.1
A4	SN02	OG2822	PKY54319.1	NODE_13932_length_682_cov_10.388430	22581	124	93	2	906	1029	276	638	3.87e-04	43.5
A4	SN02	OG2822	PKY54319.1	NODE_5452_length_1987_cov_17.482199	23387	124	92	2	906	1029	417	779	3.97e-04	45.1
A4	SN02	OG2822	PKY54319.1	NODE_11163_length_889_cov_5.275862	24516	155	114	2	875	1029	491	36	4.06e-04	44.3
A4	SN02	OG2822	PKY54319.1	NODE_883_length_9915_cov_9.862370	25600	125	82	4	906	1026	8890	9243	4.37e-04	45.1
A4	SN02	OG2822	PKY54319.1	NODE_883_length_9915_cov_9.862370	25600	125	82	4	906	1026	1026	673	4.37e-04	45.1
A4	SN02	OG2822	PKY54319.1	NODE_4087_length_2710_cov_14.354728	23622	127	88	3	906	1029	2142	2504	4.63e-04	44.7
A4	SN02	OG2822	PKY54319.1	NODE_1191_length_8166_cov_4.338732	26207	145	90	4	861	1005	2764	3147	4.82e-04	45.1
A4	SN02	OG2822	PKY54319.1	NODE_28541_length_298_cov_0.592760	46154	39	21	0	438	476	2	118	5.35e-04	40.8
A4	SN02	OG2822	PKY54319.1	NODE_2803_length_3925_cov_10.300416	36735	98	56	3	909	1005	1051	773	5.58e-04	44.7
A4	SN02	OG2822	PKY54319.1	NODE_29026_length_292_cov_19.897674	30526	95	63	2	911	1005	284	9	5.74e-04	40.8
A4	SN02	OG2822	PKY54422.1	NODE_5_length_65009_cov_9.765324	100000	536	0	0	1	536	17838	19445	0.0	847
A4	SN02	OG2822	PKY54422.1	NODE_347_length_17413_cov_9.272323	75232	323	69	2	1	323	14725	13790	3.72e-177	340
A4	SN02	OG2822	PKY54422.1	NODE_347_length_17413_cov_9.272323	80000	220	44	0	317	536	13811	13152	3.72e-177	301
A4	SN02	OG2822	PKY54422.1	NODE_677_length_11743_cov_38.036088	63559	236	85	1	302	536	8821	9528	2.53e-127	249
A4	SN02	OG2822	PKY54422.1	NODE_677_length_11743_cov_38.036088	61538	247	85	1	1	247	7965	8675	2.53e-127	204
A4	SN02	OG2822	PKY54422.1	NODE_677_length_11743_cov_38.036088	67742	31	10	0	270	300	8726	8818	2.53e-127	44.7
A4	SN02	OG2822	PKY54422.1	NODE_665_length_11934_cov_30.116134	41176	510	272	9	30	534	1107	2567	4.45e-82	280
A4	SN02	OG2822	PKY54422.1	NODE_8720_length_1197_cov_1.032143	34521	365	196	7	198	534	1197	148	1.25e-39	149
A4	SN02	OG2822	PKY54422.1	NODE_31955_length_265_cov_0.835106	76596	47	11	0	136	182	4	144	4.89e-21	63.2
A4	SN02	OG2822	PKY54422.1	NODE_31955_length_265_cov_0.835106	70270	37	11	0	181	217	138	248	4.89e-21	57.8
A4	SN02	OG2822	PKY54422.1	NODE_3835_length_2881_cov_55.113409	41011	178	92	3	28	205	2384	2878	5.43e-20	94.7
A4	SN02	OG2822	PKY54422.1	NODE_17819_length_510_cov_0.725173	57333	75	32	0	367	441	15	239	1.63e-15	75.1
A4	SN02	OG2822	PKY54422.1	NODE_7589_length_1393_cov_1.001520	60417	48	19	0	428	475	1049	906	5.11e-14	58.9
A4	SN02	OG2822	PKY54422.1	NODE_7589_length_1393_cov_1.001520	48780	41	14	1	368	401	1249	1127	5.11e-14	38.1
A4	SN02	OG2822	PKY54422.1	NODE_32530_length_260_cov_0.956284	50877	57	26	1	231	285	175	5	4.69e-07	48.1
A4	SN02	OG2822	PKY54422.1	NODE_93_length_31447_cov_7.587887	26897	290	177	8	67	346	14853	15647	2.25e-04	45.1
A4	SN02	OG2822	PKY54422.1	NODE_5220_length_2081_cov_1.867265	36486	74	44	1	325	398	779	567	4.28e-04	43.5
A4	SN02	OG3030	PKY60055.1	NODE_12_length_54626_cov_18.276889	74725	273	45	6	10	273	26051	25278	3.32e-120	379
A4	SN02	OG3030	PKY60055.1	NODE_6553_length_1636_cov_1.259140	47170	265	111	11	24	273	1019	267	3.40e-55	186
A4	SN02	OG3030	PKY60055.1	NODE_47_length_39195_cov_25.444655	43089	246	106	5	62	273	676	1413	8.90e-52	182
A4	SN02	OG3030	PKY60055.1	NODE_162_length_25393_cov_5.697622	46182	275	106	13	17	273	19840	19088	3.61e-49	174
A4	SN02	OG3030	PKY60055.1	NODE_22031_length_399_cov_0.937888	91781	73	6	0	1	73	263	45	6.90e-37	127
A4	SN02	OG3030	PKY60055.1	NODE_807_length_10616_cov_5.328399	44755	143	51	4	141	273	567	941	1.39e-27	112
A4	SN02	OG3030	PKY60055.1	NODE_40_length_41191_cov_11.361629	31308	214	108	12	84	273	8910	8314	1.03e-15	77.8
A4	SN02	OG3030	PKY60055.1	NODE_28517_length_298_cov_0.742081	43878	98	49	4	158	250	2	292	3.69e-15	70.1
A4	SN02	OG3030	PKY60055.1	NODE_16827_length_546_cov_1.051173	47761	67	31	2	141	204	334	137	3.41e-14	58.5
A4	SN02	OG3030	PKY60055.1	NODE_16827_length_546_cov_1.051173	48980	49	16	1	211	259	123	4	3.41e-14	37.7
A4	SN02	OG3030	PKY60055.1	NODE_10438_length_965_cov_0.609234	49020	102	40	4	180	273	144	437	1.74e-12	66.6
A4	SN02	OG3030	PKY60055.1	NODE_439_length_15420_cov_3.965717	32353	136	80	3	79	207	14950	15342	3.14e-12	67.0
A4	SN02	OG3030	PKY60055.1	NODE_31479_length_269_cov_1.182292	42466	73	37	3	138	207	47	259	9.34e-11	57.8
A4	SN02	OG3030	PKY60055.1	NODE_1205_length_8079_cov_2.071607	43836	73	35	3	139	207	4258	4470	7.92e-09	57.0
A4	SN02	OG3030	PKY60055.1	NODE_15708_length_592_cov_0.988350	47222	36	19	0	141	176	109	2	2.70e-04	41.6
A4	SN02	OG3030	PKY61569.1	NODE_807_length_10616_cov_5.328399	56812	345	116	3	1	312	1218	2252	2.20e-117	372
A4	SN02	OG3030	PKY61569.1	NODE_47_length_39195_cov_25.444655	53258	353	122	4	2	312	1687	2742	3.60e-113	360
A4	SN02	OG3030	PKY61569.1	NODE_162_length_25393_cov_5.697622	60976	246	90	1	73	312	18521	17784	1.39e-105	310
A4	SN02	OG3030	PKY61569.1	NODE_162_length_25393_cov_5.697622	61111	72	28	0	1	72	18817	18602	1.39e-105	92.4
A4	SN02	OG3030	PKY61569.1	NODE_12_length_54626_cov_18.276889	59756	246	92	3	73	312	24711	23977	2.57e-103	300
A4	SN02	OG3030	PKY61569.1	NODE_12_length_54626_cov_18.276889	53333	75	35	0	1	75	25004	24780	2.57e-103	94.0
A4	SN02	OG3030	PKY61569.1	NODE_18815_length_477_cov_1.185000	62914	151	56	0	90	240	476	24	1.50e-64	201
A4	SN02	OG3030	PKY61569.1	NODE_1205_length_8079_cov_2.071607	40884	181	106	1	132	312	5349	5888	1.39e-58	135
A4	SN02	OG3030	PKY61569.1	NODE_1205_length_8079_cov_2.071607	43802	121	68	0	1	121	4955	5317	1.39e-58	109
A4	SN02	OG3030	PKY61569.1	NODE_4320_length_2538_cov_1.477855	40000	255	147	3	62	312	2027	1269	7.42e-55	186
A4	SN02	OG3030	PKY61569.1	NODE_4320_length_2538_cov_1.477855	46512	43	23	0	1	43	2178	2050	7.42e-55	47.0
A4	SN02	OG3030	PKY61569.1	NODE_509_length_14128_cov_2.917230	28340	247	171	3	73	313	978	1718	1.87e-38	135
A4	SN02	OG3030	PKY61569.1	NODE_509_length_14128_cov_2.917230	34921	63	40	1	2	63	689	877	1.87e-38	42.7
A4	SN02	OG3030	PKY61569.1	NODE_40_length_41191_cov_11.361629	27485	342	212	6	2	312	8022	7012	3.33e-36	139
A4	SN02	OG3030	PKY61569.1	NODE_11141_length_892_cov_0.693252	45860	157	85	0	73	229	68	538	5.89e-35	129
A4	SN02	OG3030	PKY61569.1	NODE_9410_length_1096_cov_2.717370	68750	32	10	0	140	171	780	685	7.01e-12	45.4
A4	SN02	OG3030	PKY61569.1	NODE_9410_length_1096_cov_2.717370	41026	78	35	3	62	139	980	780	7.01e-12	43.1
A4	SN02	OG3030	PKY61569.1	NODE_10438_length_965_cov_0.609234	48649	74	34	2	3	72	711	932	1.24e-11	65.1
A4	SN02	OG3030	PKY61569.1	NODE_32501_length_260_cov_1.366120	52727	55	26	0	7	61	165	1	2.35e-10	57.0
A4	SN02	OG3030	PKY61569.1	NODE_12303_length_794_cov_1.065551	62857	35	12	1	106	140	719	618	3.37e-09	47.0
A4	SN02	OG3030	PKY61569.1	NODE_12303_length_794_cov_1.065551	60000	25	10	0	82	106	792	718	3.37e-09	32.7
A4	SN02	OG3030	PKY61569.1	NODE_5513_length_1966_cov_11.989412	39316	117	47	4	62	171	612	911	1.39e-07	53.5
A4	SN02	OG3030	PKY61569.1	NODE_33159_length_255_cov_0.887640	48000	50	25	1	270	318	252	103	2.66e-07	48.1
A4	SN02	OG3030	PKY61569.1	NODE_24655_length_351_cov_1.405109	46000	50	26	1	82	131	194	340	1.10e-05	44.3
A4	SN02	OG3036	PKY39770.1	NODE_2451_length_4456_cov_4.088833	86154	65	5	2	1	64	4253	4068	7.65e-28	103
A4	SN02	OG3036	PKY39770.1	NODE_958_length_9407_cov_35.021436	90909	55	5	0	1	55	2908	3072	6.28e-27	101
A4	SN02	OG3036	PKY39770.1	NODE_886_length_9885_cov_14.484808	95349	43	2	0	1	43	2483	2355	1.10e-25	88.6
A4	SN02	OG3036	PKY39770.1	NODE_886_length_9885_cov_14.484808	75000	28	5	1	39	64	2368	2285	1.10e-25	43.9
A4	SN02	OG3036	PKY39770.1	NODE_22368_length_392_cov_4.215873	58824	51	20	1	1	50	165	317	4.96e-12	56.6
A4	SN02	OG3036	PKY39770.1	NODE_16067_length_576_cov_1.004008	92593	27	2	0	38	64	123	203	3.23e-11	55.8
A4	SN02	OG3036	PKY39770.1	NODE_16067_length_576_cov_1.004008	49123	57	22	2	5	61	46	195	2.70e-07	45.1
A4	SN02	OG3036	PKY39770.1	NODE_6415_length_1676_cov_2.025016	53125	64	29	1	1	64	658	846	8.40e-10	52.8
A4	SN02	OG3036	PKY39770.1	NODE_5792_length_1867_cov_1.017877	32812	64	39	1	1	64	600	421	5.14e-06	42.0
A4	SN02	OG3036	PKY39770.1	NODE_644_length_12113_cov_6.249917	51111	45	22	0	20	64	3867	3733	1.00e-05	35.4
A4	SN02	OG3036	PKY39770.1	NODE_644_length_12113_cov_6.249917	68750	16	5	0	1	16	3922	3875	1.00e-05	29.3
A4	SN02	OG3036	PKY39770.1	NODE_4020_length_2754_cov_8.383265	52308	65	29	2	1	64	1998	1807	1.92e-04	37.7
A4	SN02	OG3036	PKY39770.1	NODE_669_length_11836_cov_19.650906	34921	63	40	1	2	63	4484	4296	7.16e-04	36.2
A4	SN02	OG3036	PKY56249.1	NODE_2451_length_4456_cov_4.088833	100000	77	0	0	1	77	4262	4032	1.18e-45	155
A4	SN02	OG3036	PKY56249.1	NODE_958_length_9407_cov_35.021436	83333	66	8	1	1	63	2899	3096	8.76e-28	104
A4	SN02	OG3036	PKY56249.1	NODE_886_length_9885_cov_14.484808	84783	46	4	1	1	43	2492	2355	3.76e-26	77.0
A4	SN02	OG3036	PKY56249.1	NODE_886_length_9885_cov_14.484808	80556	36	6	1	42	77	2353	2249	3.76e-26	57.0
A4	SN02	OG3036	PKY56249.1	NODE_6415_length_1676_cov_2.025016	60000	80	27	3	1	77	649	882	8.63e-18	75.9
A4	SN02	OG3036	PKY56249.1	NODE_16067_length_576_cov_1.004008	79545	44	8	1	34	77	111	239	1.15e-16	70.5
A4	SN02	OG3036	PKY56249.1	NODE_16067_length_576_cov_1.004008	56250	48	13	2	8	53	46	171	4.33e-06	42.4
A4	SN02	OG3036	PKY56249.1	NODE_22368_length_392_cov_4.215873	64815	54	15	2	1	50	156	317	2.03e-13	60.8
A4	SN02	OG3036	PKY56249.1	NODE_4020_length_2754_cov_8.383265	53750	80	33	2	1	77	2007	1771	1.99e-09	52.4
A4	SN02	OG3036	PKY56249.1	NODE_644_length_12113_cov_6.249917	50000	54	23	2	23	73	3867	3709	3.89e-08	37.7
A4	SN02	OG3036	PKY56249.1	NODE_644_length_12113_cov_6.249917	73684	19	5	0	1	19	3931	3875	3.89e-08	35.0
A4	SN02	OG3036	PKY56249.1	NODE_5792_length_1867_cov_1.017877	38356	73	37	3	1	70	609	406	2.67e-07	46.2
A4	SN02	OG3036	PKY56249.1	NODE_707_length_11376_cov_6.554120	40741	81	28	4	4	77	7884	7681	3.22e-06	43.1
A4	SN02	OG3036	PKY56249.1	NODE_6110_length_1764_cov_1.755779	70370	27	8	0	51	77	1585	1505	3.66e-04	37.4
A4	SN02	OG3760	PKY52216.1	NODE_321_length_18175_cov_14.467565	82292	96	7	1	80	175	9023	9280	2.97e-71	144
A4	SN02	OG3760	PKY52216.1	NODE_321_length_18175_cov_14.467565	71818	110	0	1	1	79	8629	8958	2.97e-71	142
A4	SN02	OG3760	PKY52216.1	NODE_321_length_18175_cov_14.467565	100000	58	0	0	154	211	9496	9669	3.17e-32	123
A4	SN02	OG3760	PKY52216.1	NODE_4118_length_2686_cov_2.090839	80000	70	14	0	82	151	310	519	5.25e-29	114
A4	SN02	OG3760	PKY52216.1	NODE_4118_length_2686_cov_2.090839	66667	42	14	0	165	206	831	956	1.29e-13	69.3
A4	SN02	OG3760	PKY52216.1	NODE_15385_length_607_cov_1.686792	78571	42	9	0	165	206	565	440	5.22e-17	76.3
A4	SN02	OG3760	PKY52216.1	NODE_3172_length_3508_cov_1.938502	50000	50	25	0	81	130	1876	1727	1.02e-15	53.9
A4	SN02	OG3760	PKY52216.1	NODE_3172_length_3508_cov_1.938502	45098	51	28	0	3	53	2287	2135	1.02e-15	45.1
A4	SN02	OG3760	PKY52216.1	NODE_3172_length_3508_cov_1.938502	43478	23	13	0	59	81	2012	1944	1.02e-15	21.2
A4	SN02	OG3760	PKY52216.1	NODE_3172_length_3508_cov_1.938502	61538	39	15	0	168	206	1479	1363	4.76e-08	53.1
A4	SN02	OG3760	PKY52216.1	NODE_3809_length_2902_cov_2.030442	42391	92	19	1	6	63	281	6	5.50e-13	67.8
A4	SN02	OG3760	PKY52216.1	NODE_5222_length_2081_cov_1.101796	28649	185	75	4	3	130	1434	880	1.92e-12	65.9
A4	SN02	OG3760	PKY52216.1	NODE_28505_length_298_cov_0.914027	90323	31	3	0	86	116	176	268	3.02e-11	58.5
A4	SN02	OG3760	PKY52216.1	NODE_299_length_18916_cov_10.882743	61702	47	17	1	165	210	4732	4872	7.08e-10	58.5
A4	SN02	OG3760	PKY52216.1	NODE_788_length_10766_cov_6.198054	54348	46	21	0	165	210	1150	1013	2.59e-09	57.0
A4	SN02	OG3760	PKY52216.1	NODE_455_length_15155_cov_6.494097	23671	207	101	2	3	152	1813	1193	7.06e-09	55.8
A4	SN02	OG3760	PKY52216.1	NODE_37_length_41375_cov_11.936268	70000	40	11	1	165	203	25882	25763	1.07e-08	55.1
A4	SN02	OG3760	PKY52216.1	NODE_37_length_41375_cov_11.936268	23830	235	110	5	3	181	26818	26153	3.32e-08	53.9
A4	SN02	OG3760	PKY52216.1	NODE_139_length_26669_cov_17.866388	64286	42	14	1	165	205	25471	25596	1.43e-08	54.7
A4	SN02	OG3760	PKY52216.1	NODE_99_length_31008_cov_29.725583	45902	61	31	1	79	139	29492	29316	2.13e-08	54.3
A4	SN02	OG3760	PKY52216.1	NODE_238_length_21250_cov_28.787229	65854	41	12	2	165	203	1947	1825	2.73e-08	53.9
A4	SN02	OG3760	PKY52216.1	NODE_238_length_21250_cov_28.787229	37662	77	47	1	82	158	2478	2251	9.97e-08	52.4
A4	SN02	OG3760	PKY52216.1	NODE_1128_length_8469_cov_2.521568	29213	178	79	7	57	203	3238	2753	4.87e-08	53.1
A4	SN02	OG3760	PKY52216.1	NODE_650_length_12031_cov_10.897022	61538	39	15	0	165	203	9623	9507	6.29e-08	52.8
A4	SN02	OG3760	PKY52216.1	NODE_650_length_12031_cov_10.897022	37500	56	35	0	97	152	10105	9938	6.53e-04	40.8
A4	SN02	OG3760	PKY52216.1	NODE_16_length_52776_cov_46.323687	63889	36	13	0	165	200	4500	4607	1.10e-07	52.4
A4	SN02	OG3760	PKY52216.1	NODE_27647_length_309_cov_0.560345	56410	39	17	0	165	203	133	249	1.65e-07	48.5
A4	SN02	OG3760	PKY52216.1	NODE_19593_length_456_cov_0.981530	40385	52	31	0	79	130	443	288	2.27e-07	48.9
A4	SN02	OG3760	PKY52216.1	NODE_29307_length_290_cov_0.605634	52500	40	18	1	165	203	150	31	2.98e-07	47.4
A4	SN02	OG3760	PKY52216.1	NODE_12378_length_787_cov_1.270423	51724	29	14	0	82	110	525	611	3.99e-07	37.4
A4	SN02	OG3760	PKY52216.1	NODE_12378_length_787_cov_1.270423	35593	59	36	1	25	81	284	460	3.99e-07	34.3
A4	SN02	OG3760	PKY52216.1	NODE_821_length_10467_cov_4.667854	61765	34	13	0	170	203	10150	10049	4.17e-07	50.4
A4	SN02	OG3760	PKY52216.1	NODE_172_length_24840_cov_19.625247	44186	43	24	0	165	207	13006	12878	1.23e-06	48.9
A4	SN02	OG3760	PKY52216.1	NODE_266_length_20025_cov_10.483708	55263	38	17	0	165	202	4036	4149	1.39e-06	48.9
A4	SN02	OG3760	PKY52216.1	NODE_2084_length_5144_cov_1.537399	61538	39	14	1	165	202	2324	2208	1.63e-06	48.5
A4	SN02	OG3760	PKY52216.1	NODE_1074_length_8721_cov_3.616150	74074	27	7	0	167	193	8305	8225	1.93e-06	48.5
A4	SN02	OG3760	PKY52216.1	NODE_1301_length_7689_cov_19.072386	56098	41	16	1	165	203	1967	1845	3.80e-06	47.4
A4	SN02	OG3760	PKY52216.1	NODE_1520_length_6753_cov_11.452666	55000	40	17	1	165	203	5854	5973	5.12e-06	47.0
A4	SN02	OG3760	PKY52216.1	NODE_1520_length_6753_cov_11.452666	46154	52	27	1	3	53	4906	5061	1.78e-05	45.4
A4	SN02	OG3760	PKY52216.1	NODE_1520_length_6753_cov_11.452666	54286	35	16	0	79	113	5317	5421	4.52e-04	41.2
A4	SN02	OG3760	PKY52216.1	NODE_6327_length_1703_cov_1.292743	55263	38	17	0	166	203	869	756	8.09e-06	46.2
A4	SN02	OG3760	PKY52216.1	NODE_4897_length_2235_cov_2.084337	56410	39	17	0	165	203	920	804	1.17e-05	45.8
A4	SN02	OG3760	PKY52216.1	NODE_3791_length_2914_cov_14.986253	49020	51	25	1	154	203	225	73	1.52e-05	45.4
A4	SN02	OG3760	PKY52216.1	NODE_10842_length_921_cov_1.400474	33945	109	64	1	3	103	350	24	1.70e-05	45.1
A4	SN02	OG3760	PKY52216.1	NODE_7702_length_1371_cov_2.552550	47727	44	23	0	161	204	1057	926	1.81e-05	45.1
A4	SN02	OG3760	PKY52216.1	NODE_3063_length_3625_cov_2.203495	46341	41	22	0	161	201	2268	2390	1.87e-05	45.4
A4	SN02	OG3760	PKY52216.1	NODE_1276_length_7773_cov_4.189579	53846	39	11	1	165	203	4860	4955	3.14e-05	44.7
A4	SN02	OG3760	PKY52216.1	NODE_6589_length_1627_cov_1.065806	54286	35	16	0	168	202	501	397	4.29e-05	44.3
A4	SN02	OG3760	PKY52216.1	NODE_12079_length_813_cov_0.866848	45098	51	28	0	3	53	174	22	7.20e-05	43.1
A4	SN02	OG3760	PKY52216.1	NODE_15644_length_595_cov_0.720077	50000	34	17	0	81	114	9	110	1.05e-04	42.0
A4	SN02	OG3760	PKY52216.1	NODE_1462_length_6996_cov_2.842607	44444	54	21	1	144	197	6617	6483	1.07e-04	43.1
A4	SN02	OG3760	PKY52216.1	NODE_6356_length_1694_cov_2.092764	50000	38	19	0	166	203	1226	1113	1.10e-04	42.7
A4	SN02	OG3760	PKY52216.1	NODE_1122_length_8511_cov_6.598293	50000	38	19	0	87	124	110	223	1.44e-04	42.7
A4	SN02	OG3760	PKY52216.1	NODE_11008_length_904_cov_1.422007	32836	67	39	1	151	211	893	693	2.58e-04	41.6
A4	SN02	OG3760	PKY52216.1	NODE_13985_length_680_cov_0.636816	45714	35	19	0	165	199	349	245	3.10e-04	40.8
A4	SN02	OG3760	PKY52216.1	NODE_154_length_25745_cov_19.198496	57143	35	15	0	165	199	4560	4664	3.94e-04	41.6
A4	SN02	OG3760	PKY52216.1	NODE_680_length_11689_cov_3.979332	44681	47	19	1	165	211	2046	2165	5.85e-04	40.8
A4	SN02	OG3760	PKY52483.1	NODE_5222_length_2081_cov_1.101796	44681	94	30	3	7	78	1239	958	3.28e-12	60.5
A4	SN02	OG3760	PKY52483.1	NODE_3172_length_3508_cov_1.938502	40000	100	36	3	3	78	2104	1805	7.69e-11	56.6
A4	SN02	OG3760	PKY52483.1	NODE_37_length_41375_cov_11.936268	36364	99	41	2	2	78	26641	26345	9.52e-10	53.5
A4	SN02	OG3760	PKY52483.1	NODE_99_length_31008_cov_29.725583	33333	99	43	2	3	78	29711	29415	3.07e-09	52.0
A4	SN02	OG3760	PKY52483.1	NODE_455_length_15155_cov_6.494097	34343	99	43	2	2	78	1633	1337	3.28e-09	52.0
A4	SN02	OG3760	PKY52483.1	NODE_2581_length_4236_cov_3.774225	82609	23	4	0	6	28	3861	3929	2.11e-06	43.9
A4	SN02	OG3760	PKY52483.1	NODE_6509_length_1649_cov_1.204198	37143	35	22	0	4	38	1003	1107	7.69e-06	38.1
A4	SN02	OG3760	PKY52483.1	NODE_6509_length_1649_cov_1.204198	50000	24	12	0	55	78	1221	1292	7.69e-06	26.9
A4	SN02	OG3760	PKY52483.1	NODE_321_length_18175_cov_14.467565	46667	30	14	1	23	52	8869	8952	8.10e-06	30.4
A4	SN02	OG3760	PKY52483.1	NODE_321_length_18175_cov_14.467565	45833	24	13	0	55	78	9026	9097	8.10e-06	27.7
A4	SN02	OG3760	PKY52483.1	NODE_321_length_18175_cov_14.467565	52000	25	12	0	2	26	8814	8888	8.10e-06	25.8
A4	SN02	OG3760	PKY52483.1	NODE_238_length_21250_cov_28.787229	31633	98	42	2	6	78	2703	2410	9.54e-06	42.4
A4	SN02	OG3760	PKY52483.1	NODE_1833_length_5792_cov_8.488539	40426	47	26	1	6	52	5494	5628	1.98e-05	40.0
A4	SN02	OG3760	PKY52483.1	NODE_1833_length_5792_cov_8.488539	47619	21	11	0	55	75	5714	5776	1.98e-05	23.9
A4	SN02	OG3760	PKY52483.1	NODE_1520_length_6753_cov_11.452666	34653	101	41	3	3	78	5092	5394	1.25e-04	38.9
A4	SN02	OG3760	PKY52483.1	NODE_1185_length_8192_cov_5.178435	48485	33	17	0	6	38	7145	7243	1.69e-04	38.5
A4	SN02	OG3760	PKY52483.1	NODE_10842_length_921_cov_1.400474	47368	38	20	0	3	40	167	54	6.38e-04	37.0
A4	SN02	OG3787	PKY54778.1	NODE_1198_length_8110_cov_8.891323	94574	129	7	0	1	129	6813	7199	9.36e-78	249
A4	SN02	OG3787	PKY54778.1	NODE_1048_length_8849_cov_6.223210	65574	122	41	1	1	121	6886	7251	5.97e-48	164
A4	SN02	OG3787	PKY54778.1	NODE_4290_length_2559_cov_9.780822	79762	84	17	0	45	128	2558	2307	1.55e-40	143
A4	SN02	OG3787	PKY54778.1	NODE_963_length_9372_cov_2.090909	41667	72	35	1	58	122	8194	8409	3.70e-07	48.1
A4	SN02	OG3787	PKY54778.1	NODE_963_length_9372_cov_2.090909	31132	106	66	3	28	126	438	755	5.22e-04	38.9
A4	SN02	OG3787	PKY54778.1	NODE_2783_length_3955_cov_2.110882	27711	83	54	1	44	126	3323	3093	7.15e-05	41.6
A4	SN02	OG3787	PKY61279.1	NODE_1198_length_8110_cov_8.891323	91266	229	20	0	61	289	6510	7196	8.14e-139	433
A4	SN02	OG3787	PKY61279.1	NODE_1198_length_8110_cov_8.891323	90476	42	1	1	19	60	6328	6444	8.14e-139	80.1
A4	SN02	OG3787	PKY61279.1	NODE_1048_length_8849_cov_6.223210	66364	220	73	1	61	279	6583	7242	4.58e-93	288
A4	SN02	OG3787	PKY61279.1	NODE_1048_length_8849_cov_6.223210	94118	34	2	0	27	60	6417	6518	4.58e-93	72.4
A4	SN02	OG3787	PKY61279.1	NODE_4290_length_2559_cov_9.780822	100000	89	0	0	206	294	2558	2292	2.95e-53	186
A4	SN02	OG3787	PKY61279.1	NODE_4642_length_2353_cov_7.734183	55696	79	35	0	61	139	2117	2353	1.74e-29	84.0
A4	SN02	OG3787	PKY61279.1	NODE_4642_length_2353_cov_7.734183	60656	61	5	2	19	60	1867	2049	1.74e-29	64.3
A4	SN02	OG3787	PKY61279.1	NODE_963_length_9372_cov_2.090909	25439	228	158	4	67	283	7729	8409	5.84e-15	75.9
A4	SN02	OG3787	PKY61279.1	NODE_963_length_9372_cov_2.090909	24893	233	168	2	61	286	54	752	1.09e-14	75.1
A4	SN02	OG3787	PKY61279.1	NODE_4810_length_2274_cov_2.051434	25837	209	146	4	67	270	1018	1632	2.49e-10	61.6
A4	SN02	OG3787	PKY61279.1	NODE_2783_length_3955_cov_2.110882	20763	236	164	4	67	286	3782	3096	2.58e-07	52.4
A4	SN02	OG3801	PKY44782.1	NODE_5743_length_1881_cov_1.527716	57534	73	28	1	292	364	1258	1049	7.55e-30	83.6
A4	SN02	OG3801	PKY44782.1	NODE_5743_length_1881_cov_1.527716	85714	35	5	0	246	280	1376	1272	7.55e-30	66.2
A4	SN02	OG3801	PKY44782.1	NODE_3711_length_2971_cov_6.341050	31250	112	65	4	152	261	97	402	7.32e-07	51.6
A4	SN02	OG3801	PKY44782.1	NODE_471_length_14787_cov_6.133175	30000	110	66	4	152	261	12629	12333	2.43e-06	50.1
A4	SN02	OG3801	PKY44782.1	NODE_8278_length_1269_cov_4.307886	30000	110	66	4	152	261	1173	877	3.10e-06	49.3
A4	SN02	OG3801	PKY44782.1	NODE_46_length_39649_cov_7.851739	30952	84	51	3	178	261	1581	1811	1.00e-04	45.1
A4	SN02	OG3801	PKY44782.1	NODE_4716_length_2320_cov_1.614356	43478	46	26	0	318	363	1226	1363	4.68e-04	42.7
A4	SN02	OG3932	PKY52767.1	NODE_3213_length_3455_cov_5.843991	98485	66	1	0	1	66	3098	3295	5.74e-37	131
A4	SN02	OG3932	PKY52767.1	NODE_1372_length_7338_cov_4.148051	84615	39	6	0	2	40	513	629	3.38e-14	66.2
A4	SN02	OG3932	PKY52767.1	NODE_2940_length_3778_cov_1.889489	96552	29	1	0	8	36	1324	1410	6.21e-11	57.0
A4	SN02	OG3932	PKY52767.1	NODE_26225_length_327_cov_1.116000	76000	25	6	0	36	60	144	70	8.87e-09	42.7
A4	SN02	OG3932	PKY52767.1	NODE_26225_length_327_cov_1.116000	56667	30	13	0	5	34	235	146	8.87e-09	32.7
A4	SN02	OG3932	PKY52767.1	NODE_15450_length_604_cov_1.051233	72000	25	7	0	36	60	444	370	1.46e-04	37.0
A4	SN02	OG3932	PKY52767.1	NODE_15450_length_604_cov_1.051233	55556	27	8	2	10	36	508	440	1.46e-04	23.9
A4	SN02	OG3932	PKY59427.1	NODE_1372_length_7338_cov_4.148051	99138	116	1	0	16	131	525	872	4.35e-70	228
A4	SN02	OG3932	PKY59427.1	NODE_2940_length_3778_cov_1.889489	72593	135	12	4	16	130	1318	1707	3.65e-50	171
A4	SN02	OG3932	PKY59427.1	NODE_15450_length_604_cov_1.051233	52239	134	28	8	16	130	514	164	7.17e-23	89.0
A4	SN02	OG3932	PKY59427.1	NODE_3213_length_3455_cov_5.843991	93939	33	2	0	18	50	3119	3217	7.36e-19	62.8
A4	SN02	OG3932	PKY59427.1	NODE_3213_length_3455_cov_5.843991	61538	26	10	0	76	101	3342	3419	7.36e-19	37.7
A4	SN02	OG3932	PKY59427.1	NODE_3213_length_3455_cov_5.843991	100000	12	0	0	50	61	3214	3249	7.36e-19	29.3
A4	SN02	OG3932	PKY59427.1	NODE_26225_length_327_cov_1.116000	52941	68	19	2	18	73	226	26	1.10e-12	60.5
A4	SN02	OG3932	PKY59427.1	NODE_1148_length_8369_cov_3.060178	47222	108	35	5	16	102	1510	1830	3.86e-12	62.4
A4	SN02	OG3932	PKY59427.1	NODE_29541_length_287_cov_1.309524	45977	87	27	3	30	96	26	286	1.35e-09	52.0
A4	SN02	OG3932	PKY59427.1	NODE_8264_length_1271_cov_2.865997	40517	116	42	4	16	104	835	488	8.29e-09	52.8
A4	SN02	OG3932	PKY59427.1	NODE_22938_length_381_cov_2.167763	65000	40	11	1	68	104	190	71	1.68e-08	50.1
A4	SN02	OG3932	PKY59427.1	NODE_3932_length_2815_cov_3.668371	62162	37	14	0	62	98	2657	2767	1.35e-07	49.3
A4	SN02	OG3932	PKY59427.1	NODE_3932_length_2815_cov_3.668371	69231	26	8	0	105	130	2684	2761	7.87e-04	38.5
A4	SN02	OG3932	PKY59427.1	NODE_23842_length_365_cov_0.798611	40860	93	40	4	16	102	325	74	3.39e-07	46.2
A4	SN02	OG3932	PKY59427.1	NODE_5164_length_2109_cov_3.345472	73077	26	7	0	77	102	715	638	1.30e-05	43.5
A4	SN02	OG3932	PKY59427.1	NODE_1965_length_5425_cov_2.120419	48276	58	21	3	74	130	4105	4254	1.31e-04	40.8
A4	SN02	OG3947	PKY56859.1	NODE_915_length_9645_cov_7.223767	100000	371	0	0	1	371	5313	4201	0.0	706
A4	SN02	OG3947	PKY56859.1	NODE_7860_length_1342_cov_2.283794	53191	47	22	0	324	370	956	816	4.32e-19	54.3
A4	SN02	OG3947	PKY56859.1	NODE_7860_length_1342_cov_2.283794	53488	43	20	0	289	331	1060	932	4.32e-19	43.5
A4	SN02	OG3947	PKY56859.1	NODE_7860_length_1342_cov_2.283794	36957	92	52	2	205	291	1323	1051	4.32e-19	35.0
A4	SN02	OG3947	PKY56859.1	NODE_3990_length_2774_cov_1.353356	40909	88	52	0	283	370	2459	2196	8.67e-12	67.0
A4	SN02	OG3947	PKY56859.1	NODE_36639_length_231_cov_0.675325	53571	56	20	2	1	55	153	1	5.77e-10	55.8
A4	SN02	OG3947	PKY56859.1	NODE_13181_length_729_cov_1.280675	53191	47	22	0	27	73	221	81	6.65e-10	47.8
A4	SN02	OG3947	PKY56859.1	NODE_13181_length_729_cov_1.280675	57692	26	11	0	73	98	84	7	6.65e-10	34.3
A4	SN02	OG3947	PKY56859.1	NODE_3216_length_3453_cov_5.183649	43137	51	28	1	45	94	2	154	1.38e-05	47.8
A4	SN02	OG3947	PKY57825.1	NODE_13181_length_729_cov_1.280675	98305	59	1	0	1	59	242	66	1.77e-34	118
A4	SN02	OG3947	PKY57825.1	NODE_915_length_9645_cov_7.223767	42593	108	32	2	8	85	5235	4912	5.41e-15	68.6
A4	SN02	OG4053	PKY45892.1	NODE_123_length_28582_cov_13.582600	43023	86	45	2	11	95	20088	20336	8.59e-13	65.1
A4	SN02	OG4053	PKY45892.1	NODE_3346_length_3327_cov_1.150462	33333	96	59	3	2	95	514	236	7.69e-08	50.8
A4	SN02	OG4053	PKY45892.1	NODE_7001_length_1525_cov_1.203729	27027	74	54	0	15	88	1292	1513	3.20e-04	40.0
A4	SN02	OG4053	PKY45892.1	NODE_1639_length_6355_cov_4.383084	40426	47	27	1	47	92	1641	1501	4.93e-04	39.7
A4	SN02	OG4053	PKY61667.1	NODE_3346_length_3327_cov_1.150462	31469	143	86	5	6	139	487	68	1.03e-11	62.0
A4	SN02	OG4053	PKY61667.1	NODE_123_length_28582_cov_13.582600	33077	130	74	4	14	133	20109	20489	1.05e-11	62.0
A4	SN02	OG4053	PKY61667.1	NODE_1639_length_6355_cov_4.383084	30000	110	57	5	8	116	1725	1453	2.48e-05	43.5
A4	SN02	OG4054	PKY45893.1	NODE_123_length_28582_cov_13.582600	30208	96	59	3	2	94	20064	20336	2.12e-07	51.2
A4	SN02	OG4054	PKY45893.1	NODE_1639_length_6355_cov_4.383084	32222	90	53	5	9	94	1740	1483	1.74e-06	48.1
A4	SN02	OG4054	PKY45893.1	NODE_3346_length_3327_cov_1.150462	29897	97	60	3	1	94	511	236	4.49e-05	43.9
A4	SN02	OG4054	PKY61668.1	NODE_1639_length_6355_cov_4.383084	30088	113	64	6	14	122	1788	1483	3.78e-06	47.8
A4	SN02	OG4054	PKY61668.1	NODE_123_length_28582_cov_13.582600	31818	88	52	3	38	122	20088	20336	3.93e-06	47.8
A4	SN02	OG4054	PKY61668.1	NODE_3346_length_3327_cov_1.150462	36000	50	30	1	73	122	379	236	0.001	40.4
A4	SN02	OG4076	PKY44355.1	NODE_7171_length_1483_cov_1.386913	41716	338	184	2	17	343	1376	369	2.14e-73	241
A4	SN02	OG4076	PKY44355.1	NODE_7171_length_1483_cov_1.386913	53191	47	20	1	344	390	178	44	9.46e-07	52.0
A4	SN02	OG4076	PKY44355.1	NODE_1146_length_8385_cov_8.665985	34120	466	272	9	21	478	6207	4891	4.20e-71	248
A4	SN02	OG4076	PKY44355.1	NODE_1749_length_6008_cov_1.479852	34680	297	155	3	93	350	3809	2919	1.02e-69	165
A4	SN02	OG4076	PKY44355.1	NODE_1749_length_6008_cov_1.479852	36478	159	59	5	349	473	2823	2371	1.02e-69	87.0
A4	SN02	OG4076	PKY44355.1	NODE_1749_length_6008_cov_1.479852	42593	54	31	0	25	78	4027	3866	1.02e-69	52.0
A4	SN02	OG4076	PKY44355.1	NODE_1749_length_6008_cov_1.479852	40323	62	37	0	465	526	1774	1589	7.76e-06	49.7
A4	SN02	OG4076	PKY44355.1	NODE_1625_length_6397_cov_3.613291	34916	358	194	4	16	342	2342	3391	3.19e-52	192
A4	SN02	OG4076	PKY44355.1	NODE_1625_length_6397_cov_3.613291	57500	40	17	0	416	455	3788	3907	6.11e-14	53.5
A4	SN02	OG4076	PKY44355.1	NODE_1625_length_6397_cov_3.613291	34783	69	32	2	349	417	3522	3689	6.11e-14	43.1
A4	SN02	OG4076	PKY44355.1	NODE_1625_length_6397_cov_3.613291	44444	54	30	0	473	526	4541	4702	1.12e-06	52.4
A4	SN02	OG4076	PKY44355.1	NODE_71_length_34271_cov_14.207025	29570	186	112	4	177	350	19896	20432	3.25e-49	79.3
A4	SN02	OG4076	PKY44355.1	NODE_71_length_34271_cov_14.207025	32680	153	103	0	24	176	19345	19803	3.25e-49	77.0
A4	SN02	OG4076	PKY44355.1	NODE_71_length_34271_cov_14.207025	42169	83	47	1	416	498	20760	21005	3.25e-49	69.7
A4	SN02	OG4076	PKY44355.1	NODE_71_length_34271_cov_14.207025	27536	69	37	3	349	417	20512	20679	3.25e-49	30.4
A4	SN02	OG4076	PKY44355.1	NODE_3894_length_2839_cov_1.527516	33424	368	201	11	127	476	2838	1813	5.11e-49	182
A4	SN02	OG4076	PKY44355.1	NODE_4998_length_2183_cov_1.430674	32171	258	134	9	177	417	1375	2076	2.13e-45	112
A4	SN02	OG4076	PKY44355.1	NODE_4998_length_2183_cov_1.430674	38235	102	63	0	21	122	802	1107	2.13e-45	70.9
A4	SN02	OG4076	PKY44355.1	NODE_4998_length_2183_cov_1.430674	32075	53	36	0	124	176	1124	1282	2.13e-45	39.3
A4	SN02	OG4076	PKY44355.1	NODE_3146_length_3532_cov_1.171346	33333	276	125	7	190	419	125	913	1.12e-44	130
A4	SN02	OG4076	PKY44355.1	NODE_3146_length_3532_cov_1.171346	50000	58	29	0	416	473	973	1146	1.12e-44	69.3
A4	SN02	OG4076	PKY44355.1	NODE_3146_length_3532_cov_1.171346	40351	57	34	0	466	522	1615	1785	2.44e-05	47.8
A4	SN02	OG4076	PKY44355.1	NODE_3280_length_3386_cov_1.399214	37931	232	118	5	251	470	1528	2181	1.20e-43	166
A4	SN02	OG4076	PKY44355.1	NODE_3280_length_3386_cov_1.399214	30952	168	114	1	21	188	830	1327	3.78e-17	85.5
A4	SN02	OG4076	PKY44355.1	NODE_3668_length_3008_cov_1.342545	29595	321	163	7	174	457	23	907	3.19e-42	162
A4	SN02	OG4076	PKY44355.1	NODE_3668_length_3008_cov_1.342545	45312	64	35	0	463	526	1548	1739	1.09e-08	58.5
A4	SN02	OG4076	PKY44355.1	NODE_3668_length_3008_cov_1.342545	71429	35	10	0	488	522	2402	2298	3.78e-07	52.8
A4	SN02	OG4076	PKY44355.1	NODE_3668_length_3008_cov_1.342545	40000	25	15	0	463	487	2485	2411	3.78e-07	20.8
A4	SN02	OG4076	PKY44355.1	NODE_4513_length_2415_cov_6.208298	29321	324	186	4	29	349	1357	506	7.70e-42	119
A4	SN02	OG4076	PKY44355.1	NODE_4513_length_2415_cov_6.208298	36508	126	63	4	344	467	422	90	7.70e-42	71.6
A4	SN02	OG4076	PKY44355.1	NODE_2728_length_4012_cov_1.417281	33028	327	165	10	190	473	2357	1410	8.31e-41	158
A4	SN02	OG4076	PKY44355.1	NODE_2728_length_4012_cov_1.417281	34659	176	115	0	15	190	3521	2994	1.96e-23	105
A4	SN02	OG4076	PKY44355.1	NODE_2728_length_4012_cov_1.417281	41379	58	34	0	466	523	911	738	6.11e-06	49.7
A4	SN02	OG4076	PKY44355.1	NODE_5432_length_1996_cov_0.808233	31884	345	216	6	11	349	26	1021	4.43e-40	154
A4	SN02	OG4076	PKY44355.1	NODE_5432_length_1996_cov_0.808233	34921	126	70	3	349	473	1201	1545	1.84e-14	76.6
A4	SN02	OG4076	PKY44355.1	NODE_18507_length_486_cov_0.943765	40351	171	82	4	290	452	2	478	9.49e-36	131
A4	SN02	OG4076	PKY44355.1	NODE_2009_length_5332_cov_1.737583	31595	326	211	5	19	341	336	1286	8.88e-34	137
A4	SN02	OG4076	PKY44355.1	NODE_2009_length_5332_cov_1.737583	29299	157	86	7	288	435	3869	3447	1.19e-08	58.5
A4	SN02	OG4076	PKY44355.1	NODE_2009_length_5332_cov_1.737583	41667	60	33	1	416	473	1751	1930	9.57e-07	52.4
A4	SN02	OG4076	PKY44355.1	NODE_2009_length_5332_cov_1.737583	33333	66	44	0	458	523	2417	2614	1.84e-04	45.1
A4	SN02	OG4076	PKY44355.1	NODE_3183_length_3497_cov_1.777778	31208	298	174	7	161	443	2414	1569	6.27e-30	125
A4	SN02	OG4076	PKY44355.1	NODE_3183_length_3497_cov_1.777778	34375	96	63	0	15	110	3209	3496	2.08e-07	54.3
A4	SN02	OG4076	PKY44355.1	NODE_371_length_16917_cov_6.117162	39560	182	97	3	6	174	14839	14294	7.33e-27	116
A4	SN02	OG4076	PKY44355.1	NODE_371_length_16917_cov_6.117162	38144	97	52	2	252	342	13968	13684	2.10e-11	67.8
A4	SN02	OG4076	PKY44355.1	NODE_371_length_16917_cov_6.117162	38356	73	35	2	408	473	13265	13056	1.44e-06	52.0
A4	SN02	OG4076	PKY44355.1	NODE_14_length_53927_cov_7.825032	27439	328	221	7	26	341	24611	25579	3.01e-26	114
A4	SN02	OG4076	PKY44355.1	NODE_15565_length_599_cov_0.869732	47368	76	40	0	252	327	540	313	2.90e-25	80.5
A4	SN02	OG4076	PKY44355.1	NODE_15565_length_599_cov_0.869732	36620	71	35	2	326	388	224	18	2.90e-25	54.3
A4	SN02	OG4076	PKY44355.1	NODE_1154_length_8327_cov_8.907879	27976	336	212	10	33	353	5287	6249	6.82e-22	100
A4	SN02	OG4076	PKY44355.1	NODE_14040_length_676_cov_11.278798	43243	74	40	1	271	342	674	453	1.04e-21	65.1
A4	SN02	OG4076	PKY44355.1	NODE_14040_length_676_cov_11.278798	37234	94	37	4	345	434	349	122	1.04e-21	57.8
A4	SN02	OG4076	PKY44355.1	NODE_3850_length_2873_cov_1.841559	37500	112	63	4	234	342	723	400	6.85e-21	67.8
A4	SN02	OG4076	PKY44355.1	NODE_3850_length_2873_cov_1.841559	32632	95	42	3	345	435	296	66	6.85e-21	52.4
A4	SN02	OG4076	PKY44355.1	NODE_3850_length_2873_cov_1.841559	43056	72	39	1	271	340	2378	2163	3.51e-15	58.2
A4	SN02	OG4076	PKY44355.1	NODE_3850_length_2873_cov_1.841559	26733	101	53	3	345	445	2043	1804	3.51e-15	42.7
A4	SN02	OG4076	PKY44355.1	NODE_3850_length_2873_cov_1.841559	34167	120	78	1	33	152	1462	1106	1.41e-10	64.7
A4	SN02	OG4076	PKY44355.1	NODE_1322_length_7606_cov_5.710453	31944	216	95	5	254	434	3699	4295	7.97e-21	97.4
A4	SN02	OG4076	PKY44355.1	NODE_1322_length_7606_cov_5.710453	30435	138	92	2	33	167	2812	3222	2.50e-07	54.3
A4	SN02	OG4076	PKY44355.1	NODE_138_length_26787_cov_47.501161	43243	74	40	1	271	342	4972	4751	7.71e-20	64.7
A4	SN02	OG4076	PKY44355.1	NODE_138_length_26787_cov_47.501161	30973	113	63	3	345	453	4631	4326	7.71e-20	51.6
A4	SN02	OG4076	PKY44355.1	NODE_813_length_10542_cov_5.354802	30901	233	99	8	244	436	997	365	9.46e-20	94.4
A4	SN02	OG4076	PKY44355.1	NODE_813_length_10542_cov_5.354802	25275	182	103	9	284	452	4483	3998	0.001	42.7
A4	SN02	OG4076	PKY44355.1	NODE_23615_length_369_cov_0.900685	40171	117	70	0	26	142	17	367	8.07e-19	82.8
A4	SN02	OG4076	PKY44355.1	NODE_504_length_14200_cov_6.230688	35714	112	65	3	233	341	5099	4776	4.29e-18	58.9
A4	SN02	OG4076	PKY44355.1	NODE_504_length_14200_cov_6.230688	36082	97	40	5	345	437	4668	4432	4.29e-18	52.0
A4	SN02	OG4076	PKY44355.1	NODE_16909_length_543_cov_0.884120	36923	130	59	3	304	425	199	543	1.34e-16	78.2
A4	SN02	OG4076	PKY44355.1	NODE_16909_length_543_cov_0.884120	32632	95	62	1	247	339	23	307	2.20e-08	54.7
A4	SN02	OG4076	PKY44355.1	NODE_13794_length_691_cov_1.047231	46226	106	35	3	13	118	417	668	2.12e-16	68.9
A4	SN02	OG4076	PKY44355.1	NODE_13794_length_691_cov_1.047231	88889	18	2	0	1	18	382	435	2.12e-16	36.2
A4	SN02	OG4076	PKY44355.1	NODE_23773_length_366_cov_0.948097	44330	97	54	0	22	118	316	26	3.17e-16	75.5
A4	SN02	OG4076	PKY44355.1	NODE_10649_length_941_cov_1.358796	31915	94	45	3	344	437	258	34	5.76e-15	51.6
A4	SN02	OG4076	PKY44355.1	NODE_10649_length_941_cov_1.358796	39062	64	36	1	254	317	553	371	5.76e-15	48.5
A4	SN02	OG4076	PKY44355.1	NODE_24320_length_357_cov_1.046429	31356	118	53	1	97	186	355	2	9.67e-15	71.2
A4	SN02	OG4076	PKY44355.1	NODE_12047_length_816_cov_0.687415	39216	51	31	0	28	78	563	411	1.18e-13	48.1
A4	SN02	OG4076	PKY44355.1	NODE_12047_length_816_cov_0.687415	34328	67	44	0	108	174	310	110	1.18e-13	47.4
A4	SN02	OG4076	PKY44355.1	NODE_34311_length_246_cov_0.946746	47619	63	32	1	252	313	193	5	1.29e-12	63.9
A4	SN02	OG4076	PKY44355.1	NODE_25509_length_338_cov_0.616858	51852	54	25	1	409	462	2	160	5.69e-12	63.2
A4	SN02	OG4076	PKY44355.1	NODE_3524_length_3156_cov_1.860019	50000	64	30	1	410	473	1749	1564	9.03e-12	67.0
A4	SN02	OG4076	PKY44355.1	NODE_3524_length_3156_cov_1.860019	29412	51	19	2	384	417	1960	1808	9.03e-12	22.3
A4	SN02	OG4076	PKY44355.1	NODE_3524_length_3156_cov_1.860019	53968	63	29	0	464	526	1012	824	2.93e-11	66.6
A4	SN02	OG4076	PKY44355.1	NODE_2069_length_5173_cov_5.658556	31953	169	103	4	181	340	2	499	1.67e-11	67.8
A4	SN02	OG4076	PKY44355.1	NODE_2069_length_5173_cov_5.658556	59259	27	11	0	409	435	778	858	1.55e-04	45.4
A4	SN02	OG4076	PKY44355.1	NODE_35913_length_235_cov_1.145570	45763	59	29	1	418	473	197	21	7.41e-11	58.9
A4	SN02	OG4076	PKY44355.1	NODE_14073_length_675_cov_1.003344	45763	59	30	1	286	342	670	494	9.58e-11	62.4
A4	SN02	OG4076	PKY44355.1	NODE_24765_length_350_cov_0.483516	38667	75	44	1	270	342	250	26	9.63e-11	59.7
A4	SN02	OG4076	PKY44355.1	NODE_19907_length_447_cov_1.497297	39189	74	43	1	271	342	204	425	1.33e-10	60.1
A4	SN02	OG4076	PKY44355.1	NODE_993_length_9144_cov_5.549355	39326	89	50	2	254	341	4322	4579	2.01e-10	64.3
A4	SN02	OG4076	PKY44355.1	NODE_993_length_9144_cov_5.549355	28313	166	110	4	5	167	3476	3955	1.78e-06	51.6
A4	SN02	OG4076	PKY44355.1	NODE_1755_length_5994_cov_5.381950	41026	78	44	1	264	339	4851	5084	2.88e-10	63.9
A4	SN02	OG4076	PKY44355.1	NODE_1755_length_5994_cov_5.381950	32258	93	46	2	345	437	5206	5433	7.31e-06	49.7
A4	SN02	OG4076	PKY44355.1	NODE_1755_length_5994_cov_5.381950	45833	48	21	2	409	453	3629	3766	2.86e-04	44.3
A4	SN02	OG4076	PKY44355.1	NODE_4376_length_2505_cov_1.007414	45763	59	32	0	20	78	190	14	4.29e-10	62.8
A4	SN02	OG4076	PKY44355.1	NODE_523_length_13913_cov_8.379084	30405	148	97	2	8	155	10748	10323	5.71e-10	62.8
A4	SN02	OG4076	PKY44355.1	NODE_523_length_13913_cov_8.379084	34426	122	76	1	33	154	7204	6851	7.64e-10	62.4
A4	SN02	OG4076	PKY44355.1	NODE_523_length_13913_cov_8.379084	35772	123	76	2	33	155	11099	10740	9.07e-10	62.4
A4	SN02	OG4076	PKY44355.1	NODE_523_length_13913_cov_8.379084	30833	120	78	1	33	152	7645	7301	5.12e-09	59.7
A4	SN02	OG4076	PKY44355.1	NODE_523_length_13913_cov_8.379084	25000	180	89	8	301	444	9763	9254	1.50e-05	48.5
A4	SN02	OG4076	PKY44355.1	NODE_523_length_13913_cov_8.379084	29032	155	73	8	287	424	13504	13908	2.30e-04	44.7
A4	SN02	OG4076	PKY44355.1	NODE_27295_length_313_cov_0.597458	34444	90	49	2	345	434	74	313	1.75e-09	55.8
A4	SN02	OG4076	PKY44355.1	NODE_6620_length_1618_cov_1.494484	40278	72	41	1	271	340	11	226	4.38e-09	59.3
A4	SN02	OG4076	PKY44355.1	NODE_6620_length_1618_cov_1.494484	31250	96	44	3	345	436	384	617	5.24e-05	46.2
A4	SN02	OG4076	PKY44355.1	NODE_1725_length_6089_cov_2.131903	26061	165	76	4	303	435	2474	2022	4.87e-09	59.7
A4	SN02	OG4076	PKY44355.1	NODE_837_length_10291_cov_6.134228	25837	209	117	8	280	475	1301	750	9.81e-09	58.9
A4	SN02	OG4076	PKY44355.1	NODE_28369_length_300_cov_0.506726	38372	86	52	1	33	118	26	280	1.54e-08	52.8
A4	SN02	OG4076	PKY44355.1	NODE_15467_length_603_cov_1.925856	26203	187	117	5	288	468	28	543	2.21e-08	55.1
A4	SN02	OG4076	PKY44355.1	NODE_36670_length_231_cov_0.571429	54167	48	19	2	297	341	178	35	3.18e-08	51.2
A4	SN02	OG4076	PKY44355.1	NODE_9249_length_1115_cov_1.464355	35106	94	39	3	345	434	1099	872	3.38e-08	56.2
A4	SN02	OG4076	PKY44355.1	NODE_28548_length_298_cov_0.520362	38462	78	48	0	32	109	237	4	3.47e-08	52.0
A4	SN02	OG4076	PKY44355.1	NODE_1802_length_5856_cov_5.386988	26744	172	95	6	280	437	2691	3155	1.10e-07	55.5
A4	SN02	OG4076	PKY44355.1	NODE_677_length_11743_cov_38.036088	26724	232	116	10	266	475	857	1456	1.44e-07	55.1
A4	SN02	OG4076	PKY44355.1	NODE_8876_length_1173_cov_0.917883	38667	75	38	1	452	526	510	710	1.94e-07	53.9
A4	SN02	OG4076	PKY44355.1	NODE_1302_length_7688_cov_5.348049	26923	182	102	8	285	452	3030	2536	2.61e-07	54.3
A4	SN02	OG4076	PKY44355.1	NODE_3390_length_3281_cov_2.925406	25490	204	117	7	287	475	1096	545	5.90e-07	53.1
A4	SN02	OG4076	PKY44355.1	NODE_492_length_14418_cov_7.458894	26203	187	101	9	286	454	9318	9821	6.02e-07	53.1
A4	SN02	OG4076	PKY44355.1	NODE_11613_length_849_cov_1.443005	41538	65	36	1	269	331	652	846	6.19e-07	51.6
A4	SN02	OG4076	PKY44355.1	NODE_240_length_21203_cov_10.317760	27222	180	100	7	284	449	7753	7265	6.65e-07	53.1
A4	SN02	OG4076	PKY44355.1	NODE_3164_length_3516_cov_1.173015	26816	179	100	7	284	449	431	913	7.05e-07	52.8
A4	SN02	OG4076	PKY44355.1	NODE_8223_length_1278_cov_1.361366	26126	111	70	3	345	451	347	39	7.95e-07	38.1
A4	SN02	OG4076	PKY44355.1	NODE_8223_length_1278_cov_1.361366	30000	50	29	2	296	341	592	449	7.95e-07	31.2
A4	SN02	OG4076	PKY44355.1	NODE_8223_length_1278_cov_1.361366	40909	22	13	0	273	294	767	702	7.95e-07	21.9
A4	SN02	OG4076	PKY44355.1	NODE_325_length_18004_cov_11.094327	27545	167	90	7	282	435	9438	9884	8.69e-07	52.8
A4	SN02	OG4076	PKY44355.1	NODE_2789_length_3949_cov_9.700671	26415	159	92	3	287	435	2510	2941	8.77e-07	52.4
A4	SN02	OG4076	PKY44355.1	NODE_3004_length_3692_cov_6.589488	26829	164	102	6	283	438	2062	2523	9.94e-07	52.4
A4	SN02	OG4076	PKY44355.1	NODE_1921_length_5573_cov_3.625182	27485	171	81	9	284	433	1988	2434	1.05e-06	52.4
A4	SN02	OG4076	PKY44355.1	NODE_13772_length_692_cov_1.333333	27607	163	89	6	299	452	490	62	1.35e-06	50.1
A4	SN02	OG4076	PKY44355.1	NODE_2568_length_4269_cov_6.562261	27711	166	91	7	299	452	350	796	1.42e-06	52.0
A4	SN02	OG4076	PKY44355.1	NODE_2957_length_3762_cov_8.866214	34167	120	78	1	33	152	2839	3195	1.63e-06	51.6
A4	SN02	OG4076	PKY44355.1	NODE_2957_length_3762_cov_8.866214	20388	206	106	7	286	451	1836	2399	5.19e-05	46.6
A4	SN02	OG4076	PKY44355.1	NODE_17235_length_531_cov_0.647577	33333	75	48	1	270	342	265	41	1.64e-06	48.9
A4	SN02	OG4076	PKY44355.1	NODE_15259_length_614_cov_0.681564	27500	160	88	6	287	434	54	485	2.01e-06	49.3
A4	SN02	OG4076	PKY44355.1	NODE_557_length_13371_cov_18.325184	23982	221	119	9	274	475	7160	7732	2.02e-06	51.6
A4	SN02	OG4076	PKY44355.1	NODE_776_length_10864_cov_6.391768	24631	203	121	8	285	475	3546	4094	2.09e-06	51.2
A4	SN02	OG4076	PKY44355.1	NODE_16259_length_568_cov_1.177189	48077	52	26	1	473	524	501	349	2.11e-06	48.9
A4	SN02	OG4076	PKY44355.1	NODE_329_length_17878_cov_7.811696	25263	190	109	8	282	454	2783	2262	2.36e-06	51.2
A4	SN02	OG4076	PKY44355.1	NODE_14416_length_656_cov_1.048359	27528	178	97	7	287	452	46	519	2.58e-06	48.9
A4	SN02	OG4076	PKY44355.1	NODE_3758_length_2940_cov_3.075096	25103	243	139	11	247	475	1701	1060	2.68e-06	50.8
A4	SN02	OG4076	PKY44355.1	NODE_22_length_48850_cov_9.735304	28144	167	96	7	293	438	31893	32384	2.79e-06	51.2
A4	SN02	OG4076	PKY44355.1	NODE_11967_length_821_cov_1.000000	24581	179	101	7	287	452	811	338	3.38e-06	49.3
A4	SN02	OG4076	PKY44355.1	NODE_19463_length_460_cov_0.574413	44000	50	26	1	293	340	3	152	3.59e-06	44.7
A4	SN02	OG4076	PKY44355.1	NODE_19463_length_460_cov_0.574413	31250	80	34	5	345	420	271	459	3.59e-06	25.4
A4	SN02	OG4076	PKY44355.1	NODE_1280_length_7761_cov_5.734643	25786	159	93	3	287	435	515	946	4.04e-06	50.4
A4	SN02	OG4076	PKY44355.1	NODE_22924_length_382_cov_0.370492	45652	46	25	0	271	316	239	376	4.11e-06	46.6
A4	SN02	OG4076	PKY44355.1	NODE_214_length_22305_cov_17.929143	24500	200	109	6	274	454	4872	5402	4.24e-06	50.4
A4	SN02	OG4076	PKY44355.1	NODE_8948_length_1160_cov_9.880886	28877	187	99	8	284	453	1105	596	4.75e-06	49.3
A4	SN02	OG4076	PKY44355.1	NODE_1742_length_6025_cov_4.721923	26946	167	92	7	299	452	4918	5367	5.80e-06	50.1
A4	SN02	OG4076	PKY44355.1	NODE_1742_length_6025_cov_4.721923	24272	206	117	10	299	483	4014	4577	4.89e-04	43.5
A4	SN02	OG4076	PKY44355.1	NODE_1742_length_6025_cov_4.721923	25000	144	81	7	299	433	3106	3483	8.67e-04	42.7
A4	SN02	OG4076	PKY44355.1	NODE_7558_length_1399_cov_8.391074	27320	194	119	9	287	475	194	724	5.82e-06	49.3
A4	SN02	OG4076	PKY44355.1	NODE_9916_length_1032_cov_0.833508	35165	91	46	2	344	434	202	435	8.98e-06	48.5
A4	SN02	OG4076	PKY44355.1	NODE_2192_length_4936_cov_3.611854	24309	181	98	7	281	442	3072	2590	9.65e-06	49.3
A4	SN02	OG4076	PKY44355.1	NODE_562_length_13316_cov_6.374046	25749	167	87	8	287	438	2280	2714	1.05e-05	49.3
A4	SN02	OG4076	PKY44355.1	NODE_11884_length_827_cov_1.502667	24000	175	107	4	301	451	59	577	1.20e-05	47.8
A4	SN02	OG4076	PKY44355.1	NODE_1094_length_8617_cov_8.516042	27041	196	114	10	271	453	6049	6588	1.22e-05	48.9
A4	SN02	OG4076	PKY44355.1	NODE_1273_length_7783_cov_1.946535	28571	175	104	9	293	452	3348	3854	1.28e-05	48.9
A4	SN02	OG4076	PKY44355.1	NODE_1294_length_7722_cov_4.681360	25616	203	110	9	288	475	4389	3859	1.29e-05	48.9
A4	SN02	OG4076	PKY44355.1	NODE_5190_length_2100_cov_1.558082	24576	236	128	9	244	457	1203	1826	1.43e-05	48.5
A4	SN02	OG4076	PKY44355.1	NODE_2148_length_5018_cov_8.374216	23256	215	116	9	280	475	4063	3509	1.45e-05	48.5
A4	SN02	OG4076	PKY44355.1	NODE_1523_length_6750_cov_4.531245	22870	223	128	8	296	489	1767	1144	1.45e-05	48.5
A4	SN02	OG4076	PKY44355.1	NODE_895_length_9821_cov_4.709052	24457	184	104	9	287	451	7942	7439	1.80e-05	48.5
A4	SN02	OG4076	PKY44355.1	NODE_16221_length_569_cov_5.398374	27559	127	62	4	359	475	506	186	1.84e-05	46.2
A4	SN02	OG4076	PKY44355.1	NODE_59_length_36928_cov_17.049605	25123	203	114	8	287	476	34533	35066	1.89e-05	48.5
A4	SN02	OG4076	PKY44355.1	NODE_3216_length_3453_cov_5.183649	25478	157	94	4	287	435	1394	1819	2.10e-05	48.1
A4	SN02	OG4076	PKY44355.1	NODE_6748_length_1582_cov_2.229900	23711	194	127	8	287	475	637	1170	2.26e-05	47.4
A4	SN02	OG4076	PKY44355.1	NODE_117_length_29361_cov_14.423781	25000	168	91	7	283	435	8135	7692	2.27e-05	48.1
A4	SN02	OG4076	PKY44355.1	NODE_4498_length_2422_cov_0.937313	26994	163	83	8	287	435	1127	705	2.30e-05	47.8
A4	SN02	OG4076	PKY44355.1	NODE_2938_length_3783_cov_3.438208	23415	205	113	9	288	476	2106	1576	2.36e-05	47.8
A4	SN02	OG4076	PKY44355.1	NODE_3180_length_3500_cov_20.459538	23077	195	103	7	281	449	1821	1300	2.52e-05	47.8
A4	SN02	OG4076	PKY44355.1	NODE_87_length_32026_cov_29.910107	24885	217	121	9	276	475	29751	29176	2.94e-05	47.8
A4	SN02	OG4076	PKY44355.1	NODE_87_length_32026_cov_29.910107	25366	205	120	11	284	475	6142	6696	3.22e-04	44.3
A4	SN02	OG4076	PKY44355.1	NODE_12481_length_780_cov_2.160740	26087	161	92	5	287	435	481	44	3.13e-05	46.2
A4	SN02	OG4076	PKY44355.1	NODE_3844_length_2876_cov_3.419078	24436	266	157	13	239	475	932	180	3.13e-05	47.4
A4	SN02	OG4076	PKY44355.1	NODE_585_length_12999_cov_3.789661	23237	241	144	9	283	502	9656	8994	3.23e-05	47.4
A4	SN02	OG4076	PKY44355.1	NODE_4623_length_2359_cov_1.652498	23182	220	114	8	280	482	908	363	3.25e-05	47.4
A4	SN02	OG4076	PKY44355.1	NODE_5994_length_1803_cov_1.227694	26582	158	93	5	285	435	29	454	3.38e-05	47.0
A4	SN02	OG4076	PKY44355.1	NODE_5776_length_1871_cov_5.357302	25822	213	122	8	286	479	600	1187	3.40e-05	47.0
A4	SN02	OG4076	PKY44355.1	NODE_5579_length_1942_cov_1.273458	24747	198	105	10	275	443	883	335	3.79e-05	47.0
A4	SN02	OG4076	PKY44355.1	NODE_1994_length_5354_cov_1.841766	46939	49	25	1	473	521	3295	3152	3.96e-05	47.4
A4	SN02	OG4076	PKY44355.1	NODE_15162_length_618_cov_1.330869	45714	35	17	1	308	340	614	510	4.45e-05	37.7
A4	SN02	OG4076	PKY44355.1	NODE_15162_length_618_cov_1.330869	35211	71	39	3	339	404	420	214	4.45e-05	28.9
A4	SN02	OG4076	PKY44355.1	NODE_374_length_16841_cov_44.663147	30952	126	60	5	319	435	12092	12415	4.83e-05	47.0
A4	SN02	OG4076	PKY44355.1	NODE_2181_length_4953_cov_10.783224	25000	184	102	7	285	452	3315	2824	5.34e-05	46.6
A4	SN02	OG4076	PKY44355.1	NODE_6690_length_1598_cov_1.178830	25153	163	95	7	281	433	531	968	5.34e-05	46.2
A4	SN02	OG4076	PKY44355.1	NODE_280_length_19697_cov_6.092151	25287	174	99	7	282	442	578	1045	5.37e-05	47.0
A4	SN02	OG4076	PKY44355.1	NODE_280_length_19697_cov_6.092151	24294	177	97	10	311	475	3634	4089	3.85e-04	43.9
A4	SN02	OG4076	PKY44355.1	NODE_7783_length_1358_cov_2.918033	24528	212	123	9	276	475	138	698	5.45e-05	46.2
A4	SN02	OG4076	PKY44355.1	NODE_602_length_12776_cov_52.926923	25568	176	87	8	281	435	6271	5813	6.39e-05	46.6
A4	SN02	OG4076	PKY44355.1	NODE_17146_length_534_cov_1.433260	35106	94	40	4	346	436	533	306	6.43e-05	44.3
A4	SN02	OG4076	PKY44355.1	NODE_3130_length_3547_cov_1.300288	27624	181	93	9	286	449	1622	1143	6.82e-05	46.2
A4	SN02	OG4076	PKY44355.1	NODE_1019_length_9004_cov_4.284866	25668	187	104	8	285	454	5937	5431	7.26e-05	46.2
A4	SN02	OG4076	PKY44355.1	NODE_118_length_29351_cov_21.878220	25000	184	103	8	287	454	17438	17932	7.82e-05	46.2
A4	SN02	OG4076	PKY44355.1	NODE_353_length_17223_cov_7.748396	27273	176	90	9	285	442	6058	5591	8.34e-05	46.2
A4	SN02	OG4076	PKY44355.1	NODE_592_length_12879_cov_10.137479	23256	215	101	8	287	475	1510	2040	8.91e-05	46.2
A4	SN02	OG4076	PKY44355.1	NODE_1062_length_8794_cov_5.669382	25000	168	92	5	285	435	2655	3107	1.01e-04	45.8
A4	SN02	OG4076	PKY44355.1	NODE_5719_length_1889_cov_1.937086	24855	173	99	7	286	443	1392	1862	1.12e-04	45.4
A4	SN02	OG4076	PKY44355.1	NODE_25376_length_340_cov_0.638783	30693	101	65	2	105	205	3	290	1.14e-04	42.4
A4	SN02	OG4076	PKY44355.1	NODE_330_length_17877_cov_43.562697	22170	212	131	8	284	479	5592	6173	1.30e-04	45.4
A4	SN02	OG4076	PKY44355.1	NODE_760_length_10964_cov_18.497566	25000	168	92	5	287	435	1124	666	1.32e-04	45.4
A4	SN02	OG4076	PKY44355.1	NODE_25_length_47832_cov_20.870506	26380	163	86	6	287	435	4833	4405	1.35e-04	45.4
A4	SN02	OG4076	PKY44355.1	NODE_3836_length_2880_cov_42.225829	24171	211	118	8	282	475	1637	2194	1.36e-04	45.4
A4	SN02	OG4076	PKY44355.1	NODE_14311_length_661_cov_2.561644	28082	146	77	6	301	435	239	625	1.38e-04	43.9
A4	SN02	OG4076	PKY44355.1	NODE_5229_length_2077_cov_2.609000	25714	175	92	8	290	445	1057	590	1.41e-04	45.1
A4	SN02	OG4076	PKY44355.1	NODE_1983_length_5381_cov_2.300905	25926	162	106	8	290	443	1218	1685	1.49e-04	45.4
A4	SN02	OG4076	PKY44355.1	NODE_893_length_9832_cov_3.111020	26286	175	93	8	285	442	6185	6652	1.57e-04	45.4
A4	SN02	OG4076	PKY44355.1	NODE_1318_length_7612_cov_9.360584	24378	201	116	10	287	476	1617	2144	1.57e-04	45.4
A4	SN02	OG4076	PKY44355.1	NODE_1177_length_8208_cov_3.202312	25837	209	107	8	287	475	6039	5497	1.62e-04	45.1
A4	SN02	OG4076	PKY44355.1	NODE_202_length_22652_cov_22.520797	25243	206	112	9	287	475	953	1495	1.65e-04	45.4
A4	SN02	OG4076	PKY44355.1	NODE_202_length_22652_cov_22.520797	24880	209	112	9	287	475	8184	8735	5.66e-04	43.5
A4	SN02	OG4076	PKY44355.1	NODE_1139_length_8415_cov_8.149556	24405	168	97	7	282	437	1360	1809	1.70e-04	45.1
A4	SN02	OG4076	PKY44355.1	NODE_1139_length_8415_cov_8.149556	24454	229	114	10	247	435	2233	2862	7.61e-04	43.1
A4	SN02	OG4076	PKY44355.1	NODE_2658_length_4128_cov_3.089854	28736	174	85	10	278	438	1752	2195	1.70e-04	45.1
A4	SN02	OG4076	PKY44355.1	NODE_1328_length_7581_cov_2.589819	28144	167	84	9	285	435	1693	1253	1.76e-04	45.1
A4	SN02	OG4076	PKY44355.1	NODE_771_length_10881_cov_22.958256	26286	175	95	7	284	442	6701	6231	1.81e-04	45.1
A4	SN02	OG4076	PKY44355.1	NODE_358_length_17124_cov_7.903913	22703	185	115	5	281	452	13554	13045	1.84e-04	45.1
A4	SN02	OG4076	PKY44355.1	NODE_2251_length_4802_cov_3.153439	24510	204	117	8	287	475	544	1089	1.87e-04	45.1
A4	SN02	OG4076	PKY44355.1	NODE_263_length_20152_cov_61.248518	26562	192	102	9	282	456	3256	2747	1.98e-04	45.1
A4	SN02	OG4076	PKY44355.1	NODE_574_length_13093_cov_13.955363	25668	187	104	7	287	454	1481	1993	2.00e-04	45.1
A4	SN02	OG4076	PKY44355.1	NODE_1234_length_7959_cov_12.065212	24194	124	72	4	336	451	2999	2670	2.11e-04	45.1
A4	SN02	OG4076	PKY44355.1	NODE_372_length_16899_cov_21.316847	26562	192	96	9	285	454	7489	6983	2.18e-04	45.1
A4	SN02	OG4076	PKY44355.1	NODE_20413_length_434_cov_1.204482	28829	111	57	4	381	490	280	11	2.24e-04	42.0
A4	SN02	OG4076	PKY44355.1	NODE_31_length_44122_cov_29.342400	29070	172	100	9	293	451	36625	37113	2.26e-04	44.7
A4	SN02	OG4076	PKY44355.1	NODE_8162_length_1289_cov_1.005776	36765	68	35	3	408	473	571	756	2.30e-04	44.3
A4	SN02	OG4076	PKY44355.1	NODE_2564_length_4272_cov_2.083433	27607	163	91	7	284	435	3114	2674	2.32e-04	44.7
A4	SN02	OG4076	PKY44355.1	NODE_155_length_25702_cov_6.705912	25490	204	118	8	283	475	344	886	2.40e-04	44.7
A4	SN02	OG4076	PKY44355.1	NODE_636_length_12224_cov_5.951511	23786	206	126	8	286	479	7559	8119	2.41e-04	44.7
A4	SN02	OG4076	PKY44355.1	NODE_584_length_13010_cov_4.682518	31159	138	89	3	34	167	7166	7573	2.48e-04	44.7
A4	SN02	OG4076	PKY44355.1	NODE_7362_length_1442_cov_2.289377	24044	183	106	6	287	454	807	313	2.55e-04	44.3
A4	SN02	OG4076	PKY44355.1	NODE_10214_length_992_cov_2.371585	25000	160	88	7	287	433	690	268	2.56e-04	43.9
A4	SN02	OG4076	PKY44355.1	NODE_3620_length_3045_cov_5.495283	23810	210	118	8	283	475	1211	1765	2.66e-04	44.3
A4	SN02	OG4076	PKY44355.1	NODE_14830_length_634_cov_7.877917	25444	169	84	8	282	432	200	634	2.67e-04	42.7
A4	SN02	OG4076	PKY44355.1	NODE_502_length_14237_cov_8.859534	27215	158	87	8	283	427	5169	5597	2.71e-04	44.7
A4	SN02	OG4076	PKY44355.1	NODE_18064_length_501_cov_0.514151	24342	152	92	5	321	458	26	454	2.75e-04	42.4
A4	SN02	OG4076	PKY44355.1	NODE_9609_length_1070_cov_6.369587	25444	169	88	10	283	436	741	304	2.78e-04	43.9
A4	SN02	OG4076	PKY44355.1	NODE_9219_length_1119_cov_1.325336	37736	53	32	1	417	468	2	160	2.83e-04	43.9
A4	SN02	OG4076	PKY44355.1	NODE_19020_length_472_cov_1.083544	27011	174	83	8	281	432	17	472	2.89e-04	42.0
A4	SN02	OG4076	PKY44355.1	NODE_137_length_26811_cov_18.175320	25946	185	113	6	283	459	18355	18861	2.90e-04	44.7
A4	SN02	OG4076	PKY44355.1	NODE_26925_length_317_cov_1.241667	44681	47	25	1	410	455	196	56	2.97e-04	40.8
A4	SN02	OG4076	PKY44355.1	NODE_1241_length_7932_cov_5.329726	23645	203	121	7	287	475	452	1000	3.02e-04	44.3
A4	SN02	OG4076	PKY44355.1	NODE_16710_length_551_cov_0.537975	48485	33	17	0	416	448	101	3	3.06e-04	42.4
A4	SN02	OG4076	PKY44355.1	NODE_407_length_15979_cov_2.709093	26087	161	91	6	287	435	8951	8517	3.09e-04	44.3
A4	SN02	OG4076	PKY44355.1	NODE_627_length_12385_cov_3.809474	24405	168	95	7	286	435	10873	11334	3.20e-04	44.3
A4	SN02	OG4076	PKY44355.1	NODE_1204_length_8080_cov_4.689491	22709	251	128	10	281	493	5724	5056	3.35e-04	44.3
A4	SN02	OG4076	PKY44355.1	NODE_370_length_16920_cov_7.225613	20942	191	96	6	286	436	4009	4536	3.43e-04	44.3
A4	SN02	OG4076	PKY44355.1	NODE_13366_length_719_cov_0.996885	27835	97	53	3	356	451	203	445	3.55e-04	42.7
A4	SN02	OG4076	PKY44355.1	NODE_1046_length_8851_cov_3.594484	25434	173	93	7	281	436	1705	1244	4.20e-04	43.9
A4	SN02	OG4076	PKY44355.1	NODE_273_length_19779_cov_16.306111	27273	165	86	9	285	436	172	603	4.26e-04	43.9
A4	SN02	OG4076	PKY44355.1	NODE_2505_length_4363_cov_18.615026	26667	165	91	6	284	435	4201	3758	4.35e-04	43.9
A4	SN02	OG4076	PKY44355.1	NODE_2959_length_3759_cov_2.047800	24623	199	130	8	283	475	1301	747	4.61e-04	43.5
A4	SN02	OG4076	PKY44355.1	NODE_14394_length_657_cov_1.260345	42222	45	26	0	409	453	623	489	4.77e-04	42.4
A4	SN02	OG4076	PKY44355.1	NODE_15945_length_581_cov_1.369048	33784	74	33	3	381	453	209	385	4.85e-04	42.0
A4	SN02	OG4076	PKY44355.1	NODE_1238_length_7943_cov_3.728960	24771	218	128	9	272	475	3247	2660	4.87e-04	43.5
A4	SN02	OG4076	PKY44355.1	NODE_126_length_27949_cov_22.090377	23757	181	120	6	282	449	15970	16497	4.87e-04	43.9
A4	SN02	OG4076	PKY44355.1	NODE_238_length_21250_cov_28.787229	24615	195	119	9	280	463	15892	16425	4.97e-04	43.9
A4	SN02	OG4076	PKY44355.1	NODE_350_length_17360_cov_6.470809	26630	184	99	8	282	442	7259	7771	5.12e-04	43.5
A4	SN02	OG4076	PKY44355.1	NODE_1083_length_8669_cov_4.145019	24571	175	99	7	277	438	1497	1961	5.19e-04	43.5
A4	SN02	OG4076	PKY44355.1	NODE_3210_length_3460_cov_3.213716	23188	207	139	8	275	475	2893	2315	5.22e-04	43.5
A4	SN02	OG4076	PKY44355.1	NODE_9012_length_1152_cov_3.466047	25137	183	103	7	283	452	136	621	5.23e-04	43.1
A4	SN02	OG4076	PKY44355.1	NODE_9712_length_1055_cov_1.261759	26829	164	93	7	303	456	505	65	5.44e-04	42.7
A4	SN02	OG4076	PKY44355.1	NODE_382_length_16554_cov_4.928142	42308	52	29	1	291	341	10219	10374	5.71e-04	43.5
A4	SN02	OG4076	PKY44355.1	NODE_38365_length_154_cov_6.194805	37500	56	20	2	381	436	128	6	5.73e-04	38.5
A4	SN02	OG4076	PKY44355.1	NODE_15268_length_613_cov_1.628731	36207	58	22	1	381	438	500	372	6.02e-04	41.6
A4	SN02	OG4076	PKY44355.1	NODE_75_length_34159_cov_8.649991	25683	183	98	11	287	452	19338	19823	6.10e-04	43.5
A4	SN02	OG4076	PKY44355.1	NODE_1637_length_6360_cov_2.545758	23853	218	113	10	279	475	3524	2967	6.14e-04	43.5
A4	SN02	OG4076	PKY44355.1	NODE_625_length_12394_cov_4.997483	50000	38	17	1	408	443	9814	9701	6.32e-04	43.5
A4	SN02	OG4076	PKY44355.1	NODE_37528_length_203_cov_5.174603	37500	56	20	2	381	436	19	141	6.64e-04	38.9
A4	SN02	OG4076	PKY44355.1	NODE_954_length_9430_cov_5.706511	23529	204	117	8	287	476	2303	2839	7.34e-04	43.1
A4	SN02	OG4076	PKY44355.1	NODE_1168_length_8239_cov_7.578535	24171	211	120	12	278	475	1147	1698	7.73e-04	43.1
A4	SN02	OG4076	PKY44355.1	NODE_7990_length_1319_cov_6.418680	25980	204	115	11	284	473	215	760	7.74e-04	42.4
A4	SN02	OG4076	PKY44355.1	NODE_2226_length_4859_cov_1.956713	27011	174	93	6	286	442	1517	1047	7.80e-04	43.1
A4	SN02	OG4076	PKY44355.1	NODE_16814_length_546_cov_3.886994	27329	161	84	8	288	435	64	486	7.82e-04	41.2
A4	SN02	OG4076	PKY44355.1	NODE_5544_length_1955_cov_1.777955	26404	178	101	8	287	452	1369	890	8.17e-04	42.7
A4	SN02	OG4076	PKY44355.1	NODE_360_length_17111_cov_4.397617	26961	204	114	8	286	475	15530	14982	8.18e-04	43.1
A4	SN02	OG4076	PKY44355.1	NODE_13035_length_738_cov_20.344932	24051	158	94	5	287	435	67	489	8.98e-04	41.6
A4	SN02	OG4076	PKY44355.1	NODE_471_length_14787_cov_6.133175	25281	178	99	8	287	450	12752	12279	0.001	42.7
A4	SN02	OG4076	PKY44355.1	NODE_348_length_17399_cov_17.874495	28221	163	87	8	286	435	1086	1523	0.001	42.7
A4	SN02	OG4076	PKY44355.1	NODE_97_length_31123_cov_8.381659	21818	220	129	8	281	479	25778	25185	0.001	42.7
A4	SN02	OG4076	PKY50832.1	NODE_1625_length_6397_cov_3.613291	93023	387	1	1	1	361	2276	3436	0.0	719
A4	SN02	OG4076	PKY50832.1	NODE_1625_length_6397_cov_3.613291	98361	61	1	0	415	475	3788	3970	0.0	129
A4	SN02	OG4076	PKY50832.1	NODE_1625_length_6397_cov_3.613291	100000	56	0	0	361	416	3522	3689	0.0	122
A4	SN02	OG4076	PKY50832.1	NODE_1625_length_6397_cov_3.613291	96825	63	2	0	473	535	4541	4729	1.68e-31	130
A4	SN02	OG4076	PKY50832.1	NODE_1625_length_6397_cov_3.613291	27152	151	99	5	292	436	932	495	3.04e-09	60.5
A4	SN02	OG4076	PKY50832.1	NODE_1146_length_8385_cov_8.665985	40674	445	246	6	32	472	6195	4903	4.01e-104	344
A4	SN02	OG4076	PKY50832.1	NODE_1146_length_8385_cov_8.665985	48936	47	24	0	476	522	4299	4159	5.53e-04	43.5
A4	SN02	OG4076	PKY50832.1	NODE_3280_length_3386_cov_1.399214	43571	280	149	5	199	472	1351	2181	2.67e-86	228
A4	SN02	OG4076	PKY50832.1	NODE_3280_length_3386_cov_1.399214	34545	165	106	1	28	192	830	1318	2.67e-86	110
A4	SN02	OG4076	PKY50832.1	NODE_3280_length_3386_cov_1.399214	45614	57	31	0	475	531	2709	2879	7.45e-06	49.3
A4	SN02	OG4076	PKY50832.1	NODE_3894_length_2839_cov_1.527516	45833	336	163	9	134	460	2838	1861	1.69e-81	273
A4	SN02	OG4076	PKY50832.1	NODE_3894_length_2839_cov_1.527516	41892	74	39	2	460	531	1279	1064	2.76e-05	47.8
A4	SN02	OG4076	PKY50832.1	NODE_7171_length_1483_cov_1.386913	37574	338	193	4	24	346	1376	372	3.17e-71	236
A4	SN02	OG4076	PKY50832.1	NODE_7171_length_1483_cov_1.386913	60417	48	19	0	353	400	187	44	2.64e-11	66.2
A4	SN02	OG4076	PKY50832.1	NODE_3668_length_3008_cov_1.342545	41693	319	152	8	181	472	23	958	6.70e-68	236
A4	SN02	OG4076	PKY50832.1	NODE_3668_length_3008_cov_1.342545	43548	62	35	0	472	533	1575	1760	9.00e-10	62.0
A4	SN02	OG4076	PKY50832.1	NODE_71_length_34271_cov_14.207025	35758	165	106	0	15	179	19297	19791	1.65e-65	110
A4	SN02	OG4076	PKY50832.1	NODE_71_length_34271_cov_14.207025	34574	188	105	5	184	362	19896	20432	1.65e-65	109
A4	SN02	OG4076	PKY50832.1	NODE_71_length_34271_cov_14.207025	44828	58	29	1	415	472	20760	20924	1.65e-65	52.4
A4	SN02	OG4076	PKY50832.1	NODE_71_length_34271_cov_14.207025	39286	56	34	0	361	416	20512	20679	1.65e-65	39.3
A4	SN02	OG4076	PKY50832.1	NODE_2009_length_5332_cov_1.737583	30233	344	221	5	16	351	306	1304	2.23e-57	164
A4	SN02	OG4076	PKY50832.1	NODE_2009_length_5332_cov_1.737583	48387	62	27	2	415	474	1751	1927	2.23e-57	61.2
A4	SN02	OG4076	PKY50832.1	NODE_2009_length_5332_cov_1.737583	31667	60	32	2	368	418	1500	1679	2.23e-57	31.6
A4	SN02	OG4076	PKY50832.1	NODE_2009_length_5332_cov_1.737583	38889	18	11	0	349	366	1364	1417	2.23e-57	26.6
A4	SN02	OG4076	PKY50832.1	NODE_2009_length_5332_cov_1.737583	25974	154	94	5	292	436	3869	3441	8.22e-09	59.3
A4	SN02	OG4076	PKY50832.1	NODE_5432_length_1996_cov_0.808233	27320	388	234	8	8	365	20	1129	1.21e-56	153
A4	SN02	OG4076	PKY50832.1	NODE_5432_length_1996_cov_0.808233	42991	107	56	2	368	472	1225	1536	1.21e-56	86.3
A4	SN02	OG4076	PKY50832.1	NODE_1749_length_6008_cov_1.479852	35783	313	167	5	83	361	3860	2922	5.05e-56	203
A4	SN02	OG4076	PKY50832.1	NODE_1749_length_6008_cov_1.479852	38415	164	65	3	345	472	2871	2380	1.22e-19	94.0
A4	SN02	OG4076	PKY50832.1	NODE_1749_length_6008_cov_1.479852	41463	82	48	0	21	102	4060	3815	1.09e-11	68.6
A4	SN02	OG4076	PKY50832.1	NODE_1749_length_6008_cov_1.479852	36066	61	39	0	472	532	1753	1571	1.11e-05	48.9
A4	SN02	OG4076	PKY50832.1	NODE_3183_length_3497_cov_1.777778	42349	281	139	8	169	434	2411	1593	6.02e-56	203
A4	SN02	OG4076	PKY50832.1	NODE_3183_length_3497_cov_1.777778	35780	109	70	0	8	116	3167	3493	4.17e-13	72.8
A4	SN02	OG4076	PKY50832.1	NODE_3183_length_3497_cov_1.777778	39437	71	43	0	460	530	950	738	4.80e-06	50.1
A4	SN02	OG4076	PKY50832.1	NODE_3146_length_3532_cov_1.171346	35640	289	131	8	176	416	62	907	9.42e-53	169
A4	SN02	OG4076	PKY50832.1	NODE_3146_length_3532_cov_1.171346	57500	40	17	0	415	454	973	1092	9.42e-53	57.4
A4	SN02	OG4076	PKY50832.1	NODE_3146_length_3532_cov_1.171346	38983	59	36	0	472	530	1633	1809	1.44e-05	48.5
A4	SN02	OG4076	PKY50832.1	NODE_2728_length_4012_cov_1.417281	37417	302	139	7	198	454	2354	1464	2.11e-51	190
A4	SN02	OG4076	PKY50832.1	NODE_2728_length_4012_cov_1.417281	31522	184	122	1	21	204	3524	2985	4.67e-23	104
A4	SN02	OG4076	PKY50832.1	NODE_2728_length_4012_cov_1.417281	43137	51	29	0	472	522	893	741	2.63e-04	44.7
A4	SN02	OG4076	PKY50832.1	NODE_371_length_16917_cov_6.117162	38235	170	101	1	12	181	14791	14294	2.35e-51	130
A4	SN02	OG4076	PKY50832.1	NODE_371_length_16917_cov_6.117162	36000	175	95	5	183	346	14190	13684	2.35e-51	92.4
A4	SN02	OG4076	PKY50832.1	NODE_371_length_16917_cov_6.117162	47619	63	27	2	415	472	13250	13065	5.68e-22	59.3
A4	SN02	OG4076	PKY50832.1	NODE_371_length_16917_cov_6.117162	50000	28	14	0	334	361	13645	13562	5.68e-22	43.9
A4	SN02	OG4076	PKY50832.1	NODE_371_length_16917_cov_6.117162	39655	58	33	1	361	418	13482	13315	5.68e-22	40.4
A4	SN02	OG4076	PKY50832.1	NODE_18507_length_486_cov_0.943765	51515	165	71	2	294	453	2	484	1.88e-50	171
A4	SN02	OG4076	PKY50832.1	NODE_4513_length_2415_cov_6.208298	29355	310	182	4	40	349	1336	518	5.88e-49	120
A4	SN02	OG4076	PKY50832.1	NODE_4513_length_2415_cov_6.208298	43860	114	60	3	349	460	443	108	5.88e-49	93.6
A4	SN02	OG4076	PKY50832.1	NODE_15565_length_599_cov_0.869732	59574	94	37	1	240	332	591	310	7.60e-49	113
A4	SN02	OG4076	PKY50832.1	NODE_15565_length_599_cov_0.869732	60870	69	27	0	330	398	224	18	7.60e-49	100
A4	SN02	OG4076	PKY50832.1	NODE_4998_length_2183_cov_1.430674	29099	433	247	9	32	416	814	2076	7.40e-46	171
A4	SN02	OG4076	PKY50832.1	NODE_16909_length_543_cov_0.884120	55340	103	44	1	322	424	241	543	1.55e-40	118
A4	SN02	OG4076	PKY50832.1	NODE_16909_length_543_cov_0.884120	41333	75	44	0	246	320	14	238	1.55e-40	67.8
A4	SN02	OG4076	PKY50832.1	NODE_14_length_53927_cov_7.825032	27439	328	212	7	40	349	24632	25591	2.37e-36	126
A4	SN02	OG4076	PKY50832.1	NODE_14_length_53927_cov_7.825032	33750	80	40	1	350	416	25666	25905	2.37e-36	45.4
A4	SN02	OG4076	PKY50832.1	NODE_14_length_53927_cov_7.825032	31429	105	64	4	368	467	32204	31899	2.03e-10	51.6
A4	SN02	OG4076	PKY50832.1	NODE_14_length_53927_cov_7.825032	33962	53	31	2	305	354	32479	32324	2.03e-10	33.1
A4	SN02	OG4076	PKY50832.1	NODE_1154_length_8327_cov_8.907879	26101	318	225	4	37	349	5278	6216	1.71e-33	116
A4	SN02	OG4076	PKY50832.1	NODE_1154_length_8327_cov_8.907879	39726	73	39	2	349	416	6293	6511	1.71e-33	45.8
A4	SN02	OG4076	PKY50832.1	NODE_813_length_10542_cov_5.354802	27313	454	222	21	40	433	1588	371	2.51e-25	111
A4	SN02	OG4076	PKY50832.1	NODE_813_length_10542_cov_5.354802	28485	165	98	8	290	448	4477	4025	3.94e-08	57.0
A4	SN02	OG4076	PKY50832.1	NODE_1322_length_7606_cov_5.710453	35079	191	94	5	271	433	3729	4295	8.93e-25	110
A4	SN02	OG4076	PKY50832.1	NODE_1322_length_7606_cov_5.710453	29814	161	108	4	18	174	2743	3222	1.24e-08	58.5
A4	SN02	OG4076	PKY50832.1	NODE_23773_length_366_cov_0.948097	45631	103	56	0	29	131	316	8	2.16e-24	98.6
A4	SN02	OG4076	PKY50832.1	NODE_3850_length_2873_cov_1.841559	37931	87	51	2	349	434	320	66	2.73e-24	66.6
A4	SN02	OG4076	PKY50832.1	NODE_3850_length_2873_cov_1.841559	28877	187	112	8	170	349	909	391	2.73e-24	65.1
A4	SN02	OG4076	PKY50832.1	NODE_3850_length_2873_cov_1.841559	34884	86	50	2	349	434	2067	1828	1.44e-20	60.1
A4	SN02	OG4076	PKY50832.1	NODE_3850_length_2873_cov_1.841559	44872	78	39	3	275	349	2378	2148	1.44e-20	59.3
A4	SN02	OG4076	PKY50832.1	NODE_3850_length_2873_cov_1.841559	29927	137	95	1	40	176	1462	1055	2.43e-10	63.9
A4	SN02	OG4076	PKY50832.1	NODE_138_length_26787_cov_47.501161	42982	114	54	6	243	349	5071	4742	8.19e-24	72.4
A4	SN02	OG4076	PKY50832.1	NODE_138_length_26787_cov_47.501161	33333	93	49	2	349	432	4655	4389	8.19e-24	57.8
A4	SN02	OG4076	PKY50832.1	NODE_138_length_26787_cov_47.501161	40000	75	36	5	275	347	3019	2816	4.32e-05	47.4
A4	SN02	OG4076	PKY50832.1	NODE_14040_length_676_cov_11.278798	39773	88	50	2	349	435	373	116	8.94e-24	70.1
A4	SN02	OG4076	PKY50832.1	NODE_14040_length_676_cov_11.278798	41558	77	43	2	275	349	674	444	8.94e-24	59.7
A4	SN02	OG4076	PKY50832.1	NODE_24320_length_357_cov_1.046429	55000	80	36	0	104	183	355	116	2.72e-23	95.5
A4	SN02	OG4076	PKY50832.1	NODE_23615_length_369_cov_0.900685	39655	116	70	0	34	149	20	367	6.16e-23	94.7
A4	SN02	OG4076	PKY50832.1	NODE_504_length_14200_cov_6.230688	40659	91	53	1	343	433	4710	4441	6.23e-22	68.6
A4	SN02	OG4076	PKY50832.1	NODE_504_length_14200_cov_6.230688	39506	81	47	2	271	349	5006	4764	6.23e-22	55.5
A4	SN02	OG4076	PKY50832.1	NODE_504_length_14200_cov_6.230688	28814	118	80	2	37	152	4130	3783	2.57e-05	47.8
A4	SN02	OG4076	PKY50832.1	NODE_993_length_9144_cov_5.549355	42718	103	52	4	249	349	4298	4591	8.09e-22	69.3
A4	SN02	OG4076	PKY50832.1	NODE_993_length_9144_cov_5.549355	34524	84	54	1	351	434	4660	4908	8.09e-22	53.9
A4	SN02	OG4076	PKY50832.1	NODE_2069_length_5173_cov_5.658556	40000	85	49	2	269	351	266	520	8.13e-21	62.4
A4	SN02	OG4076	PKY50832.1	NODE_2069_length_5173_cov_5.658556	34831	89	54	3	349	434	595	858	8.13e-21	57.4
A4	SN02	OG4076	PKY50832.1	NODE_1725_length_6089_cov_2.131903	38158	152	67	5	309	435	2468	2019	3.57e-20	95.5
A4	SN02	OG4076	PKY50832.1	NODE_1755_length_5994_cov_5.381950	37234	94	55	1	341	434	5158	5427	6.06e-20	61.2
A4	SN02	OG4076	PKY50832.1	NODE_1755_length_5994_cov_5.381950	42667	75	41	2	271	343	4860	5084	6.06e-20	55.8
A4	SN02	OG4076	PKY50832.1	NODE_1755_length_5994_cov_5.381950	26230	122	90	0	40	161	4033	4398	3.94e-06	50.4
A4	SN02	OG4076	PKY50832.1	NODE_27295_length_313_cov_0.597458	47727	88	43	1	349	433	50	313	1.61e-18	81.3
A4	SN02	OG4076	PKY50832.1	NODE_12047_length_816_cov_0.687415	40299	67	40	0	115	181	310	110	7.16e-17	59.7
A4	SN02	OG4076	PKY50832.1	NODE_12047_length_816_cov_0.687415	35294	68	39	1	28	90	599	396	7.16e-17	47.0
A4	SN02	OG4076	PKY50832.1	NODE_10649_length_941_cov_1.358796	41333	75	40	1	249	323	577	365	1.38e-15	53.1
A4	SN02	OG4076	PKY50832.1	NODE_10649_length_941_cov_1.358796	31868	91	55	3	351	440	273	19	1.38e-15	49.3
A4	SN02	OG4076	PKY50832.1	NODE_492_length_14418_cov_7.458894	30058	173	107	6	290	453	9318	9821	2.18e-15	80.5
A4	SN02	OG4076	PKY50832.1	NODE_492_length_14418_cov_7.458894	27429	175	110	8	290	453	11271	10765	4.45e-11	66.6
A4	SN02	OG4076	PKY50832.1	NODE_11165_length_889_cov_2.094828	31293	147	92	5	292	434	421	846	4.55e-15	76.3
A4	SN02	OG4076	PKY50832.1	NODE_7915_length_1334_cov_1.338107	26562	192	122	6	269	452	657	1199	5.83e-15	77.8
A4	SN02	OG4076	PKY50832.1	NODE_1273_length_7783_cov_1.946535	31183	186	103	7	291	460	3345	3875	7.16e-15	78.6
A4	SN02	OG4076	PKY50832.1	NODE_523_length_13913_cov_8.379084	33871	124	75	2	39	161	7648	7295	1.31e-14	77.8
A4	SN02	OG4076	PKY50832.1	NODE_523_length_13913_cov_8.379084	32609	138	87	3	25	162	10718	10323	5.10e-12	69.7
A4	SN02	OG4076	PKY50832.1	NODE_523_length_13913_cov_8.379084	26596	188	107	5	303	459	9769	9206	1.89e-09	61.2
A4	SN02	OG4076	PKY50832.1	NODE_523_length_13913_cov_8.379084	22053	263	179	7	40	281	11099	10326	2.70e-09	60.8
A4	SN02	OG4076	PKY50832.1	NODE_523_length_13913_cov_8.379084	26897	145	92	5	287	423	13492	13908	9.59e-09	58.9
A4	SN02	OG4076	PKY50832.1	NODE_523_length_13913_cov_8.379084	26866	201	105	10	291	459	6281	5709	1.59e-05	48.5
A4	SN02	OG4076	PKY50832.1	NODE_7492_length_1412_cov_1.122097	24749	299	189	8	24	299	1045	188	1.44e-14	76.6
A4	SN02	OG4076	PKY50832.1	NODE_263_length_20152_cov_61.248518	31148	183	114	7	286	463	3256	2729	1.68e-14	77.8
A4	SN02	OG4076	PKY50832.1	NODE_8876_length_1173_cov_0.917883	53750	80	30	3	456	532	501	728	1.69e-14	75.9
A4	SN02	OG4076	PKY50832.1	NODE_2181_length_4953_cov_10.783224	33721	172	99	7	289	452	3315	2821	1.75e-14	77.4
A4	SN02	OG4076	PKY50832.1	NODE_28548_length_298_cov_0.520362	46753	77	41	0	40	116	234	4	1.94e-14	69.7
A4	SN02	OG4076	PKY50832.1	NODE_2789_length_3949_cov_9.700671	28667	150	99	4	290	435	2507	2944	2.59e-14	76.6
A4	SN02	OG4076	PKY50832.1	NODE_35913_length_235_cov_1.145570	51724	58	28	0	417	474	197	24	2.67e-14	68.6
A4	SN02	OG4076	PKY50832.1	NODE_9916_length_1032_cov_0.833508	41463	82	48	0	349	430	181	426	5.58e-14	68.6
A4	SN02	OG4076	PKY50832.1	NODE_9916_length_1032_cov_0.833508	50000	24	12	0	330	353	45	116	5.58e-14	28.1
A4	SN02	OG4076	PKY50832.1	NODE_4147_length_2662_cov_3.448743	31410	156	91	6	289	435	843	1289	7.28e-14	75.1
A4	SN02	OG4076	PKY50832.1	NODE_370_length_16920_cov_7.225613	27536	207	107	9	290	460	4009	4608	9.47e-14	75.1
A4	SN02	OG4076	PKY50832.1	NODE_14830_length_634_cov_7.877917	31333	150	94	5	286	431	200	634	1.27e-13	70.5
A4	SN02	OG4076	PKY50832.1	NODE_2837_length_3883_cov_8.471361	27160	162	106	7	305	460	2738	3205	1.29e-13	74.3
A4	SN02	OG4076	PKY50832.1	NODE_3880_length_2850_cov_2.989903	31429	175	98	8	288	452	1083	1571	1.59e-13	73.9
A4	SN02	OG4076	PKY50832.1	NODE_2568_length_4269_cov_6.562261	28402	169	109	7	305	467	356	844	2.37e-13	73.6
A4	SN02	OG4076	PKY50832.1	NODE_34311_length_246_cov_0.946746	47761	67	34	1	252	317	205	5	2.75e-13	65.9
A4	SN02	OG4076	PKY50832.1	NODE_776_length_10864_cov_6.391768	31016	187	114	9	282	463	7375	6845	2.82e-13	73.6
A4	SN02	OG4076	PKY50832.1	NODE_776_length_10864_cov_6.391768	26257	179	110	6	288	454	3543	4049	2.24e-09	61.2
A4	SN02	OG4076	PKY50832.1	NODE_776_length_10864_cov_6.391768	28395	162	106	6	305	463	10837	10373	8.10e-09	59.3
A4	SN02	OG4076	PKY50832.1	NODE_15259_length_614_cov_0.681564	29775	178	109	8	291	460	54	563	4.21e-13	68.9
A4	SN02	OG4076	PKY50832.1	NODE_358_length_17124_cov_7.903913	28000	175	113	6	287	453	13548	13039	4.67e-13	72.8
A4	SN02	OG4076	PKY50832.1	NODE_358_length_17124_cov_7.903913	27465	142	91	7	288	425	414	13	7.44e-05	46.6
A4	SN02	OG4076	PKY50832.1	NODE_118_length_29351_cov_21.878220	31250	192	105	9	286	463	8963	8427	6.62e-13	72.4
A4	SN02	OG4076	PKY50832.1	NODE_118_length_29351_cov_21.878220	28042	189	112	7	288	463	6655	6122	4.95e-08	56.6
A4	SN02	OG4076	PKY50832.1	NODE_118_length_29351_cov_21.878220	24818	137	95	4	291	423	17438	17836	1.16e-05	48.9
A4	SN02	OG4076	PKY50832.1	NODE_4068_length_2722_cov_1.583365	29032	186	112	8	282	453	1694	2233	6.97e-13	72.0
A4	SN02	OG4076	PKY50832.1	NODE_136_length_27125_cov_18.243752	25632	277	173	13	275	534	5332	4550	7.01e-13	72.4
A4	SN02	OG4076	PKY50832.1	NODE_3216_length_3453_cov_5.183649	28662	157	100	5	290	441	1391	1840	7.24e-13	72.0
A4	SN02	OG4076	PKY50832.1	NODE_1742_length_6025_cov_4.721923	28221	163	102	7	304	459	4921	5385	8.22e-13	72.0
A4	SN02	OG4076	PKY50832.1	NODE_1742_length_6025_cov_4.721923	25243	206	128	10	305	498	3112	3687	1.44e-09	61.6
A4	SN02	OG4076	PKY50832.1	NODE_1742_length_6025_cov_4.721923	28485	165	101	7	299	460	4002	4454	3.44e-08	57.0
A4	SN02	OG4076	PKY50832.1	NODE_1637_length_6360_cov_2.545758	29885	174	109	7	287	454	3512	3012	8.72e-13	72.0
A4	SN02	OG4076	PKY50832.1	NODE_272_length_19818_cov_11.637810	27907	172	116	4	281	449	16052	16552	8.74e-13	72.0
A4	SN02	OG4076	PKY50832.1	NODE_15_length_53106_cov_25.751325	31694	183	113	7	286	463	35837	35310	1.22e-12	71.6
A4	SN02	OG4076	PKY50832.1	NODE_15_length_53106_cov_25.751325	31148	183	114	7	286	463	45193	44666	1.02e-10	65.5
A4	SN02	OG4076	PKY50832.1	NODE_15_length_53106_cov_25.751325	29032	124	80	5	338	460	352	2	8.13e-05	46.2
A4	SN02	OG4076	PKY50832.1	NODE_3910_length_2833_cov_2.382075	29139	151	95	5	291	436	1146	715	1.41e-12	70.9
A4	SN02	OG4076	PKY50832.1	NODE_7270_length_1458_cov_1.367849	25773	194	136	5	281	471	534	1100	1.42e-12	70.5
A4	SN02	OG4076	PKY50832.1	NODE_11967_length_821_cov_1.000000	27429	175	112	6	291	460	811	317	1.44e-12	68.6
A4	SN02	OG4076	PKY50832.1	NODE_837_length_10291_cov_6.134228	28333	180	107	8	284	453	1301	798	1.73e-12	71.2
A4	SN02	OG4076	PKY50832.1	NODE_701_length_11480_cov_21.081294	24887	221	121	8	289	467	6354	5701	1.73e-12	71.2
A4	SN02	OG4076	PKY50832.1	NODE_557_length_13371_cov_18.325184	28261	184	115	8	278	453	7160	7684	1.80e-12	71.2
A4	SN02	OG4076	PKY50832.1	NODE_24765_length_350_cov_0.483516	43750	80	43	1	272	349	256	17	2.22e-12	64.3
A4	SN02	OG4076	PKY50832.1	NODE_1788_length_5898_cov_24.381206	30481	187	102	9	292	463	204	725	2.23e-12	70.5
A4	SN02	OG4076	PKY50832.1	NODE_36670_length_231_cov_0.571429	54902	51	22	1	306	355	157	5	3.19e-12	62.8
A4	SN02	OG4076	PKY50832.1	NODE_2148_length_5018_cov_8.374216	28485	165	102	7	279	436	4078	3611	3.48e-12	70.1
A4	SN02	OG4076	PKY50832.1	NODE_25_length_47832_cov_20.870506	30769	156	96	6	282	432	41797	41351	3.74e-12	70.1
A4	SN02	OG4076	PKY50832.1	NODE_25_length_47832_cov_20.870506	26490	151	100	6	290	435	4836	4402	8.45e-09	59.3
A4	SN02	OG4076	PKY50832.1	NODE_25_length_47832_cov_20.870506	25683	183	122	8	286	460	32582	33112	3.32e-08	57.4
A4	SN02	OG4076	PKY50832.1	NODE_25_length_47832_cov_20.870506	29333	150	72	6	288	432	44669	44307	1.30e-05	48.9
A4	SN02	OG4076	PKY50832.1	NODE_684_length_11640_cov_3.776615	30247	162	104	4	283	439	9364	8891	3.76e-12	70.1
A4	SN02	OG4076	PKY50832.1	NODE_87_length_32026_cov_29.910107	29814	161	99	6	283	436	29742	29281	3.80e-12	70.1
A4	SN02	OG4076	PKY50832.1	NODE_87_length_32026_cov_29.910107	26923	156	101	7	288	436	6142	6591	2.51e-08	57.8
A4	SN02	OG4076	PKY50832.1	NODE_20497_length_432_cov_1.056338	28889	135	86	4	295	424	18	407	3.81e-12	64.3
A4	SN02	OG4076	PKY50832.1	NODE_15467_length_603_cov_1.925856	32203	177	106	6	292	463	28	531	4.54e-12	65.9
A4	SN02	OG4076	PKY50832.1	NODE_30151_length_281_cov_2.323529	37349	83	26	1	305	361	9	257	4.98e-12	62.8
A4	SN02	OG4076	PKY50832.1	NODE_59_length_36928_cov_17.049605	29444	180	99	7	287	453	34521	35015	5.48e-12	69.7
A4	SN02	OG4076	PKY50832.1	NODE_59_length_36928_cov_17.049605	25389	193	95	8	305	451	2419	1850	3.28e-05	47.8
A4	SN02	OG4076	PKY50832.1	NODE_1068_length_8750_cov_1.940620	27273	176	110	9	291	459	2609	3103	5.49e-12	69.3
A4	SN02	OG4076	PKY50832.1	NODE_3290_length_3377_cov_1.765455	28289	152	101	3	285	432	1036	593	7.55e-12	68.9
A4	SN02	OG4076	PKY50832.1	NODE_1921_length_5573_cov_3.625182	27368	190	121	6	285	465	1979	2524	8.39e-12	68.9
A4	SN02	OG4076	PKY50832.1	NODE_1280_length_7761_cov_5.734643	27815	151	99	4	290	435	512	949	8.86e-12	68.9
A4	SN02	OG4076	PKY50832.1	NODE_627_length_12385_cov_3.809474	29560	159	97	5	290	436	10873	11340	9.16e-12	68.9
A4	SN02	OG4076	PKY50832.1	NODE_627_length_12385_cov_3.809474	27219	169	111	7	290	453	2129	2614	3.68e-10	63.5
A4	SN02	OG4076	PKY50832.1	NODE_31_length_44122_cov_29.342400	28249	177	106	7	297	459	36625	37134	1.03e-11	67.8
A4	SN02	OG4076	PKY50832.1	NODE_31_length_44122_cov_29.342400	58333	12	5	0	291	302	36477	36512	1.03e-11	21.2
A4	SN02	OG4076	PKY50832.1	NODE_1584_length_6552_cov_3.363398	28758	153	97	6	285	432	1018	1455	1.04e-11	68.6
A4	SN02	OG4076	PKY50832.1	NODE_985_length_9198_cov_30.135402	30811	185	103	9	290	463	1609	2121	1.11e-11	68.6
A4	SN02	OG4076	PKY50832.1	NODE_75_length_34159_cov_8.649991	29677	155	99	5	283	432	19314	19763	1.12e-11	68.6
A4	SN02	OG4076	PKY50832.1	NODE_1837_length_5790_cov_4.325748	27363	201	108	9	290	459	4671	4090	1.14e-11	68.6
A4	SN02	OG4076	PKY50832.1	NODE_1776_length_5939_cov_1.595701	28649	185	117	6	286	465	2665	2141	1.41e-11	68.2
A4	SN02	OG4076	PKY50832.1	NODE_2800_length_3931_cov_3.222885	31551	187	105	9	287	463	2252	1731	1.42e-11	67.8
A4	SN02	OG4076	PKY50832.1	NODE_1284_length_7744_cov_8.944046	27152	151	103	3	287	435	6242	6679	1.42e-11	68.2
A4	SN02	OG4076	PKY50832.1	NODE_1284_length_7744_cov_8.944046	27011	174	114	7	291	456	1738	2244	1.45e-07	55.1
A4	SN02	OG4076	PKY50832.1	NODE_1123_length_8483_cov_3.838925	27815	151	98	5	291	436	7333	7767	1.51e-11	68.2
A4	SN02	OG4076	PKY50832.1	NODE_25509_length_338_cov_0.616858	44595	74	32	1	408	472	2	223	1.51e-11	62.0
A4	SN02	OG4076	PKY50832.1	NODE_13772_length_692_cov_1.333333	28082	146	99	4	306	451	481	62	1.72e-11	64.7
A4	SN02	OG4076	PKY50832.1	NODE_2851_length_3864_cov_3.355162	28667	150	96	5	291	436	2618	2190	1.72e-11	67.8
A4	SN02	OG4076	PKY50832.1	NODE_19907_length_447_cov_1.497297	28571	161	96	4	191	349	3	434	1.73e-11	62.8
A4	SN02	OG4076	PKY50832.1	NODE_77_length_33718_cov_11.903689	28492	179	114	7	287	456	30591	31112	1.83e-11	67.8
A4	SN02	OG4076	PKY50832.1	NODE_18064_length_501_cov_0.514151	27607	163	88	6	323	460	20	493	1.88e-11	63.2
A4	SN02	OG4076	PKY50832.1	NODE_3390_length_3281_cov_2.925406	27841	176	112	8	288	453	1105	593	1.97e-11	67.4
A4	SN02	OG4076	PKY50832.1	NODE_536_length_13738_cov_4.559476	27807	187	103	8	288	456	9683	9165	1.98e-11	67.8
A4	SN02	OG4076	PKY50832.1	NODE_97_length_31123_cov_8.381659	27329	161	97	5	289	436	25766	25305	2.08e-11	67.8
A4	SN02	OG4076	PKY50832.1	NODE_6748_length_1582_cov_2.229900	29412	170	105	8	291	453	637	1122	2.16e-11	66.6
A4	SN02	OG4076	PKY50832.1	NODE_4165_length_2652_cov_1.974757	29282	181	112	8	292	463	1470	949	2.37e-11	67.0
A4	SN02	OG4076	PKY50832.1	NODE_602_length_12776_cov_52.926923	30000	180	110	8	284	453	6274	5753	2.49e-11	67.4
A4	SN02	OG4076	PKY50832.1	NODE_19020_length_472_cov_1.083544	28758	153	92	6	290	431	32	472	2.56e-11	62.4
A4	SN02	OG4076	PKY50832.1	NODE_1241_length_7932_cov_5.329726	26744	172	114	5	291	454	452	955	2.63e-11	67.4
A4	SN02	OG4076	PKY50832.1	NODE_5_length_65009_cov_9.765324	25500	200	114	7	291	460	27764	27180	2.64e-11	67.4
A4	SN02	OG4076	PKY50832.1	NODE_5_length_65009_cov_9.765324	29412	153	94	6	291	435	7456	7016	2.96e-10	63.9
A4	SN02	OG4076	PKY50832.1	NODE_5_length_65009_cov_9.765324	28889	90	58	3	288	372	37081	37347	6.49e-06	50.1
A4	SN02	OG4076	PKY50832.1	NODE_2969_length_3739_cov_2.315948	30263	152	94	5	287	434	688	1119	2.74e-11	67.0
A4	SN02	OG4076	PKY50832.1	NODE_2969_length_3739_cov_2.315948	27128	188	122	7	284	463	2023	2565	3.41e-09	60.5
A4	SN02	OG4076	PKY50832.1	NODE_723_length_11229_cov_34.067970	27225	191	118	10	276	459	3806	3276	2.88e-11	67.0
A4	SN02	OG4076	PKY50832.1	NODE_723_length_11229_cov_34.067970	25389	193	119	11	276	459	8712	8182	3.19e-07	53.9
A4	SN02	OG4076	PKY50832.1	NODE_11884_length_827_cov_1.502667	28342	187	97	7	304	459	56	598	2.99e-11	64.7
A4	SN02	OG4076	PKY50832.1	NODE_2327_length_4658_cov_23.877538	27000	200	120	8	284	470	826	266	3.25e-11	67.0
A4	SN02	OG4076	PKY50832.1	NODE_433_length_15481_cov_4.124838	26549	113	75	5	368	476	12719	13045	3.29e-11	46.2
A4	SN02	OG4076	PKY50832.1	NODE_433_length_15481_cov_4.124838	38462	52	28	2	306	354	12454	12606	3.29e-11	41.2
A4	SN02	OG4076	PKY50832.1	NODE_1802_length_5856_cov_5.386988	28481	158	101	6	287	437	2700	3158	3.44e-11	67.0
A4	SN02	OG4076	PKY50832.1	NODE_344_length_17498_cov_43.084955	25668	187	125	8	275	453	9885	9343	3.57e-11	67.0
A4	SN02	OG4076	PKY50832.1	NODE_344_length_17498_cov_43.084955	25161	155	98	7	290	432	14745	15191	3.33e-04	44.3
A4	SN02	OG4076	PKY50832.1	NODE_9871_length_1038_cov_0.936524	29012	162	104	7	305	463	1032	571	3.65e-11	65.1
A4	SN02	OG4076	PKY50832.1	NODE_19463_length_460_cov_0.574413	37500	72	43	2	349	419	247	459	4.22e-11	48.5
A4	SN02	OG4076	PKY50832.1	NODE_19463_length_460_cov_0.574413	43478	46	24	1	306	349	30	167	4.22e-11	38.5
A4	SN02	OG4076	PKY50832.1	NODE_7570_length_1396_cov_1.894617	27041	196	122	10	276	464	1178	633	4.44e-11	65.5
A4	SN02	OG4076	PKY50832.1	NODE_14512_length_652_cov_0.650435	28421	190	97	8	306	460	55	612	5.37e-11	62.8
A4	SN02	OG4076	PKY50832.1	NODE_14170_length_669_cov_8.021959	28652	178	105	10	291	459	152	646	5.51e-11	63.2
A4	SN02	OG4076	PKY50832.1	NODE_574_length_13093_cov_13.955363	27429	175	111	7	291	453	1481	1993	5.73e-11	66.2
A4	SN02	OG4076	PKY50832.1	NODE_574_length_13093_cov_13.955363	28161	174	112	7	291	456	7203	6697	3.45e-09	60.5
A4	SN02	OG4076	PKY50832.1	NODE_360_length_17111_cov_4.397617	28571	175	113	6	290	456	15530	15018	5.76e-11	66.2
A4	SN02	OG4076	PKY50832.1	NODE_1332_length_7577_cov_6.368267	27778	162	98	8	290	436	1969	1496	6.01e-11	66.2
A4	SN02	OG4076	PKY50832.1	NODE_1332_length_7577_cov_6.368267	27869	183	114	8	287	460	3581	3060	1.47e-08	58.5
A4	SN02	OG4076	PKY50832.1	NODE_1139_length_8415_cov_8.149556	29605	152	95	6	305	450	2476	2913	6.35e-11	65.9
A4	SN02	OG4076	PKY50832.1	NODE_1139_length_8415_cov_8.149556	27273	154	97	6	286	432	1360	1797	1.05e-08	58.9
A4	SN02	OG4076	PKY50832.1	NODE_4551_length_2392_cov_3.008639	26857	175	118	5	288	456	1414	902	6.91e-11	65.5
A4	SN02	OG4076	PKY50832.1	NODE_5776_length_1871_cov_5.357302	27044	159	99	6	291	436	603	1067	7.49e-11	65.1
A4	SN02	OG4076	PKY50832.1	NODE_1238_length_7943_cov_3.728960	28571	168	103	7	278	436	3241	2762	7.49e-11	65.9
A4	SN02	OG4076	PKY50832.1	NODE_592_length_12879_cov_10.137479	25000	176	114	9	291	459	1510	2004	7.93e-11	65.9
A4	SN02	OG4076	PKY50832.1	NODE_1149_length_8368_cov_7.171391	24457	184	102	7	306	458	4972	4439	8.57e-11	65.5
A4	SN02	OG4076	PKY50832.1	NODE_3556_length_3122_cov_6.668309	30667	150	90	7	290	432	152	580	8.71e-11	65.5
A4	SN02	OG4076	PKY50832.1	NODE_374_length_16841_cov_44.663147	28000	150	99	3	293	437	11987	12424	9.07e-11	65.5
A4	SN02	OG4076	PKY50832.1	NODE_1382_length_7276_cov_3.390332	27072	181	120	6	281	454	593	1120	9.52e-11	65.5
A4	SN02	OG4076	PKY50832.1	NODE_2192_length_4936_cov_3.611854	26347	167	105	6	285	443	3072	2602	9.81e-11	65.5
A4	SN02	OG4076	PKY50832.1	NODE_2277_length_4752_cov_3.547807	27568	185	117	9	279	453	2340	1807	1.00e-10	65.5
A4	SN02	OG4076	PKY50832.1	NODE_636_length_12224_cov_5.951511	29448	163	98	7	290	445	7559	8017	1.04e-10	65.5
A4	SN02	OG4076	PKY50832.1	NODE_8913_length_1167_cov_4.255963	28105	153	99	5	289	435	759	316	1.08e-10	63.9
A4	SN02	OG4076	PKY50832.1	NODE_9249_length_1115_cov_1.464355	37500	112	65	4	352	460	1114	785	1.09e-10	63.9
A4	SN02	OG4076	PKY50832.1	NODE_117_length_29361_cov_14.423781	26630	184	120	6	288	465	8132	7608	1.14e-10	65.5
A4	SN02	OG4076	PKY50832.1	NODE_900_length_9751_cov_6.095100	26708	161	102	6	290	445	7858	7409	1.16e-10	65.1
A4	SN02	OG4076	PKY50832.1	NODE_8162_length_1289_cov_1.005776	29577	142	93	2	294	432	235	648	1.24e-10	63.9
A4	SN02	OG4076	PKY50832.1	NODE_12409_length_784_cov_39.705799	28902	173	97	7	305	463	782	300	1.35e-10	62.4
A4	SN02	OG4076	PKY50832.1	NODE_7783_length_1358_cov_2.918033	25862	174	116	6	290	459	168	662	1.40e-10	63.9
A4	SN02	OG4076	PKY50832.1	NODE_19974_length_445_cov_1.524457	34234	111	66	5	324	432	101	418	1.42e-10	60.1
A4	SN02	OG4076	PKY50832.1	NODE_2251_length_4802_cov_3.153439	25843	178	105	6	291	453	544	1041	1.45e-10	64.7
A4	SN02	OG4076	PKY50832.1	NODE_353_length_17223_cov_7.748396	30435	184	111	10	280	453	6082	5552	1.47e-10	65.1
A4	SN02	OG4076	PKY50832.1	NODE_12481_length_780_cov_2.160740	26797	153	100	6	290	435	484	41	1.48e-10	62.4
A4	SN02	OG4076	PKY50832.1	NODE_4698_length_2328_cov_1.915149	30337	178	109	9	292	463	148	654	1.49e-10	64.3
A4	SN02	OG4076	PKY50832.1	NODE_419_length_15800_cov_8.071933	26316	190	123	7	274	456	2431	2970	1.51e-10	64.7
A4	SN02	OG4076	PKY50832.1	NODE_419_length_15800_cov_8.071933	26562	192	114	8	281	456	10033	10575	5.97e-08	56.6
A4	SN02	OG4076	PKY50832.1	NODE_2456_length_4449_cov_6.475526	25595	168	116	5	291	454	1169	1657	1.53e-10	64.7
A4	SN02	OG4076	PKY50832.1	NODE_3836_length_2880_cov_42.225829	28409	176	112	7	286	453	1637	2146	1.59e-10	64.3
A4	SN02	OG4076	PKY50832.1	NODE_472_length_14748_cov_3.728308	26630	184	123	6	284	461	10556	10023	1.60e-10	64.7
A4	SN02	OG4076	PKY50832.1	NODE_472_length_14748_cov_3.728308	28859	149	91	7	320	459	6620	6192	7.59e-07	52.8
A4	SN02	OG4076	PKY50832.1	NODE_2875_length_3839_cov_2.691653	29870	154	93	7	293	436	2426	2872	1.62e-10	64.7
A4	SN02	OG4076	PKY50832.1	NODE_1302_length_7688_cov_5.348049	26519	181	121	7	286	460	3039	2515	1.63e-10	64.7
A4	SN02	OG4076	PKY50832.1	NODE_899_length_9753_cov_4.309425	28144	167	109	5	295	454	8885	8397	1.90e-10	64.7
A4	SN02	OG4076	PKY50832.1	NODE_2144_length_5025_cov_2.735247	26573	143	98	3	286	426	1390	1803	1.93e-10	64.3
A4	SN02	OG4076	PKY50832.1	NODE_625_length_12394_cov_4.997483	28387	155	97	4	288	432	10189	9737	1.98e-10	64.3
A4	SN02	OG4076	PKY50832.1	NODE_625_length_12394_cov_4.997483	27703	148	88	5	294	432	6215	5802	9.20e-08	55.8
A4	SN02	OG4076	PKY50832.1	NODE_3524_length_3156_cov_1.860019	50847	59	29	0	472	530	988	812	1.98e-10	64.3
A4	SN02	OG4076	PKY50832.1	NODE_3524_length_3156_cov_1.860019	59459	37	15	0	417	453	1731	1621	3.45e-08	57.0
A4	SN02	OG4076	PKY50832.1	NODE_652_length_12021_cov_4.537927	25946	185	114	6	279	453	1229	714	2.05e-10	64.3
A4	SN02	OG4076	PKY50832.1	NODE_6332_length_1702_cov_1.601231	28324	173	108	8	290	453	692	1189	2.06e-10	63.5
A4	SN02	OG4076	PKY50832.1	NODE_13366_length_719_cov_0.996885	26708	161	90	4	323	460	2	469	2.08e-10	61.6
A4	SN02	OG4076	PKY50832.1	NODE_12828_length_754_cov_2.196455	26404	178	109	9	290	459	750	259	2.16e-10	61.6
A4	SN02	OG4076	PKY50832.1	NODE_2517_length_4344_cov_3.988282	38806	67	35	3	293	354	1823	2020	2.24e-10	45.8
A4	SN02	OG4076	PKY50832.1	NODE_2517_length_4344_cov_3.988282	29091	110	68	5	350	459	2107	2406	2.24e-10	38.9
A4	SN02	OG4076	PKY50832.1	NODE_16889_length_543_cov_2.225322	27857	140	90	5	291	425	130	531	2.25e-10	60.5
A4	SN02	OG4076	PKY50832.1	NODE_989_length_9182_cov_4.174080	26667	180	113	6	286	453	8067	7549	2.32e-10	64.3
A4	SN02	OG4076	PKY50832.1	NODE_585_length_12999_cov_3.789661	26582	158	107	5	288	440	9653	9192	2.44e-10	64.3
A4	SN02	OG4076	PKY50832.1	NODE_5579_length_1942_cov_1.273458	26136	176	103	7	279	432	883	371	2.48e-10	63.5
A4	SN02	OG4076	PKY50832.1	NODE_9948_length_1026_cov_2.048472	26203	187	124	7	275	454	189	728	2.58e-10	62.4
A4	SN02	OG4076	PKY50832.1	NODE_7253_length_1462_cov_1.675812	27950	161	98	6	287	436	606	1067	2.63e-10	63.2
A4	SN02	OG4076	PKY50832.1	NODE_3351_length_3323_cov_2.688232	29452	146	81	6	306	436	1022	606	2.68e-10	63.9
A4	SN02	OG4076	PKY50832.1	NODE_407_length_15979_cov_2.709093	28000	175	114	6	286	453	8966	8457	2.98e-10	63.9
A4	SN02	OG4076	PKY50832.1	NODE_14416_length_656_cov_1.048359	28736	174	101	8	290	453	43	525	3.65e-10	60.5
A4	SN02	OG4076	PKY50832.1	NODE_11218_length_884_cov_0.966543	26786	168	100	6	279	434	792	322	3.79e-10	61.6
A4	SN02	OG4076	PKY50832.1	NODE_595_length_12834_cov_4.082229	26404	178	116	7	287	453	2897	3418	4.08e-10	63.5
A4	SN02	OG4076	PKY50832.1	NODE_1318_length_7612_cov_9.360584	27684	177	104	7	287	453	1605	2093	4.16e-10	63.5
A4	SN02	OG4076	PKY50832.1	NODE_484_length_14612_cov_7.447540	24571	175	111	7	290	460	14560	14087	4.44e-10	63.5
A4	SN02	OG4076	PKY50832.1	NODE_5719_length_1889_cov_1.937086	30323	155	94	7	290	436	1392	1838	4.56e-10	62.8
A4	SN02	OG4076	PKY50832.1	NODE_2584_length_4229_cov_2.784682	27197	239	157	10	292	525	968	1648	4.60e-10	63.2
A4	SN02	OG4076	PKY50832.1	NODE_458_length_15078_cov_9.683688	27879	165	104	7	290	449	4517	4981	4.64e-10	63.2
A4	SN02	OG4076	PKY50832.1	NODE_1292_length_7728_cov_4.591557	27500	160	106	6	305	460	3756	4217	4.74e-10	63.2
A4	SN02	OG4076	PKY50832.1	NODE_10214_length_992_cov_2.371585	28571	147	94	5	291	432	690	268	4.93e-10	61.6
A4	SN02	OG4076	PKY50832.1	NODE_2454_length_4450_cov_2.423279	27273	165	105	6	305	460	3714	3238	4.93e-10	63.2
A4	SN02	OG4076	PKY50832.1	NODE_4057_length_2731_cov_1.252072	29050	179	114	7	289	459	723	1244	5.15e-10	62.8
A4	SN02	OG4076	PKY50832.1	NODE_417_length_15804_cov_22.208304	29885	174	108	8	291	456	10052	9549	5.16e-10	63.2
A4	SN02	OG4076	PKY50832.1	NODE_9506_length_1084_cov_1.191658	25843	178	121	6	284	456	49	564	5.16e-10	61.6
A4	SN02	OG4076	PKY50832.1	NODE_895_length_9821_cov_4.709052	26582	158	99	6	289	434	7948	7490	5.18e-10	63.2
A4	SN02	OG4076	PKY50832.1	NODE_6620_length_1618_cov_1.494484	37209	86	53	1	351	436	366	620	5.22e-10	62.4
A4	SN02	OG4076	PKY50832.1	NODE_6620_length_1618_cov_1.494484	41772	79	40	2	275	349	11	241	2.43e-08	57.0
A4	SN02	OG4076	PKY50832.1	NODE_256_length_20649_cov_15.313825	24211	190	132	6	274	456	7096	7650	5.49e-10	63.2
A4	SN02	OG4076	PKY50832.1	NODE_677_length_11743_cov_38.036088	25926	162	111	5	278	435	881	1351	5.58e-10	63.2
A4	SN02	OG4076	PKY50832.1	NODE_829_length_10420_cov_3.275259	27717	184	114	8	283	453	9704	9171	5.58e-10	63.2
A4	SN02	OG4076	PKY50832.1	NODE_8314_length_1262_cov_2.944304	28488	172	105	8	292	453	250	741	5.82e-10	62.0
A4	SN02	OG4076	PKY50832.1	NODE_100_length_30934_cov_9.857245	29282	181	103	9	292	461	17330	17830	5.85e-10	63.2
A4	SN02	OG4076	PKY50832.1	NODE_5271_length_2061_cov_1.698085	30201	149	93	6	291	434	901	473	6.44e-10	62.4
A4	SN02	OG4076	PKY50832.1	NODE_2368_length_4590_cov_3.914691	28358	134	87	4	305	435	386	3	6.65e-10	62.8
A4	SN02	OG4076	PKY50832.1	NODE_1094_length_8617_cov_8.516042	27586	174	103	6	275	436	6049	6537	6.80e-10	62.8
A4	SN02	OG4076	PKY50832.1	NODE_13035_length_738_cov_20.344932	25000	148	104	3	290	435	64	492	6.98e-10	60.1
A4	SN02	OG4076	PKY50832.1	NODE_4623_length_2359_cov_1.652498	23699	173	124	5	284	452	908	402	7.17e-10	62.4
A4	SN02	OG4076	PKY50832.1	NODE_1512_length_6783_cov_4.980316	28814	177	106	9	290	459	4827	4336	7.81e-10	62.4
A4	SN02	OG4076	PKY50832.1	NODE_350_length_17360_cov_6.470809	26829	164	101	8	288	440	15850	16317	8.02e-10	62.4
A4	SN02	OG4076	PKY50832.1	NODE_350_length_17360_cov_6.470809	24865	185	115	7	289	453	7268	7810	2.69e-07	54.3
A4	SN02	OG4076	PKY50832.1	NODE_166_length_25100_cov_12.236582	28962	183	113	7	288	460	29	556	8.20e-10	62.4
A4	SN02	OG4076	PKY50832.1	NODE_166_length_25100_cov_12.236582	25500	200	120	9	283	460	18577	19155	2.92e-05	47.8
A4	SN02	OG4076	PKY50832.1	NODE_166_length_25100_cov_12.236582	43077	65	32	3	294	354	4703	4894	4.70e-04	42.7
A4	SN02	OG4076	PKY50832.1	NODE_166_length_25100_cov_12.236582	55556	18	8	0	282	299	4605	4658	4.70e-04	19.6
A4	SN02	OG4076	PKY50832.1	NODE_14311_length_661_cov_2.561644	27500	160	95	5	288	436	182	631	8.33e-10	59.3
A4	SN02	OG4076	PKY50832.1	NODE_9_length_59475_cov_10.456800	26804	194	120	8	273	453	47680	48234	8.70e-10	62.4
A4	SN02	OG4076	PKY50832.1	NODE_9_length_59475_cov_10.456800	25455	165	106	8	305	459	57379	56906	1.59e-07	55.1
A4	SN02	OG4076	PKY50832.1	NODE_9_length_59475_cov_10.456800	25490	204	100	10	300	460	29204	29788	1.67e-06	52.0
A4	SN02	OG4076	PKY50832.1	NODE_9_length_59475_cov_10.456800	29365	126	76	7	331	452	39503	39153	3.06e-05	47.8
A4	SN02	OG4076	PKY50832.1	NODE_696_length_11535_cov_18.263659	28931	159	92	7	288	434	6258	6707	9.31e-10	62.4
A4	SN02	OG4076	PKY50832.1	NODE_12573_length_772_cov_2.061871	25974	154	101	5	288	433	447	1	9.88e-10	59.7
A4	SN02	OG4076	PKY50832.1	NODE_12275_length_796_cov_2.002782	31579	114	71	4	290	398	343	8	1.01e-09	60.1
A4	SN02	OG4076	PKY50832.1	NODE_330_length_17877_cov_43.562697	26984	189	119	7	288	465	5592	6134	1.07e-09	62.0
A4	SN02	OG4076	PKY50832.1	NODE_4950_length_2198_cov_5.919378	26738	187	123	6	274	454	97	633	1.07e-09	61.6
A4	SN02	OG4076	PKY50832.1	NODE_659_length_11965_cov_6.333614	28177	181	94	6	303	451	3059	2529	1.16e-09	62.0
A4	SN02	OG4076	PKY50832.1	NODE_1243_length_7922_cov_3.697387	26842	190	119	9	277	459	195	725	1.16e-09	62.0
A4	SN02	OG4076	PKY50832.1	NODE_1234_length_7959_cov_12.065212	28431	102	70	2	340	440	2999	2700	1.30e-09	61.6
A4	SN02	OG4076	PKY50832.1	NODE_1431_length_7116_cov_2.403466	28571	189	117	8	280	459	1320	1859	1.47e-09	61.6
A4	SN02	OG4076	PKY50832.1	NODE_10370_length_972_cov_2.022346	26797	153	99	7	291	436	90	530	1.51e-09	60.1
A4	SN02	OG4076	PKY50832.1	NODE_36_length_41986_cov_40.680045	28477	151	99	6	285	432	31361	31795	1.52e-09	61.6
A4	SN02	OG4076	PKY50832.1	NODE_36_length_41986_cov_40.680045	28000	150	94	6	292	432	30013	30447	2.54e-08	57.8
A4	SN02	OG4076	PKY50832.1	NODE_36_length_41986_cov_40.680045	26606	109	72	3	325	432	36871	36566	9.69e-05	46.2
A4	SN02	OG4076	PKY50832.1	NODE_5988_length_1804_cov_1.858715	24719	178	120	7	289	460	1040	531	1.58e-09	60.8
A4	SN02	OG4076	PKY50832.1	NODE_7362_length_1442_cov_2.289377	28409	176	102	7	291	453	807	313	1.68e-09	60.5
A4	SN02	OG4076	PKY50832.1	NODE_1523_length_6750_cov_4.531245	29101	189	101	9	300	460	1767	1216	1.69e-09	61.2
A4	SN02	OG4076	PKY50832.1	NODE_13055_length_737_cov_3.916667	28758	153	89	5	291	432	433	2	1.70e-09	58.9
A4	SN02	OG4076	PKY50832.1	NODE_2959_length_3759_cov_2.047800	26667	180	100	8	291	453	1289	795	1.78e-09	61.2
A4	SN02	OG4076	PKY50832.1	NODE_202_length_22652_cov_22.520797	27717	184	101	8	287	453	941	1447	1.80e-09	61.2
A4	SN02	OG4076	PKY50832.1	NODE_202_length_22652_cov_22.520797	27778	180	109	7	287	453	8172	8687	2.61e-08	57.8
A4	SN02	OG4076	PKY50832.1	NODE_1239_length_7942_cov_4.036745	26816	179	114	8	288	460	3960	3457	1.91e-09	61.2
A4	SN02	OG4076	PKY50832.1	NODE_789_length_10744_cov_20.510828	27128	188	117	9	279	453	8414	8956	1.97e-09	61.2
A4	SN02	OG4076	PKY50832.1	NODE_7542_length_1402_cov_2.438491	25967	181	101	7	306	459	1221	697	1.98e-09	60.5
A4	SN02	OG4076	PKY50832.1	NODE_240_length_21203_cov_10.317760	30000	160	98	6	284	435	7765	7304	2.04e-09	61.2
A4	SN02	OG4076	PKY50832.1	NODE_16169_length_571_cov_3.305668	29545	132	81	6	295	423	201	569	2.05e-09	57.8
A4	SN02	OG4076	PKY50832.1	NODE_1110_length_8538_cov_14.405744	26702	191	105	7	290	450	3598	4155	2.14e-09	61.2
A4	SN02	OG4076	PKY50832.1	NODE_2736_length_4004_cov_2.738732	25806	186	118	8	281	458	3589	3068	2.21e-09	60.8
A4	SN02	OG4076	PKY50832.1	NODE_280_length_19697_cov_6.092151	27326	172	110	8	290	453	590	1084	2.25e-09	61.2
A4	SN02	OG4076	PKY50832.1	NODE_280_length_19697_cov_6.092151	26506	166	106	7	274	434	3517	3981	2.20e-07	54.7
A4	SN02	OG4076	PKY50832.1	NODE_35_length_42110_cov_13.652582	30732	205	109	11	274	461	28852	28286	2.26e-09	61.2
A4	SN02	OG4076	PKY50832.1	NODE_329_length_17878_cov_7.811696	27933	179	113	8	286	453	2783	2262	2.32e-09	61.2
A4	SN02	OG4076	PKY50832.1	NODE_26281_length_326_cov_9.538153	30275	109	70	3	295	398	326	3	2.44e-09	55.5
A4	SN02	OG4076	PKY50832.1	NODE_505_length_14196_cov_6.590552	27322	183	110	7	287	456	10971	10453	2.48e-09	60.8
A4	SN02	OG4076	PKY50832.1	NODE_505_length_14196_cov_6.590552	27907	172	110	7	291	454	6337	5840	8.66e-09	59.3
A4	SN02	OG4076	PKY50832.1	NODE_1206_length_8078_cov_10.734908	24631	203	132	9	264	459	7298	6732	2.53e-09	60.8
A4	SN02	OG4076	PKY50832.1	NODE_929_length_9545_cov_7.321293	26705	176	111	8	291	459	8332	8826	2.55e-09	60.8
A4	SN02	OG4076	PKY50832.1	NODE_4107_length_2689_cov_1.755743	26857	175	112	8	291	459	763	269	2.66e-09	60.5
A4	SN02	OG4076	PKY50832.1	NODE_954_length_9430_cov_5.706511	27841	176	100	7	291	453	2303	2788	2.68e-09	60.8
A4	SN02	OG4076	PKY50832.1	NODE_954_length_9430_cov_5.706511	26064	188	118	8	285	456	6855	7403	7.16e-07	52.8
A4	SN02	OG4076	PKY50832.1	NODE_2026_length_5290_cov_10.124688	27717	184	120	7	281	456	2232	1696	2.74e-09	60.8
A4	SN02	OG4076	PKY50832.1	NODE_279_length_19703_cov_15.027260	28000	150	82	7	293	432	11430	11029	2.74e-09	60.8
A4	SN02	OG4076	PKY50832.1	NODE_5665_length_1910_cov_3.919258	25000	184	125	7	284	460	673	1206	2.77e-09	60.1
A4	SN02	OG4076	PKY50832.1	NODE_2374_length_4584_cov_7.163302	28249	177	117	5	288	460	3871	3359	2.79e-09	60.5
A4	SN02	OG4076	PKY50832.1	NODE_16446_length_560_cov_110.167702	28902	173	105	8	291	453	536	42	2.80e-09	57.4
A4	SN02	OG4076	PKY50832.1	NODE_575_length_13084_cov_2.901822	25974	154	104	4	275	426	3007	3444	3.01e-09	60.8
A4	SN02	OG4076	PKY50832.1	NODE_14073_length_675_cov_1.003344	41935	62	34	1	290	349	670	485	3.04e-09	57.8
A4	SN02	OG4076	PKY50832.1	NODE_14073_length_675_cov_1.003344	33654	104	51	2	331	416	479	168	3.22e-06	48.9
A4	SN02	OG4076	PKY50832.1	NODE_155_length_25702_cov_6.705912	30065	153	95	6	291	436	20449	20006	3.07e-09	60.8
A4	SN02	OG4076	PKY50832.1	NODE_155_length_25702_cov_6.705912	27374	179	112	9	288	459	347	850	1.06e-08	58.9
A4	SN02	OG4076	PKY50832.1	NODE_155_length_25702_cov_6.705912	25789	190	122	9	276	459	6178	6708	2.68e-07	54.3
A4	SN02	OG4076	PKY50832.1	NODE_6690_length_1598_cov_1.178830	28249	177	107	7	285	453	531	1025	3.12e-09	60.1
A4	SN02	OG4076	PKY50832.1	NODE_15526_length_600_cov_1.908222	27381	168	102	8	303	460	599	126	3.22e-09	57.4
A4	SN02	OG4076	PKY50832.1	NODE_594_length_12856_cov_3.387511	29834	181	114	8	288	463	11669	12187	3.28e-09	60.5
A4	SN02	OG4076	PKY50832.1	NODE_594_length_12856_cov_3.387511	32597	181	101	8	292	463	3448	3954	1.05e-05	49.3
A4	SN02	OG4076	PKY50832.1	NODE_908_length_9682_cov_4.076106	25000	184	106	5	303	459	2822	3358	3.33e-09	60.5
A4	SN02	OG4076	PKY50832.1	NODE_214_length_22305_cov_17.929143	27179	195	121	7	278	461	4872	5426	3.38e-09	60.5
A4	SN02	OG4076	PKY50832.1	NODE_5175_length_2105_cov_2.554734	24479	192	125	8	274	459	969	436	3.49e-09	60.1
A4	SN02	OG4076	PKY50832.1	NODE_238_length_21250_cov_28.787229	27879	165	95	5	279	432	15877	16332	3.50e-09	60.5
A4	SN02	OG4076	PKY50832.1	NODE_17479_length_522_cov_1.716854	25455	165	110	6	279	436	45	521	3.55e-09	56.6
A4	SN02	OG4076	PKY50832.1	NODE_3844_length_2876_cov_3.419078	24607	191	122	6	275	453	770	228	3.56e-09	60.1
A4	SN02	OG4076	PKY50832.1	NODE_7376_length_1438_cov_1.791330	24737	190	129	6	279	460	294	845	3.88e-09	59.3
A4	SN02	OG4076	PKY50832.1	NODE_7681_length_1375_cov_1.289676	26115	157	104	6	290	440	657	205	3.89e-09	59.3
A4	SN02	OG4076	PKY50832.1	NODE_3164_length_3516_cov_1.173015	28659	164	87	6	288	436	431	877	3.96e-09	60.1
A4	SN02	OG4076	PKY50832.1	NODE_5544_length_1955_cov_1.777955	26627	169	113	6	290	453	1372	884	3.96e-09	59.7
A4	SN02	OG4076	PKY50832.1	NODE_222_length_21818_cov_21.067798	28272	191	120	8	274	456	15472	14927	4.01e-09	60.5
A4	SN02	OG4076	PKY50832.1	NODE_865_length_10038_cov_53.433089	27152	151	100	5	290	435	8609	9046	4.20e-09	60.1
A4	SN02	OG4076	PKY50832.1	NODE_1354_length_7414_cov_34.564672	24324	185	108	6	291	453	2708	2184	4.24e-09	60.1
A4	SN02	OG4076	PKY50832.1	NODE_99_length_31008_cov_29.725583	24862	181	120	7	285	453	22023	22553	4.26e-09	60.1
A4	SN02	OG4076	PKY50832.1	NODE_767_length_10926_cov_7.073279	27451	153	99	5	289	436	7417	7854	4.34e-09	60.1
A4	SN02	OG4076	PKY50832.1	NODE_15616_length_596_cov_3.949904	27215	158	92	6	291	436	464	24	4.59e-09	57.0
A4	SN02	OG4076	PKY50832.1	NODE_471_length_14787_cov_6.133175	26966	178	117	7	291	463	12752	12243	4.69e-09	60.1
A4	SN02	OG4076	PKY50832.1	NODE_2918_length_3801_cov_1.617347	32609	92	58	2	368	459	2204	1941	4.90e-09	50.1
A4	SN02	OG4076	PKY50832.1	NODE_2918_length_3801_cov_1.617347	31884	69	40	3	292	354	2529	2326	4.90e-09	29.6
A4	SN02	OG4076	PKY50832.1	NODE_2172_length_4976_cov_4.362931	27108	166	110	6	274	434	4550	4071	4.90e-09	59.7
A4	SN02	OG4076	PKY50832.1	NODE_1441_length_7080_cov_20.572041	27326	172	111	7	289	453	4086	4580	5.14e-09	59.7
A4	SN02	OG4076	PKY50832.1	NODE_2624_length_4181_cov_1.303363	32203	59	40	0	368	426	185	9	5.17e-09	42.7
A4	SN02	OG4076	PKY50832.1	NODE_2624_length_4181_cov_1.303363	32692	52	33	1	305	354	459	304	5.17e-09	37.4
A4	SN02	OG4076	PKY50832.1	NODE_2624_length_4181_cov_1.303363	31633	98	58	3	368	460	1882	1601	2.01e-06	51.2
A4	SN02	OG4076	PKY50832.1	NODE_345_length_17458_cov_5.836028	27500	160	93	7	290	436	8169	7720	5.19e-09	60.1
A4	SN02	OG4076	PKY50832.1	NODE_164_length_25280_cov_9.973852	26519	181	116	9	289	463	13027	13536	5.30e-09	60.1
A4	SN02	OG4076	PKY50832.1	NODE_796_length_10703_cov_15.270751	29787	188	103	10	289	463	8817	8302	5.75e-09	59.7
A4	SN02	OG4076	PKY50832.1	NODE_2785_length_3953_cov_5.383901	27500	160	95	8	290	436	2441	1986	5.78e-09	59.7
A4	SN02	OG4076	PKY50832.1	NODE_1702_length_6166_cov_38.784529	26190	168	112	6	290	453	3339	3818	5.80e-09	59.7
A4	SN02	OG4076	PKY50832.1	NODE_604_length_12759_cov_12.357672	27485	171	113	7	288	452	11801	11304	5.96e-09	59.7
A4	SN02	OG4076	PKY50832.1	NODE_1045_length_8861_cov_3.118283	24868	189	125	8	276	459	2029	2559	5.97e-09	59.7
A4	SN02	OG4076	PKY50832.1	NODE_5407_length_2007_cov_5.956477	29012	162	92	7	287	436	661	1113	6.31e-09	59.3
A4	SN02	OG4076	PKY50832.1	NODE_18_length_52277_cov_75.674368	26974	152	98	6	290	435	49270	48836	6.49e-09	59.7
A4	SN02	OG4076	PKY50832.1	NODE_18_length_52277_cov_75.674368	26437	174	113	5	291	453	44031	44540	2.18e-08	57.8
A4	SN02	OG4076	PKY50832.1	NODE_1183_length_8195_cov_7.335797	26214	206	102	9	305	467	3480	4076	6.51e-09	59.7
A4	SN02	OG4076	PKY50832.1	NODE_5312_length_2047_cov_3.934010	26667	180	117	8	289	460	210	728	6.54e-09	58.9
A4	SN02	OG4076	PKY50832.1	NODE_22598_length_388_cov_0.958199	26891	119	76	2	325	436	352	8	6.60e-09	54.7
A4	SN02	OG4076	PKY50832.1	NODE_2446_length_4466_cov_7.989975	41379	58	32	1	303	358	3006	3179	6.96e-09	44.3
A4	SN02	OG4076	PKY50832.1	NODE_2446_length_4466_cov_7.989975	32184	87	51	4	368	451	3293	3538	6.96e-09	35.0
A4	SN02	OG4076	PKY50832.1	NODE_1611_length_6458_cov_8.120357	27152	151	99	5	290	435	3046	3480	7.67e-09	59.3
A4	SN02	OG4076	PKY50832.1	NODE_2957_length_3762_cov_8.866214	30328	122	84	1	40	161	2839	3201	7.79e-09	59.3
A4	SN02	OG4076	PKY50832.1	NODE_2957_length_3762_cov_8.866214	24272	206	111	9	290	460	1836	2423	2.49e-08	56.6
A4	SN02	OG4076	PKY50832.1	NODE_2957_length_3762_cov_8.866214	38889	18	11	0	281	298	1706	1759	2.49e-08	21.2
A4	SN02	OG4076	PKY50832.1	NODE_2151_length_5007_cov_3.778093	29412	187	111	8	285	463	1837	2358	7.87e-09	59.3
A4	SN02	OG4076	PKY50832.1	NODE_4175_length_2639_cov_2.831382	26994	163	107	6	305	461	2524	2054	7.91e-09	58.9
A4	SN02	OG4076	PKY50832.1	NODE_13801_length_691_cov_0.648208	26316	152	91	5	292	432	263	688	8.53e-09	56.6
A4	SN02	OG4076	PKY50832.1	NODE_493_length_14374_cov_8.714625	30263	152	88	9	291	432	2016	2447	8.74e-09	59.3
A4	SN02	OG4076	PKY50832.1	NODE_3210_length_3460_cov_3.213716	25668	187	117	7	279	453	2893	2363	8.77e-09	58.9
A4	SN02	OG4076	PKY50832.1	NODE_3180_length_3500_cov_20.459538	22703	185	124	6	284	453	1824	1282	8.87e-09	58.9
A4	SN02	OG4076	PKY50832.1	NODE_9281_length_1111_cov_2.415861	29348	184	116	6	284	459	290	823	9.11e-09	57.8
A4	SN02	OG4076	PKY50832.1	NODE_273_length_19779_cov_16.306111	28144	167	102	8	274	434	136	600	9.17e-09	59.3
A4	SN02	OG4076	PKY50832.1	NODE_273_length_19779_cov_16.306111	26738	187	89	9	289	452	9600	10085	1.06e-05	49.3
A4	SN02	OG4076	PKY50832.1	NODE_705_length_11393_cov_14.450778	27273	187	106	9	290	453	7967	8506	9.57e-09	58.9
A4	SN02	OG4076	PKY50832.1	NODE_1649_length_6316_cov_11.301811	21348	178	106	7	306	452	4211	3687	9.90e-09	55.5
A4	SN02	OG4076	PKY50832.1	NODE_1649_length_6316_cov_11.301811	66667	12	4	0	290	301	4344	4309	9.90e-09	23.1
A4	SN02	OG4076	PKY50832.1	NODE_1482_length_6912_cov_3.269056	29670	182	111	8	292	463	5646	5122	1.03e-08	58.9
A4	SN02	OG4076	PKY50832.1	NODE_3625_length_3041_cov_5.429487	25786	159	90	3	325	459	22	486	1.04e-08	58.5
A4	SN02	OG4076	PKY50832.1	NODE_7558_length_1399_cov_8.391074	26136	176	112	9	291	459	194	688	1.12e-08	58.2
A4	SN02	OG4076	PKY50832.1	NODE_935_length_9522_cov_9.635998	26471	170	115	7	289	452	4721	4224	1.13e-08	58.9
A4	SN02	OG4076	PKY50832.1	NODE_32502_length_260_cov_1.295082	33721	86	52	2	340	425	8	250	1.14e-08	52.8
A4	SN02	OG4076	PKY50832.1	NODE_1348_length_7454_cov_12.912566	24706	170	97	6	285	433	3736	3257	1.20e-08	58.5
A4	SN02	OG4076	PKY50832.1	NODE_86_length_32046_cov_38.138228	27273	187	115	7	290	464	23135	22602	1.21e-08	58.9
A4	SN02	OG4076	PKY50832.1	NODE_5137_length_2124_cov_1.981925	26316	171	114	6	291	454	1814	1317	1.25e-08	58.2
A4	SN02	OG4076	PKY50832.1	NODE_3394_length_3273_cov_3.860138	25490	153	99	6	288	434	2836	3267	1.25e-08	58.5
A4	SN02	OG4076	PKY50832.1	NODE_10329_length_977_cov_2.052222	35135	74	44	2	291	360	944	723	1.25e-08	45.8
A4	SN02	OG4076	PKY50832.1	NODE_10329_length_977_cov_2.052222	28358	67	43	2	388	453	648	460	1.25e-08	32.7
A4	SN02	OG4076	PKY50832.1	NODE_306_length_18738_cov_4.974385	26752	157	98	6	287	432	5147	5599	1.32e-08	58.5
A4	SN02	OG4076	PKY50832.1	NODE_743_length_11062_cov_2.944288	25258	194	122	11	274	459	4816	4280	1.33e-08	58.5
A4	SN02	OG4076	PKY50832.1	NODE_1328_length_7581_cov_2.589819	26752	157	100	5	288	436	1696	1247	1.34e-08	58.5
A4	SN02	OG4076	PKY50832.1	NODE_451_length_15193_cov_3.833752	26455	189	99	9	306	460	7748	7200	1.38e-08	58.5
A4	SN02	OG4076	PKY50832.1	NODE_9712_length_1055_cov_1.261759	26875	160	107	5	307	463	505	47	1.40e-08	57.4
A4	SN02	OG4076	PKY50832.1	NODE_2564_length_4272_cov_2.083433	26923	156	100	7	288	436	3114	2668	1.45e-08	58.2
A4	SN02	OG4076	PKY50832.1	NODE_1046_length_8851_cov_3.594484	27389	157	101	6	288	436	1696	1241	1.58e-08	58.2
A4	SN02	OG4076	PKY50832.1	NODE_2760_length_3983_cov_7.146441	29221	154	95	7	290	436	3566	3126	1.64e-08	58.2
A4	SN02	OG4076	PKY50832.1	NODE_1956_length_5443_cov_5.795378	24731	186	124	8	280	459	1103	1630	1.65e-08	58.2
A4	SN02	OG4076	PKY50832.1	NODE_5190_length_2100_cov_1.558082	27513	189	106	8	290	463	1323	1841	1.76e-08	57.8
A4	SN02	OG4076	PKY50832.1	NODE_11158_length_890_cov_1.244772	29518	166	98	7	305	463	879	418	1.77e-08	56.6
A4	SN02	OG4076	PKY50832.1	NODE_1177_length_8208_cov_3.202312	29114	158	89	6	291	436	6039	5599	1.79e-08	58.2
A4	SN02	OG4076	PKY50832.1	NODE_15945_length_581_cov_1.369048	25758	132	89	4	323	452	11	385	1.80e-08	55.1
A4	SN02	OG4076	PKY50832.1	NODE_3758_length_2940_cov_3.075096	27273	176	110	9	291	459	1590	1096	1.86e-08	57.8
A4	SN02	OG4076	PKY50832.1	NODE_5994_length_1803_cov_1.227694	29139	151	93	6	289	434	29	454	1.87e-08	57.4
A4	SN02	OG4076	PKY50832.1	NODE_660_length_11964_cov_8.909313	27528	178	116	7	287	456	4724	4206	1.95e-08	58.2
A4	SN02	OG4076	PKY50832.1	NODE_17_length_52407_cov_38.728263	25683	183	122	8	286	460	5365	4835	1.95e-08	58.2
A4	SN02	OG4076	PKY50832.1	NODE_355_length_17199_cov_15.099404	25989	177	93	7	290	434	13443	12931	1.99e-08	58.2
A4	SN02	OG4076	PKY50832.1	NODE_287_length_19325_cov_3.693942	26220	164	105	7	301	459	2407	1949	2.03e-08	58.2
A4	SN02	OG4076	PKY50832.1	NODE_2700_length_4062_cov_5.876286	26230	183	106	9	289	459	1629	1132	2.06e-08	57.8
A4	SN02	OG4076	PKY50832.1	NODE_137_length_26811_cov_18.175320	25767	163	106	6	301	459	18403	18858	2.18e-08	57.8
A4	SN02	OG4076	PKY50832.1	NODE_7368_length_1441_cov_1.732405	28070	171	103	8	295	453	1437	949	2.25e-08	57.0
A4	SN02	OG4076	PKY50832.1	NODE_95_length_31215_cov_10.595767	31250	96	58	5	368	460	22048	22320	2.32e-08	42.0
A4	SN02	OG4076	PKY50832.1	NODE_95_length_31215_cov_10.595767	30189	53	33	2	305	354	21783	21938	2.32e-08	35.4
A4	SN02	OG4076	PKY50832.1	NODE_6031_length_1789_cov_3.872664	26437	174	114	7	291	459	1500	1006	2.35e-08	57.4
A4	SN02	OG4076	PKY50832.1	NODE_1050_length_8843_cov_2.910107	25556	180	122	8	286	460	5996	5478	2.41e-08	57.8
A4	SN02	OG4076	PKY50832.1	NODE_1120_length_8514_cov_6.012919	27950	161	85	6	291	435	1938	2375	2.44e-08	57.8
A4	SN02	OG4076	PKY50832.1	NODE_1411_length_7190_cov_7.948545	26404	178	112	7	290	453	3829	4347	2.60e-08	57.4
A4	SN02	OG4076	PKY50832.1	NODE_3620_length_3045_cov_5.495283	28289	152	96	7	291	435	1223	1660	2.62e-08	57.4
A4	SN02	OG4076	PKY50832.1	NODE_22006_length_399_cov_11.894410	32231	121	74	5	314	432	5	349	2.63e-08	53.1
A4	SN02	OG4076	PKY50832.1	NODE_697_length_11535_cov_5.027404	24725	182	120	8	288	460	3018	3539	2.67e-08	57.8
A4	SN02	OG4076	PKY50832.1	NODE_13329_length_721_cov_1.586957	26761	142	83	5	302	435	8	394	2.68e-08	55.5
A4	SN02	OG4076	PKY50832.1	NODE_3545_length_3136_cov_2.219680	27215	158	100	6	284	432	2679	3134	2.71e-08	57.4
A4	SN02	OG4076	PKY50832.1	NODE_8890_length_1170_cov_1.718207	25824	182	107	7	290	459	1005	508	2.82e-08	56.6
A4	SN02	OG4076	PKY50832.1	NODE_502_length_14237_cov_8.859534	25616	203	111	8	305	472	1071	1664	2.85e-08	57.4
A4	SN02	OG4076	PKY50832.1	NODE_502_length_14237_cov_8.859534	25000	204	113	8	297	465	3010	3606	1.07e-05	49.3
A4	SN02	OG4076	PKY50832.1	NODE_3470_length_3211_cov_1.887364	27632	152	102	5	305	453	1451	1891	2.85e-08	57.4
A4	SN02	OG4076	PKY50832.1	NODE_3235_length_3432_cov_8.003577	26374	182	122	6	280	454	1174	1704	2.89e-08	57.4
A4	SN02	OG4076	PKY50832.1	NODE_1061_length_8797_cov_9.548968	28205	156	95	6	288	432	5100	5549	2.93e-08	57.4
A4	SN02	OG4076	PKY50832.1	NODE_1400_length_7222_cov_8.803639	27545	167	110	6	274	434	2170	2655	2.98e-08	57.4
A4	SN02	OG4076	PKY50832.1	NODE_39_length_41276_cov_7.741596	27670	206	101	7	300	466	14438	15028	3.12e-08	57.4
A4	SN02	OG4076	PKY50832.1	NODE_1916_length_5588_cov_5.167483	24419	172	121	6	286	452	4143	4646	3.15e-08	57.4
A4	SN02	OG4076	PKY50832.1	NODE_3213_length_3455_cov_5.843991	26776	183	123	6	281	456	917	381	3.35e-08	57.0
A4	SN02	OG4076	PKY50832.1	NODE_877_length_9945_cov_7.447406	27473	182	116	9	288	461	8551	8030	3.51e-08	57.0
A4	SN02	OG4076	PKY50832.1	NODE_1624_length_6401_cov_1.875712	27273	176	115	7	288	456	1066	1575	3.58e-08	57.0
A4	SN02	OG4076	PKY50832.1	NODE_1624_length_6401_cov_1.875712	26415	159	102	6	286	436	5284	4829	1.50e-05	48.5
A4	SN02	OG4076	PKY50832.1	NODE_325_length_18004_cov_11.094327	27152	151	102	4	290	436	9450	9890	3.59e-08	57.4
A4	SN02	OG4076	PKY50832.1	NODE_373_length_16883_cov_9.122873	24211	190	120	7	288	465	10750	11283	3.64e-08	57.0
A4	SN02	OG4076	PKY50832.1	NODE_757_length_10975_cov_5.916774	26857	175	112	7	287	453	8992	8492	3.69e-08	57.0
A4	SN02	OG4076	PKY50832.1	NODE_5363_length_2025_cov_2.095996	30814	172	90	9	307	451	885	1394	3.71e-08	56.6
A4	SN02	OG4076	PKY50832.1	NODE_1770_length_5953_cov_10.033696	24324	185	110	6	286	453	2523	2008	3.94e-08	57.0
A4	SN02	OG4076	PKY50832.1	NODE_1019_length_9004_cov_4.284866	24324	185	110	6	286	453	5946	5431	3.96e-08	57.0
A4	SN02	OG4076	PKY50832.1	NODE_10964_length_909_cov_8.098558	28000	150	93	6	295	436	749	321	4.10e-08	55.5
A4	SN02	OG4076	PKY50832.1	NODE_1104_length_8573_cov_4.376412	23590	195	105	7	296	450	2102	2674	4.16e-08	57.0
A4	SN02	OG4076	PKY50832.1	NODE_1104_length_8573_cov_4.376412	25253	198	110	10	291	460	6211	5648	1.15e-04	45.8
A4	SN02	OG4076	PKY50832.1	NODE_3409_length_3259_cov_6.165305	33766	77	47	3	288	360	2210	1980	4.20e-08	40.8
A4	SN02	OG4076	PKY50832.1	NODE_3409_length_3259_cov_6.165305	27692	65	42	2	391	454	1927	1745	4.20e-08	35.8
A4	SN02	OG4076	PKY50832.1	NODE_9406_length_1097_cov_1.795098	25143	175	112	7	287	447	133	642	4.26e-08	55.8
A4	SN02	OG4076	PKY50832.1	NODE_2226_length_4859_cov_1.956713	27329	161	98	5	288	436	1523	1062	4.32e-08	56.6
A4	SN02	OG4076	PKY50832.1	NODE_972_length_9303_cov_3.943421	27451	153	98	6	292	436	3897	3454	4.72e-08	56.6
A4	SN02	OG4076	PKY50832.1	NODE_731_length_11175_cov_18.565688	26203	187	116	9	286	460	10196	9666	4.81e-08	56.6
A4	SN02	OG4076	PKY50832.1	NODE_591_length_12927_cov_12.087938	27059	170	107	7	290	453	10535	10059	4.90e-08	56.6
A4	SN02	OG4076	PKY50832.1	NODE_126_length_27949_cov_22.090377	24731	186	106	8	290	453	27376	27897	4.91e-08	56.6
A4	SN02	OG4076	PKY50832.1	NODE_126_length_27949_cov_22.090377	24176	182	116	7	290	453	15982	16515	1.02e-06	52.4
A4	SN02	OG4076	PKY50832.1	NODE_5314_length_2046_cov_3.735399	27174	184	117	7	289	462	157	687	4.95e-08	56.2
A4	SN02	OG4076	PKY50832.1	NODE_9609_length_1070_cov_6.369587	27273	165	102	8	276	434	765	307	5.01e-08	55.5
A4	SN02	OG4076	PKY50832.1	NODE_771_length_10881_cov_22.958256	25143	175	102	5	278	436	6731	6246	5.24e-08	56.6
A4	SN02	OG4076	PKY50832.1	NODE_4707_length_2323_cov_2.159840	25824	182	113	8	285	453	691	1209	5.31e-08	56.2
A4	SN02	OG4076	PKY50832.1	NODE_205_length_22597_cov_24.992584	26111	180	111	7	289	459	21279	20779	5.31e-08	56.6
A4	SN02	OG4076	PKY50832.1	NODE_6805_length_1568_cov_3.230718	28571	147	94	6	292	434	48	467	5.35e-08	55.8
A4	SN02	OG4076	PKY50832.1	NODE_6653_length_1609_cov_2.819843	25556	180	118	7	291	460	884	363	5.40e-08	55.8
A4	SN02	OG4076	PKY50832.1	NODE_284_length_19395_cov_14.977948	28030	132	86	5	330	456	5137	5520	5.43e-08	56.6
A4	SN02	OG4076	PKY50832.1	NODE_284_length_19395_cov_14.977948	22695	141	89	4	325	454	8130	8525	7.34e-05	46.6
A4	SN02	OG4076	PKY50832.1	NODE_5617_length_1926_cov_7.718767	25731	171	115	6	291	454	1130	1627	6.03e-08	55.8
A4	SN02	OG4076	PKY50832.1	NODE_22087_length_398_cov_0.825545	29825	114	71	4	324	432	12	341	6.20e-08	52.0
A4	SN02	OG4076	PKY50832.1	NODE_4843_length_2257_cov_3.760550	26230	183	117	8	287	460	2206	1685	6.29e-08	55.8
A4	SN02	OG4076	PKY50832.1	NODE_403_length_16064_cov_26.786451	23810	189	127	8	276	459	7918	7388	6.34e-08	56.2
A4	SN02	OG4076	PKY50832.1	NODE_124_length_28024_cov_23.837371	28934	197	111	9	274	456	21225	20680	6.56e-08	56.2
A4	SN02	OG4076	PKY50832.1	NODE_124_length_28024_cov_23.837371	26087	92	63	2	344	435	7383	7123	2.26e-04	45.1
A4	SN02	OG4076	PKY50832.1	NODE_124_length_28024_cov_23.837371	30000	70	46	2	390	458	11042	11245	3.17e-04	44.3
A4	SN02	OG4076	PKY50832.1	NODE_19628_length_455_cov_1.780423	27586	145	93	5	287	426	36	449	6.95e-08	52.4
A4	SN02	OG4076	PKY50832.1	NODE_1003_length_9075_cov_7.528895	27848	158	93	6	289	434	4928	5374	6.98e-08	56.2
A4	SN02	OG4076	PKY50832.1	NODE_462_length_14981_cov_9.131777	26380	163	103	7	283	436	1201	1665	7.00e-08	56.2
A4	SN02	OG4076	PKY50832.1	NODE_1156_length_8315_cov_3.922433	27879	165	103	7	283	436	6810	6331	7.11e-08	56.2
A4	SN02	OG4076	PKY50832.1	NODE_267_length_20007_cov_51.696337	25871	201	116	9	274	456	3940	3383	7.26e-08	56.2
A4	SN02	OG4076	PKY50832.1	NODE_267_length_20007_cov_51.696337	25828	151	102	4	291	435	14041	13601	3.84e-07	53.9
A4	SN02	OG4076	PKY50832.1	NODE_1204_length_8080_cov_4.689491	29375	160	94	7	289	436	5712	5254	7.28e-08	56.2
A4	SN02	OG4076	PKY50832.1	NODE_376_length_16748_cov_9.680883	27322	183	118	9	286	460	6938	7465	7.40e-08	56.2
A4	SN02	OG4076	PKY50832.1	NODE_376_length_16748_cov_9.680883	25503	149	98	6	289	432	14705	15127	3.92e-05	47.4
A4	SN02	OG4076	PKY50832.1	NODE_1711_length_6133_cov_7.454921	25414	181	106	8	291	453	1877	2386	7.45e-08	56.2
A4	SN02	OG4076	PKY50832.1	NODE_1358_length_7392_cov_3.580725	25444	169	115	5	289	453	448	933	7.60e-08	56.2
A4	SN02	OG4076	PKY50832.1	NODE_1358_length_7392_cov_3.580725	26619	139	83	7	284	405	4662	5072	2.00e-06	47.8
A4	SN02	OG4076	PKY50832.1	NODE_1358_length_7392_cov_3.580725	25000	28	21	0	407	434	5054	5137	2.00e-06	23.1
A4	SN02	OG4076	PKY50832.1	NODE_5828_length_1855_cov_8.227222	26404	178	120	6	287	460	690	1202	7.60e-08	55.5
A4	SN02	OG4076	PKY50832.1	NODE_448_length_15224_cov_10.039810	26282	156	98	7	290	436	2404	1961	8.10e-08	56.2
A4	SN02	OG4076	PKY50832.1	NODE_4360_length_2514_cov_1.498564	29358	109	70	3	325	432	462	770	8.12e-08	55.8
A4	SN02	OG4076	PKY50832.1	NODE_2588_length_4224_cov_6.743911	25287	174	116	7	291	459	2385	1891	8.17e-08	55.8
A4	SN02	OG4076	PKY50832.1	NODE_1083_length_8669_cov_4.145019	27673	159	103	7	281	434	1497	1952	8.68e-08	55.8
A4	SN02	OG4076	PKY50832.1	NODE_22924_length_382_cov_0.370492	42857	70	35	3	253	321	182	379	8.93e-08	51.6
A4	SN02	OG4076	PKY50832.1	NODE_3711_length_2971_cov_6.341050	26708	161	102	7	302	453	13	474	9.55e-08	55.5
A4	SN02	OG4076	PKY50832.1	NODE_6903_length_1547_cov_1.485714	28000	175	112	8	294	461	1389	886	9.67e-08	55.1
A4	SN02	OG4076	PKY50832.1	NODE_12152_length_806_cov_1.947874	25000	188	127	7	274	454	770	228	1.00e-07	53.9
A4	SN02	OG4076	PKY50832.1	NODE_203_length_22619_cov_8.030654	25287	174	110	8	295	460	5090	4605	1.01e-07	55.8
A4	SN02	OG4076	PKY50832.1	NODE_20790_length_426_cov_0.730659	31250	128	77	6	279	398	29	403	1.03e-07	51.6
A4	SN02	OG4076	PKY50832.1	NODE_1100_length_8606_cov_27.604174	27419	186	104	10	288	460	8197	7694	1.06e-07	55.5
A4	SN02	OG4076	PKY50832.1	NODE_4798_length_2277_cov_5.115909	26203	187	116	7	287	460	2097	1564	1.06e-07	55.5
A4	SN02	OG4076	PKY50832.1	NODE_144_length_26337_cov_30.564851	30631	111	69	5	344	452	13417	13103	1.08e-07	55.8
A4	SN02	OG4076	PKY50832.1	NODE_144_length_26337_cov_30.564851	25806	124	70	7	344	460	3325	2999	7.26e-07	40.4
A4	SN02	OG4076	PKY50832.1	NODE_144_length_26337_cov_30.564851	34545	55	30	3	295	344	3557	3396	7.26e-07	32.0
A4	SN02	OG4076	PKY50832.1	NODE_7699_length_1371_cov_36.094281	27007	137	89	5	325	459	1104	721	1.14e-07	54.7
A4	SN02	OG4076	PKY50832.1	NODE_1561_length_6620_cov_3.875898	25532	188	106	7	303	460	5564	6115	1.14e-07	55.5
A4	SN02	OG4076	PKY50832.1	NODE_348_length_17399_cov_17.874495	26738	187	105	7	290	460	1086	1598	1.18e-07	55.5
A4	SN02	OG4076	PKY50832.1	NODE_8432_length_1243_cov_1.508576	26752	157	96	6	289	434	1199	753	1.21e-07	54.7
A4	SN02	OG4076	PKY50832.1	NODE_12_length_54626_cov_18.276889	32292	96	61	2	368	463	536	811	1.25e-07	55.5
A4	SN02	OG4076	PKY50832.1	NODE_69_length_34403_cov_16.205995	26816	179	115	8	287	459	25995	25489	1.29e-07	55.5
A4	SN02	OG4076	PKY50832.1	NODE_1576_length_6567_cov_9.385362	27717	184	114	9	287	460	203	727	1.30e-07	55.5
A4	SN02	OG4076	PKY50832.1	NODE_444_length_15305_cov_3.603559	25773	194	127	9	276	461	1040	1594	1.35e-07	55.5
A4	SN02	OG4076	PKY50832.1	NODE_444_length_15305_cov_3.603559	24823	141	95	6	325	461	14224	14625	8.71e-05	46.2
A4	SN02	OG4076	PKY50832.1	NODE_11152_length_890_cov_13.581796	25000	184	112	7	286	454	560	42	1.36e-07	53.9
A4	SN02	OG4076	PKY50832.1	NODE_5414_length_2002_cov_2.421818	26712	146	98	5	291	432	698	1120	1.41e-07	54.7
A4	SN02	OG4076	PKY50832.1	NODE_2274_length_4761_cov_9.419513	29907	107	70	3	326	432	3380	3075	1.46e-07	55.1
A4	SN02	OG4076	PKY50832.1	NODE_12176_length_804_cov_2.497937	27660	141	89	7	291	425	736	335	1.47e-07	53.5
A4	SN02	OG4076	PKY50832.1	NODE_24178_length_359_cov_1.017730	27869	122	82	4	305	424	355	2	1.47e-07	50.8
A4	SN02	OG4076	PKY50832.1	NODE_11446_length_864_cov_0.860229	31933	119	71	5	300	414	96	434	1.48e-07	53.5
A4	SN02	OG4076	PKY50832.1	NODE_58_length_36988_cov_16.218065	26316	152	103	6	286	433	25112	24672	1.52e-07	55.1
A4	SN02	OG4076	PKY50832.1	NODE_16814_length_546_cov_3.886994	26946	167	109	6	292	452	64	543	1.53e-07	52.0
A4	SN02	OG4076	PKY50832.1	NODE_2068_length_5173_cov_12.232928	26846	149	98	5	308	453	2295	2717	1.55e-07	55.1
A4	SN02	OG4076	PKY50832.1	NODE_4498_length_2422_cov_0.937313	25850	147	96	7	291	432	1127	711	1.60e-07	54.7
A4	SN02	OG4076	PKY50832.1	NODE_3132_length_3546_cov_9.871721	26203	187	116	9	286	460	2305	1775	1.62e-07	54.7
A4	SN02	OG4076	PKY50832.1	NODE_27340_length_312_cov_1.234043	43860	57	32	0	473	529	231	61	1.63e-07	50.1
A4	SN02	OG4076	PKY50832.1	NODE_10598_length_946_cov_2.550058	27333	150	97	7	291	434	506	937	1.69e-07	53.5
A4	SN02	OG4076	PKY50832.1	NODE_532_length_13764_cov_8.959304	25789	190	121	9	276	459	7388	7915	1.70e-07	55.1
A4	SN02	OG4076	PKY50832.1	NODE_12969_length_744_cov_1.955022	23780	164	112	5	305	465	718	257	1.74e-07	53.1
A4	SN02	OG4076	PKY50832.1	NODE_673_length_11782_cov_9.876634	24044	183	125	8	286	460	5856	5326	1.74e-07	55.1
A4	SN02	OG4076	PKY50832.1	NODE_8545_length_1224_cov_2.679163	25731	171	94	6	288	439	491	21	1.88e-07	53.9
A4	SN02	OG4076	PKY50832.1	NODE_73_length_34238_cov_40.550423	27273	154	101	6	286	432	7805	8254	1.88e-07	55.1
A4	SN02	OG4076	PKY50832.1	NODE_1127_length_8474_cov_14.313088	29861	144	89	7	294	432	5416	5006	2.04e-07	54.7
A4	SN02	OG4076	PKY50832.1	NODE_6972_length_1530_cov_5.718513	32039	103	65	3	324	425	404	700	2.14e-07	53.9
A4	SN02	OG4076	PKY50832.1	NODE_6902_length_1547_cov_9.512245	26738	187	119	9	283	460	1395	862	2.15e-07	53.9
A4	SN02	OG4076	PKY50832.1	NODE_228_length_21694_cov_10.268307	26627	169	100	7	289	445	9713	10183	2.15e-07	54.7
A4	SN02	OG4076	PKY50832.1	NODE_270_length_19929_cov_13.458039	28125	160	96	7	289	436	10474	10932	2.17e-07	54.7
A4	SN02	OG4076	PKY50832.1	NODE_192_length_23480_cov_18.938640	25275	182	110	9	288	453	3263	2748	2.23e-07	54.7
A4	SN02	OG4076	PKY50832.1	NODE_2287_length_4732_cov_7.760258	27097	155	103	5	305	454	3	452	2.27e-07	54.3
A4	SN02	OG4076	PKY50832.1	NODE_372_length_16899_cov_21.316847	23834	193	117	6	278	453	7522	6983	2.33e-07	54.7
A4	SN02	OG4076	PKY50832.1	NODE_372_length_16899_cov_21.316847	26136	176	113	7	291	453	13222	12707	2.09e-06	51.6
A4	SN02	OG4076	PKY50832.1	NODE_5799_length_1865_cov_1.990492	26797	153	100	6	291	436	932	489	2.37e-07	53.9
A4	SN02	OG4076	PKY50832.1	NODE_22719_length_385_cov_9.564935	29661	118	70	4	292	398	376	29	2.38e-07	50.4
A4	SN02	OG4076	PKY50832.1	NODE_2669_length_4115_cov_3.525508	27108	166	101	8	276	434	2069	2527	2.40e-07	54.3
A4	SN02	OG4076	PKY50832.1	NODE_28369_length_300_cov_0.506726	31250	96	59	2	39	131	23	298	2.44e-07	49.3
A4	SN02	OG4076	PKY50832.1	NODE_763_length_10947_cov_58.397332	26437	174	115	7	291	456	1618	2124	2.48e-07	54.3
A4	SN02	OG4076	PKY50832.1	NODE_3856_length_2866_cov_10.200789	30000	140	81	7	325	459	1476	1859	2.56e-07	54.3
A4	SN02	OG4076	PKY50832.1	NODE_305_length_18886_cov_8.617470	27083	192	122	9	285	467	18831	18283	2.57e-07	54.3
A4	SN02	OG4076	PKY50832.1	NODE_305_length_18886_cov_8.617470	29299	157	97	8	283	434	16054	15611	3.52e-07	53.9
A4	SN02	OG4076	PKY50832.1	NODE_7990_length_1319_cov_6.418680	27807	187	107	10	288	460	215	733	2.60e-07	53.5
A4	SN02	OG4076	PKY50832.1	NODE_3047_length_3647_cov_6.816527	24457	184	124	9	286	460	786	1319	2.64e-07	54.3
A4	SN02	OG4076	PKY50832.1	NODE_7742_length_1364_cov_13.635587	24742	194	122	9	274	454	994	446	2.64e-07	53.5
A4	SN02	OG4076	PKY50832.1	NODE_1638_length_6356_cov_2.441631	28571	161	105	6	307	463	6356	5892	2.66e-07	54.3
A4	SN02	OG4076	PKY50832.1	NODE_16167_length_571_cov_5.607287	33962	106	66	2	283	384	239	556	2.66e-07	51.6
A4	SN02	OG4076	PKY50832.1	NODE_15567_length_599_cov_0.827586	26667	120	76	5	291	405	256	594	2.67e-07	51.6
A4	SN02	OG4076	PKY50832.1	NODE_365_length_16983_cov_13.821424	24675	154	101	5	291	434	3326	2880	2.69e-07	54.3
A4	SN02	OG4076	PKY50832.1	NODE_1299_length_7695_cov_54.978341	25140	179	120	7	283	453	5060	4542	2.87e-07	54.3
A4	SN02	OG4076	PKY50832.1	NODE_3130_length_3547_cov_1.300288	29605	152	90	7	290	432	1622	1191	2.89e-07	53.9
A4	SN02	OG4076	PKY50832.1	NODE_5229_length_2077_cov_2.609000	26144	153	102	4	287	432	1078	632	2.98e-07	53.9
A4	SN02	OG4076	PKY50832.1	NODE_2152_length_5006_cov_1.590181	29032	124	68	6	349	456	719	1078	3.01e-07	53.9
A4	SN02	OG4076	PKY50832.1	NODE_4520_length_2409_cov_42.919811	26286	175	106	7	295	456	1664	2158	3.10e-07	53.9
A4	SN02	OG4076	PKY50832.1	NODE_33957_length_249_cov_0.540698	27778	90	56	3	337	426	4	246	3.11e-07	48.5
A4	SN02	OG4076	PKY50832.1	NODE_654_length_11976_cov_17.185982	25683	183	122	8	286	460	9273	8743	3.17e-07	53.9
A4	SN02	OG4076	PKY50832.1	NODE_27892_length_305_cov_4.460526	27778	108	68	4	327	432	304	5	3.21e-07	49.3
A4	SN02	OG4076	PKY50832.1	NODE_165_length_25209_cov_25.922131	25281	178	122	6	287	460	24573	24061	3.43e-07	53.9
A4	SN02	OG4076	PKY50832.1	NODE_105_length_30405_cov_7.373088	25263	190	121	10	276	459	12542	12018	3.63e-07	53.9
A4	SN02	OG4076	PKY50832.1	NODE_924_length_9566_cov_14.480873	26882	186	120	9	284	461	3083	3616	3.74e-07	53.9
A4	SN02	OG4076	PKY50832.1	NODE_4179_length_2636_cov_2.549433	26486	185	117	7	291	463	960	1493	3.78e-07	53.5
A4	SN02	OG4076	PKY50832.1	NODE_21332_length_413_cov_5.071429	28676	136	85	6	292	421	22	411	3.79e-07	50.1
A4	SN02	OG4076	PKY50832.1	NODE_760_length_10964_cov_18.497566	23952	167	108	6	284	436	1145	660	4.04e-07	53.9
A4	SN02	OG4076	PKY50832.1	NODE_607_length_12699_cov_4.584060	28662	157	100	6	283	432	3966	3511	4.18e-07	53.5
A4	SN02	OG4076	PKY50832.1	NODE_2938_length_3783_cov_3.438208	24516	155	103	7	287	436	2121	1684	4.19e-07	53.5
A4	SN02	OG4076	PKY50832.1	NODE_2240_length_4826_cov_4.640977	25792	221	101	10	290	459	4317	3691	4.60e-07	53.5
A4	SN02	OG4076	PKY50832.1	NODE_10611_length_945_cov_1.975806	25000	128	87	4	303	426	1	369	4.65e-07	52.4
A4	SN02	OG4076	PKY50832.1	NODE_12376_length_787_cov_2.142254	25882	170	112	8	292	452	782	288	4.76e-07	52.0
A4	SN02	OG4076	PKY50832.1	NODE_8350_length_1257_cov_7.157627	27152	151	96	6	291	434	488	57	4.77e-07	52.8
A4	SN02	OG4076	PKY50832.1	NODE_1822_length_5817_cov_2.040592	35955	89	48	4	347	433	4326	4081	4.83e-07	53.5
A4	SN02	OG4076	PKY50832.1	NODE_18602_length_483_cov_1.889163	26950	141	92	6	290	425	421	17	5.28e-07	50.1
A4	SN02	OG4076	PKY50832.1	NODE_11006_length_904_cov_1.719468	25568	176	116	7	289	459	389	886	5.32e-07	52.0
A4	SN02	OG4076	PKY50832.1	NODE_19259_length_465_cov_1.100515	30645	124	67	4	288	398	399	46	5.65e-07	50.1
A4	SN02	OG4076	PKY50832.1	NODE_30072_length_282_cov_1.307317	37313	67	40	1	290	354	219	19	6.04e-07	48.1
A4	SN02	OG4076	PKY50832.1	NODE_182_length_23918_cov_6.278638	25342	146	100	4	290	432	18866	19285	6.28e-07	53.1
A4	SN02	OG4076	PKY50832.1	NODE_182_length_23918_cov_6.278638	25000	176	114	9	291	459	6920	6426	2.66e-06	51.2
A4	SN02	OG4076	PKY50832.1	NODE_182_length_23918_cov_6.278638	25806	186	119	9	274	452	971	450	1.85e-04	45.1
A4	SN02	OG4076	PKY50832.1	NODE_303_length_18898_cov_20.255194	25882	170	107	7	285	440	2350	2844	6.40e-07	53.1
A4	SN02	OG4076	PKY50832.1	NODE_6604_length_1621_cov_5.412565	24737	190	110	9	285	453	1251	718	6.62e-07	52.4
A4	SN02	OG4076	PKY50832.1	NODE_965_length_9364_cov_19.957037	29143	175	109	9	291	456	1571	1065	6.63e-07	53.1
A4	SN02	OG4076	PKY50832.1	NODE_2816_length_3908_cov_9.539546	31447	159	84	9	291	434	2004	2450	6.65e-07	52.8
A4	SN02	OG4076	PKY50832.1	NODE_375_length_16780_cov_11.630126	25714	105	74	3	368	471	626	931	6.65e-07	39.3
A4	SN02	OG4076	PKY50832.1	NODE_375_length_16780_cov_11.630126	32727	55	31	2	306	354	340	504	6.65e-07	33.1
A4	SN02	OG4076	PKY50832.1	NODE_375_length_16780_cov_11.630126	25253	99	70	3	368	465	7379	7666	8.46e-07	37.4
A4	SN02	OG4076	PKY50832.1	NODE_375_length_16780_cov_11.630126	31667	60	35	2	301	354	7080	7259	8.46e-07	34.7
A4	SN02	OG4076	PKY50832.1	NODE_662_length_11946_cov_5.286461	25843	178	121	6	287	460	10965	10453	6.67e-07	53.1
A4	SN02	OG4076	PKY50832.1	NODE_576_length_13080_cov_7.931170	30597	134	77	5	306	429	9977	9594	6.77e-07	39.7
A4	SN02	OG4076	PKY50832.1	NODE_576_length_13080_cov_7.931170	44118	34	18	1	272	304	10149	10048	6.77e-07	33.1
A4	SN02	OG4076	PKY50832.1	NODE_17146_length_534_cov_1.433260	38158	76	45	2	358	433	533	312	6.97e-07	50.1
A4	SN02	OG4076	PKY50832.1	NODE_1701_length_6170_cov_3.175775	27072	181	113	8	290	460	4657	5172	7.08e-07	52.8
A4	SN02	OG4076	PKY50832.1	NODE_46_length_39649_cov_7.851739	26286	175	114	7	292	459	1401	1901	7.15e-07	53.1
A4	SN02	OG4076	PKY50832.1	NODE_1983_length_5381_cov_2.300905	26846	149	94	6	294	432	1218	1649	7.22e-07	52.8
A4	SN02	OG4076	PKY50832.1	NODE_1469_length_6966_cov_3.843809	24064	187	103	8	303	459	6568	6035	7.42e-07	52.8
A4	SN02	OG4076	PKY50832.1	NODE_268_length_20006_cov_13.218927	27044	159	99	7	287	436	8568	8116	7.48e-07	52.8
A4	SN02	OG4076	PKY50832.1	NODE_599_length_12801_cov_14.111286	26263	198	107	9	283	460	860	1396	7.60e-07	52.8
A4	SN02	OG4076	PKY50832.1	NODE_599_length_12801_cov_14.111286	25373	134	92	4	327	456	5320	4931	1.32e-06	52.0
A4	SN02	OG4076	PKY50832.1	NODE_34337_length_246_cov_0.781065	33333	69	42	2	289	355	201	1	7.92e-07	47.4
A4	SN02	OG4076	PKY50832.1	NODE_695_length_11538_cov_19.128087	25263	190	120	10	277	459	417	941	8.17e-07	52.8
A4	SN02	OG4076	PKY50832.1	NODE_4071_length_2721_cov_1.931921	27215	158	94	6	288	432	2025	1576	8.21e-07	52.4
A4	SN02	OG4076	PKY50832.1	NODE_4284_length_2564_cov_1.405710	27027	148	88	5	326	465	846	1253	9.02e-07	48.5
A4	SN02	OG4076	PKY50832.1	NODE_4284_length_2564_cov_1.405710	35484	31	18	1	284	312	709	801	9.02e-07	23.5
A4	SN02	OG4076	PKY50832.1	NODE_11_length_55416_cov_17.217893	25728	206	105	10	305	467	6165	5563	9.04e-07	52.8
A4	SN02	OG4076	PKY50832.1	NODE_11_length_55416_cov_17.217893	28431	102	61	3	344	438	15488	15198	5.95e-06	50.1
A4	SN02	OG4076	PKY50832.1	NODE_12421_length_784_cov_0.775106	24516	155	88	6	305	434	757	305	9.60e-07	50.8
A4	SN02	OG4076	PKY50832.1	NODE_1168_length_8239_cov_7.578535	24118	170	115	7	289	452	1162	1647	9.73e-07	52.4
A4	SN02	OG4076	PKY50832.1	NODE_7279_length_1457_cov_1.676812	25824	182	118	8	274	452	1413	910	9.82e-07	52.0
A4	SN02	OG4076	PKY50832.1	NODE_833_length_10310_cov_21.245871	28188	149	92	6	290	432	7994	7575	9.88e-07	52.4
A4	SN02	OG4076	PKY50832.1	NODE_42_length_40513_cov_15.639925	28125	192	113	9	291	472	8310	8840	9.89e-07	52.4
A4	SN02	OG4076	PKY50832.1	NODE_4376_length_2505_cov_1.007414	40351	57	34	0	33	89	172	2	1.03e-06	52.0
A4	SN02	OG4102	PKY53028.1	NODE_1613_length_6455_cov_11.846817	52558	645	215	20	85	687	4456	6243	1.49e-138	470
A4	SN02	OG4102	PKY53028.1	NODE_368_length_16976_cov_10.073259	43620	674	304	26	86	729	1825	3708	5.25e-113	395
A4	SN02	OG4102	PKY53028.1	NODE_368_length_16976_cov_10.073259	83099	71	12	0	1156	1226	12110	12322	7.59e-73	125
A4	SN02	OG4102	PKY53028.1	NODE_368_length_16976_cov_10.073259	44483	290	74	8	938	1160	11241	12050	7.59e-73	113
A4	SN02	OG4102	PKY53028.1	NODE_368_length_16976_cov_10.073259	40310	129	41	3	846	938	10792	11178	7.59e-73	77.8
A4	SN02	OG4102	PKY53028.1	NODE_368_length_16976_cov_10.073259	43556	450	206	10	87	511	8894	10174	1.20e-55	214
A4	SN02	OG4102	PKY53028.1	NODE_368_length_16976_cov_10.073259	42775	173	80	9	566	730	10154	10639	1.10e-22	107
A4	SN02	OG4102	PKY53028.1	NODE_368_length_16976_cov_10.073259	52174	92	43	1	1250	1340	5764	6039	3.37e-20	98.6
A4	SN02	OG4102	PKY53028.1	NODE_368_length_16976_cov_10.073259	53030	66	30	1	1161	1226	5404	5598	3.21e-10	65.9
A4	SN02	OG4102	PKY53028.1	NODE_368_length_16976_cov_10.073259	86667	30	4	0	846	875	3894	3983	1.29e-07	57.4
A4	SN02	OG4102	PKY53028.1	NODE_368_length_16976_cov_10.073259	35897	234	83	8	979	1160	4475	5131	2.32e-06	53.1
A4	SN02	OG4102	PKY53028.1	NODE_368_length_16976_cov_10.073259	50980	51	19	1	1250	1294	12477	12629	3.22e-06	52.8
A4	SN02	OG4102	PKY53028.1	NODE_718_length_11267_cov_41.510724	44260	662	282	23	87	726	6996	5206	6.61e-110	385
A4	SN02	OG4102	PKY53028.1	NODE_718_length_11267_cov_41.510724	46237	93	47	1	1250	1339	3358	3080	5.78e-15	81.3
A4	SN02	OG4102	PKY53028.1	NODE_718_length_11267_cov_41.510724	69231	39	11	1	837	875	5041	4928	9.88e-08	57.8
A4	SN02	OG4102	PKY53028.1	NODE_718_length_11267_cov_41.510724	42593	54	30	1	1174	1226	3672	3511	2.13e-05	43.9
A4	SN02	OG4102	PKY53028.1	NODE_718_length_11267_cov_41.510724	60526	38	15	0	1123	1160	3887	3774	2.13e-05	25.0
A4	SN02	OG4102	PKY53028.1	NODE_3401_length_3267_cov_4.526332	47948	536	216	19	221	730	2539	1043	9.20e-108	368
A4	SN02	OG4102	PKY53028.1	NODE_3401_length_3267_cov_4.526332	52174	69	30	2	85	150	3007	2801	3.10e-12	62.8
A4	SN02	OG4102	PKY53028.1	NODE_3401_length_3267_cov_4.526332	41304	46	22	1	41	86	3204	3082	3.10e-12	29.6
A4	SN02	OG4102	PKY53028.1	NODE_3401_length_3267_cov_4.526332	87097	31	4	0	845	875	895	803	1.39e-08	60.1
A4	SN02	OG4102	PKY53028.1	NODE_1344_length_7472_cov_1.987018	47348	528	202	19	233	730	4209	5654	5.22e-107	376
A4	SN02	OG4102	PKY53028.1	NODE_1344_length_7472_cov_1.987018	64706	68	22	1	1161	1226	7186	7389	2.28e-26	87.4
A4	SN02	OG4102	PKY53028.1	NODE_1344_length_7472_cov_1.987018	73684	38	10	0	1123	1160	6980	7093	2.28e-26	52.8
A4	SN02	OG4102	PKY53028.1	NODE_1344_length_7472_cov_1.987018	75000	36	9	0	840	875	5804	5911	2.07e-23	60.8
A4	SN02	OG4102	PKY53028.1	NODE_1344_length_7472_cov_1.987018	48077	52	27	0	887	938	6031	6186	2.07e-23	52.8
A4	SN02	OG4102	PKY53028.1	NODE_1344_length_7472_cov_1.987018	25843	89	59	2	942	1028	6264	6515	2.07e-23	36.2
A4	SN02	OG4102	PKY53028.1	NODE_1344_length_7472_cov_1.987018	43902	82	40	3	97	174	3875	4114	1.06e-06	54.3
A4	SN02	OG4102	PKY53028.1	NODE_6514_length_1647_cov_1.750955	62051	195	60	7	539	730	1643	1092	1.16e-57	210
A4	SN02	OG4102	PKY53028.1	NODE_6514_length_1647_cov_1.750955	79412	34	7	0	842	875	945	844	5.82e-09	60.8
A4	SN02	OG4102	PKY53028.1	NODE_29174_length_291_cov_0.943925	77083	96	19	1	567	659	2	289	1.19e-39	142
A4	SN02	OG4102	PKY53028.1	NODE_2902_length_3816_cov_1.349826	48636	220	80	9	221	434	3237	3815	1.84e-39	160
A4	SN02	OG4102	PKY53028.1	NODE_2902_length_3816_cov_1.349826	45679	81	37	4	87	160	2748	2990	1.88e-13	61.6
A4	SN02	OG4102	PKY53028.1	NODE_2902_length_3816_cov_1.349826	55000	40	13	2	52	86	2552	2671	1.88e-13	34.7
A4	SN02	OG4102	PKY53028.1	NODE_21251_length_415_cov_1.032544	66019	103	30	2	627	724	376	68	5.64e-35	130
A4	SN02	OG4102	PKY53028.1	NODE_21799_length_404_cov_0.489297	100000	61	0	0	1309	1369	344	162	4.63e-34	128
A4	SN02	OG4102	PKY53028.1	NODE_2087_length_5138_cov_25.148192	73846	65	17	0	1162	1226	1136	1330	3.97e-29	105
A4	SN02	OG4102	PKY53028.1	NODE_2087_length_5138_cov_25.148192	58824	34	14	0	1127	1160	954	1055	3.97e-29	43.5
A4	SN02	OG4102	PKY53028.1	NODE_23009_length_380_cov_0.950495	48092	131	59	4	515	643	380	9	1.60e-26	106
A4	SN02	OG4102	PKY53028.1	NODE_10116_length_1005_cov_1.065733	44231	208	72	3	1147	1331	103	663	1.06e-25	110
A4	SN02	OG4102	PKY53028.1	NODE_23789_length_366_cov_0.723183	68182	66	21	0	1161	1226	108	305	1.28e-23	97.8
A4	SN02	OG4102	PKY53028.1	NODE_3297_length_3370_cov_8.858488	50847	59	29	0	1282	1340	2375	2199	1.97e-22	62.4
A4	SN02	OG4102	PKY53028.1	NODE_3297_length_3370_cov_8.858488	63889	36	13	0	1125	1160	2957	2850	1.97e-22	42.7
A4	SN02	OG4102	PKY53028.1	NODE_3297_length_3370_cov_8.858488	29808	104	50	1	1191	1271	2731	2420	1.97e-22	41.6
A4	SN02	OG4102	PKY53028.1	NODE_7118_length_1495_cov_76.109309	40506	158	67	4	226	377	980	570	1.06e-21	97.4
A4	SN02	OG4102	PKY53028.1	NODE_7118_length_1495_cov_76.109309	43243	37	18	1	377	410	567	457	1.06e-21	27.3
A4	SN02	OG4102	PKY53028.1	NODE_33198_length_255_cov_0.617978	65625	64	22	0	1163	1226	63	254	4.70e-21	89.4
A4	SN02	OG4102	PKY53028.1	NODE_117_length_29361_cov_14.423781	33526	173	78	7	887	1028	4532	4032	8.67e-21	67.8
A4	SN02	OG4102	PKY53028.1	NODE_117_length_29361_cov_14.423781	74194	31	8	0	845	875	4738	4646	8.67e-21	53.5
A4	SN02	OG4102	PKY53028.1	NODE_117_length_29361_cov_14.423781	66667	60	20	0	1161	1220	3394	3215	3.40e-16	85.5
A4	SN02	OG4102	PKY53028.1	NODE_117_length_29361_cov_14.423781	55556	27	12	0	1250	1276	3060	2980	1.09e-05	35.8
A4	SN02	OG4102	PKY53028.1	NODE_117_length_29361_cov_14.423781	48387	31	16	0	1285	1315	2936	2844	1.09e-05	33.9
A4	SN02	OG4102	PKY53028.1	NODE_20348_length_436_cov_0.635097	53750	80	29	2	1255	1327	2	238	7.11e-18	82.4
A4	SN02	OG4102	PKY53028.1	NODE_29996_length_283_cov_0.733010	50000	94	33	2	345	424	2	283	2.53e-17	79.0
A4	SN02	OG4102	PKY53028.1	NODE_21565_length_409_cov_0.500000	37654	162	70	7	222	379	3	407	2.86e-17	80.1
A4	SN02	OG4102	PKY53028.1	NODE_6123_length_1759_cov_3.026754	53191	94	33	4	1252	1335	1670	1392	5.72e-17	86.7
A4	SN02	OG4102	PKY53028.1	NODE_5406_length_2008_cov_1.227343	48936	94	37	2	1250	1335	435	707	1.03e-16	86.3
A4	SN02	OG4102	PKY53028.1	NODE_5406_length_2008_cov_1.227343	37143	105	54	3	1125	1226	11	298	1.07e-07	57.0
A4	SN02	OG4102	PKY53028.1	NODE_85_length_32290_cov_13.936640	59322	59	23	1	581	638	5658	5834	1.26e-13	62.8
A4	SN02	OG4102	PKY53028.1	NODE_85_length_32290_cov_13.936640	54286	35	9	2	546	579	5569	5655	1.26e-13	34.3
A4	SN02	OG4102	PKY53028.1	NODE_34219_length_247_cov_0.541176	52113	71	29	1	534	604	203	6	1.55e-13	67.8
A4	SN02	OG4102	PKY53028.1	NODE_561_length_13317_cov_15.176813	35870	184	89	8	262	436	5551	5060	6.32e-13	74.7
A4	SN02	OG4102	PKY53028.1	NODE_561_length_13317_cov_15.176813	25510	196	109	7	558	719	4594	4016	8.24e-07	54.7
A4	SN02	OG4102	PKY53028.1	NODE_561_length_13317_cov_15.176813	41667	48	28	0	1122	1169	2738	2595	6.10e-05	48.5
A4	SN02	OG4102	PKY53028.1	NODE_561_length_13317_cov_15.176813	38095	84	45	4	73	151	5911	5666	4.63e-04	45.4
A4	SN02	OG4102	PKY53028.1	NODE_23677_length_368_cov_0.780069	40196	102	23	2	1152	1226	3	275	8.90e-13	67.0
A4	SN02	OG4102	PKY53028.1	NODE_78_length_33500_cov_23.887772	26400	250	130	9	505	705	4656	5390	2.20e-11	69.7
A4	SN02	OG4102	PKY53028.1	NODE_78_length_33500_cov_23.887772	26562	128	88	4	313	435	3669	4049	1.45e-04	47.4
A4	SN02	OG4102	PKY53028.1	NODE_78_length_33500_cov_23.887772	43137	51	20	1	844	894	5805	5930	2.23e-04	46.6
A4	SN02	OG4102	PKY53028.1	NODE_24513_length_354_cov_0.646209	66000	50	12	2	684	729	3	149	5.84e-11	61.6
A4	SN02	OG4102	PKY53028.1	NODE_249_length_20876_cov_10.856724	47945	73	33	2	1250	1317	20189	19971	1.78e-10	66.6
A4	SN02	OG4102	PKY53028.1	NODE_11122_length_893_cov_0.941176	71795	39	11	0	837	875	47	163	1.18e-09	61.6
A4	SN02	OG4102	PKY53028.1	NODE_11122_length_893_cov_0.941176	46939	49	25	1	887	934	288	434	8.54e-05	46.6
A4	SN02	OG4102	PKY53028.1	NODE_1_length_85259_cov_23.288054	25352	213	125	7	532	719	75993	75382	1.87e-09	63.5
A4	SN02	OG4102	PKY53028.1	NODE_1_length_85259_cov_23.288054	27919	197	117	7	254	435	76947	76387	1.76e-08	60.1
A4	SN02	OG4102	PKY53028.1	NODE_547_length_13550_cov_4.647666	27237	257	134	10	507	721	9066	8329	1.95e-09	63.2
A4	SN02	OG4102	PKY53028.1	NODE_409_length_15937_cov_50.569168	43478	115	31	5	68	148	15367	15711	2.10e-09	63.2
A4	SN02	OG4102	PKY53028.1	NODE_18956_length_474_cov_0.581864	68182	44	11	2	689	730	3	131	5.63e-09	57.0
A4	SN02	OG4102	PKY53028.1	NODE_18956_length_474_cov_0.581864	73529	34	9	0	842	875	310	411	1.23e-08	56.2
A4	SN02	OG4102	PKY53028.1	NODE_31410_length_270_cov_0.595855	95455	44	2	0	1076	1119	97	228	9.82e-09	54.3
A4	SN02	OG4102	PKY53028.1	NODE_9664_length_1063_cov_1.039554	29050	179	84	7	887	1030	45	557	1.44e-08	58.9
A4	SN02	OG4102	PKY53028.1	NODE_28866_length_294_cov_0.976959	48276	58	25	1	1250	1302	119	292	3.68e-08	53.1
A4	SN02	OG4102	PKY53028.1	NODE_36450_length_232_cov_0.729032	44578	83	34	5	503	583	220	2	1.48e-07	50.4
A4	SN02	OG4102	PKY53028.1	NODE_2659_length_4127_cov_22.066914	24103	195	110	9	560	720	2726	3298	1.62e-07	56.6
A4	SN02	OG4102	PKY53028.1	NODE_2659_length_4127_cov_22.066914	25556	180	123	5	256	435	1703	2209	2.07e-07	56.2
A4	SN02	OG4102	PKY53028.1	NODE_5959_length_1814_cov_1.329303	25325	308	153	10	846	1088	1455	568	1.03e-06	53.5
A4	SN02	OG4102	PKY53028.1	NODE_5959_length_1814_cov_1.329303	41935	62	36	0	661	722	1811	1626	5.17e-06	51.6
A4	SN02	OG4102	PKY53028.1	NODE_614_length_12622_cov_6.730889	27536	207	100	7	249	436	6038	6565	1.23e-06	53.9
A4	SN02	OG4102	PKY53028.1	NODE_261_length_20300_cov_11.165900	40476	84	34	4	1269	1340	2008	2247	6.79e-06	51.6
A4	SN02	OG4102	PKY53028.1	NODE_17942_length_505_cov_0.593458	38889	72	34	1	634	705	187	2	1.48e-05	47.4
A4	SN02	OG4102	PKY53028.1	NODE_28093_length_303_cov_0.703540	62069	29	11	0	1198	1226	158	72	3.14e-05	44.7
A4	SN02	OG4102	PKY53028.1	NODE_9963_length_1025_cov_0.714135	45283	53	28	1	887	938	985	827	4.86e-05	47.8
A4	SN02	OG4102	PKY53028.1	NODE_1356_length_7399_cov_11.398252	39437	71	41	1	653	721	2377	2589	4.93e-05	48.5
A4	SN02	OG4102	PKY53028.1	NODE_255_length_20662_cov_30.149672	41667	60	35	0	650	709	15888	15709	5.84e-05	48.5
A4	SN02	OG4102	PKY53028.1	NODE_12400_length_785_cov_1.512712	39394	66	39	1	661	725	528	331	6.35e-05	47.0
A4	SN02	OG4102	PKY53028.1	NODE_569_length_13186_cov_6.350904	30579	121	47	4	1142	1225	10942	10580	7.98e-05	48.1
A4	SN02	OG4102	PKY53028.1	NODE_35774_length_236_cov_1.006289	62069	29	11	0	1250	1278	146	232	1.05e-04	42.4
A4	SN02	OG4102	PKY53028.1	NODE_489_length_14462_cov_7.840389	40909	66	37	1	658	721	5982	5785	1.18e-04	47.4
A4	SN02	OG4102	PKY53028.1	NODE_25696_length_335_cov_0.972868	58824	34	14	0	1119	1152	229	330	1.36e-04	43.1
A4	SN02	OG4102	PKY53028.1	NODE_12113_length_810_cov_0.687585	42593	54	31	0	652	705	522	361	4.98e-04	44.3
A4	SN02	OG4102	PKY53028.1	NODE_6457_length_1664_cov_1.510397	26573	143	64	3	1122	1223	747	1175	6.58e-04	44.7
A4	SN02	OG4102	PKY53028.1	NODE_1227_length_7974_cov_8.121565	38028	71	43	1	652	721	4180	4392	7.15e-04	44.7
A4	SN02	OG4102	PKY53028.1	NODE_18_length_52277_cov_75.674368	38028	71	43	1	652	721	4538	4750	8.73e-04	44.7
A4	SN02	OG4102	PKY59389.1	NODE_1613_length_6455_cov_11.846817	54957	464	144	9	121	536	4903	6243	4.51e-134	452
A4	SN02	OG4102	PKY59389.1	NODE_1613_length_6455_cov_11.846817	50000	86	23	4	59	126	4477	4728	4.00e-09	62.0
A4	SN02	OG4102	PKY59389.1	NODE_3401_length_3267_cov_4.526332	50984	508	183	15	120	573	2545	1058	1.80e-127	419
A4	SN02	OG4102	PKY59389.1	NODE_3401_length_3267_cov_4.526332	72973	37	10	0	834	870	895	785	1.77e-17	61.2
A4	SN02	OG4102	PKY59389.1	NODE_3401_length_3267_cov_4.526332	42373	59	29	2	872	927	672	502	1.77e-17	48.5
A4	SN02	OG4102	PKY59389.1	NODE_3401_length_3267_cov_4.526332	46875	64	25	2	59	113	2986	2795	4.56e-10	48.5
A4	SN02	OG4102	PKY59389.1	NODE_3401_length_3267_cov_4.526332	62963	27	9	1	34	59	3150	3070	4.56e-10	36.2
A4	SN02	OG4102	PKY59389.1	NODE_718_length_11267_cov_41.510724	51335	487	196	12	120	578	6618	5197	1.22e-121	416
A4	SN02	OG4102	PKY59389.1	NODE_718_length_11267_cov_41.510724	45946	74	37	1	1118	1188	3367	3146	2.16e-24	75.5
A4	SN02	OG4102	PKY59389.1	NODE_718_length_11267_cov_41.510724	44286	70	38	1	1049	1117	3660	3451	2.16e-24	57.8
A4	SN02	OG4102	PKY59389.1	NODE_718_length_11267_cov_41.510724	70270	37	11	0	834	870	5020	4910	9.75e-16	58.2
A4	SN02	OG4102	PKY59389.1	NODE_718_length_11267_cov_41.510724	43333	60	28	3	871	927	4812	4642	9.75e-16	45.8
A4	SN02	OG4102	PKY59389.1	NODE_1344_length_7472_cov_1.987018	50410	488	177	15	134	570	4209	5630	3.94e-120	412
A4	SN02	OG4102	PKY59389.1	NODE_1344_length_7472_cov_1.987018	63333	90	31	1	1032	1119	7186	7455	5.44e-24	110
A4	SN02	OG4102	PKY59389.1	NODE_1344_length_7472_cov_1.987018	76316	38	9	0	834	871	5819	5932	3.51e-23	67.0
A4	SN02	OG4102	PKY59389.1	NODE_1344_length_7472_cov_1.987018	46552	58	31	0	870	927	6013	6186	3.51e-23	62.4
A4	SN02	OG4102	PKY59389.1	NODE_1344_length_7472_cov_1.987018	50820	61	19	3	58	110	3857	4030	1.99e-04	46.6
A4	SN02	OG4102	PKY59389.1	NODE_368_length_16976_cov_10.073259	51308	497	169	14	127	570	2260	3690	1.76e-117	404
A4	SN02	OG4102	PKY59389.1	NODE_368_length_16976_cov_10.073259	44444	486	201	17	121	578	9311	10645	2.87e-85	306
A4	SN02	OG4102	PKY59389.1	NODE_368_length_16976_cov_10.073259	69474	95	28	1	1026	1119	12104	12388	9.88e-37	130
A4	SN02	OG4102	PKY59389.1	NODE_368_length_16976_cov_10.073259	37500	56	29	1	1119	1168	12471	12638	9.88e-37	43.9
A4	SN02	OG4102	PKY59389.1	NODE_368_length_16976_cov_10.073259	43590	195	76	3	1028	1189	5392	5973	5.26e-35	147
A4	SN02	OG4102	PKY59389.1	NODE_368_length_16976_cov_10.073259	41085	129	40	3	835	927	10792	11178	2.89e-33	90.9
A4	SN02	OG4102	PKY59389.1	NODE_368_length_16976_cov_10.073259	45588	136	46	4	927	1034	11241	11648	2.89e-33	72.0
A4	SN02	OG4102	PKY59389.1	NODE_368_length_16976_cov_10.073259	76471	34	8	0	835	868	3894	3995	4.67e-18	58.9
A4	SN02	OG4102	PKY59389.1	NODE_368_length_16976_cov_10.073259	45614	57	27	2	872	927	4105	4266	4.67e-18	52.8
A4	SN02	OG4102	PKY59389.1	NODE_368_length_16976_cov_10.073259	50000	72	26	2	59	120	8909	9124	1.13e-11	55.8
A4	SN02	OG4102	PKY59389.1	NODE_368_length_16976_cov_10.073259	60000	30	12	0	38	67	8749	8838	1.13e-11	34.7
A4	SN02	OG4102	PKY59389.1	NODE_6514_length_1647_cov_1.750955	64171	187	56	6	390	573	1643	1107	3.39e-57	208
A4	SN02	OG4102	PKY59389.1	NODE_6514_length_1647_cov_1.750955	75676	37	9	0	834	870	936	826	6.30e-17	63.5
A4	SN02	OG4102	PKY59389.1	NODE_6514_length_1647_cov_1.750955	38333	60	32	2	871	927	724	551	6.30e-17	44.7
A4	SN02	OG4102	PKY59389.1	NODE_2902_length_3816_cov_1.349826	51741	201	88	5	120	317	3231	3815	8.00e-45	177
A4	SN02	OG4102	PKY59389.1	NODE_2902_length_3816_cov_1.349826	41176	68	31	2	55	113	2751	2954	5.69e-09	48.5
A4	SN02	OG4102	PKY59389.1	NODE_2902_length_3816_cov_1.349826	51220	41	18	2	16	55	2552	2671	5.69e-09	32.3
A4	SN02	OG4102	PKY59389.1	NODE_10116_length_1005_cov_1.065733	45405	185	57	3	1027	1188	130	621	1.06e-39	151
A4	SN02	OG4102	PKY59389.1	NODE_29174_length_291_cov_0.943925	74737	95	21	1	416	507	2	286	1.91e-37	136
A4	SN02	OG4102	PKY59389.1	NODE_117_length_29361_cov_14.423781	51807	83	40	0	1020	1102	3430	3182	6.00e-35	89.7
A4	SN02	OG4102	PKY59389.1	NODE_117_length_29361_cov_14.423781	46667	75	18	1	1094	1146	3207	2983	6.00e-35	59.3
A4	SN02	OG4102	PKY59389.1	NODE_117_length_29361_cov_14.423781	51613	31	15	0	1156	1186	2936	2844	6.00e-35	40.0
A4	SN02	OG4102	PKY59389.1	NODE_117_length_29361_cov_14.423781	29121	182	67	7	872	993	4544	4005	1.43e-20	61.6
A4	SN02	OG4102	PKY59389.1	NODE_117_length_29361_cov_14.423781	60000	40	16	0	834	873	4738	4619	1.43e-20	55.5
A4	SN02	OG4102	PKY59389.1	NODE_117_length_29361_cov_14.423781	60000	15	6	0	1020	1034	3939	3895	1.43e-20	22.7
A4	SN02	OG4102	PKY59389.1	NODE_117_length_29361_cov_14.423781	50909	55	24	1	871	922	4547	4383	2.41e-08	59.3
A4	SN02	OG4102	PKY59389.1	NODE_2087_length_5138_cov_25.148192	68478	92	29	0	1028	1119	1121	1396	5.62e-32	127
A4	SN02	OG4102	PKY59389.1	NODE_2087_length_5138_cov_25.148192	59091	22	9	0	1120	1141	1465	1530	5.62e-32	30.8
A4	SN02	OG4102	PKY59389.1	NODE_21251_length_415_cov_1.032544	63000	100	32	2	476	570	376	77	4.36e-31	119
A4	SN02	OG4102	PKY59389.1	NODE_23789_length_366_cov_0.723183	56522	92	40	0	1026	1117	90	365	2.83e-27	108
A4	SN02	OG4102	PKY59389.1	NODE_5406_length_2008_cov_1.227343	48052	77	33	2	1118	1188	426	653	1.29e-26	73.9
A4	SN02	OG4102	PKY59389.1	NODE_5406_length_2008_cov_1.227343	43878	98	52	2	1025	1119	71	364	1.29e-26	67.0
A4	SN02	OG4102	PKY59389.1	NODE_7118_length_1495_cov_76.109309	46479	142	63	4	127	260	980	570	6.56e-25	103
A4	SN02	OG4102	PKY59389.1	NODE_7118_length_1495_cov_76.109309	43243	37	18	1	260	293	567	457	6.56e-25	31.2
A4	SN02	OG4102	PKY59389.1	NODE_21565_length_409_cov_0.500000	41429	140	75	4	123	261	3	404	2.62e-22	94.4
A4	SN02	OG4102	PKY59389.1	NODE_23009_length_380_cov_0.950495	49541	109	51	3	385	492	326	9	1.85e-21	91.7
A4	SN02	OG4102	PKY59389.1	NODE_11122_length_893_cov_0.941176	63830	47	17	0	825	871	44	184	1.03e-19	63.5
A4	SN02	OG4102	PKY59389.1	NODE_11122_length_893_cov_0.941176	43939	66	29	3	868	927	264	455	1.03e-19	54.3
A4	SN02	OG4102	PKY59389.1	NODE_561_length_13317_cov_15.176813	30548	347	176	14	35	346	5926	4976	1.07e-19	96.7
A4	SN02	OG4102	PKY59389.1	NODE_561_length_13317_cov_15.176813	27891	147	75	3	1065	1180	2404	1964	5.82e-11	68.2
A4	SN02	OG4102	PKY59389.1	NODE_561_length_13317_cov_15.176813	40909	66	32	2	825	883	3979	3782	7.64e-07	54.3
A4	SN02	OG4102	PKY59389.1	NODE_561_length_13317_cov_15.176813	26866	201	108	10	407	573	4594	4007	3.25e-06	52.4
A4	SN02	OG4102	PKY59389.1	NODE_29996_length_283_cov_0.733010	53191	94	30	1	228	307	2	283	1.61e-19	85.1
A4	SN02	OG4102	PKY59389.1	NODE_547_length_13550_cov_4.647666	22701	511	275	17	163	570	9810	8329	1.65e-19	96.3
A4	SN02	OG4102	PKY59389.1	NODE_547_length_13550_cov_4.647666	24242	198	110	6	1032	1189	6640	6047	2.84e-08	59.3
A4	SN02	OG4102	PKY59389.1	NODE_547_length_13550_cov_4.647666	28571	84	33	1	834	890	8107	7856	0.001	44.3
A4	SN02	OG4102	PKY59389.1	NODE_23677_length_368_cov_0.780069	54545	88	29	2	1032	1119	111	341	2.44e-19	85.5
A4	SN02	OG4102	PKY59389.1	NODE_3297_length_3370_cov_8.858488	43269	104	36	2	1062	1142	2731	2420	8.41e-19	66.2
A4	SN02	OG4102	PKY59389.1	NODE_3297_length_3370_cov_8.858488	42105	57	26	2	1138	1188	2435	2268	8.41e-19	48.1
A4	SN02	OG4102	PKY59389.1	NODE_33198_length_255_cov_0.617978	60938	64	25	0	1034	1097	63	254	4.05e-18	80.9
A4	SN02	OG4102	PKY59389.1	NODE_20348_length_436_cov_0.635097	52174	69	27	1	1126	1188	2	208	1.10e-16	78.6
A4	SN02	OG4102	PKY59389.1	NODE_6123_length_1759_cov_3.026754	48718	78	35	1	1118	1190	1685	1452	1.10e-15	82.4
A4	SN02	OG4102	PKY59389.1	NODE_34219_length_247_cov_0.541176	57353	68	26	1	386	453	200	6	1.31e-15	73.6
A4	SN02	OG4102	PKY59389.1	NODE_78_length_33500_cov_23.887772	27019	322	175	12	80	346	3183	4133	3.95e-15	81.6
A4	SN02	OG4102	PKY59389.1	NODE_78_length_33500_cov_23.887772	25962	208	108	6	391	554	4773	5390	2.85e-06	52.8
A4	SN02	OG4102	PKY59389.1	NODE_78_length_33500_cov_23.887772	52778	36	17	0	833	868	5805	5912	7.13e-06	47.8
A4	SN02	OG4102	PKY59389.1	NODE_78_length_33500_cov_23.887772	50000	14	7	0	870	883	6004	6045	7.13e-06	22.3
A4	SN02	OG4102	PKY59389.1	NODE_85_length_32290_cov_13.936640	60000	60	23	1	429	487	5655	5834	3.24e-14	61.6
A4	SN02	OG4102	PKY59389.1	NODE_85_length_32290_cov_13.936640	60606	33	8	2	397	428	5569	5655	3.24e-14	37.0
A4	SN02	OG4102	PKY59389.1	NODE_1_length_85259_cov_23.288054	25445	393	194	13	41	348	77433	76297	6.05e-14	77.8
A4	SN02	OG4102	PKY59389.1	NODE_1_length_85259_cov_23.288054	27411	197	111	8	397	568	75951	75382	1.77e-08	60.1
A4	SN02	OG4102	PKY59389.1	NODE_1_length_85259_cov_23.288054	48077	52	24	1	825	873	75345	75190	1.12e-05	50.8
A4	SN02	OG4102	PKY59389.1	NODE_1_length_85259_cov_23.288054	28440	109	64	3	1032	1128	73700	73380	1.02e-04	47.4
A4	SN02	OG4102	PKY59389.1	NODE_28093_length_303_cov_0.703540	67925	53	17	0	1067	1119	164	6	6.42e-14	69.3
A4	SN02	OG4102	PKY59389.1	NODE_22793_length_384_cov_0.925081	56863	51	21	1	1070	1119	379	227	8.45e-13	56.6
A4	SN02	OG4102	PKY59389.1	NODE_22793_length_384_cov_0.925081	46154	39	21	0	1118	1156	150	34	8.45e-13	37.7
A4	SN02	OG4102	PKY59389.1	NODE_614_length_12622_cov_6.730889	27596	337	170	15	41	346	5768	6649	9.27e-13	73.9
A4	SN02	OG4102	PKY59389.1	NODE_614_length_12622_cov_6.730889	27857	140	71	3	1067	1176	9277	9696	6.13e-10	64.7
A4	SN02	OG4102	PKY59389.1	NODE_614_length_12622_cov_6.730889	42593	54	27	1	835	884	7742	7903	8.39e-06	50.8
A4	SN02	OG4102	PKY59389.1	NODE_2659_length_4127_cov_22.066914	26912	353	177	16	41	346	1343	2299	1.76e-12	72.8
A4	SN02	OG4102	PKY59389.1	NODE_2659_length_4127_cov_22.066914	27179	195	104	10	409	569	2726	3298	1.47e-08	60.1
A4	SN02	OG4102	PKY59389.1	NODE_2659_length_4127_cov_22.066914	37879	66	34	2	825	883	3332	3529	3.88e-05	48.5
A4	SN02	OG4102	PKY59389.1	NODE_3275_length_3389_cov_2.507548	73469	49	11	2	321	367	148	2	5.43e-12	71.2
A4	SN02	OG4102	PKY59389.1	NODE_249_length_20876_cov_10.856724	43373	83	42	2	1113	1190	20213	19965	7.39e-12	70.9
A4	SN02	OG4102	PKY59389.1	NODE_24513_length_354_cov_0.646209	66667	45	11	1	533	573	3	137	5.40e-11	61.6
A4	SN02	OG4102	PKY59389.1	NODE_261_length_20300_cov_11.165900	51724	58	22	1	1140	1191	2008	2181	3.46e-10	65.5
A4	SN02	OG4102	PKY59389.1	NODE_18956_length_474_cov_0.581864	73529	34	9	0	835	868	322	423	1.77e-09	58.2
A4	SN02	OG4102	PKY59389.1	NODE_18956_length_474_cov_0.581864	65714	35	10	1	538	570	3	107	1.39e-05	47.0
A4	SN02	OG4102	PKY59389.1	NODE_28866_length_294_cov_0.976959	42188	64	32	1	1115	1173	101	292	6.08e-09	55.1
A4	SN02	OG4102	PKY59389.1	NODE_4638_length_2354_cov_4.316206	56604	53	23	0	306	358	865	707	7.25e-08	57.4
A4	SN02	OG4102	PKY59389.1	NODE_5682_length_1906_cov_1.828868	35052	97	56	2	1047	1136	594	304	1.43e-07	56.2
A4	SN02	OG4102	PKY59389.1	NODE_409_length_15937_cov_50.569168	37500	128	32	6	38	121	15370	15741	1.21e-06	53.9
A4	SN02	OG4102	PKY59389.1	NODE_489_length_14462_cov_7.840389	25751	233	119	8	256	434	7217	6519	2.73e-06	52.8
A4	SN02	OG4102	PKY59389.1	NODE_489_length_14462_cov_7.840389	42424	66	31	2	1063	1123	4096	3905	6.96e-06	51.2
A4	SN02	OG4102	PKY59389.1	NODE_489_length_14462_cov_7.840389	38028	71	42	1	502	570	5997	5785	2.64e-04	46.2
A4	SN02	OG4102	PKY59389.1	NODE_569_length_13186_cov_6.350904	37333	75	40	2	1056	1123	2387	2163	4.08e-06	52.0
A4	SN02	OG4102	PKY59389.1	NODE_569_length_13186_cov_6.350904	24498	249	132	8	160	356	6232	5498	1.31e-05	50.4
A4	SN02	OG4102	PKY59389.1	NODE_569_length_13186_cov_6.350904	33846	65	40	1	1064	1125	10687	10493	3.18e-05	49.3
A4	SN02	OG4102	PKY59389.1	NODE_24204_length_359_cov_0.709220	38983	59	33	1	1064	1119	128	304	5.45e-06	47.4
A4	SN02	OG4102	PKY59389.1	NODE_5967_length_1811_cov_1.705306	47692	65	32	2	307	370	1198	1389	7.39e-06	50.8
A4	SN02	OG4102	PKY59389.1	NODE_16184_length_571_cov_0.744939	35443	79	44	2	1064	1135	239	3	1.10e-05	48.1
A4	SN02	OG4102	PKY59389.1	NODE_31483_length_269_cov_1.151042	38983	59	29	2	1067	1120	42	212	1.44e-05	45.1
A4	SN02	OG4102	PKY59389.1	NODE_5959_length_1814_cov_1.329303	41667	60	35	0	510	569	1811	1632	2.19e-05	49.3
A4	SN02	OG4102	PKY59389.1	NODE_9664_length_1063_cov_1.039554	43860	57	31	1	872	927	33	203	2.24e-05	48.5
A4	SN02	OG4102	PKY59389.1	NODE_9963_length_1025_cov_0.714135	44643	56	30	1	873	927	994	827	2.49e-05	48.5
A4	SN02	OG4102	PKY59389.1	NODE_1782_length_5924_cov_1.694715	40678	59	28	2	1067	1120	4004	3834	2.56e-05	49.3
A4	SN02	OG4102	PKY59389.1	NODE_36450_length_232_cov_0.729032	46154	52	23	2	382	432	145	2	2.91e-05	43.9
A4	SN02	OG4102	PKY59389.1	NODE_1356_length_7399_cov_11.398252	35043	117	45	4	260	346	1017	1364	4.41e-05	48.5
A4	SN02	OG4102	PKY59389.1	NODE_1356_length_7399_cov_11.398252	39437	71	41	1	502	570	2377	2589	4.88e-05	48.5
A4	SN02	OG4102	PKY59389.1	NODE_1356_length_7399_cov_11.398252	39655	58	32	1	1065	1119	4255	4428	5.53e-05	48.1
A4	SN02	OG4102	PKY59389.1	NODE_1356_length_7399_cov_11.398252	34615	78	24	1	834	884	2790	3023	2.17e-04	46.2
A4	SN02	OG4102	PKY59389.1	NODE_8343_length_1258_cov_1.776461	45614	57	26	1	288	344	338	493	4.61e-05	47.8
A4	SN02	OG4102	PKY59389.1	NODE_3299_length_3369_cov_2.336574	49020	51	25	1	307	356	1139	987	5.72e-05	48.1
A4	SN02	OG4102	PKY59389.1	NODE_12400_length_785_cov_1.512712	40000	65	38	1	510	573	528	334	6.16e-05	46.6
A4	SN02	OG4102	PKY59389.1	NODE_13816_length_690_cov_0.884176	26866	134	63	4	257	356	410	12	6.33e-05	46.2
A4	SN02	OG4102	PKY59389.1	NODE_16391_length_563_cov_0.625514	57143	35	15	0	310	344	42	146	7.96e-05	45.4
A4	SN02	OG4102	PKY59389.1	NODE_10762_length_929_cov_1.088028	41071	56	29	1	289	344	228	383	1.35e-04	45.8
A4	SN02	OG4102	PKY59389.1	NODE_452_length_15181_cov_3.398239	26087	184	114	5	826	993	7648	8181	1.64e-04	46.6
A4	SN02	OG4102	PKY59389.1	NODE_898_length_9769_cov_7.843995	29915	117	60	5	1020	1119	3523	3188	1.95e-04	46.6
A4	SN02	OG4102	PKY59389.1	NODE_14822_length_635_cov_1.455197	33333	57	35	1	1067	1120	484	314	2.11e-04	44.3
A4	SN02	OG4102	PKY59389.1	NODE_255_length_20662_cov_30.149672	40000	60	36	0	499	558	15888	15709	2.16e-04	46.2
A4	SN02	OG4102	PKY59389.1	NODE_255_length_20662_cov_30.149672	43396	53	27	1	307	356	17046	16888	0.001	44.3
A4	SN02	OG4102	PKY59389.1	NODE_18711_length_480_cov_0.893300	35443	79	47	2	478	552	155	391	2.37e-04	43.5
A4	SN02	OG4102	PKY59389.1	NODE_6733_length_1586_cov_1.070245	22764	246	128	7	256	441	738	1469	3.55e-04	45.1
A4	SN02	OG4102	PKY59389.1	NODE_1227_length_7974_cov_8.121565	38028	71	43	1	501	570	4180	4392	3.71e-04	45.4
A4	SN02	OG4102	PKY59389.1	NODE_1227_length_7974_cov_8.121565	38333	60	30	2	1065	1119	6132	6305	0.001	44.3
A4	SN02	OG4102	PKY59389.1	NODE_63_length_35600_cov_28.028545	27523	109	48	2	1094	1171	4760	4434	4.07e-04	45.4
A4	SN02	OG4102	PKY59389.1	NODE_5449_length_1988_cov_1.434328	37931	58	29	2	1067	1119	377	210	4.65e-04	45.1
A4	SN02	OG4102	PKY59389.1	NODE_14825_length_635_cov_1.181004	38889	54	29	1	307	356	369	530	5.18e-04	43.1
A4	SN02	OG4102	PKY59389.1	NODE_18_length_52277_cov_75.674368	38028	71	43	1	501	570	4538	4750	6.07e-04	45.1
A4	SN02	OG4102	PKY59389.1	NODE_447_length_15226_cov_3.409334	48780	41	20	1	309	348	10104	10226	7.49e-04	37.4
A4	SN02	OG4102	PKY59389.1	NODE_447_length_15226_cov_3.409334	26471	68	48	1	242	307	9794	9997	7.49e-04	25.8
A4	SN02	OG4102	PKY59389.1	NODE_7207_length_1473_cov_1.197708	29630	81	27	1	835	885	969	1211	7.93e-04	43.9
A4	SN02	OG4208	PKY57364.1	NODE_24899_length_347_cov_1.688889	56923	65	1	2	17	55	83	274	4.88e-12	56.6
A4	SN02	OG4208	PKY57364.1	NODE_2875_length_3839_cov_2.691653	91667	24	1	1	32	55	3526	3594	4.87e-06	40.4
A4	SN02	OG4208	PKY57364.1	NODE_2875_length_3839_cov_2.691653	100000	11	0	0	56	66	3660	3692	4.87e-06	25.4
A4	SN02	OG4208	PKY57364.1	NODE_2875_length_3839_cov_2.691653	69231	26	8	0	17	42	3407	3484	1.47e-04	38.1
A4	SN02	OG4208	PKY57836.1	NODE_24899_length_347_cov_1.688889	59375	64	0	1	36	73	83	274	7.32e-16	67.0
A4	SN02	OG4208	PKY57836.1	NODE_2875_length_3839_cov_2.691653	100000	23	0	0	51	73	3526	3594	1.81e-08	48.5
A4	SN02	OG4208	PKY57836.1	NODE_2875_length_3839_cov_2.691653	100000	11	0	0	74	84	3660	3692	1.81e-08	25.8
A4	SN02	OG4208	PKY57836.1	NODE_2875_length_3839_cov_2.691653	85714	21	3	0	1	21	3149	3211	1.16e-04	39.3
A4	SN02	OG4208	PKY57836.1	NODE_2875_length_3839_cov_2.691653	69231	26	8	0	36	61	3407	3484	2.24e-04	38.5
A4	SN02	OG4255	PKY58156.1	NODE_579_length_13053_cov_15.753314	71895	153	36	1	1	146	10053	10511	3.01e-56	189
A4	SN02	OG4255	PKY58156.1	NODE_150_length_25935_cov_18.166099	33113	151	91	4	1	145	11446	11006	5.35e-09	54.3
A4	SN02	OG4255	PKY58156.1	NODE_150_length_25935_cov_18.166099	27481	131	83	4	17	141	7530	7156	3.92e-05	42.7
A4	SN02	OG4255	PKY58156.1	NODE_34604_length_244_cov_0.814371	33333	54	36	0	87	140	162	1	4.56e-05	40.0
A4	SN02	OG4255	PKY59819.1	NODE_579_length_13053_cov_15.753314	99281	139	1	0	1	139	10101	10517	4.70e-89	282
A4	SN02	OG4255	PKY59819.1	NODE_150_length_25935_cov_18.166099	36496	137	80	4	1	136	11398	11006	8.73e-18	79.0
A4	SN02	OG4255	PKY59819.1	NODE_150_length_25935_cov_18.166099	33813	139	82	4	1	138	15081	14692	5.42e-13	65.5
A4	SN02	OG4255	PKY59819.1	NODE_150_length_25935_cov_18.166099	34058	138	84	3	1	138	7530	7138	9.96e-13	64.7
A4	SN02	OG4255	PKY59819.1	NODE_150_length_25935_cov_18.166099	31405	121	78	4	1	120	18813	18463	7.20e-06	44.7
A4	SN02	OG4255	PKY59819.1	NODE_34604_length_244_cov_0.814371	36538	52	33	0	80	131	156	1	3.98e-07	45.4
A4	SN02	OG4255	PKY59819.1	NODE_11480_length_860_cov_2.140485	29054	148	75	7	3	136	12	407	1.42e-05	43.5
A4	SN02	OG4255	PKY59819.1	NODE_16280_length_567_cov_1.516327	26613	124	82	5	1	120	154	510	4.08e-05	42.0
A4	SN02	OG4255	PKY59819.1	NODE_1549_length_6692_cov_2.182011	27642	123	82	5	1	120	6281	5925	7.18e-05	42.0
A4	SN02	OG4255	PKY59819.1	NODE_6996_length_1526_cov_1.348516	24638	138	97	3	1	136	843	1241	1.77e-04	40.4
A4	SN02	OG4255	PKY59819.1	NODE_1000_length_9086_cov_6.260295	26619	139	87	5	1	139	6818	6447	5.43e-04	39.3
A4	SN02	OG4304	PKY39138.1	NODE_2090_length_5130_cov_5.707896	42243	419	190	8	133	533	4670	3516	5.99e-84	285
A4	SN02	OG4304	PKY39138.1	NODE_2781_length_3958_cov_3.897707	48923	325	149	6	219	531	3348	2389	5.37e-83	281
A4	SN02	OG4304	PKY39138.1	NODE_1137_length_8422_cov_3.360695	37963	324	172	9	217	530	7409	6495	1.95e-47	178
A4	SN02	OG4304	PKY39138.1	NODE_1278_length_7769_cov_4.266511	38462	299	160	7	219	512	4395	5234	1.54e-44	169
A4	SN02	OG4304	PKY39138.1	NODE_104_length_30498_cov_18.719174	35161	310	182	8	226	530	8986	8099	7.66e-44	167
A4	SN02	OG4304	PKY39138.1	NODE_480_length_14640_cov_5.036874	36792	318	182	6	217	530	12606	11698	3.06e-42	163
A4	SN02	OG4304	PKY39138.1	NODE_693_length_11550_cov_2.494204	34365	323	188	7	216	532	7183	8097	4.92e-42	162
A4	SN02	OG4304	PKY39138.1	NODE_693_length_11550_cov_2.494204	34576	295	162	7	252	533	11530	10700	5.95e-36	144
A4	SN02	OG4304	PKY39138.1	NODE_693_length_11550_cov_2.494204	39098	133	70	2	396	518	9604	9999	2.92e-18	89.7
A4	SN02	OG4304	PKY39138.1	NODE_167_length_25050_cov_5.330957	34169	319	193	5	220	535	3122	2208	1.88e-39	154
A4	SN02	OG4304	PKY39138.1	NODE_6686_length_1598_cov_16.667324	34242	330	179	9	217	530	1351	428	5.96e-37	144
A4	SN02	OG4304	PKY39138.1	NODE_130_length_27755_cov_15.058853	33333	315	191	4	218	530	18229	17336	1.15e-36	146
A4	SN02	OG4304	PKY39138.1	NODE_130_length_27755_cov_15.058853	33742	326	178	10	221	532	9205	10110	8.65e-34	137
A4	SN02	OG4304	PKY39138.1	NODE_130_length_27755_cov_15.058853	33540	322	189	7	221	532	3421	2501	2.18e-30	127
A4	SN02	OG4304	PKY39138.1	NODE_130_length_27755_cov_15.058853	31231	333	193	10	212	530	25679	26611	5.33e-29	123
A4	SN02	OG4304	PKY39138.1	NODE_130_length_27755_cov_15.058853	30693	303	188	6	232	532	15838	16686	7.28e-27	116
A4	SN02	OG4304	PKY39138.1	NODE_130_length_27755_cov_15.058853	28114	281	167	6	254	532	13904	13161	1.62e-20	96.7
A4	SN02	OG4304	PKY39138.1	NODE_534_length_13756_cov_10.102347	35017	297	168	7	241	530	1355	519	3.55e-35	142
A4	SN02	OG4304	PKY39138.1	NODE_9299_length_1109_cov_2.314922	32609	276	160	9	262	530	1078	308	4.46e-32	127
A4	SN02	OG4304	PKY39138.1	NODE_3182_length_3497_cov_1.854094	32422	256	150	6	280	531	3478	2768	2.22e-29	124
A4	SN02	OG4304	PKY39138.1	NODE_616_length_12550_cov_5.079933	40606	165	92	3	354	515	8226	7741	3.61e-29	123
A4	SN02	OG4304	PKY39138.1	NODE_16235_length_569_cov_1.199187	36538	156	97	1	360	513	470	3	4.23e-28	111
A4	SN02	OG4304	PKY39138.1	NODE_310_length_18628_cov_24.839847	30696	316	191	7	218	530	14508	15380	5.20e-27	117
A4	SN02	OG4304	PKY39138.1	NODE_81_length_33199_cov_12.937836	29154	319	200	6	217	532	31744	30857	1.89e-26	115
A4	SN02	OG4304	PKY39138.1	NODE_81_length_33199_cov_12.937836	26462	325	199	9	216	532	25207	24329	1.28e-14	78.2
A4	SN02	OG4304	PKY39138.1	NODE_1966_length_5421_cov_14.554079	28526	312	198	4	222	531	4574	3708	7.89e-24	107
A4	SN02	OG4304	PKY39138.1	NODE_659_length_11965_cov_6.333614	29393	313	178	8	219	515	1937	1080	1.39e-23	106
A4	SN02	OG4304	PKY39138.1	NODE_116_length_29364_cov_3.510056	26752	314	204	9	217	525	1974	2852	4.88e-17	85.9
A4	SN02	OG4304	PKY39138.1	NODE_8178_length_1286_cov_1.411911	37383	107	63	2	408	512	778	464	8.93e-16	80.1
A4	SN02	OG4304	PKY39138.1	NODE_19403_length_461_cov_0.937500	33813	139	79	5	396	531	1	387	8.61e-15	72.4
A4	SN02	OG4304	PKY39138.1	NODE_26186_length_328_cov_0.498008	43956	91	48	2	359	448	268	2	4.23e-14	68.9
A4	SN02	OG4304	PKY39138.1	NODE_11712_length_841_cov_1.476440	34862	109	62	1	355	463	615	316	1.22e-13	68.6
A4	SN02	OG4304	PKY39138.1	NODE_11712_length_841_cov_1.476440	28333	60	39	2	474	531	328	155	1.22e-13	26.9
A4	SN02	OG4304	PKY39138.1	NODE_2936_length_3787_cov_2.023720	32258	93	54	1	389	481	1	252	1.05e-08	58.5
A4	SN02	OG4304	PKY39138.1	NODE_14759_length_639_cov_0.800712	33929	112	70	3	212	321	181	510	5.07e-08	53.9
A4	SN02	OG4304	PKY39138.1	NODE_21587_length_408_cov_1.048338	39000	100	55	4	224	321	102	389	1.50e-06	48.1
A4	SN02	OG4304	PKY39138.1	NODE_35958_length_235_cov_0.708861	47059	51	27	0	221	271	158	6	1.26e-04	41.2
A4	SN02	OG4304	PKY39138.1	NODE_31351_length_270_cov_1.404145	32759	58	39	0	355	412	97	270	3.85e-04	40.0
A4	SN02	OG4304	PKY57482.1	NODE_2090_length_5130_cov_5.707896	40444	450	200	10	82	473	4829	3510	5.81e-96	317
A4	SN02	OG4304	PKY57482.1	NODE_2781_length_3958_cov_3.897707	47463	335	169	4	142	473	3369	2377	8.31e-95	312
A4	SN02	OG4304	PKY57482.1	NODE_1137_length_8422_cov_3.360695	38532	327	175	8	151	468	7424	6495	2.39e-56	202
A4	SN02	OG4304	PKY57482.1	NODE_1278_length_7769_cov_4.266511	38245	319	176	6	152	468	4383	5282	2.36e-55	200
A4	SN02	OG4304	PKY57482.1	NODE_104_length_30498_cov_18.719174	36364	308	182	6	163	468	8986	8099	5.44e-52	190
A4	SN02	OG4304	PKY57482.1	NODE_693_length_11550_cov_2.494204	35714	322	186	6	153	470	7183	8097	7.71e-51	186
A4	SN02	OG4304	PKY57482.1	NODE_693_length_11550_cov_2.494204	35052	291	161	7	189	468	11530	10709	8.55e-41	157
A4	SN02	OG4304	PKY57482.1	NODE_693_length_11550_cov_2.494204	39850	133	71	2	332	456	9604	9999	1.17e-26	90.9
A4	SN02	OG4304	PKY57482.1	NODE_693_length_11550_cov_2.494204	31579	95	46	2	236	329	9375	9605	1.17e-26	42.0
A4	SN02	OG4304	PKY57482.1	NODE_693_length_11550_cov_2.494204	31667	60	35	2	173	231	9197	9361	1.17e-26	26.6
A4	SN02	OG4304	PKY57482.1	NODE_480_length_14640_cov_5.036874	37931	319	182	5	154	470	12606	11692	1.34e-50	186
A4	SN02	OG4304	PKY57482.1	NODE_167_length_25050_cov_5.330957	36624	314	185	4	157	469	3122	2220	5.14e-50	184
A4	SN02	OG4304	PKY57482.1	NODE_6686_length_1598_cov_16.667324	35258	329	178	9	154	468	1351	428	1.20e-43	161
A4	SN02	OG4304	PKY57482.1	NODE_130_length_27755_cov_15.058853	33430	344	191	9	139	470	9157	10110	6.00e-43	163
A4	SN02	OG4304	PKY57482.1	NODE_130_length_27755_cov_15.058853	32278	316	196	4	156	470	18226	17330	8.95e-40	154
A4	SN02	OG4304	PKY57482.1	NODE_130_length_27755_cov_15.058853	31250	336	208	8	135	468	25667	26611	7.02e-37	145
A4	SN02	OG4304	PKY57482.1	NODE_130_length_27755_cov_15.058853	30725	345	213	7	129	470	15721	16686	1.27e-35	142
A4	SN02	OG4304	PKY57482.1	NODE_130_length_27755_cov_15.058853	32558	344	199	10	139	470	3469	2501	1.14e-34	139
A4	SN02	OG4304	PKY57482.1	NODE_130_length_27755_cov_15.058853	30357	280	163	4	191	470	13904	13161	3.23e-31	128
A4	SN02	OG4304	PKY57482.1	NODE_9299_length_1109_cov_2.314922	34909	275	156	8	199	468	1078	308	1.36e-40	149
A4	SN02	OG4304	PKY57482.1	NODE_534_length_13756_cov_10.102347	35811	296	168	7	178	468	1355	519	4.99e-39	152
A4	SN02	OG4304	PKY57482.1	NODE_3182_length_3497_cov_1.854094	32812	256	154	4	215	469	3484	2768	2.25e-36	143
A4	SN02	OG4304	PKY57482.1	NODE_310_length_18628_cov_24.839847	31325	332	196	6	137	456	14421	15356	1.45e-34	138
A4	SN02	OG4304	PKY57482.1	NODE_16235_length_569_cov_1.199187	34848	198	120	1	254	451	569	3	1.58e-34	128
A4	SN02	OG4304	PKY57482.1	NODE_81_length_33199_cov_12.937836	27714	350	227	5	125	470	31840	30857	4.58e-33	134
A4	SN02	OG4304	PKY57482.1	NODE_81_length_33199_cov_12.937836	27729	339	201	9	139	470	25234	24329	2.80e-24	107
A4	SN02	OG4304	PKY57482.1	NODE_1966_length_5421_cov_14.554079	27708	397	241	10	75	469	4766	3708	9.84e-32	130
A4	SN02	OG4304	PKY57482.1	NODE_616_length_12550_cov_5.079933	40000	165	95	2	290	453	8226	7741	2.53e-31	129
A4	SN02	OG4304	PKY57482.1	NODE_616_length_12550_cov_5.079933	32836	134	76	5	140	271	10278	9913	2.94e-09	60.5
A4	SN02	OG4304	PKY57482.1	NODE_659_length_11965_cov_6.333614	31757	296	169	7	177	462	1874	1056	4.30e-30	125
A4	SN02	OG4304	PKY57482.1	NODE_116_length_29364_cov_3.510056	26603	312	202	9	157	463	1983	2852	1.21e-19	93.2
A4	SN02	OG4304	PKY57482.1	NODE_8178_length_1286_cov_1.411911	39252	107	63	1	344	450	778	464	1.23e-18	88.6
A4	SN02	OG4304	PKY57482.1	NODE_8178_length_1286_cov_1.411911	34074	135	74	6	140	271	1180	812	1.43e-05	47.8
A4	SN02	OG4304	PKY57482.1	NODE_11712_length_841_cov_1.476440	35780	109	61	1	291	399	615	316	2.92e-16	73.2
A4	SN02	OG4304	PKY57482.1	NODE_11712_length_841_cov_1.476440	28333	60	41	1	410	469	328	155	2.92e-16	31.2
A4	SN02	OG4304	PKY57482.1	NODE_19403_length_461_cov_0.937500	33813	139	81	4	332	469	1	387	3.83e-16	75.9
A4	SN02	OG4304	PKY57482.1	NODE_26186_length_328_cov_0.498008	40217	92	52	2	294	384	271	2	6.19e-12	62.8
A4	SN02	OG4304	PKY57482.1	NODE_2936_length_3787_cov_2.023720	28571	112	71	1	325	436	1	309	6.92e-10	62.0
A4	SN02	OG4304	PKY57482.1	NODE_14759_length_639_cov_0.800712	34921	126	73	5	152	273	196	558	2.63e-09	57.8
A4	SN02	OG4304	PKY57482.1	NODE_21587_length_408_cov_1.048338	37879	132	73	5	134	263	33	407	3.35e-09	55.5
A4	SN02	OG4304	PKY57482.1	NODE_31351_length_270_cov_1.404145	28283	99	59	1	250	348	10	270	8.77e-08	50.4
A4	SN02	OG4305	PKY39137.1	NODE_1352_length_7422_cov_2.153846	60915	284	66	2	143	381	2530	1679	2.23e-152	355
A4	SN02	OG4305	PKY39137.1	NODE_1352_length_7422_cov_2.153846	64706	119	42	0	424	542	1399	1043	2.23e-152	157
A4	SN02	OG4305	PKY39137.1	NODE_1352_length_7422_cov_2.153846	71429	42	12	0	380	421	1601	1476	2.23e-152	68.6
A4	SN02	OG4305	PKY39137.1	NODE_1352_length_7422_cov_2.153846	58964	251	79	1	195	421	5422	4670	3.53e-126	313
A4	SN02	OG4305	PKY39137.1	NODE_1352_length_7422_cov_2.153846	63025	119	44	0	424	542	4595	4239	3.53e-126	159
A4	SN02	OG4305	PKY39137.1	NODE_1352_length_7422_cov_2.153846	76636	107	23	1	35	141	3164	2850	1.44e-43	167
A4	SN02	OG4305	PKY39137.1	NODE_1352_length_7422_cov_2.153846	57042	142	36	1	25	141	6576	6151	1.91e-42	164
A4	SN02	OG4305	PKY39137.1	NODE_1352_length_7422_cov_2.153846	48750	80	18	1	141	197	5849	5610	6.79e-13	72.4
A4	SN02	OG4305	PKY39137.1	NODE_2262_length_4789_cov_7.247029	47514	362	171	7	195	538	2734	1652	1.76e-109	358
A4	SN02	OG4305	PKY39137.1	NODE_2262_length_4789_cov_7.247029	48889	90	44	1	52	141	3502	3239	3.74e-15	79.7
A4	SN02	OG4305	PKY39137.1	NODE_2262_length_4789_cov_7.247029	29688	128	87	1	414	538	230	613	2.96e-12	70.1
A4	SN02	OG4305	PKY39137.1	NODE_2291_length_4729_cov_1.797721	46240	359	177	4	195	538	1501	428	7.73e-109	356
A4	SN02	OG4305	PKY39137.1	NODE_2291_length_4729_cov_1.797721	50549	91	39	3	52	141	2278	2021	1.33e-14	77.8
A4	SN02	OG4305	PKY39137.1	NODE_2838_length_3883_cov_2.927746	46111	360	177	5	195	538	1656	2732	6.50e-105	342
A4	SN02	OG4305	PKY39137.1	NODE_2838_length_3883_cov_2.927746	47727	88	44	1	51	138	891	1148	2.72e-12	70.5
A4	SN02	OG4305	PKY39137.1	NODE_480_length_14640_cov_5.036874	46322	367	181	4	191	542	10289	11386	2.04e-104	345
A4	SN02	OG4305	PKY39137.1	NODE_480_length_14640_cov_5.036874	50249	201	97	3	196	394	7801	7202	5.01e-69	211
A4	SN02	OG4305	PKY39137.1	NODE_480_length_14640_cov_5.036874	28689	122	86	1	414	535	7000	6638	5.01e-69	67.0
A4	SN02	OG4305	PKY39137.1	NODE_480_length_14640_cov_5.036874	61111	18	7	0	397	414	7115	7062	5.01e-69	24.3
A4	SN02	OG4305	PKY39137.1	NODE_480_length_14640_cov_5.036874	44498	209	111	3	191	394	2923	2297	1.84e-54	199
A4	SN02	OG4305	PKY39137.1	NODE_480_length_14640_cov_5.036874	52174	92	44	0	196	287	278	3	3.76e-30	114
A4	SN02	OG4305	PKY39137.1	NODE_480_length_14640_cov_5.036874	28571	84	29	1	142	194	597	346	3.76e-30	37.4
A4	SN02	OG4305	PKY39137.1	NODE_480_length_14640_cov_5.036874	47826	92	45	2	51	141	9537	9806	1.16e-17	87.8
A4	SN02	OG4305	PKY39137.1	NODE_480_length_14640_cov_5.036874	28777	139	84	5	35	164	1088	690	5.49e-08	56.6
A4	SN02	OG4305	PKY39137.1	NODE_480_length_14640_cov_5.036874	33333	120	63	5	35	141	3716	3369	1.78e-07	55.1
A4	SN02	OG4305	PKY39137.1	NODE_480_length_14640_cov_5.036874	37963	108	61	4	35	141	8601	8293	2.10e-06	51.6
A4	SN02	OG4305	PKY39137.1	NODE_4115_length_2687_cov_2.377778	43467	375	179	6	195	538	1467	349	6.43e-101	325
A4	SN02	OG4305	PKY39137.1	NODE_4115_length_2687_cov_2.377778	48780	123	56	3	19	141	2319	1972	6.73e-26	112
A4	SN02	OG4305	PKY39137.1	NODE_167_length_25050_cov_5.330957	42693	349	130	8	142	421	22129	23172	5.00e-99	266
A4	SN02	OG4305	PKY39137.1	NODE_167_length_25050_cov_5.330957	46087	115	60	1	424	538	23259	23597	5.00e-99	115
A4	SN02	OG4305	PKY39137.1	NODE_167_length_25050_cov_5.330957	50207	241	105	5	195	421	11690	12409	7.41e-86	234
A4	SN02	OG4305	PKY39137.1	NODE_167_length_25050_cov_5.330957	41880	117	66	1	422	538	12493	12837	7.41e-86	102
A4	SN02	OG4305	PKY39137.1	NODE_167_length_25050_cov_5.330957	40800	375	191	8	195	542	869	1981	3.40e-83	283
A4	SN02	OG4305	PKY39137.1	NODE_167_length_25050_cov_5.330957	48077	260	114	7	195	434	9320	8544	6.76e-70	240
A4	SN02	OG4305	PKY39137.1	NODE_167_length_25050_cov_5.330957	54545	33	15	0	142	174	9650	9552	6.76e-70	38.9
A4	SN02	OG4305	PKY39137.1	NODE_167_length_25050_cov_5.330957	42308	26	15	0	175	200	9472	9395	6.76e-70	26.2
A4	SN02	OG4305	PKY39137.1	NODE_167_length_25050_cov_5.330957	52459	122	51	3	22	141	10221	9871	1.16e-27	119
A4	SN02	OG4305	PKY39137.1	NODE_167_length_25050_cov_5.330957	45324	139	69	3	5	141	10752	11153	2.53e-27	118
A4	SN02	OG4305	PKY39137.1	NODE_167_length_25050_cov_5.330957	52459	122	50	3	23	141	21588	21938	5.19e-27	117
A4	SN02	OG4305	PKY39137.1	NODE_167_length_25050_cov_5.330957	44444	117	63	1	422	538	8521	8177	6.48e-21	98.2
A4	SN02	OG4305	PKY39137.1	NODE_167_length_25050_cov_5.330957	36691	139	55	5	29	141	14	409	4.59e-17	85.9
A4	SN02	OG4305	PKY39137.1	NODE_167_length_25050_cov_5.330957	26316	133	85	4	196	323	15925	16299	2.96e-10	52.4
A4	SN02	OG4305	PKY39137.1	NODE_167_length_25050_cov_5.330957	44444	27	13	1	150	174	15633	15713	2.96e-10	25.8
A4	SN02	OG4305	PKY39137.1	NODE_167_length_25050_cov_5.330957	44444	27	14	1	168	194	15764	15841	2.96e-10	25.0
A4	SN02	OG4305	PKY39137.1	NODE_167_length_25050_cov_5.330957	60606	33	13	0	142	174	11365	11463	5.47e-04	43.5
A4	SN02	OG4305	PKY39137.1	NODE_421_length_15766_cov_7.260182	44444	369	186	6	191	542	13790	12690	8.71e-97	323
A4	SN02	OG4305	PKY39137.1	NODE_421_length_15766_cov_7.260182	34146	164	77	5	4	141	14723	14247	1.42e-13	74.7
A4	SN02	OG4305	PKY39137.1	NODE_327_length_17933_cov_11.142417	37923	443	199	8	168	538	10538	9222	2.41e-93	313
A4	SN02	OG4305	PKY39137.1	NODE_327_length_17933_cov_11.142417	39710	345	142	7	142	421	14496	13465	1.85e-90	253
A4	SN02	OG4305	PKY39137.1	NODE_327_length_17933_cov_11.142417	41379	116	67	1	424	539	13385	13041	1.85e-90	100
A4	SN02	OG4305	PKY39137.1	NODE_327_length_17933_cov_11.142417	54098	122	52	2	20	141	15004	14651	9.71e-32	131
A4	SN02	OG4305	PKY39137.1	NODE_327_length_17933_cov_11.142417	49635	137	63	3	22	157	11170	10775	8.08e-31	129
A4	SN02	OG4305	PKY39137.1	NODE_327_length_17933_cov_11.142417	36735	147	71	6	276	419	7986	7603	5.94e-20	84.7
A4	SN02	OG4305	PKY39137.1	NODE_327_length_17933_cov_11.142417	36538	52	25	2	230	281	8099	7968	5.94e-20	32.3
A4	SN02	OG4305	PKY39137.1	NODE_616_length_12550_cov_5.079933	47177	248	111	7	193	421	5623	6363	1.09e-92	229
A4	SN02	OG4305	PKY39137.1	NODE_616_length_12550_cov_5.079933	42982	114	63	1	425	538	6440	6775	1.09e-92	107
A4	SN02	OG4305	PKY39137.1	NODE_616_length_12550_cov_5.079933	33333	78	31	1	142	198	5331	5564	1.09e-92	45.1
A4	SN02	OG4305	PKY39137.1	NODE_616_length_12550_cov_5.079933	51402	107	51	1	196	302	3460	3143	6.88e-71	115
A4	SN02	OG4305	PKY39137.1	NODE_616_length_12550_cov_5.079933	43750	144	55	2	297	414	3089	2658	6.88e-71	115
A4	SN02	OG4305	PKY39137.1	NODE_616_length_12550_cov_5.079933	30233	129	88	1	412	538	2593	2207	6.88e-71	70.1
A4	SN02	OG4305	PKY39137.1	NODE_616_length_12550_cov_5.079933	47826	23	12	0	174	196	3599	3531	6.88e-71	27.7
A4	SN02	OG4305	PKY39137.1	NODE_616_length_12550_cov_5.079933	50413	121	53	4	22	141	4781	5125	4.14e-26	114
A4	SN02	OG4305	PKY39137.1	NODE_616_length_12550_cov_5.079933	46575	73	36	2	69	141	4141	3932	1.00e-09	62.4
A4	SN02	OG4305	PKY39137.1	NODE_130_length_27755_cov_15.058853	42119	387	193	6	184	539	22738	21578	1.59e-92	310
A4	SN02	OG4305	PKY39137.1	NODE_130_length_27755_cov_15.058853	48908	229	114	3	196	421	20055	20741	6.66e-87	239
A4	SN02	OG4305	PKY39137.1	NODE_130_length_27755_cov_15.058853	40870	115	67	1	425	538	20840	21184	6.66e-87	90.5
A4	SN02	OG4305	PKY39137.1	NODE_130_length_27755_cov_15.058853	53571	28	12	1	167	194	19891	19971	6.66e-87	32.3
A4	SN02	OG4305	PKY39137.1	NODE_130_length_27755_cov_15.058853	33333	480	223	7	156	538	5966	7405	1.10e-77	267
A4	SN02	OG4305	PKY39137.1	NODE_130_length_27755_cov_15.058853	49268	205	97	3	196	393	11679	11065	2.74e-58	201
A4	SN02	OG4305	PKY39137.1	NODE_130_length_27755_cov_15.058853	40000	50	29	1	393	441	10981	10832	2.74e-58	44.3
A4	SN02	OG4305	PKY39137.1	NODE_130_length_27755_cov_15.058853	47222	144	71	3	283	421	27754	27323	6.06e-58	140
A4	SN02	OG4305	PKY39137.1	NODE_130_length_27755_cov_15.058853	44545	110	61	0	425	534	27237	26908	6.06e-58	103
A4	SN02	OG4305	PKY39137.1	NODE_130_length_27755_cov_15.058853	52174	92	39	3	335	421	148	423	1.10e-42	92.4
A4	SN02	OG4305	PKY39137.1	NODE_130_length_27755_cov_15.058853	35088	114	74	0	424	537	504	845	1.10e-42	75.9
A4	SN02	OG4305	PKY39137.1	NODE_130_length_27755_cov_15.058853	32000	50	34	0	283	332	2	151	1.10e-42	45.4
A4	SN02	OG4305	PKY39137.1	NODE_130_length_27755_cov_15.058853	38824	85	52	0	59	143	19340	19594	7.14e-17	67.0
A4	SN02	OG4305	PKY39137.1	NODE_130_length_27755_cov_15.058853	45000	40	17	2	20	58	19146	19253	7.14e-17	39.3
A4	SN02	OG4305	PKY39137.1	NODE_130_length_27755_cov_15.058853	35211	142	60	6	29	142	5196	5609	9.10e-10	62.4
A4	SN02	OG4305	PKY39137.1	NODE_130_length_27755_cov_15.058853	43182	88	37	4	66	142	23571	23314	1.83e-08	58.2
A4	SN02	OG4305	PKY39137.1	NODE_92_length_31554_cov_9.584395	44126	349	191	4	195	539	17086	16040	2.97e-91	307
A4	SN02	OG4305	PKY39137.1	NODE_92_length_31554_cov_9.584395	39370	127	65	4	25	141	18077	17703	1.83e-13	74.3
A4	SN02	OG4305	PKY39137.1	NODE_92_length_31554_cov_9.584395	32911	79	30	1	142	197	17394	17158	2.06e-04	45.1
A4	SN02	OG4305	PKY39137.1	NODE_1070_length_8735_cov_4.720836	37844	473	217	12	142	542	1789	3192	2.79e-89	301
A4	SN02	OG4305	PKY39137.1	NODE_1070_length_8735_cov_4.720836	41905	105	55	3	40	141	1323	1628	3.73e-15	79.7
A4	SN02	OG4305	PKY39137.1	NODE_104_length_30498_cov_18.719174	41351	370	178	8	195	538	6437	7507	3.41e-89	301
A4	SN02	OG4305	PKY39137.1	NODE_104_length_30498_cov_18.719174	44828	203	106	3	197	394	3699	3094	2.42e-57	186
A4	SN02	OG4305	PKY39137.1	NODE_104_length_30498_cov_18.719174	24859	177	99	5	394	538	3023	2499	2.42e-57	55.8
A4	SN02	OG4305	PKY39137.1	NODE_104_length_30498_cov_18.719174	44737	76	41	1	66	141	5740	5964	1.47e-09	61.6
A4	SN02	OG4305	PKY39137.1	NODE_104_length_30498_cov_18.719174	35514	107	58	5	37	141	4531	4238	3.78e-09	60.5
A4	SN02	OG4305	PKY39137.1	NODE_4941_length_2207_cov_1.247887	49324	148	52	2	167	294	221	655	5.52e-88	156
A4	SN02	OG4305	PKY39137.1	NODE_4941_length_2207_cov_1.247887	45205	146	52	2	297	414	736	1173	5.52e-88	132
A4	SN02	OG4305	PKY39137.1	NODE_4941_length_2207_cov_1.247887	32800	125	82	1	414	538	1271	1639	5.52e-88	77.0
A4	SN02	OG4305	PKY39137.1	NODE_319_length_18290_cov_8.090979	44583	240	120	3	195	421	13033	13752	1.54e-84	234
A4	SN02	OG4305	PKY39137.1	NODE_319_length_18290_cov_8.090979	40870	115	66	1	424	538	13835	14173	1.54e-84	98.6
A4	SN02	OG4305	PKY39137.1	NODE_319_length_18290_cov_8.090979	44348	230	119	5	195	421	9884	10555	1.72e-74	207
A4	SN02	OG4305	PKY39137.1	NODE_319_length_18290_cov_8.090979	38261	115	69	1	424	538	10639	10977	1.72e-74	84.0
A4	SN02	OG4305	PKY39137.1	NODE_319_length_18290_cov_8.090979	46154	26	14	0	149	174	9590	9667	1.72e-74	28.9
A4	SN02	OG4305	PKY39137.1	NODE_319_length_18290_cov_8.090979	42857	21	11	1	175	194	9742	9804	1.72e-74	21.9
A4	SN02	OG4305	PKY39137.1	NODE_319_length_18290_cov_8.090979	44141	256	127	3	182	421	3808	4575	2.25e-67	237
A4	SN02	OG4305	PKY39137.1	NODE_319_length_18290_cov_8.090979	52033	123	52	3	19	141	3024	3371	5.04e-28	120
A4	SN02	OG4305	PKY39137.1	NODE_319_length_18290_cov_8.090979	49167	120	49	3	22	141	12235	12558	1.70e-23	106
A4	SN02	OG4305	PKY39137.1	NODE_319_length_18290_cov_8.090979	42609	115	64	1	424	538	133	471	1.10e-21	100
A4	SN02	OG4305	PKY39137.1	NODE_319_length_18290_cov_8.090979	42623	122	63	5	20	141	9044	9388	7.60e-18	88.2
A4	SN02	OG4305	PKY39137.1	NODE_319_length_18290_cov_8.090979	37333	75	45	1	464	538	4788	5006	2.15e-07	54.7
A4	SN02	OG4305	PKY39137.1	NODE_1000_length_9086_cov_6.260295	39036	415	201	12	175	542	1933	3162	6.10e-84	285
A4	SN02	OG4305	PKY39137.1	NODE_1000_length_9086_cov_6.260295	29730	222	90	8	37	199	1287	1931	1.95e-12	70.9
A4	SN02	OG4305	PKY39137.1	NODE_3003_length_3695_cov_2.272526	45509	167	89	2	297	461	2804	2304	2.98e-78	150
A4	SN02	OG4305	PKY39137.1	NODE_3003_length_3695_cov_2.272526	51000	100	49	0	195	294	3180	2881	2.98e-78	115
A4	SN02	OG4305	PKY39137.1	NODE_3003_length_3695_cov_2.272526	51562	64	31	0	476	539	2190	1999	2.98e-78	67.0
A4	SN02	OG4305	PKY39137.1	NODE_4534_length_2403_cov_10.940671	42453	212	86	3	168	345	1756	2385	1.35e-75	178
A4	SN02	OG4305	PKY39137.1	NODE_4534_length_2403_cov_10.940671	40976	205	54	7	23	174	1134	1706	1.35e-75	125
A4	SN02	OG4305	PKY39137.1	NODE_81_length_33199_cov_12.937836	46288	229	118	4	196	421	27386	28066	2.48e-74	197
A4	SN02	OG4305	PKY39137.1	NODE_81_length_33199_cov_12.937836	35088	114	73	1	425	537	28146	28487	2.48e-74	81.6
A4	SN02	OG4305	PKY39137.1	NODE_81_length_33199_cov_12.937836	33766	77	26	1	147	198	27084	27314	2.48e-74	40.8
A4	SN02	OG4305	PKY39137.1	NODE_81_length_33199_cov_12.937836	42857	84	47	1	59	141	26636	26887	1.91e-18	69.7
A4	SN02	OG4305	PKY39137.1	NODE_81_length_33199_cov_12.937836	51282	39	16	1	20	58	26448	26555	1.91e-18	42.0
A4	SN02	OG4305	PKY39137.1	NODE_1278_length_7769_cov_4.266511	32881	295	142	8	298	538	2132	1254	2.31e-67	140
A4	SN02	OG4305	PKY39137.1	NODE_1278_length_7769_cov_4.266511	36041	197	79	3	142	293	2818	2234	2.31e-67	135
A4	SN02	OG4305	PKY39137.1	NODE_2840_length_3882_cov_5.131669	34928	418	204	14	142	499	425	1654	1.89e-65	231
A4	SN02	OG4305	PKY39137.1	NODE_1322_length_7606_cov_5.710453	46061	165	81	4	212	375	5771	6244	3.96e-63	149
A4	SN02	OG4305	PKY39137.1	NODE_1322_length_7606_cov_5.710453	43697	119	60	3	422	539	6480	6818	3.96e-63	100
A4	SN02	OG4305	PKY39137.1	NODE_1322_length_7606_cov_5.710453	33962	53	24	1	380	421	6259	6417	3.96e-63	32.7
A4	SN02	OG4305	PKY39137.1	NODE_4271_length_2571_cov_2.636728	48077	208	103	3	195	398	1392	772	1.52e-62	220
A4	SN02	OG4305	PKY39137.1	NODE_4271_length_2571_cov_2.636728	47170	106	46	4	37	141	2181	1891	2.06e-16	83.2
A4	SN02	OG4305	PKY39137.1	NODE_360_length_17111_cov_4.397617	35174	344	204	7	195	538	9470	10444	4.78e-62	222
A4	SN02	OG4305	PKY39137.1	NODE_1966_length_5421_cov_14.554079	34043	376	202	11	196	538	2044	3132	1.91e-59	214
A4	SN02	OG4305	PKY39137.1	NODE_1966_length_5421_cov_14.554079	48361	122	56	3	20	141	1263	1607	2.55e-25	111
A4	SN02	OG4305	PKY39137.1	NODE_6128_length_1758_cov_1.059488	32827	329	161	9	142	421	97	1050	1.97e-59	159
A4	SN02	OG4305	PKY39137.1	NODE_6128_length_1758_cov_1.059488	43478	115	63	2	424	538	1128	1466	1.97e-59	90.5
A4	SN02	OG4305	PKY39137.1	NODE_6128_length_1758_cov_1.059488	44898	49	23	1	184	228	374	520	4.69e-04	43.5
A4	SN02	OG4305	PKY39137.1	NODE_693_length_11550_cov_2.494204	39623	265	114	4	176	394	4140	4934	8.23e-56	203
A4	SN02	OG4305	PKY39137.1	NODE_693_length_11550_cov_2.494204	45283	106	53	3	36	141	3503	3805	2.38e-16	83.6
A4	SN02	OG4305	PKY39137.1	NODE_310_length_18628_cov_24.839847	40529	227	124	4	183	407	11218	10565	3.69e-49	184
A4	SN02	OG4305	PKY39137.1	NODE_310_length_18628_cov_24.839847	37696	191	87	2	380	538	10342	9770	4.93e-30	126
A4	SN02	OG4305	PKY39137.1	NODE_310_length_18628_cov_24.839847	42045	88	38	4	66	142	12321	12064	4.79e-08	57.0
A4	SN02	OG4305	PKY39137.1	NODE_8142_length_1293_cov_1.027961	41991	231	115	7	196	417	334	996	1.85e-47	171
A4	SN02	OG4305	PKY39137.1	NODE_4906_length_2231_cov_1.822656	32295	353	195	9	226	539	11	1054	1.91e-46	174
A4	SN02	OG4305	PKY39137.1	NODE_10192_length_996_cov_0.697497	41053	190	109	3	214	401	889	323	9.05e-45	161
A4	SN02	OG4305	PKY39137.1	NODE_10514_length_956_cov_1.886234	37154	253	107	6	176	394	837	133	7.27e-44	158
A4	SN02	OG4305	PKY39137.1	NODE_21470_length_411_cov_0.425150	50769	130	62	2	274	401	395	6	8.31e-40	141
A4	SN02	OG4305	PKY39137.1	NODE_19317_length_463_cov_18.505181	48529	136	65	3	263	394	463	59	3.32e-36	132
A4	SN02	OG4305	PKY39137.1	NODE_15241_length_614_cov_3.074488	40698	172	88	2	381	538	3	518	1.52e-35	132
A4	SN02	OG4305	PKY39137.1	NODE_17793_length_510_cov_17.605081	44444	135	55	2	167	281	104	508	2.03e-33	125
A4	SN02	OG4305	PKY39137.1	NODE_12440_length_783_cov_0.716714	53390	118	52	3	260	375	352	2	4.34e-33	127
A4	SN02	OG4305	PKY39137.1	NODE_12440_length_783_cov_0.716714	41549	142	55	2	164	277	357	782	8.35e-30	118
A4	SN02	OG4305	PKY39137.1	NODE_16219_length_569_cov_7.829268	36646	161	78	2	150	287	482	3	1.12e-30	118
A4	SN02	OG4305	PKY39137.1	NODE_13331_length_721_cov_1.341615	45055	91	48	2	297	385	392	120	1.47e-29	87.0
A4	SN02	OG4305	PKY39137.1	NODE_13331_length_721_cov_1.341615	42857	70	40	0	225	294	705	496	1.47e-29	62.4
A4	SN02	OG4305	PKY39137.1	NODE_12729_length_762_cov_0.872993	50820	122	53	3	22	141	652	302	2.37e-29	116
A4	SN02	OG4305	PKY39137.1	NODE_4451_length_2454_cov_1.632310	47863	117	59	1	422	538	2220	1876	1.46e-28	110
A4	SN02	OG4305	PKY39137.1	NODE_4451_length_2454_cov_1.632310	33871	62	22	2	383	425	2453	2268	1.46e-28	35.0
A4	SN02	OG4305	PKY39137.1	NODE_16470_length_560_cov_0.751553	46903	113	55	2	306	414	529	194	3.01e-27	108
A4	SN02	OG4305	PKY39137.1	NODE_28512_length_298_cov_0.828054	47959	98	50	1	203	300	1	291	1.88e-25	100
A4	SN02	OG4305	PKY39137.1	NODE_534_length_13756_cov_10.102347	46392	97	52	0	196	292	2641	2351	4.85e-24	94.0
A4	SN02	OG4305	PKY39137.1	NODE_534_length_13756_cov_10.102347	31579	76	28	2	142	194	2952	2728	4.85e-24	36.6
A4	SN02	OG4305	PKY39137.1	NODE_534_length_13756_cov_10.102347	43210	81	44	2	316	394	2213	1971	2.17e-13	73.9
A4	SN02	OG4305	PKY39137.1	NODE_534_length_13756_cov_10.102347	39024	82	50	0	317	398	12764	13009	9.07e-13	72.0
A4	SN02	OG4305	PKY39137.1	NODE_534_length_13756_cov_10.102347	35417	96	58	1	197	292	12355	12630	2.28e-12	63.5
A4	SN02	OG4305	PKY39137.1	NODE_534_length_13756_cov_10.102347	37500	24	15	0	171	194	12197	12268	2.28e-12	26.6
A4	SN02	OG4305	PKY39137.1	NODE_534_length_13756_cov_10.102347	41667	24	14	0	151	174	12064	12135	2.28e-12	20.4
A4	SN02	OG4305	PKY39137.1	NODE_17917_length_506_cov_0.622378	43689	103	58	0	436	538	448	140	1.09e-22	95.5
A4	SN02	OG4305	PKY39137.1	NODE_23233_length_376_cov_0.672241	41739	115	64	2	399	510	24	368	7.56e-22	91.7
A4	SN02	OG4305	PKY39137.1	NODE_759_length_10967_cov_6.198163	34821	224	115	10	195	403	1585	2208	1.39e-20	97.1
A4	SN02	OG4305	PKY39137.1	NODE_4924_length_2218_cov_9.689865	35526	152	66	3	19	141	759	313	1.99e-19	92.4
A4	SN02	OG4305	PKY39137.1	NODE_10012_length_1017_cov_1.878723	43269	104	58	1	436	538	7	318	1.36e-18	87.8
A4	SN02	OG4305	PKY39137.1	NODE_20649_length_429_cov_0.809659	45283	106	48	6	37	141	422	132	6.92e-18	80.9
A4	SN02	OG4305	PKY39137.1	NODE_3777_length_2922_cov_2.737786	38889	108	54	4	229	335	1046	1336	8.31e-17	78.6
A4	SN02	OG4305	PKY39137.1	NODE_3777_length_2922_cov_2.737786	43333	30	17	0	354	383	1329	1418	8.31e-17	27.7
A4	SN02	OG4305	PKY39137.1	NODE_11626_length_848_cov_1.337224	45055	91	36	2	52	141	246	13	1.71e-16	80.5
A4	SN02	OG4305	PKY39137.1	NODE_19606_length_456_cov_0.683377	33929	112	68	1	416	527	131	448	1.98e-16	77.0
A4	SN02	OG4305	PKY39137.1	NODE_724_length_11219_cov_4.547927	45588	68	36	1	300	366	9272	9475	3.50e-15	64.3
A4	SN02	OG4305	PKY39137.1	NODE_724_length_11219_cov_4.547927	39130	46	26	1	228	271	9091	9228	3.50e-15	36.6
A4	SN02	OG4305	PKY39137.1	NODE_724_length_11219_cov_4.547927	29323	133	83	4	40	164	10760	11149	2.87e-10	63.9
A4	SN02	OG4305	PKY39137.1	NODE_12415_length_784_cov_1.240453	42149	121	62	5	22	139	699	352	7.90e-15	75.1
A4	SN02	OG4305	PKY39137.1	NODE_18067_length_501_cov_0.370283	50847	59	27	1	84	140	314	138	9.99e-15	58.9
A4	SN02	OG4305	PKY39137.1	NODE_18067_length_501_cov_0.370283	40426	47	24	1	37	83	442	314	9.99e-15	40.4
A4	SN02	OG4305	PKY39137.1	NODE_46_length_39649_cov_7.851739	45238	84	42	2	197	279	3576	3818	1.06e-14	78.2
A4	SN02	OG4305	PKY39137.1	NODE_46_length_39649_cov_7.851739	32000	50	34	0	266	315	3778	3927	5.65e-04	43.5
A4	SN02	OG4305	PKY39137.1	NODE_9891_length_1035_cov_0.723382	43137	102	50	4	40	141	597	878	1.08e-14	75.9
A4	SN02	OG4305	PKY39137.1	NODE_24705_length_351_cov_0.339416	39216	102	59	2	297	397	347	48	2.29e-14	70.1
A4	SN02	OG4305	PKY39137.1	NODE_18415_length_489_cov_0.572816	55932	59	26	0	480	538	6	182	1.34e-12	66.2
A4	SN02	OG4305	PKY39137.1	NODE_12720_length_763_cov_0.720117	55556	63	23	2	27	88	3	179	1.60e-12	68.2
A4	SN02	OG4305	PKY39137.1	NODE_2447_length_4464_cov_3.317073	32468	154	82	6	195	341	908	1324	2.50e-11	57.8
A4	SN02	OG4305	PKY39137.1	NODE_2447_length_4464_cov_3.317073	48387	31	15	1	333	362	1302	1394	2.50e-11	30.0
A4	SN02	OG4305	PKY39137.1	NODE_524_length_13911_cov_16.798468	36364	110	54	4	198	303	342	635	1.40e-10	65.1
A4	SN02	OG4305	PKY39137.1	NODE_34255_length_247_cov_0.388235	41818	55	32	0	240	294	83	247	3.34e-09	54.3
A4	SN02	OG4305	PKY39137.1	NODE_8229_length_1277_cov_1.292500	33333	132	49	4	142	244	449	814	2.37e-08	57.0
A4	SN02	OG4305	PKY39137.1	NODE_8006_length_1317_cov_1.537097	24793	121	82	4	186	300	360	7	4.72e-07	52.8
A4	SN02	OG4305	PKY39137.1	NODE_1659_length_6292_cov_2.461625	39623	53	28	2	459	510	1185	1334	2.10e-04	35.8
A4	SN02	OG4305	PKY39137.1	NODE_1659_length_6292_cov_2.461625	52174	23	11	0	512	534	1337	1405	2.10e-04	28.1
A4	SN02	OG4305	PKY39137.1	NODE_659_length_11965_cov_6.333614	37662	77	43	4	328	401	411	635	8.41e-04	43.1
A4	SN02	OG4305	PKY57481.1	NODE_1352_length_7422_cov_2.153846	56175	251	76	1	193	409	5422	4670	1.64e-121	291
A4	SN02	OG4305	PKY57481.1	NODE_1352_length_7422_cov_2.153846	62810	121	45	0	410	530	4601	4239	1.64e-121	165
A4	SN02	OG4305	PKY57481.1	NODE_1352_length_7422_cov_2.153846	61069	262	57	2	141	357	2530	1745	8.13e-97	322
A4	SN02	OG4305	PKY57481.1	NODE_1352_length_7422_cov_2.153846	65546	119	41	0	412	530	1399	1043	1.97e-55	163
A4	SN02	OG4305	PKY57481.1	NODE_1352_length_7422_cov_2.153846	71111	45	13	0	365	409	1610	1476	1.97e-55	72.8
A4	SN02	OG4305	PKY57481.1	NODE_1352_length_7422_cov_2.153846	75472	106	24	1	6	111	3158	2847	3.24e-42	162
A4	SN02	OG4305	PKY57481.1	NODE_1352_length_7422_cov_2.153846	67273	110	36	0	2	111	6477	6148	7.36e-41	158
A4	SN02	OG4305	PKY57481.1	NODE_1352_length_7422_cov_2.153846	47200	125	22	2	115	195	5984	5610	1.38e-21	99.8
A4	SN02	OG4305	PKY57481.1	NODE_167_length_25050_cov_5.330957	39788	377	147	8	112	409	22045	23172	2.11e-121	269
A4	SN02	OG4305	PKY57481.1	NODE_167_length_25050_cov_5.330957	42735	117	65	1	410	526	23253	23597	2.11e-121	112
A4	SN02	OG4305	PKY57481.1	NODE_167_length_25050_cov_5.330957	50000	110	47	3	6	112	21630	21944	2.11e-121	95.9
A4	SN02	OG4305	PKY57481.1	NODE_167_length_25050_cov_5.330957	44856	243	107	5	193	409	9320	8595	3.42e-117	213
A4	SN02	OG4305	PKY57481.1	NODE_167_length_25050_cov_5.330957	51351	111	47	3	6	114	10176	9859	3.42e-117	100
A4	SN02	OG4305	PKY57481.1	NODE_167_length_25050_cov_5.330957	41880	117	66	1	410	526	8521	8177	3.42e-117	94.4
A4	SN02	OG4305	PKY57481.1	NODE_167_length_25050_cov_5.330957	46154	65	35	0	108	172	9746	9552	3.42e-117	72.4
A4	SN02	OG4305	PKY57481.1	NODE_167_length_25050_cov_5.330957	38235	34	21	0	165	198	9496	9395	3.42e-117	26.2
A4	SN02	OG4305	PKY57481.1	NODE_167_length_25050_cov_5.330957	39788	377	182	9	193	530	869	1981	1.38e-80	275
A4	SN02	OG4305	PKY57481.1	NODE_167_length_25050_cov_5.330957	45455	242	104	6	193	410	11690	12403	8.12e-76	203
A4	SN02	OG4305	PKY57481.1	NODE_167_length_25050_cov_5.330957	41880	117	66	1	410	526	12493	12837	8.12e-76	100
A4	SN02	OG4305	PKY57481.1	NODE_167_length_25050_cov_5.330957	45455	110	53	3	6	113	10848	11162	3.66e-34	87.8
A4	SN02	OG4305	PKY57481.1	NODE_167_length_25050_cov_5.330957	49254	67	34	0	106	172	11263	11463	3.66e-34	77.0
A4	SN02	OG4305	PKY57481.1	NODE_167_length_25050_cov_5.330957	43119	109	52	4	6	111	107	412	4.54e-30	87.8
A4	SN02	OG4305	PKY57481.1	NODE_167_length_25050_cov_5.330957	50877	57	28	0	116	172	498	668	4.54e-30	63.2
A4	SN02	OG4305	PKY57481.1	NODE_167_length_25050_cov_5.330957	26316	133	85	4	194	321	15925	16299	5.09e-10	53.1
A4	SN02	OG4305	PKY57481.1	NODE_167_length_25050_cov_5.330957	40741	27	14	1	148	172	15633	15713	5.09e-10	25.0
A4	SN02	OG4305	PKY57481.1	NODE_167_length_25050_cov_5.330957	50000	18	9	0	175	192	15788	15841	5.09e-10	24.3
A4	SN02	OG4305	PKY57481.1	NODE_327_length_17933_cov_11.142417	37265	373	157	8	112	409	14577	13465	5.00e-114	246
A4	SN02	OG4305	PKY57481.1	NODE_327_length_17933_cov_11.142417	51351	111	50	2	6	116	14953	14633	5.00e-114	107
A4	SN02	OG4305	PKY57481.1	NODE_327_length_17933_cov_11.142417	42017	119	68	1	412	530	13385	13032	5.00e-114	100
A4	SN02	OG4305	PKY57481.1	NODE_327_length_17933_cov_11.142417	36136	440	195	9	169	526	10529	9222	1.95e-111	286
A4	SN02	OG4305	PKY57481.1	NODE_327_length_17933_cov_11.142417	50467	107	48	2	6	112	11125	10820	1.95e-111	103
A4	SN02	OG4305	PKY57481.1	NODE_327_length_17933_cov_11.142417	44776	67	31	1	106	172	10770	10588	1.95e-111	54.3
A4	SN02	OG4305	PKY57481.1	NODE_616_length_12550_cov_5.079933	42339	248	113	7	191	409	5623	6363	1.63e-112	197
A4	SN02	OG4305	PKY57481.1	NODE_616_length_12550_cov_5.079933	42105	114	64	1	413	526	6440	6775	1.63e-112	105
A4	SN02	OG4305	PKY57481.1	NODE_616_length_12550_cov_5.079933	48148	108	49	4	6	112	4826	5131	1.63e-112	92.0
A4	SN02	OG4305	PKY57481.1	NODE_616_length_12550_cov_5.079933	34906	106	48	1	112	196	5247	5564	1.63e-112	74.7
A4	SN02	OG4305	PKY57481.1	NODE_616_length_12550_cov_5.079933	51402	107	51	1	194	300	3460	3143	7.10e-83	115
A4	SN02	OG4305	PKY57481.1	NODE_616_length_12550_cov_5.079933	35417	144	57	2	295	402	3089	2658	7.10e-83	85.1
A4	SN02	OG4305	PKY57481.1	NODE_616_length_12550_cov_5.079933	43000	100	54	2	38	137	4141	3851	7.10e-83	80.5
A4	SN02	OG4305	PKY57481.1	NODE_616_length_12550_cov_5.079933	29457	129	89	1	400	526	2593	2207	7.10e-83	67.4
A4	SN02	OG4305	PKY57481.1	NODE_616_length_12550_cov_5.079933	38889	36	22	0	137	172	3792	3685	7.10e-83	34.3
A4	SN02	OG4305	PKY57481.1	NODE_616_length_12550_cov_5.079933	47826	23	12	0	172	194	3599	3531	7.10e-83	27.3
A4	SN02	OG4305	PKY57481.1	NODE_421_length_15766_cov_7.260182	42276	369	184	6	189	530	13790	12690	1.74e-112	299
A4	SN02	OG4305	PKY57481.1	NODE_421_length_15766_cov_7.260182	41441	111	61	3	6	115	14555	14232	1.74e-112	75.1
A4	SN02	OG4305	PKY57481.1	NODE_421_length_15766_cov_7.260182	38095	105	41	2	110	190	14173	13859	1.74e-112	73.9
A4	SN02	OG4305	PKY57481.1	NODE_2262_length_4789_cov_7.247029	36174	622	276	18	21	526	3502	1652	6.40e-107	350
A4	SN02	OG4305	PKY57481.1	NODE_2262_length_4789_cov_7.247029	30469	128	86	1	402	526	230	613	5.08e-13	68.2
A4	SN02	OG4305	PKY57481.1	NODE_2262_length_4789_cov_7.247029	66667	18	6	0	385	402	103	156	5.08e-13	25.4
A4	SN02	OG4305	PKY57481.1	NODE_1070_length_8735_cov_4.720836	37550	498	224	12	115	530	1714	3192	5.28e-105	317
A4	SN02	OG4305	PKY57481.1	NODE_1070_length_8735_cov_4.720836	43925	107	54	3	9	112	1323	1634	5.28e-105	84.0
A4	SN02	OG4305	PKY57481.1	NODE_130_length_27755_cov_15.058853	36145	332	142	6	144	409	19758	20741	2.25e-104	222
A4	SN02	OG4305	PKY57481.1	NODE_130_length_27755_cov_15.058853	46087	115	61	1	413	526	20840	21184	2.25e-104	103
A4	SN02	OG4305	PKY57481.1	NODE_130_length_27755_cov_15.058853	40351	114	68	0	28	141	19340	19681	2.25e-104	94.7
A4	SN02	OG4305	PKY57481.1	NODE_130_length_27755_cov_15.058853	42119	387	183	7	182	527	22738	21578	1.48e-90	304
A4	SN02	OG4305	PKY57481.1	NODE_130_length_27755_cov_15.058853	30035	576	241	11	112	526	5681	7405	2.85e-78	256
A4	SN02	OG4305	PKY57481.1	NODE_130_length_27755_cov_15.058853	40909	88	47	3	25	110	5352	5606	2.85e-78	55.5
A4	SN02	OG4305	PKY57481.1	NODE_130_length_27755_cov_15.058853	40972	144	70	3	281	409	27754	27323	2.32e-52	116
A4	SN02	OG4305	PKY57481.1	NODE_130_length_27755_cov_15.058853	46364	110	59	0	413	522	27237	26908	2.32e-52	109
A4	SN02	OG4305	PKY57481.1	NODE_130_length_27755_cov_15.058853	44928	207	93	4	194	381	11679	11065	7.69e-51	179
A4	SN02	OG4305	PKY57481.1	NODE_130_length_27755_cov_15.058853	45714	35	19	0	381	415	10981	10877	7.69e-51	41.6
A4	SN02	OG4305	PKY57481.1	NODE_130_length_27755_cov_15.058853	37719	114	71	0	412	525	504	845	2.28e-38	84.3
A4	SN02	OG4305	PKY57481.1	NODE_130_length_27755_cov_15.058853	43478	92	37	3	333	409	148	423	2.28e-38	69.3
A4	SN02	OG4305	PKY57481.1	NODE_130_length_27755_cov_15.058853	32000	50	34	0	281	330	2	151	2.28e-38	45.8
A4	SN02	OG4305	PKY57481.1	NODE_130_length_27755_cov_15.058853	43678	87	36	4	35	110	23571	23317	5.81e-12	56.2
A4	SN02	OG4305	PKY57481.1	NODE_130_length_27755_cov_15.058853	53571	28	12	1	114	141	23222	23142	5.81e-12	33.5
A4	SN02	OG4305	PKY57481.1	NODE_2291_length_4729_cov_1.797721	44290	359	174	4	193	526	1501	428	5.39e-101	333
A4	SN02	OG4305	PKY57481.1	NODE_2291_length_4729_cov_1.797721	44199	181	67	4	21	172	2278	1751	5.60e-32	131
A4	SN02	OG4305	PKY57481.1	NODE_2838_length_3883_cov_2.927746	45278	360	170	5	193	526	1656	2732	2.40e-98	324
A4	SN02	OG4305	PKY57481.1	NODE_2838_length_3883_cov_2.927746	39896	193	86	3	6	172	855	1421	3.96e-29	123
A4	SN02	OG4305	PKY57481.1	NODE_480_length_14640_cov_5.036874	44959	367	176	5	189	530	10289	11386	3.16e-98	327
A4	SN02	OG4305	PKY57481.1	NODE_480_length_14640_cov_5.036874	41627	209	107	3	189	382	2923	2297	4.02e-66	176
A4	SN02	OG4305	PKY57481.1	NODE_480_length_14640_cov_5.036874	36552	145	79	4	9	141	3707	3276	4.02e-66	79.7
A4	SN02	OG4305	PKY57481.1	NODE_480_length_14640_cov_5.036874	32927	82	25	3	137	192	3213	2980	4.02e-66	36.6
A4	SN02	OG4305	PKY57481.1	NODE_480_length_14640_cov_5.036874	44776	201	98	3	194	382	7801	7202	1.25e-60	181
A4	SN02	OG4305	PKY57481.1	NODE_480_length_14640_cov_5.036874	30328	122	84	1	402	523	7000	6638	1.25e-60	68.9
A4	SN02	OG4305	PKY57481.1	NODE_480_length_14640_cov_5.036874	61111	18	7	0	385	402	7115	7062	1.25e-60	24.3
A4	SN02	OG4305	PKY57481.1	NODE_480_length_14640_cov_5.036874	53261	92	43	0	194	285	278	3	5.94e-34	115
A4	SN02	OG4305	PKY57481.1	NODE_480_length_14640_cov_5.036874	29787	94	35	1	130	192	627	346	5.94e-34	49.3
A4	SN02	OG4305	PKY57481.1	NODE_480_length_14640_cov_5.036874	48421	95	46	2	20	113	9537	9815	7.30e-33	88.6
A4	SN02	OG4305	PKY57481.1	NODE_480_length_14640_cov_5.036874	50820	61	30	0	112	172	9884	10066	7.30e-33	71.6
A4	SN02	OG4305	PKY57481.1	NODE_480_length_14640_cov_5.036874	36453	203	95	7	1	172	8619	8020	2.89e-20	95.9
A4	SN02	OG4305	PKY57481.1	NODE_480_length_14640_cov_5.036874	31724	145	86	4	6	141	1082	660	4.64e-14	76.3
A4	SN02	OG4305	PKY57481.1	NODE_81_length_33199_cov_12.937836	43231	229	115	5	194	409	27386	28066	6.96e-95	177
A4	SN02	OG4305	PKY57481.1	NODE_81_length_33199_cov_12.937836	42373	118	67	1	28	144	26636	26989	6.96e-95	100
A4	SN02	OG4305	PKY57481.1	NODE_81_length_33199_cov_12.937836	38596	114	69	1	413	525	28146	28487	6.96e-95	88.6
A4	SN02	OG4305	PKY57481.1	NODE_81_length_33199_cov_12.937836	35065	77	25	1	145	196	27084	27314	6.96e-95	43.5
A4	SN02	OG4305	PKY57481.1	NODE_4115_length_2687_cov_2.377778	40533	375	180	5	193	526	1467	349	1.05e-92	302
A4	SN02	OG4305	PKY57481.1	NODE_4115_length_2687_cov_2.377778	39901	203	83	5	2	172	2283	1696	4.62e-32	131
A4	SN02	OG4305	PKY57481.1	NODE_319_length_18290_cov_8.090979	40000	230	119	6	193	409	9884	10555	1.42e-91	175
A4	SN02	OG4305	PKY57481.1	NODE_319_length_18290_cov_8.090979	35149	202	95	5	2	172	9077	9667	1.42e-91	112
A4	SN02	OG4305	PKY57481.1	NODE_319_length_18290_cov_8.090979	40870	115	66	1	412	526	10639	10977	1.42e-91	89.7
A4	SN02	OG4305	PKY57481.1	NODE_319_length_18290_cov_8.090979	42857	21	11	1	173	192	9742	9804	1.42e-91	21.9
A4	SN02	OG4305	PKY57481.1	NODE_319_length_18290_cov_8.090979	41250	240	118	3	193	409	13033	13752	5.39e-77	205
A4	SN02	OG4305	PKY57481.1	NODE_319_length_18290_cov_8.090979	43220	118	61	2	411	526	13832	14173	5.39e-77	102
A4	SN02	OG4305	PKY57481.1	NODE_319_length_18290_cov_8.090979	40234	256	127	3	180	409	3808	4575	1.30e-58	211
A4	SN02	OG4305	PKY57481.1	NODE_319_length_18290_cov_8.090979	48598	107	48	3	6	112	3078	3377	1.27e-30	93.6
A4	SN02	OG4305	PKY57481.1	NODE_319_length_18290_cov_8.090979	45902	61	30	1	112	172	3463	3636	1.27e-30	59.3
A4	SN02	OG4305	PKY57481.1	NODE_319_length_18290_cov_8.090979	44348	115	62	1	412	526	133	471	4.45e-23	104
A4	SN02	OG4305	PKY57481.1	NODE_319_length_18290_cov_8.090979	44860	107	47	3	6	112	12280	12564	2.93e-16	83.2
A4	SN02	OG4305	PKY57481.1	NODE_319_length_18290_cov_8.090979	46479	71	38	0	102	172	12612	12824	8.94e-12	68.9
A4	SN02	OG4305	PKY57481.1	NODE_319_length_18290_cov_8.090979	40000	75	43	1	452	526	4788	5006	1.22e-09	62.0
A4	SN02	OG4305	PKY57481.1	NODE_92_length_31554_cov_9.584395	42407	349	187	4	193	527	17086	16040	8.28e-89	291
A4	SN02	OG4305	PKY57481.1	NODE_92_length_31554_cov_9.584395	30508	118	36	2	124	195	17511	17158	8.28e-89	55.8
A4	SN02	OG4305	PKY57481.1	NODE_92_length_31554_cov_9.584395	34711	121	69	3	2	112	18059	17697	1.24e-10	65.1
A4	SN02	OG4305	PKY57481.1	NODE_4941_length_2207_cov_1.247887	50000	140	50	1	173	292	236	655	5.00e-84	154
A4	SN02	OG4305	PKY57481.1	NODE_4941_length_2207_cov_1.247887	39726	146	50	2	295	402	736	1173	5.00e-84	105
A4	SN02	OG4305	PKY57481.1	NODE_4941_length_2207_cov_1.247887	35200	125	79	1	402	526	1271	1639	5.00e-84	77.4
A4	SN02	OG4305	PKY57481.1	NODE_4941_length_2207_cov_1.247887	30508	59	35	1	121	179	10	168	5.00e-84	37.0
A4	SN02	OG4305	PKY57481.1	NODE_4534_length_2403_cov_10.940671	43062	209	83	3	169	343	1765	2385	1.66e-81	178
A4	SN02	OG4305	PKY57481.1	NODE_4534_length_2403_cov_10.940671	45550	191	66	7	6	172	1176	1706	1.66e-81	144
A4	SN02	OG4305	PKY57481.1	NODE_104_length_30498_cov_18.719174	40000	370	173	9	193	526	6437	7507	4.62e-81	277
A4	SN02	OG4305	PKY57481.1	NODE_104_length_30498_cov_18.719174	41872	203	102	3	195	382	3699	3094	2.94e-50	164
A4	SN02	OG4305	PKY57481.1	NODE_104_length_30498_cov_18.719174	24571	175	102	4	382	526	3023	2499	2.94e-50	54.3
A4	SN02	OG4305	PKY57481.1	NODE_104_length_30498_cov_18.719174	41317	167	67	4	35	172	5740	6234	1.60e-24	109
A4	SN02	OG4305	PKY57481.1	NODE_104_length_30498_cov_18.719174	31343	201	95	7	6	172	4531	3956	1.09e-16	84.7
A4	SN02	OG4305	PKY57481.1	NODE_1000_length_9086_cov_6.260295	37590	415	197	12	173	530	1933	3162	1.79e-76	263
A4	SN02	OG4305	PKY57481.1	NODE_1000_length_9086_cov_6.260295	35586	222	106	8	6	197	1287	1931	1.08e-23	106
A4	SN02	OG4305	PKY57481.1	NODE_693_length_11550_cov_2.494204	35714	266	115	4	173	382	4137	4934	1.97e-73	177
A4	SN02	OG4305	PKY57481.1	NODE_693_length_11550_cov_2.494204	44853	136	69	4	2	137	3494	3883	1.97e-73	103
A4	SN02	OG4305	PKY57481.1	NODE_693_length_11550_cov_2.494204	45714	35	19	0	138	172	3961	4065	1.97e-73	37.0
A4	SN02	OG4305	PKY57481.1	NODE_1278_length_7769_cov_4.266511	37374	198	81	2	137	291	2827	2234	3.53e-68	145
A4	SN02	OG4305	PKY57481.1	NODE_1278_length_7769_cov_4.266511	29333	300	136	8	296	526	2132	1254	3.53e-68	112
A4	SN02	OG4305	PKY57481.1	NODE_1278_length_7769_cov_4.266511	29371	143	85	6	6	137	3315	2902	3.53e-68	42.0
A4	SN02	OG4305	PKY57481.1	NODE_2840_length_3882_cov_5.131669	34286	455	221	15	103	487	314	1654	1.34e-66	234
A4	SN02	OG4305	PKY57481.1	NODE_6128_length_1758_cov_1.059488	31373	357	175	9	112	409	13	1050	1.33e-61	162
A4	SN02	OG4305	PKY57481.1	NODE_6128_length_1758_cov_1.059488	44828	116	62	1	411	526	1125	1466	1.33e-61	94.0
A4	SN02	OG4305	PKY57481.1	NODE_6128_length_1758_cov_1.059488	44898	49	23	1	182	226	374	520	4.47e-04	43.5
A4	SN02	OG4305	PKY57481.1	NODE_360_length_17111_cov_4.397617	34535	333	192	8	193	516	9470	10417	8.59e-58	199
A4	SN02	OG4305	PKY57481.1	NODE_360_length_17111_cov_4.397617	32653	49	33	0	123	171	9113	9259	8.59e-58	41.2
A4	SN02	OG4305	PKY57481.1	NODE_360_length_17111_cov_4.397617	76923	13	3	0	174	186	9348	9386	8.59e-58	24.3
A4	SN02	OG4305	PKY57481.1	NODE_3003_length_3695_cov_2.272526	39521	167	89	2	295	449	2804	2304	3.02e-55	118
A4	SN02	OG4305	PKY57481.1	NODE_3003_length_3695_cov_2.272526	52000	100	48	0	193	292	3180	2881	3.02e-55	117
A4	SN02	OG4305	PKY57481.1	NODE_3003_length_3695_cov_2.272526	37273	110	49	2	438	527	2328	1999	1.44e-11	67.8
A4	SN02	OG4305	PKY57481.1	NODE_3003_length_3695_cov_2.272526	49153	59	29	1	114	172	3593	3420	8.15e-10	62.4
A4	SN02	OG4305	PKY57481.1	NODE_4271_length_2571_cov_2.636728	45192	208	99	3	193	386	1392	772	4.91e-55	199
A4	SN02	OG4305	PKY57481.1	NODE_4271_length_2571_cov_2.636728	48624	109	46	4	6	113	2181	1882	6.95e-30	87.4
A4	SN02	OG4305	PKY57481.1	NODE_4271_length_2571_cov_2.636728	49123	57	29	0	116	172	1789	1619	6.95e-30	62.8
A4	SN02	OG4305	PKY57481.1	NODE_1322_length_7606_cov_5.710453	43624	149	76	4	210	357	5771	6196	8.06e-54	125
A4	SN02	OG4305	PKY57481.1	NODE_1322_length_7606_cov_5.710453	41176	119	63	3	410	527	6480	6818	8.06e-54	92.4
A4	SN02	OG4305	PKY57481.1	NODE_1322_length_7606_cov_5.710453	33962	53	24	1	368	409	6259	6417	8.06e-54	32.7
A4	SN02	OG4305	PKY57481.1	NODE_1322_length_7606_cov_5.710453	35507	138	64	1	60	172	7154	7567	1.24e-17	87.4
A4	SN02	OG4305	PKY57481.1	NODE_1966_length_5421_cov_14.554079	32632	380	192	13	194	526	2044	3132	7.87e-49	182
A4	SN02	OG4305	PKY57481.1	NODE_1966_length_5421_cov_14.554079	45283	106	51	3	6	111	1314	1610	3.36e-31	86.3
A4	SN02	OG4305	PKY57481.1	NODE_1966_length_5421_cov_14.554079	47143	70	37	0	103	172	1661	1870	3.36e-31	68.6
A4	SN02	OG4305	PKY57481.1	NODE_8142_length_1293_cov_1.027961	38961	231	112	8	194	405	334	996	4.54e-47	145
A4	SN02	OG4305	PKY57481.1	NODE_8142_length_1293_cov_1.027961	50000	36	18	0	137	172	6	113	4.54e-47	38.5
A4	SN02	OG4305	PKY57481.1	NODE_8142_length_1293_cov_1.027961	29688	64	45	0	412	475	1098	1289	4.54e-47	38.1
A4	SN02	OG4305	PKY57481.1	NODE_8142_length_1293_cov_1.027961	45000	20	11	0	175	194	197	256	4.54e-47	26.2
A4	SN02	OG4305	PKY57481.1	NODE_310_length_18628_cov_24.839847	37657	239	134	5	181	410	11218	10520	8.18e-45	171
A4	SN02	OG4305	PKY57481.1	NODE_310_length_18628_cov_24.839847	40314	191	82	2	368	526	10342	9770	4.61e-34	138
A4	SN02	OG4305	PKY57481.1	NODE_310_length_18628_cov_24.839847	42529	87	37	4	35	110	12321	12067	9.75e-11	55.1
A4	SN02	OG4305	PKY57481.1	NODE_310_length_18628_cov_24.839847	33333	48	29	2	114	161	11965	11831	9.75e-11	30.4
A4	SN02	OG4305	PKY57481.1	NODE_15241_length_614_cov_3.074488	40698	172	88	2	369	526	3	518	1.04e-38	140
A4	SN02	OG4305	PKY57481.1	NODE_4906_length_2231_cov_1.822656	28612	353	198	9	224	527	11	1054	1.09e-34	139
A4	SN02	OG4305	PKY57481.1	NODE_12729_length_762_cov_0.872993	47788	113	54	3	2	112	625	296	1.63e-34	94.7
A4	SN02	OG4305	PKY57481.1	NODE_12729_length_762_cov_0.872993	52459	61	29	0	112	172	219	37	1.63e-34	71.2
A4	SN02	OG4305	PKY57481.1	NODE_17793_length_510_cov_17.605081	45185	135	54	2	165	279	104	508	1.85e-34	128
A4	SN02	OG4305	PKY57481.1	NODE_10514_length_956_cov_1.886234	32677	254	109	6	173	382	840	133	2.79e-33	129
A4	SN02	OG4305	PKY57481.1	NODE_10192_length_996_cov_0.697497	34737	190	111	3	212	389	889	323	1.62e-32	127
A4	SN02	OG4305	PKY57481.1	NODE_16219_length_569_cov_7.829268	37888	161	76	2	148	285	482	3	5.68e-32	122
A4	SN02	OG4305	PKY57481.1	NODE_12440_length_783_cov_0.716714	57647	85	36	0	191	275	528	782	5.74e-30	118
A4	SN02	OG4305	PKY57481.1	NODE_12440_length_783_cov_0.716714	49020	102	49	3	258	357	352	50	6.40e-24	101
A4	SN02	OG4305	PKY57481.1	NODE_21470_length_411_cov_0.425150	41538	130	64	3	272	389	395	6	1.99e-28	110
A4	SN02	OG4305	PKY57481.1	NODE_534_length_13756_cov_10.102347	46392	97	52	0	194	290	2641	2351	7.02e-28	93.6
A4	SN02	OG4305	PKY57481.1	NODE_534_length_13756_cov_10.102347	28000	150	52	5	97	192	3171	2728	7.02e-28	50.1
A4	SN02	OG4305	PKY57481.1	NODE_534_length_13756_cov_10.102347	35417	96	58	1	195	290	12355	12630	2.41e-12	63.2
A4	SN02	OG4305	PKY57481.1	NODE_534_length_13756_cov_10.102347	37500	24	15	0	169	192	12197	12268	2.41e-12	26.6
A4	SN02	OG4305	PKY57481.1	NODE_534_length_13756_cov_10.102347	37500	24	15	0	149	172	12064	12135	2.41e-12	20.4
A4	SN02	OG4305	PKY57481.1	NODE_534_length_13756_cov_10.102347	34351	131	64	8	7	137	11610	11936	3.05e-06	50.8
A4	SN02	OG4305	PKY57481.1	NODE_534_length_13756_cov_10.102347	31707	82	46	3	315	386	12764	13009	5.93e-05	46.6
A4	SN02	OG4305	PKY57481.1	NODE_23233_length_376_cov_0.672241	45217	115	60	2	387	498	24	368	6.42e-27	105
A4	SN02	OG4305	PKY57481.1	NODE_4924_length_2218_cov_9.689865	36571	175	81	2	28	172	564	40	1.87e-26	114
A4	SN02	OG4305	PKY57481.1	NODE_28512_length_298_cov_0.828054	48980	98	49	1	201	298	1	291	2.61e-26	103
A4	SN02	OG4305	PKY57481.1	NODE_19317_length_463_cov_18.505181	43382	136	62	5	261	382	463	59	5.65e-26	104
A4	SN02	OG4305	PKY57481.1	NODE_17917_length_506_cov_0.622378	46000	100	54	0	427	526	439	140	1.63e-25	103
A4	SN02	OG4305	PKY57481.1	NODE_20649_length_429_cov_0.809659	44361	133	64	6	6	137	422	51	3.31e-25	101
A4	SN02	OG4305	PKY57481.1	NODE_4451_length_2454_cov_1.632310	42735	117	65	1	410	526	2220	1876	4.68e-25	101
A4	SN02	OG4305	PKY57481.1	NODE_4451_length_2454_cov_1.632310	33333	54	21	1	371	409	2453	2292	4.68e-25	32.7
A4	SN02	OG4305	PKY57481.1	NODE_13331_length_721_cov_1.341615	39560	91	43	3	295	373	392	120	2.65e-24	70.9
A4	SN02	OG4305	PKY57481.1	NODE_13331_length_721_cov_1.341615	42857	70	40	0	223	292	705	496	2.65e-24	60.8
A4	SN02	OG4305	PKY57481.1	NODE_9891_length_1035_cov_0.723382	41353	133	70	4	9	141	597	971	3.61e-21	95.5
A4	SN02	OG4305	PKY57481.1	NODE_759_length_10967_cov_6.198163	33636	220	113	10	193	391	1585	2208	1.93e-20	96.3
A4	SN02	OG4305	PKY57481.1	NODE_10012_length_1017_cov_1.878723	43269	104	58	1	424	526	7	318	4.19e-20	92.0
A4	SN02	OG4305	PKY57481.1	NODE_8229_length_1277_cov_1.292500	31408	277	114	10	32	242	14	814	8.31e-20	92.4
A4	SN02	OG4305	PKY57481.1	NODE_19606_length_456_cov_0.683377	43023	86	49	0	430	515	191	448	1.74e-18	82.8
A4	SN02	OG4305	PKY57481.1	NODE_16470_length_560_cov_0.751553	38393	112	56	3	304	402	529	194	2.92e-17	80.5
A4	SN02	OG4305	PKY57481.1	NODE_11626_length_848_cov_1.337224	45652	92	36	2	21	111	246	10	8.88e-17	81.3
A4	SN02	OG4305	PKY57481.1	NODE_18067_length_501_cov_0.370283	52381	63	28	1	53	113	314	126	1.28e-16	64.7
A4	SN02	OG4305	PKY57481.1	NODE_18067_length_501_cov_0.370283	42553	47	23	1	6	52	442	314	1.28e-16	41.2
A4	SN02	OG4305	PKY57481.1	NODE_724_length_11219_cov_4.547927	32624	141	86	3	9	141	10760	11179	1.23e-15	81.3
A4	SN02	OG4305	PKY57481.1	NODE_724_length_11219_cov_4.547927	40984	61	35	1	298	357	9272	9454	7.72e-12	51.2
A4	SN02	OG4305	PKY57481.1	NODE_724_length_11219_cov_4.547927	43478	46	24	1	226	269	9091	9228	7.72e-12	38.5
A4	SN02	OG4305	PKY57481.1	NODE_46_length_39649_cov_7.851739	45238	84	42	2	195	277	3576	3818	9.66e-15	78.6
A4	SN02	OG4305	PKY57481.1	NODE_46_length_39649_cov_7.851739	34000	50	33	0	264	313	3778	3927	1.92e-04	45.1
A4	SN02	OG4305	PKY57481.1	NODE_3777_length_2922_cov_2.737786	37383	107	57	3	227	333	1046	1336	4.18e-14	75.9
A4	SN02	OG4305	PKY57481.1	NODE_31518_length_269_cov_0.828125	47692	65	28	2	73	137	10	186	2.45e-12	63.2
A4	SN02	OG4305	PKY57481.1	NODE_36517_length_232_cov_0.348387	44068	59	33	0	114	172	20	196	9.91e-12	61.2
A4	SN02	OG4305	PKY57481.1	NODE_18415_length_489_cov_0.572816	54237	59	27	0	468	526	6	182	1.07e-11	63.5
A4	SN02	OG4305	PKY57481.1	NODE_524_length_13911_cov_16.798468	35398	113	51	4	196	301	342	635	1.64e-10	64.7
A4	SN02	OG4305	PKY57481.1	NODE_2447_length_4464_cov_3.317073	29524	210	124	6	193	391	908	1498	8.85e-10	62.0
A4	SN02	OG4305	PKY57481.1	NODE_2447_length_4464_cov_3.317073	31034	116	40	4	74	160	390	704	6.88e-05	46.2
A4	SN02	OG4305	PKY57481.1	NODE_12415_length_784_cov_1.240453	40566	106	55	5	6	108	654	352	1.27e-09	55.1
A4	SN02	OG4305	PKY57481.1	NODE_12415_length_784_cov_1.240453	43750	32	15	1	133	164	239	153	1.27e-09	26.9
A4	SN02	OG4305	PKY57481.1	NODE_34255_length_247_cov_0.388235	40351	57	34	0	236	292	77	247	3.26e-09	54.3
A4	SN02	OG4305	PKY57481.1	NODE_8006_length_1317_cov_1.537097	30833	120	63	2	73	172	919	560	5.90e-09	58.9
A4	SN02	OG4305	PKY57481.1	NODE_8006_length_1317_cov_1.537097	24370	119	85	3	184	298	360	7	3.57e-07	53.1
A4	SN02	OG4305	PKY57481.1	NODE_12720_length_763_cov_0.720117	52830	53	20	2	6	57	33	179	2.38e-07	52.8
A4	SN02	OG4305	PKY57481.1	NODE_21606_length_408_cov_0.661631	41667	48	23	2	109	156	279	407	1.19e-04	42.7
A4	SN02	OG4305	PKY57481.1	NODE_1659_length_6292_cov_2.461625	47170	53	24	2	447	498	1185	1334	3.37e-04	44.3
A4	SN02	OG4305	PKY57481.1	NODE_659_length_11965_cov_6.333614	57692	26	11	0	496	521	766	843	4.02e-04	33.1
[truncated: 35,837 more rows]

## Sheet: blast SN -> whole genome A4 
Supplementary Table 7. Confirmation of nucleotype specific genes in single-nuclei from isolates A4. Reciprocal blast hits on whole-genome data.
Isolate	Orthogroup	Nuclei query	sseqid	pident	length	mismatch	gapopen	qstart	qend	sstart	send	evalue	bitscore
A4	OG2822	OG2822_A4_SN02_a	LLXI01001929.1	100000	3535	0	0	1	3535	18042	21576	0.0	6529
A4	OG2822	OG2822_A4_SN02_a	LLXI01001580.1	79822	1239	227	16	2313	3534	11682	12914	0.0	881
A4	OG2822	OG2822_A4_SN02_b	LLXI01001606.1	100000	1618	0	0	1	1618	9042	7425	0.0	2988
A4	OG2822	OG2822_A4_SN02_b	LLXI01000093.1	80728	1484	254	25	93	1565	69921	71383	0.0	1127
A4	OG2822	OG2822_A4_SN03	LLXI01001929.1	100000	3535	0	0	1	3535	18042	21576	0.0	6529
A4	OG2822	OG2822_A4_SN03	LLXI01001580.1	79822	1239	227	16	2313	3534	11682	12914	0.0	881
A4	OG2822	OG2822_A4_SN09	LLXI01001580.1	100000	3620	0	0	1	3620	9308	12927	0.0	6685
A4	OG2822	OG2822_A4_SN09	LLXI01001929.1	80043	2305	408	50	1	2287	18042	20312	0.0	1661
A4	OG2822	OG2822_A4_SN09	LLXI01001929.1	79822	1239	227	16	2375	3607	20354	21575	0.0	881
A4	OG2822	OG2822_A4_SN12	LLXI01001929.1	100000	2289	0	0	1	2289	18042	20330	0.0	4228
A4	OG2822	OG2822_A4_SN14	LLXI01001929.1	100000	3010	0	0	1	3010	18042	21051	0.0	5559
A4	OG2822	OG2822_A4_SN21	LLXI01001580.1	100000	3620	0	0	1	3620	9308	12927	0.0	6685
A4	OG2822	OG2822_A4_SN21	LLXI01001929.1	80043	2305	408	50	1	2287	18042	20312	0.0	1661
A4	OG2822	OG2822_A4_SN21	LLXI01001929.1	79822	1239	227	16	2375	3607	20354	21575	0.0	881
A4	OG2822	OG2822_A4_SN21_b	LLXI01001606.1	100000	1608	0	0	1	1608	9042	7435	0.0	2970
A4	OG2822	OG2822_A4_SN21_b	LLXI01000093.1	80728	1484	254	25	93	1565	69921	71383	0.0	1127
A4	OG2822	OG2822_A4_SN22	LLXI01001580.1	100000	2518	0	0	1	2518	9308	11825	0.0	4650
A4	OG2822	OG2822_A4_SN22	LLXI01001929.1	80043	2305	408	50	1	2287	18042	20312	0.0	1661
A4	OG2822	OG2822_A4_SN22_b	LLXI01001606.1	100000	1608	0	0	1	1608	9042	7435	0.0	2970
A4	OG2822	OG2822_A4_SN22_b	LLXI01000093.1	80728	1484	254	25	93	1565	69921	71383	0.0	1127
A4	OG2822	OG2822_A4_SN24	LLXI01001929.1	100000	3289	0	0	1	3289	18042	21330	0.0	6074
A4	OG2822	OG2822_A4_SN24	LLXI01001580.1	80285	984	173	14	2313	3280	11682	12660	0.0	723
A4	OG2822	OG2822_A4_SN24_b	LLXI01001606.1	100000	1608	0	0	1	1608	9042	7435	0.0	2970
A4	OG2822	OG2822_A4_SN24_b	LLXI01000093.1	80728	1484	254	25	93	1565	69921	71383	0.0	1127
A4	OG2822	OG2822_A4_SN26	LLXI01001580.1	100000	3620	0	0	1	3620	9308	12927	0.0	6685
A4	OG2822	OG2822_A4_SN26	LLXI01001929.1	80043	2305	408	50	1	2287	18042	20312	0.0	1661
A4	OG2822	OG2822_A4_SN26	LLXI01001929.1	79822	1239	227	16	2375	3607	20354	21575	0.0	881
A4	OG2995	OG2995_A4_SN21	LLXI01000511.1	99170	241	2	0	1	241	9447	9687	4.70e-121	435
A4	OG2995	OG2995_A4_SN21	LLXI01000511.1	90179	224	15	5	128	345	9677	9899	5.01e-76	285
A4	OG2995	OG2995_A4_SN21	LLXI01005307.1	91600	250	12	2	1	241	2010	2259	1.36e-91	337
A4	OG2995	OG2995_A4_SN21	LLXI01005307.1	85981	214	15	5	138	345	2258	2462	6.67e-55	215
A4	OG2995	OG2995_A4_SN09	LLXI01005307.1	100000	468	0	0	1	468	2013	2480	0.0	865
A4	OG2995	OG2995_A4_SN09	LLXI01000511.1	91540	461	21	3	1	452	9450	9901	1.67e-176	619
A4	OG2995	OG2995_A4_SN09	LLXI01000511.1	83636	110	12	4	144	247	9686	9795	9.67e-20	99.0
A4	OG2995	OG2995_A4_SN19	LLXI01005307.1	100000	468	0	0	1	468	2013	2480	0.0	865
A4	OG2995	OG2995_A4_SN19	LLXI01000511.1	91540	461	21	3	1	452	9450	9901	1.67e-176	619
A4	OG2995	OG2995_A4_SN19	LLXI01000511.1	83636	110	12	4	144	247	9686	9795	9.67e-20	99.0
A4	OG2996	OG2996_A4_SN09	LLXI01005307.1	99870	768	1	0	1	768	769	2	0.0	1413
A4	OG2996	OG2996_A4_SN09	LLXI01000511.1	92476	638	39	5	140	768	7971	7334	0.0	904
A4	OG2996	OG2996_A4_SN11	LLXI01000511.1	100000	849	0	0	1	849	8182	7334	0.0	1568
A4	OG2996	OG2996_A4_SN11	LLXI01005307.1	92476	638	39	5	212	849	630	2	0.0	904
A4	OG2996	OG2996_A4_SN12	LLXI01000511.1	100000	849	0	0	1	849	8182	7334	0.0	1568
A4	OG2996	OG2996_A4_SN12	LLXI01005307.1	92476	638	39	5	212	849	630	2	0.0	904
A4	OG2996	OG2996_A4_SN19	LLXI01005307.1	100000	768	0	0	1	768	769	2	0.0	1419
A4	OG2996	OG2996_A4_SN19	LLXI01000511.1	92476	638	39	5	140	768	7971	7334	0.0	904
A4	OG2996	OG2996_A4_SN20	LLXI01000511.1	100000	849	0	0	1	849	8182	7334	0.0	1568
A4	OG2996	OG2996_A4_SN20	LLXI01005307.1	92476	638	39	5	212	849	630	2	0.0	904
A4	OG2996	OG2996_A4_SN21	LLXI01000511.1	99377	642	4	0	1	642	7975	7334	0.0	1164
A4	OG2996	OG2996_A4_SN21	LLXI01005307.1	91850	638	43	5	5	642	630	2	0.0	881
A4	OG2996	OG2996_A4_SN22	LLXI01000511.1	100000	534	0	0	1	534	8182	7649	0.0	987
A4	OG2996	OG2996_A4_SN22	LLXI01000511.1	98754	321	3	1	596	915	7654	7334	3.43e-161	569
A4	OG2996	OG2996_A4_SN22	LLXI01005307.1	95779	308	13	0	608	915	309	2	1.64e-139	497
A4	OG2996	OG2996_A4_SN22	LLXI01005307.1	93380	287	19	0	212	498	630	344	7.85e-118	425
A4	OG2996	OG2996_A4_SN24	LLXI01000511.1	100000	849	0	0	1	849	8182	7334	0.0	1568
A4	OG2996	OG2996_A4_SN24	LLXI01005307.1	92476	638	39	5	212	849	630	2	0.0	904
A4	OG3030	OG3030_A4_SN02	LLXI01003123.1	100000	774	0	0	1	774	4935	4162	0.0	1430
A4	OG3030	OG3030_A4_SN02	LLXI01003123.1	95000	160	8	0	3	162	5107	4948	1.19e-65	252
A4	OG3030	OG3030_A4_SN02	LLXI01003934.1	91738	581	39	4	197	774	5762	5188	0.0	798
A4	OG3030	OG3030_A4_SN02	LLXI01003152.1	88256	579	41	10	199	774	7328	7882	0.0	667
A4	OG3030	OG3030_A4_SN02	LLXI01001904.1	76000	450	80	17	342	774	1243	1681	2.61e-52	207
A4	OG3030	OG3030_A4_SN02	LLXI01000753.1	76322	435	75	16	357	774	51286	50863	2.61e-52	207
A4	OG3030	OG3030_A4_SN02	LLXI01002626.1	74239	427	95	11	357	774	3328	2908	1.59e-39	165
A4	OG3030	OG3030_A4_SN02_b	LLXI01002280.1	99807	1035	2	0	1	1035	3844	2810	0.0	1901
A4	OG3030	OG3030_A4_SN02_b	LLXI01000739.1	99807	1035	2	0	1	1035	38354	37320	0.0	1901
A4	OG3030	OG3030_A4_SN02_b	LLXI01000896.1	92085	1036	71	4	1	1035	45070	46095	0.0	1448
A4	OG3030	OG3030_A4_SN02_b	LLXI01001018.1	85618	1043	114	21	4	1035	24298	23281	0.0	1062
A4	OG3030	OG3030_A4_SN02_b	LLXI01001540.1	85371	1039	129	11	2	1033	13675	12653	0.0	1055
A4	OG3030	OG3030_A4_SN02_b	LLXI01000301.1	84660	1043	134	17	5	1035	34075	33047	0.0	1016
A4	OG3030	OG3030_A4_SN02_b	LLXI01001681.1	83992	1037	135	12	2	1035	4657	5665	0.0	966
A4	OG3030	OG3030_A4_SN02_b	LLXI01000655.1	83301	1042	128	22	1	1035	16921	17923	0.0	918
A4	OG3030	OG3030_A4_SN02_b	LLXI01003607.1	92523	214	16	0	821	1034	8390	8603	3.37e-82	307
A4	OG3030	OG3030_A4_SN02_b	LLXI01001737.1	79433	423	70	9	608	1029	30238	29832	5.67e-75	283
A4	OG3030	OG3030_A4_SN02_c	LLXI01000198.1	99905	1056	1	0	1	1056	20670	21725	0.0	1945
A4	OG3030	OG3030_A4_SN02_c	LLXI01002626.1	75729	1063	219	23	1	1056	2634	1604	1.90e-139	497
A4	OG3030	OG3030_A4_SN02_c	LLXI01003934.1	77143	630	114	18	433	1056	4890	4285	1.22e-91	339
A4	OG3030	OG3030_A4_SN02_c	LLXI01000655.1	78862	369	72	3	441	806	17326	17691	2.73e-63	244
A4	OG3030	OG3030_A4_SN02_c	LLXI01003087.1	90000	80	8	0	1	80	7180	7259	4.84e-21	104
A4	OG3030	OG3030_A4_SN09	LLXI01003934.1	100000	819	0	0	1	819	6006	5188	0.0	1513
A4	OG3030	OG3030_A4_SN09	LLXI01003152.1	91331	819	44	6	1	819	7091	7882	0.0	1094
A4	OG3030	OG3030_A4_SN09	LLXI01003152.1	96364	110	4	0	1	110	6755	6864	1.68e-44	182
A4	OG3030	OG3030_A4_SN09	LLXI01003152.1	94545	110	6	0	1	110	6581	6690	3.63e-41	171
A4	OG3030	OG3030_A4_SN09	LLXI01003123.1	91738	581	39	4	245	819	4739	4162	0.0	798
A4	OG3030	OG3030_A4_SN09	LLXI01000705.1	96364	110	4	0	1	110	57240	57349	1.68e-44	182
A4	OG3030	OG3030_A4_SN09	LLXI01000705.1	94545	110	6	0	1	110	57066	57175	3.63e-41	171
A4	OG3030	OG3030_A4_SN09_b	LLXI01003123.1	100000	774	0	0	1	774	4935	4162	0.0	1430
A4	OG3030	OG3030_A4_SN09_b	LLXI01003123.1	95000	160	8	0	3	162	5107	4948	1.19e-65	252
A4	OG3030	OG3030_A4_SN09_b	LLXI01003934.1	91738	581	39	4	197	774	5762	5188	0.0	798
A4	OG3030	OG3030_A4_SN09_b	LLXI01003152.1	88256	579	41	10	199	774	7328	7882	0.0	667
A4	OG3030	OG3030_A4_SN09_b	LLXI01001904.1	76000	450	80	17	342	774	1243	1681	2.61e-52	207
A4	OG3030	OG3030_A4_SN09_b	LLXI01000753.1	76322	435	75	16	357	774	51286	50863	2.61e-52	207
A4	OG3030	OG3030_A4_SN09_b	LLXI01002626.1	74239	427	95	11	357	774	3328	2908	1.59e-39	165
A4	OG3030	OG3030_A4_SN09_c	LLXI01003123.1	100000	735	0	0	1	735	3595	2861	0.0	1358
A4	OG3030	OG3030_A4_SN09_c	LLXI01003934.1	94268	628	33	1	108	735	4909	4285	0.0	957
A4	OG3030	OG3030_A4_SN09_c	LLXI01002626.1	81317	744	124	13	1	735	2341	1604	2.10e-167	590
A4	OG3030	OG3030_A4_SN09_c	LLXI01001904.1	80403	745	129	13	1	735	2252	2989	9.91e-156	551
A4	OG3030	OG3030_A4_SN09_c	LLXI01000753.1	80403	745	129	13	1	735	50292	49555	9.91e-156	551
A4	OG3030	OG3030_A4_SN09_c	LLXI01000301.1	76402	517	111	6	1	513	33787	33278	1.12e-70	268
A4	OG3030	OG3030_A4_SN11	LLXI01003123.1	100000	774	0	0	1	774	4935	4162	0.0	1430
A4	OG3030	OG3030_A4_SN11	LLXI01003123.1	95000	160	8	0	3	162	5107	4948	1.19e-65	252
A4	OG3030	OG3030_A4_SN11	LLXI01003934.1	91738	581	39	4	197	774	5762	5188	0.0	798
A4	OG3030	OG3030_A4_SN11	LLXI01003152.1	88256	579	41	10	199	774	7328	7882	0.0	667
A4	OG3030	OG3030_A4_SN11	LLXI01001904.1	76000	450	80	17	342	774	1243	1681	2.61e-52	207
A4	OG3030	OG3030_A4_SN11	LLXI01000753.1	76322	435	75	16	357	774	51286	50863	2.61e-52	207
A4	OG3030	OG3030_A4_SN11	LLXI01002626.1	74239	427	95	11	357	774	3328	2908	1.59e-39	165
A4	OG3030	OG3030_A4_SN11_b	LLXI01003123.1	100000	735	0	0	1	735	3595	2861	0.0	1358
A4	OG3030	OG3030_A4_SN11_b	LLXI01003934.1	94268	628	33	1	108	735	4909	4285	0.0	957
A4	OG3030	OG3030_A4_SN11_b	LLXI01002626.1	81317	744	124	13	1	735	2341	1604	2.10e-167	590
A4	OG3030	OG3030_A4_SN11_b	LLXI01001904.1	80403	745	129	13	1	735	2252	2989	9.91e-156	551
A4	OG3030	OG3030_A4_SN11_b	LLXI01000753.1	80403	745	129	13	1	735	50292	49555	9.91e-156	551
A4	OG3030	OG3030_A4_SN11_b	LLXI01000301.1	76402	517	111	6	1	513	33787	33278	1.12e-70	268
A4	OG3030	OG3030_A4_SN12	LLXI01003123.1	100000	774	0	0	1	774	4935	4162	0.0	1430
A4	OG3030	OG3030_A4_SN12	LLXI01003123.1	95000	160	8	0	3	162	5107	4948	1.19e-65	252
A4	OG3030	OG3030_A4_SN12	LLXI01003934.1	91738	581	39	4	197	774	5762	5188	0.0	798
A4	OG3030	OG3030_A4_SN12	LLXI01003152.1	88256	579	41	10	199	774	7328	7882	0.0	667
A4	OG3030	OG3030_A4_SN12	LLXI01001904.1	76000	450	80	17	342	774	1243	1681	2.61e-52	207
A4	OG3030	OG3030_A4_SN12	LLXI01000753.1	76322	435	75	16	357	774	51286	50863	2.61e-52	207
A4	OG3030	OG3030_A4_SN12	LLXI01002626.1	74239	427	95	11	357	774	3328	2908	1.59e-39	165
A4	OG3030	OG3030_A4_SN12_b	LLXI01001904.1	100000	1035	0	0	1	1035	1955	2989	0.0	1912
A4	OG3030	OG3030_A4_SN12_b	LLXI01000753.1	100000	1035	0	0	1	1035	50589	49555	0.0	1912
A4	OG3030	OG3030_A4_SN12_b	LLXI01002626.1	85687	1041	134	13	2	1035	2636	1604	0.0	1083
A4	OG3030	OG3030_A4_SN12_b	LLXI01003123.1	78682	1032	195	21	13	1035	3876	2861	0.0	664
A4	OG3030	OG3030_A4_SN12_b	LLXI01009301.1	90258	503	47	2	534	1035	1	502	0.0	656
A4	OG3030	OG3030_A4_SN12_b	LLXI01001805.1	76126	222	46	7	289	506	8219	8001	1.02e-22	110
A4	OG3030	OG3030_A4_SN19	LLXI01003934.1	100000	819	0	0	1	819	6006	5188	0.0	1513
A4	OG3030	OG3030_A4_SN19	LLXI01003152.1	91331	819	44	6	1	819	7091	7882	0.0	1094
A4	OG3030	OG3030_A4_SN19	LLXI01003152.1	96364	110	4	0	1	110	6755	6864	1.68e-44	182
A4	OG3030	OG3030_A4_SN19	LLXI01003152.1	94545	110	6	0	1	110	6581	6690	3.63e-41	171
A4	OG3030	OG3030_A4_SN19	LLXI01003123.1	91738	581	39	4	245	819	4739	4162	0.0	798
A4	OG3030	OG3030_A4_SN19	LLXI01000705.1	96364	110	4	0	1	110	57240	57349	1.68e-44	182
A4	OG3030	OG3030_A4_SN19	LLXI01000705.1	94545	110	6	0	1	110	57066	57175	3.63e-41	171
A4	OG3030	OG3030_A4_SN20	LLXI01003123.1	100000	774	0	0	1	774	4935	4162	0.0	1430
A4	OG3030	OG3030_A4_SN20	LLXI01003123.1	95000	160	8	0	3	162	5107	4948	1.19e-65	252
A4	OG3030	OG3030_A4_SN20	LLXI01003934.1	91738	581	39	4	197	774	5762	5188	0.0	798
A4	OG3030	OG3030_A4_SN20	LLXI01003152.1	88256	579	41	10	199	774	7328	7882	0.0	667
A4	OG3030	OG3030_A4_SN20	LLXI01001904.1	76000	450	80	17	342	774	1243	1681	2.61e-52	207
A4	OG3030	OG3030_A4_SN20	LLXI01000753.1	76322	435	75	16	357	774	51286	50863	2.61e-52	207
A4	OG3030	OG3030_A4_SN20	LLXI01002626.1	74239	427	95	11	357	774	3328	2908	1.59e-39	165
A4	OG3030	OG3030_A4_SN20_b	LLXI01002626.1	98356	1034	12	3	1	1029	2637	1604	0.0	1810
A4	OG3030	OG3030_A4_SN20_b	LLXI01001904.1	84889	1039	141	14	2	1029	1956	2989	0.0	1035
A4	OG3030	OG3030_A4_SN20_b	LLXI01000753.1	84889	1039	141	14	2	1029	50588	49555	0.0	1035
A4	OG3030	OG3030_A4_SN20_b	LLXI01009301.1	94024	502	30	0	528	1029	1	502	0.0	761
A4	OG3030	OG3030_A4_SN20_b	LLXI01003123.1	79440	1036	186	21	7	1029	3882	2861	0.0	708
A4	OG3030	OG3030_A4_SN20_b	LLXI01000198.1	75330	1062	222	21	3	1029	20669	21725	3.12e-132	473
A4	OG3030	OG3030_A4_SN20_b	LLXI01001540.1	75477	995	197	38	2	974	13675	12706	8.79e-123	442
A4	OG3030	OG3030_A4_SN20_b	LLXI01000896.1	73002	926	192	33	1	897	25880	26776	1.22e-71	272
A4	OG3030	OG3030_A4_SN20_b	LLXI01001018.1	73856	765	157	30	16	766	5007	4272	2.04e-69	265
A4	OG3030	OG3030_A4_SN20_b	LLXI01003087.1	100000	83	0	0	1	83	7177	7259	4.61e-36	154
A4	OG3030	OG3030_A4_SN20_c	LLXI01001904.1	100000	1035	0	0	1	1035	1955	2989	0.0	1912
A4	OG3030	OG3030_A4_SN20_c	LLXI01000753.1	100000	1035	0	0	1	1035	50589	49555	0.0	1912
A4	OG3030	OG3030_A4_SN20_c	LLXI01002626.1	85687	1041	134	13	2	1035	2636	1604	0.0	1083
A4	OG3030	OG3030_A4_SN20_c	LLXI01003123.1	78682	1032	195	21	13	1035	3876	2861	0.0	664
A4	OG3030	OG3030_A4_SN20_c	LLXI01009301.1	90258	503	47	2	534	1035	1	502	0.0	656
A4	OG3030	OG3030_A4_SN20_c	LLXI01001805.1	76126	222	46	7	289	506	8219	8001	1.02e-22	110
A4	OG3030	OG3030_A4_SN21	LLXI01003152.1	100000	792	0	0	1	792	7091	7882	0.0	1463
A4	OG3030	OG3030_A4_SN21	LLXI01003152.1	95455	110	5	0	1	110	6755	6864	7.53e-43	176
A4	OG3030	OG3030_A4_SN21	LLXI01003152.1	91818	110	9	0	1	110	6581	6690	3.53e-36	154
A4	OG3030	OG3030_A4_SN21	LLXI01003934.1	91331	819	44	6	1	792	6006	5188	0.0	1094
A4	OG3030	OG3030_A4_SN21	LLXI01003123.1	88256	579	41	10	238	792	4737	4162	0.0	667
A4	OG3030	OG3030_A4_SN21	LLXI01000705.1	95455	110	5	0	1	110	57240	57349	7.53e-43	176
A4	OG3030	OG3030_A4_SN21	LLXI01000705.1	91818	110	9	0	1	110	57066	57175	3.53e-36	154
A4	OG3030	OG3030_A4_SN21_b	LLXI01003123.1	100000	774	0	0	1	774	4935	4162	0.0	1430
A4	OG3030	OG3030_A4_SN21_b	LLXI01003123.1	95000	160	8	0	3	162	5107	4948	1.19e-65	252
A4	OG3030	OG3030_A4_SN21_b	LLXI01003934.1	91738	581	39	4	197	774	5762	5188	0.0	798
A4	OG3030	OG3030_A4_SN21_b	LLXI01003152.1	88256	579	41	10	199	774	7328	7882	0.0	667
A4	OG3030	OG3030_A4_SN21_b	LLXI01001904.1	76000	450	80	17	342	774	1243	1681	2.61e-52	207
A4	OG3030	OG3030_A4_SN21_b	LLXI01000753.1	76322	435	75	16	357	774	51286	50863	2.61e-52	207
A4	OG3030	OG3030_A4_SN21_b	LLXI01002626.1	74239	427	95	11	357	774	3328	2908	1.59e-39	165
A4	OG3030	OG3030_A4_SN21_c	LLXI01002280.1	99903	1035	1	0	1	1035	3844	2810	0.0	1906
A4	OG3030	OG3030_A4_SN21_c	LLXI01000739.1	99903	1035	1	0	1	1035	38354	37320	0.0	1906
A4	OG3030	OG3030_A4_SN21_c	LLXI01000896.1	92181	1036	70	4	1	1035	45070	46095	0.0	1454
A4	OG3030	OG3030_A4_SN21_c	LLXI01001018.1	85714	1043	113	21	4	1035	24298	23281	0.0	1068
A4	OG3030	OG3030_A4_SN21_c	LLXI01001540.1	85274	1039	130	11	2	1033	13675	12653	0.0	1050
A4	OG3030	OG3030_A4_SN21_c	LLXI01000301.1	84756	1043	133	17	5	1035	34075	33047	0.0	1022
A4	OG3030	OG3030_A4_SN21_c	LLXI01001681.1	83896	1037	136	12	2	1035	4657	5665	0.0	961
A4	OG3030	OG3030_A4_SN21_c	LLXI01000655.1	83205	1042	129	22	1	1035	16921	17923	0.0	913
A4	OG3030	OG3030_A4_SN21_c	LLXI01003607.1	92523	214	16	0	821	1034	8390	8603	3.37e-82	307
A4	OG3030	OG3030_A4_SN21_c	LLXI01001737.1	79433	423	70	9	608	1029	30238	29832	5.67e-75	283
A4	OG3030	OG3030_A4_SN22	LLXI01003152.1	100000	792	0	0	1	792	7091	7882	0.0	1463
A4	OG3030	OG3030_A4_SN22	LLXI01003152.1	95455	110	5	0	1	110	6755	6864	7.53e-43	176
A4	OG3030	OG3030_A4_SN22	LLXI01003152.1	91818	110	9	0	1	110	6581	6690	3.53e-36	154
A4	OG3030	OG3030_A4_SN22	LLXI01003934.1	91331	819	44	6	1	792	6006	5188	0.0	1094
A4	OG3030	OG3030_A4_SN22	LLXI01003123.1	88256	579	41	10	238	792	4737	4162	0.0	667
A4	OG3030	OG3030_A4_SN22	LLXI01000705.1	95455	110	5	0	1	110	57240	57349	7.53e-43	176
A4	OG3030	OG3030_A4_SN22	LLXI01000705.1	91818	110	9	0	1	110	57066	57175	3.53e-36	154
A4	OG3030	OG3030_A4_SN22_b	LLXI01003123.1	100000	774	0	0	1	774	4935	4162	0.0	1430
A4	OG3030	OG3030_A4_SN22_b	LLXI01003123.1	95000	160	8	0	3	162	5107	4948	1.19e-65	252
A4	OG3030	OG3030_A4_SN22_b	LLXI01003934.1	91738	581	39	4	197	774	5762	5188	0.0	798
A4	OG3030	OG3030_A4_SN22_b	LLXI01003152.1	88256	579	41	10	199	774	7328	7882	0.0	667
A4	OG3030	OG3030_A4_SN22_b	LLXI01001904.1	76000	450	80	17	342	774	1243	1681	2.61e-52	207
A4	OG3030	OG3030_A4_SN22_b	LLXI01000753.1	76322	435	75	16	357	774	51286	50863	2.61e-52	207
A4	OG3030	OG3030_A4_SN22_b	LLXI01002626.1	74239	427	95	11	357	774	3328	2908	1.59e-39	165
A4	OG3030	OG3030_A4_SN22_c	LLXI01005536.1	99806	1029	2	0	1	1029	3464	4492	0.0	1890
A4	OG3030	OG3030_A4_SN22_c	LLXI01002146.1	92857	532	17	2	498	1029	13083	13593	0.0	752
A4	OG3030	OG3030_A4_SN22_c	LLXI01002146.1	90200	449	25	2	1	448	12652	13082	1.39e-160	568
A4	OG3030	OG3030_A4_SN22_c	LLXI01000301.1	75192	1044	210	30	17	1025	34063	33034	1.89e-124	448
A4	OG3030	OG3030_A4_SN24	LLXI01003152.1	100000	792	0	0	1	792	7091	7882	0.0	1463
A4	OG3030	OG3030_A4_SN24	LLXI01003152.1	95455	110	5	0	1	110	6755	6864	7.53e-43	176
A4	OG3030	OG3030_A4_SN24	LLXI01003152.1	91818	110	9	0	1	110	6581	6690	3.53e-36	154
A4	OG3030	OG3030_A4_SN24	LLXI01003934.1	91331	819	44	6	1	792	6006	5188	0.0	1094
A4	OG3030	OG3030_A4_SN24	LLXI01003123.1	88256	579	41	10	238	792	4737	4162	0.0	667
A4	OG3030	OG3030_A4_SN24	LLXI01000705.1	95455	110	5	0	1	110	57240	57349	7.53e-43	176
A4	OG3030	OG3030_A4_SN24	LLXI01000705.1	91818	110	9	0	1	110	57066	57175	3.53e-36	154
A4	OG3030	OG3030_A4_SN24_b	LLXI01005536.1	99728	735	2	0	1	735	3758	4492	0.0	1347
A4	OG3030	OG3030_A4_SN24_b	LLXI01002146.1	92857	532	17	2	204	735	13083	13593	0.0	752
A4	OG3030	OG3030_A4_SN24_b	LLXI01002146.1	92258	155	11	1	1	154	12928	13082	1.14e-55	219
A4	OG3030	OG3030_A4_SN24_b	LLXI01000301.1	75899	751	149	18	7	731	33778	33034	8.34e-97	355
A4	OG3030	OG3030_A4_SN26	LLXI01003152.1	100000	789	0	0	1	789	7094	7882	0.0	1458
A4	OG3030	OG3030_A4_SN26	LLXI01003152.1	95327	107	5	0	1	107	6758	6864	3.49e-41	171
A4	OG3030	OG3030_A4_SN26	LLXI01003152.1	91589	107	9	0	1	107	6584	6690	1.63e-34	148
A4	OG3030	OG3030_A4_SN26	LLXI01003934.1	91299	816	44	6	1	789	6003	5188	0.0	1088
A4	OG3030	OG3030_A4_SN26	LLXI01003123.1	88256	579	41	10	235	789	4737	4162	0.0	667
A4	OG3030	OG3030_A4_SN26	LLXI01000705.1	95327	107	5	0	1	107	57243	57349	3.49e-41	171
A4	OG3030	OG3030_A4_SN26	LLXI01000705.1	91589	107	9	0	1	107	57069	57175	1.63e-34	148
A4	OG3036	OG3036_A4_SN02	LLXI01002115.1	100000	231	0	0	1	231	17925	18155	5.06e-119	427
A4	OG3036	OG3036_A4_SN02	LLXI01001511.1	87448	239	18	2	1	230	24296	24531	4.20e-70	265
A4	OG3036	OG3036_A4_SN02	LLXI01001511.1	86192	239	17	3	1	230	3745	3976	5.47e-64	244
A4	OG3036	OG3036_A4_SN02	LLXI01001975.1	86667	240	20	5	1	231	5069	4833	2.53e-67	255
A4	OG3036	OG3036_A4_SN02	LLXI01001400.1	86667	240	20	5	1	231	21652	21888	2.53e-67	255
A4	OG3036	OG3036_A4_SN02	LLXI01001109.1	86667	240	20	5	1	231	21237	21473	2.53e-67	255
A4	OG3036	OG3036_A4_SN02	LLXI01000768.1	86667	240	20	5	1	231	4085	3849	2.53e-67	255
A4	OG3036	OG3036_A4_SN02	LLXI01000076.1	86667	240	20	5	1	231	4085	3849	2.53e-67	255
A4	OG3036	OG3036_A4_SN02	LLXI01003312.1	85772	246	16	7	1	230	4283	4525	1.97e-63	243
A4	OG3036	OG3036_A4_SN02	LLXI01000336.1	83051	236	13	13	1	231	32595	32808	2.60e-47	189
A4	OG3036	OG3036_A4_SN02	LLXI01000078.1	82915	199	22	2	25	214	104531	104726	3.39e-41	169
A4	OG3036	OG3036_A4_SN02	LLXI01004628.1	96226	53	2	0	116	168	4233	4181	9.76e-17	87.9
A4	OG3036	OG3036_A4_SN03	LLXI01001511.1	99531	213	1	0	1	213	3745	3957	2.18e-107	388
A4	OG3036	OG3036_A4_SN03	LLXI01001511.1	96500	200	7	0	1	200	24296	24495	3.73e-90	331
A4	OG3036	OG3036_A4_SN03	LLXI01001975.1	91000	200	18	0	1	200	5069	4870	8.24e-72	270
A4	OG3036	OG3036_A4_SN03	LLXI01001400.1	91000	200	18	0	1	200	21652	21851	8.24e-72	270
A4	OG3036	OG3036_A4_SN03	LLXI01001109.1	91000	200	18	0	1	200	21237	21436	8.24e-72	270
A4	OG3036	OG3036_A4_SN03	LLXI01000768.1	91000	200	18	0	1	200	4085	3886	8.24e-72	270
A4	OG3036	OG3036_A4_SN03	LLXI01000076.1	91000	200	18	0	1	200	4085	3886	8.24e-72	270
A4	OG3036	OG3036_A4_SN03	LLXI01002115.1	86364	220	14	5	1	213	17925	18135	1.81e-58	226
A4	OG3036	OG3036_A4_SN03	LLXI01000078.1	88636	176	20	0	25	200	104531	104706	3.92e-55	215
A4	OG3036	OG3036_A4_SN03	LLXI01001675.1	91608	143	11	1	1	143	15258	15399	1.42e-49	196
A4	OG3036	OG3036_A4_SN03	LLXI01000561.1	83178	214	25	7	5	213	19484	19691	3.07e-46	185
A4	OG3036	OG3036_A4_SN03	LLXI01000336.1	88889	126	10	3	75	200	32650	32771	3.11e-36	152
A4	OG3036	OG3036_A4_SN03	LLXI01004628.1	95890	73	3	0	99	171	4259	4187	3.16e-26	119
A4	OG3036	OG3036_A4_SN09	LLXI01001975.1	97890	237	5	0	1	237	5069	4833	5.25e-114	411
A4	OG3036	OG3036_A4_SN09	LLXI01001400.1	97890	237	5	0	1	237	21652	21888	5.25e-114	411
A4	OG3036	OG3036_A4_SN09	LLXI01001109.1	97890	237	5	0	1	237	21237	21473	5.25e-114	411
A4	OG3036	OG3036_A4_SN09	LLXI01000768.1	97890	237	5	0	1	237	4085	3849	5.25e-114	411
A4	OG3036	OG3036_A4_SN09	LLXI01000076.1	97890	237	5	0	1	237	4085	3849	5.25e-114	411
A4	OG3036	OG3036_A4_SN09	LLXI01001511.1	90987	233	21	0	1	233	24296	24528	4.23e-85	315
A4	OG3036	OG3036_A4_SN09	LLXI01001511.1	90129	233	19	1	1	233	3745	3973	1.19e-80	300
A4	OG3036	OG3036_A4_SN09	LLXI01003312.1	88333	240	21	3	1	233	4283	4522	4.29e-75	281
A4	OG3036	OG3036_A4_SN09	LLXI01002115.1	87500	240	18	5	1	237	17925	18155	1.20e-70	267
A4	OG3036	OG3036_A4_SN09	LLXI01000078.1	91935	186	15	0	25	210	104531	104716	5.59e-69	261
A4	OG3036	OG3036_A4_SN09	LLXI01001675.1	93007	143	9	1	1	143	15258	15399	7.39e-53	207
A4	OG3036	OG3036_A4_SN09	LLXI01000336.1	83544	237	16	5	1	237	32595	32808	1.24e-50	200
A4	OG3036	OG3036_A4_SN09	LLXI01001522.1	90000	60	6	0	173	232	42465	42406	6.05e-14	78.7
A4	OG3036	OG3036_A4_SN09	LLXI01001309.1	90000	60	6	0	173	232	10592	10651	6.05e-14	78.7
A4	OG3036	OG3036_A4_SN11	LLXI01002115.1	100000	231	0	0	1	231	17925	18155	5.06e-119	427
A4	OG3036	OG3036_A4_SN11	LLXI01001511.1	87448	239	18	2	1	230	24296	24531	4.20e-70	265
A4	OG3036	OG3036_A4_SN11	LLXI01001511.1	86192	239	17	3	1	230	3745	3976	5.47e-64	244
A4	OG3036	OG3036_A4_SN11	LLXI01001975.1	86667	240	20	5	1	231	5069	4833	2.53e-67	255
A4	OG3036	OG3036_A4_SN11	LLXI01001400.1	86667	240	20	5	1	231	21652	21888	2.53e-67	255
A4	OG3036	OG3036_A4_SN11	LLXI01001109.1	86667	240	20	5	1	231	21237	21473	2.53e-67	255
A4	OG3036	OG3036_A4_SN11	LLXI01000768.1	86667	240	20	5	1	231	4085	3849	2.53e-67	255
A4	OG3036	OG3036_A4_SN11	LLXI01000076.1	86667	240	20	5	1	231	4085	3849	2.53e-67	255
A4	OG3036	OG3036_A4_SN11	LLXI01003312.1	85772	246	16	7	1	230	4283	4525	1.97e-63	243
A4	OG3036	OG3036_A4_SN11	LLXI01000336.1	83051	236	13	13	1	231	32595	32808	2.60e-47	189
A4	OG3036	OG3036_A4_SN11	LLXI01000078.1	82915	199	22	2	25	214	104531	104726	3.39e-41	169
A4	OG3036	OG3036_A4_SN11	LLXI01004628.1	96226	53	2	0	116	168	4233	4181	9.76e-17	87.9
A4	OG3036	OG3036_A4_SN11b	LLXI01001511.1	100000	192	0	0	1	192	24305	24496	1.96e-97	355
A4	OG3036	OG3036_A4_SN11b	LLXI01001511.1	96859	191	6	0	1	191	3754	3944	7.17e-87	320
A4	OG3036	OG3036_A4_SN11b	LLXI01001975.1	91257	183	16	0	10	192	5051	4869	9.54e-66	250
A4	OG3036	OG3036_A4_SN11b	LLXI01001400.1	90104	192	19	0	1	192	21661	21852	9.54e-66	250
A4	OG3036	OG3036_A4_SN11b	LLXI01001109.1	90104	192	19	0	1	192	21246	21437	9.54e-66	250
A4	OG3036	OG3036_A4_SN11b	LLXI01000768.1	91257	183	16	0	10	192	4067	3885	9.54e-66	250
A4	OG3036	OG3036_A4_SN11b	LLXI01000076.1	91257	183	16	0	10	192	4067	3885	9.54e-66	250
A4	OG3036	OG3036_A4_SN11b	LLXI01000078.1	88701	177	20	0	16	192	104531	104707	9.67e-56	217
A4	OG3036	OG3036_A4_SN11b	LLXI01002115.1	86154	195	15	2	1	192	17934	18119	9.74e-51	200
A4	OG3036	OG3036_A4_SN11b	LLXI01000561.1	86207	174	18	6	1	173	19489	19657	9.81e-46	183
A4	OG3036	OG3036_A4_SN11b	LLXI01004628.1	95890	73	3	0	90	162	4259	4187	2.81e-26	119
A4	OG3036	OG3036_A4_SN11c	LLXI01001975.1	99462	186	1	0	7	192	5054	4869	1.98e-92	339
A4	OG3036	OG3036_A4_SN11c	LLXI01001400.1	98438	192	3	0	1	192	21661	21852	1.98e-92	339
A4	OG3036	OG3036_A4_SN11c	LLXI01001109.1	98438	192	3	0	1	192	21246	21437	1.98e-92	339
A4	OG3036	OG3036_A4_SN11c	LLXI01000768.1	99462	186	1	0	7	192	4070	3885	1.98e-92	339
A4	OG3036	OG3036_A4_SN11c	LLXI01000076.1	99462	186	1	0	7	192	4070	3885	1.98e-92	339
A4	OG3036	OG3036_A4_SN11c	LLXI01001511.1	92147	191	15	0	1	191	3754	3944	7.32e-72	270
A4	OG3036	OG3036_A4_SN11c	LLXI01001511.1	91146	192	17	0	1	192	24305	24496	4.41e-69	261
A4	OG3036	OG3036_A4_SN11c	LLXI01000078.1	92090	177	14	0	16	192	104531	104707	9.54e-66	250
A4	OG3036	OG3036_A4_SN11c	LLXI01003312.1	88442	199	16	3	1	192	4292	4490	9.60e-61	233
A4	OG3036	OG3036_A4_SN11c	LLXI01001675.1	92537	134	9	1	1	134	15267	15399	5.86e-48	191
A4	OG3036	OG3036_A4_SN11c	LLXI01000336.1	91339	127	7	3	66	192	32650	32772	7.64e-42	171
A4	OG3036	OG3036_A4_SN11c	LLXI01000336.1	95918	49	1	1	1	49	32604	32651	4.76e-14	78.7
A4	OG3036	OG3036_A4_SN19	LLXI01001975.1	94515	237	13	0	1	237	5069	4833	1.15e-100	366
A4	OG3036	OG3036_A4_SN19	LLXI01001400.1	94515	237	13	0	1	237	21652	21888	1.15e-100	366
A4	OG3036	OG3036_A4_SN19	LLXI01001109.1	94515	237	13	0	1	237	21237	21473	1.15e-100	366
A4	OG3036	OG3036_A4_SN19	LLXI01000768.1	94515	237	13	0	1	237	4085	3849	1.15e-100	366
A4	OG3036	OG3036_A4_SN19	LLXI01000076.1	94515	237	13	0	1	237	4085	3849	1.15e-100	366
A4	OG3036	OG3036_A4_SN19	LLXI01001511.1	91525	236	20	0	1	236	24296	24531	1.96e-88	326
A4	OG3036	OG3036_A4_SN19	LLXI01001511.1	91525	236	16	1	1	236	3745	3976	2.53e-87	322
A4	OG3036	OG3036_A4_SN19	LLXI01003312.1	88889	243	20	3	1	236	4283	4525	1.98e-78	292
A4	OG3036	OG3036_A4_SN19	LLXI01000078.1	92268	194	15	0	25	218	104531	104724	2.00e-73	276
A4	OG3036	OG3036_A4_SN19	LLXI01002115.1	87917	240	17	5	1	237	17925	18155	2.58e-72	272
A4	OG3036	OG3036_A4_SN19	LLXI01000336.1	86076	237	10	5	1	237	32595	32808	1.22e-60	233
A4	OG3036	OG3036_A4_SN19	LLXI01001675.1	91608	143	11	1	1	143	15258	15399	1.60e-49	196
A4	OG3036	OG3036_A4_SN19	LLXI01000385.1	92308	65	5	0	173	237	831	767	2.16e-18	93.5
A4	OG3036	OG3036_A4_SN20	LLXI01002115.1	100000	231	0	0	1	231	17925	18155	5.06e-119	427
A4	OG3036	OG3036_A4_SN20	LLXI01001511.1	87448	239	18	2	1	230	24296	24531	4.20e-70	265
A4	OG3036	OG3036_A4_SN20	LLXI01001511.1	86192	239	17	3	1	230	3745	3976	5.47e-64	244
A4	OG3036	OG3036_A4_SN20	LLXI01001975.1	86667	240	20	5	1	231	5069	4833	2.53e-67	255
A4	OG3036	OG3036_A4_SN20	LLXI01001400.1	86667	240	20	5	1	231	21652	21888	2.53e-67	255
A4	OG3036	OG3036_A4_SN20	LLXI01001109.1	86667	240	20	5	1	231	21237	21473	2.53e-67	255
A4	OG3036	OG3036_A4_SN20	LLXI01000768.1	86667	240	20	5	1	231	4085	3849	2.53e-67	255
A4	OG3036	OG3036_A4_SN20	LLXI01000076.1	86667	240	20	5	1	231	4085	3849	2.53e-67	255
A4	OG3036	OG3036_A4_SN20	LLXI01003312.1	85772	246	16	7	1	230	4283	4525	1.97e-63	243
A4	OG3036	OG3036_A4_SN20	LLXI01000336.1	83051	236	13	13	1	231	32595	32808	2.60e-47	189
A4	OG3036	OG3036_A4_SN20	LLXI01000078.1	82915	199	22	2	25	214	104531	104726	3.39e-41	169
A4	OG3036	OG3036_A4_SN20	LLXI01004628.1	96226	53	2	0	116	168	4233	4181	9.76e-17	87.9
A4	OG3036	OG3036_A4_SN20b	LLXI01001511.1	100000	192	0	0	1	192	24305	24496	1.96e-97	355
A4	OG3036	OG3036_A4_SN20b	LLXI01001511.1	96859	191	6	0	1	191	3754	3944	7.17e-87	320
A4	OG3036	OG3036_A4_SN20b	LLXI01001975.1	91257	183	16	0	10	192	5051	4869	9.54e-66	250
A4	OG3036	OG3036_A4_SN20b	LLXI01001400.1	90104	192	19	0	1	192	21661	21852	9.54e-66	250
A4	OG3036	OG3036_A4_SN20b	LLXI01001109.1	90104	192	19	0	1	192	21246	21437	9.54e-66	250
A4	OG3036	OG3036_A4_SN20b	LLXI01000768.1	91257	183	16	0	10	192	4067	3885	9.54e-66	250
A4	OG3036	OG3036_A4_SN20b	LLXI01000076.1	91257	183	16	0	10	192	4067	3885	9.54e-66	250
A4	OG3036	OG3036_A4_SN20b	LLXI01000078.1	88701	177	20	0	16	192	104531	104707	9.67e-56	217
A4	OG3036	OG3036_A4_SN20b	LLXI01002115.1	86154	195	15	2	1	192	17934	18119	9.74e-51	200
A4	OG3036	OG3036_A4_SN20b	LLXI01000561.1	86207	174	18	6	1	173	19489	19657	9.81e-46	183
A4	OG3036	OG3036_A4_SN20b	LLXI01004628.1	95890	73	3	0	90	162	4259	4187	2.81e-26	119
A4	OG3036	OG3036_A4_SN24	LLXI01001975.1	97890	237	5	0	1	237	5069	4833	5.25e-114	411
A4	OG3036	OG3036_A4_SN24	LLXI01001400.1	97890	237	5	0	1	237	21652	21888	5.25e-114	411
A4	OG3036	OG3036_A4_SN24	LLXI01001109.1	97890	237	5	0	1	237	21237	21473	5.25e-114	411
A4	OG3036	OG3036_A4_SN24	LLXI01000768.1	97890	237	5	0	1	237	4085	3849	5.25e-114	411
A4	OG3036	OG3036_A4_SN24	LLXI01000076.1	97890	237	5	0	1	237	4085	3849	5.25e-114	411
A4	OG3036	OG3036_A4_SN24	LLXI01001511.1	90987	233	21	0	1	233	24296	24528	4.23e-85	315
A4	OG3036	OG3036_A4_SN24	LLXI01001511.1	90129	233	19	1	1	233	3745	3973	1.19e-80	300
A4	OG3036	OG3036_A4_SN24	LLXI01003312.1	88333	240	21	3	1	233	4283	4522	4.29e-75	281
A4	OG3036	OG3036_A4_SN24	LLXI01002115.1	87500	240	18	5	1	237	17925	18155	1.20e-70	267
A4	OG3036	OG3036_A4_SN24	LLXI01000078.1	91935	186	15	0	25	210	104531	104716	5.59e-69	261
A4	OG3036	OG3036_A4_SN24	LLXI01001675.1	93007	143	9	1	1	143	15258	15399	7.39e-53	207
A4	OG3036	OG3036_A4_SN24	LLXI01000336.1	83544	237	16	5	1	237	32595	32808	1.24e-50	200
A4	OG3036	OG3036_A4_SN24	LLXI01001522.1	90000	60	6	0	173	232	42465	42406	6.05e-14	78.7
A4	OG3036	OG3036_A4_SN24	LLXI01001309.1	90000	60	6	0	173	232	10592	10651	6.05e-14	78.7
A4	OG3036	OG3036_A4_SN26	LLXI01001511.1	99578	237	1	0	1	237	24296	24532	1.12e-120	433
A4	OG3036	OG3036_A4_SN26	LLXI01001511.1	94937	237	8	1	1	237	3745	3977	3.20e-101	368
A4	OG3036	OG3036_A4_SN26	LLXI01001975.1	89407	236	25	0	1	236	5069	4834	4.26e-80	298
A4	OG3036	OG3036_A4_SN26	LLXI01001400.1	89700	233	24	0	1	233	21652	21884	4.26e-80	298
A4	OG3036	OG3036_A4_SN26	LLXI01001109.1	89700	233	24	0	1	233	21237	21469	4.26e-80	298
A4	OG3036	OG3036_A4_SN26	LLXI01000768.1	89407	236	25	0	1	236	4085	3850	4.26e-80	298
A4	OG3036	OG3036_A4_SN26	LLXI01000076.1	89407	236	25	0	1	236	4085	3850	4.26e-80	298
A4	OG3036	OG3036_A4_SN26	LLXI01002115.1	87866	239	17	2	1	236	17925	18154	9.29e-72	270
A4	OG3036	OG3036_A4_SN26	LLXI01000078.1	88144	194	23	0	25	218	104531	104724	4.39e-60	231
A4	OG3036	OG3036_A4_SN26	LLXI01000561.1	84979	233	28	7	5	236	19484	19710	1.58e-59	230
A4	OG3036	OG3036_A4_SN26	LLXI01004628.1	95890	73	3	0	99	171	4259	4187	3.56e-26	119
A4	OG3787	OG3787_A4_SN02	LLXI01005144.1	95767	874	24	4	1	864	8059	7189	0.0	1397
A4	OG3787	OG3787_A4_SN02	LLXI01005394.1	87811	804	92	5	32	831	5347	4546	0.0	937
A4	OG3787	OG3787_A4_SN02	LLXI01001685.1	97692	520	12	0	353	872	16712	16193	0.0	894
A4	OG3787	OG3787_A4_SN02	LLXI01008879.1	93525	139	0	1	1	130	718	856	1.77e-49	198
A4	OG3787	OG3787_A4_SN02	LLXI01004296.1	93525	139	0	1	1	130	139	1	1.77e-49	198
A4	OG3787	OG3787_A4_SN02	LLXI01006226.1	98913	92	1	0	42	133	92	1	1.80e-39	165
A4	OG3787	OG3787_A4_SN12	LLXI01005394.1	100000	819	0	0	32	850	5347	4529	0.0	1513
A4	OG3787	OG3787_A4_SN12	LLXI01005144.1	87456	853	91	7	1	842	8059	7212	0.0	968
A4	OG3787	OG3787_A4_SN12	LLXI01001685.1	87552	482	57	3	352	833	16712	16234	8.90e-157	555
A4	OG3787	OG3787_A4_SN12	LLXI01008879.1	91304	138	3	1	1	129	718	855	6.26e-44	180
A4	OG3787	OG3787_A4_SN12	LLXI01004296.1	91304	138	3	1	1	129	139	2	6.26e-44	180
A4	OG3787	OG3787_A4_SN12	LLXI01006226.1	94565	92	5	0	42	133	92	1	8.21e-33	143
A4	OG3787	OG3787_A4_SN16	LLXI01005144.1	93450	687	43	2	2	687	7868	7183	0.0	1018
A4	OG3787	OG3787_A4_SN16	LLXI01001685.1	93750	512	31	1	171	681	16712	16201	0.0	767
A4	OG3787	OG3787_A4_SN16	LLXI01005394.1	85023	661	96	1	1	658	5197	4537	0.0	669
A4	OG3787	OG3787_A4_SN19	LLXI01005144.1	100000	877	0	0	1	877	8059	7183	0.0	1620
A4	OG3787	OG3787_A4_SN19	LLXI01005394.1	88129	834	92	6	20	848	5368	4537	0.0	985
A4	OG3787	OG3787_A4_SN19	LLXI01001685.1	93750	512	31	1	361	871	16712	16201	0.0	767
A4	OG3787	OG3787_A4_SN19	LLXI01008879.1	100000	139	0	0	1	139	718	856	2.90e-67	257
A4	OG3787	OG3787_A4_SN19	LLXI01004296.1	100000	139	0	0	1	139	139	1	2.90e-67	257
A4	OG3787	OG3787_A4_SN19	LLXI01006226.1	97849	93	1	1	51	143	92	1	8.42e-38	159
A4	OG3787	OG3787_A4_SN22	LLXI01005144.1	95767	874	24	4	1	864	8059	7189	0.0	1397
A4	OG3787	OG3787_A4_SN22	LLXI01005394.1	87811	804	92	5	32	831	5347	4546	0.0	937
A4	OG3787	OG3787_A4_SN22	LLXI01001685.1	97692	520	12	0	353	872	16712	16193	0.0	894
A4	OG3787	OG3787_A4_SN22	LLXI01008879.1	93525	139	0	1	1	130	718	856	1.77e-49	198
A4	OG3787	OG3787_A4_SN22	LLXI01004296.1	93525	139	0	1	1	130	139	1	1.77e-49	198
A4	OG3787	OG3787_A4_SN22	LLXI01006226.1	98913	92	1	0	42	133	92	1	1.80e-39	165
A4	OG3787	OG3787_A4_SN24	LLXI01005144.1	94622	874	34	4	1	864	8059	7189	0.0	1341
A4	OG3787	OG3787_A4_SN24	LLXI01001685.1	100000	520	0	0	353	872	16712	16193	0.0	961
A4	OG3787	OG3787_A4_SN24	LLXI01005394.1	88184	804	89	5	32	831	5347	4546	0.0	953
A4	OG3787	OG3787_A4_SN24	LLXI01008879.1	93525	139	0	1	1	130	718	856	1.77e-49	198
A4	OG3787	OG3787_A4_SN24	LLXI01004296.1	93525	139	0	1	1	130	139	1	1.77e-49	198
A4	OG3787	OG3787_A4_SN24	LLXI01006226.1	98913	92	1	0	42	133	92	1	1.80e-39	165
A4	OG3787	OG3787_A4_SN27	LLXI01005144.1	93450	687	43	2	2	687	7868	7183	0.0	1018
A4	OG3787	OG3787_A4_SN27	LLXI01001685.1	93750	512	31	1	171	681	16712	16201	0.0	767
A4	OG3787	OG3787_A4_SN27	LLXI01005394.1	85023	661	96	1	1	658	5197	4537	0.0	669
A4	OG3932	OG3932_A4_SN02	LLXI01003561.1	99713	348	1	0	1	348	5011	5358	0.0	638
A4	OG3932	OG3932_A4_SN02	LLXI01003561.1	89781	137	5	3	1	137	1823	1950	1.91e-40	167
A4	OG3932	OG3932_A4_SN02	LLXI01003561.1	95522	67	3	0	173	239	2046	2112	3.27e-23	110
A4	OG3932	OG3932_A4_SN02	LLXI01003561.1	88158	76	9	0	266	341	2037	2112	3.29e-18	93.5
A4	OG3932	OG3932_A4_SN02	LLXI01004336.1	92262	168	7	1	174	341	1463	1624	1.86e-60	233
A4	OG3932	OG3932_A4_SN02	LLXI01000008.1	91716	169	8	1	173	341	150636	150798	2.40e-59	230
A4	OG3932	OG3932_A4_SN02	LLXI01000008.1	92638	163	6	1	179	341	176022	175866	2.40e-59	230
A4	OG3932	OG3932_A4_SN02	LLXI01000008.1	89041	73	8	0	266	338	150627	150699	1.18e-17	91.6
A4	OG3932	OG3932_A4_SN02	LLXI01001266.1	97037	135	2	2	4	137	3573	3706	3.11e-58	226
A4	OG3932	OG3932_A4_SN02b	LLXI01001266.1	100000	198	0	0	1	198	3556	3753	9.40e-101	366
A4	OG3932	OG3932_A4_SN02b	LLXI01003561.1	97037	135	2	2	18	151	5014	5147	1.66e-58	226
A4	OG3932	OG3932_A4_SN02b	LLXI01003561.1	88679	159	9	2	18	176	1826	1975	2.83e-46	185
A4	OG3932	OG3932_A4_SN03	LLXI01004336.1	100000	282	0	0	1	282	1266	1547	2.82e-147	521
A4	OG3932	OG3932_A4_SN03	LLXI01000008.1	89691	291	18	2	1	282	176230	175943	6.50e-99	361
A4	OG3932	OG3932_A4_SN03	LLXI01000008.1	86833	281	22	11	1	281	150455	150720	1.44e-80	300
A4	OG3932	OG3932_A4_SN03	LLXI01000008.1	81712	257	38	8	32	282	174731	174478	3.22e-52	206
A4	OG3932	OG3932_A4_SN03	LLXI01003561.1	86920	237	19	2	30	263	1885	2112	8.77e-68	257
A4	OG3932	OG3932_A4_SN03	LLXI01010229.1	88426	216	19	2	65	280	540	331	3.15e-67	255
A4	OG3932	OG3932_A4_SN09	LLXI01000008.1	100000	384	0	0	1	384	176245	175862	0.0	710
A4	OG3932	OG3932_A4_SN09	LLXI01000008.1	89943	348	22	9	38	384	150467	150802	1.47e-121	436
A4	OG3932	OG3932_A4_SN09	LLXI01000008.1	83158	285	38	7	30	306	174757	174475	5.70e-66	252
A4	OG3932	OG3932_A4_SN09	LLXI01000008.1	90000	80	8	0	305	384	150627	150706	1.69e-21	104
A4	OG3932	OG3932_A4_SN09	LLXI01004336.1	91731	387	20	2	1	384	1251	1628	8.46e-149	527
A4	OG3932	OG3932_A4_SN09	LLXI01003561.1	86131	274	27	5	15	284	1846	2112	1.56e-76	287
A4	OG3932	OG3932_A4_SN09	LLXI01003561.1	91124	169	9	1	218	380	5183	5351	1.24e-57	224
A4	OG3932	OG3932_A4_SN09	LLXI01003561.1	92647	68	5	0	305	372	2037	2104	7.86e-20	99.0
A4	OG3932	OG3932_A4_SN09	LLXI01003561.1	100000	30	0	0	355	384	2111	2140	4.80e-07	56.5
A4	OG3932	OG3932_A4_SN09	LLXI01010229.1	88655	238	21	2	86	323	540	309	5.62e-76	285
A4	OG3932	OG3932_A4_SN12	LLXI01003561.1	100000	348	0	0	1	348	5011	5358	0.0	643
A4	OG3932	OG3932_A4_SN12	LLXI01003561.1	89781	137	5	3	1	137	1823	1950	1.91e-40	167
A4	OG3932	OG3932_A4_SN12	LLXI01003561.1	88158	76	9	0	266	341	2037	2112	3.29e-18	93.5
A4	OG3932	OG3932_A4_SN12	LLXI01001266.1	97037	135	2	2	4	137	3573	3706	3.11e-58	226
A4	OG3932	OG3932_A4_SN12	LLXI01000008.1	91124	169	9	1	173	341	150636	150798	1.12e-57	224
A4	OG3932	OG3932_A4_SN12	LLXI01000008.1	92025	163	7	1	179	341	176022	175866	1.12e-57	224
A4	OG3932	OG3932_A4_SN12	LLXI01000008.1	89041	73	8	0	266	338	150627	150699	1.18e-17	91.6
A4	OG3932	OG3932_A4_SN12b	LLXI01001266.1	100000	198	0	0	1	198	3556	3753	9.40e-101	366
A4	OG3932	OG3932_A4_SN12b	LLXI01003561.1	97037	135	2	2	18	151	5014	5147	1.66e-58	226
A4	OG3932	OG3932_A4_SN12b	LLXI01003561.1	88679	159	9	2	18	176	1826	1975	2.83e-46	185
A4	OG3932	OG3932_A4_SN20	LLXI01004336.1	100000	363	0	0	1	363	1266	1628	0.0	671
A4	OG3932	OG3932_A4_SN20	LLXI01000008.1	91667	372	19	2	1	363	176230	175862	3.73e-142	505
A4	OG3932	OG3932_A4_SN20	LLXI01000008.1	88981	363	25	11	1	363	150455	150802	4.96e-121	435
A4	OG3932	OG3932_A4_SN20	LLXI01000008.1	81923	260	38	8	32	285	174731	174475	9.11e-54	211
A4	OG3932	OG3932_A4_SN20	LLXI01010229.1	88186	237	22	2	65	301	540	310	8.85e-74	278
A4	OG3932	OG3932_A4_SN20	LLXI01003561.1	86920	237	19	2	30	263	1885	2112	1.15e-67	257
A4	OG3932	OG3932_A4_SN20	LLXI01003561.1	100000	30	0	0	334	363	2111	2140	4.52e-07	56.5
A4	OG3932	OG3932_A4_SN20b	LLXI01001266.1	100000	198	0	0	1	198	3556	3753	9.40e-101	366
A4	OG3932	OG3932_A4_SN20b	LLXI01003561.1	97037	135	2	2	18	151	5014	5147	1.66e-58	226
A4	OG3932	OG3932_A4_SN20b	LLXI01003561.1	88679	159	9	2	18	176	1826	1975	2.83e-46	185
A4	OG3932	OG3932_A4_SN20c	LLXI01000008.1	100000	366	0	0	1	366	150437	150802	0.0	676
A4	OG3932	OG3932_A4_SN20c	LLXI01000008.1	89943	348	22	9	31	366	176208	175862	1.39e-121	436
A4	OG3932	OG3932_A4_SN20c	LLXI01000008.1	89796	98	10	0	191	288	175941	175844	3.42e-28	126
A4	OG3932	OG3932_A4_SN20c	LLXI01004336.1	89011	364	25	11	18	366	1265	1628	1.39e-121	436
A4	OG3932	OG3932_A4_SN20c	LLXI01003561.1	86420	243	15	3	36	266	1876	2112	5.41e-66	252
A4	OG3932	OG3932_A4_SN20c	LLXI01003561.1	91124	169	9	1	200	362	5183	5351	1.18e-57	224
A4	OG3932	OG3932_A4_SN20c	LLXI01003561.1	84694	98	11	1	191	284	5276	5373	9.66e-19	95.3
A4	OG3932	OG3932_A4_SN20c	LLXI01003561.1	100000	30	0	0	337	366	2111	2140	4.56e-07	56.5
A4	OG3932	OG3932_A4_SN20c	LLXI01010229.1	82051	312	20	13	1	303	595	311	1.96e-60	233
A4	OG3932	OG3932_A4_SN21	LLXI01003561.1	100000	348	0	0	1	348	5011	5358	0.0	643
A4	OG3932	OG3932_A4_SN21	LLXI01003561.1	89781	137	5	3	1	137	1823	1950	1.91e-40	167
A4	OG3932	OG3932_A4_SN21	LLXI01003561.1	88158	76	9	0	266	341	2037	2112	3.29e-18	93.5
A4	OG3932	OG3932_A4_SN21	LLXI01001266.1	97037	135	2	2	4	137	3573	3706	3.11e-58	226
A4	OG3932	OG3932_A4_SN21	LLXI01000008.1	91124	169	9	1	173	341	150636	150798	1.12e-57	224
A4	OG3932	OG3932_A4_SN21	LLXI01000008.1	92025	163	7	1	179	341	176022	175866	1.12e-57	224
A4	OG3932	OG3932_A4_SN21	LLXI01000008.1	89041	73	8	0	266	338	150627	150699	1.18e-17	91.6
A4	OG3932	OG3932_A4_SN21b	LLXI01001266.1	100000	198	0	0	1	198	3556	3753	9.40e-101	366
A4	OG3932	OG3932_A4_SN21b	LLXI01003561.1	97037	135	2	2	18	151	5014	5147	1.66e-58	226
A4	OG3932	OG3932_A4_SN21b	LLXI01003561.1	88679	159	9	2	18	176	1826	1975	2.83e-46	185
A4	OG3932	OG3932_A4_SN22	LLXI01003561.1	100000	348	0	0	1	348	5011	5358	0.0	643
A4	OG3932	OG3932_A4_SN22	LLXI01003561.1	89781	137	5	3	1	137	1823	1950	1.91e-40	167
A4	OG3932	OG3932_A4_SN22	LLXI01003561.1	88158	76	9	0	266	341	2037	2112	3.29e-18	93.5
A4	OG3932	OG3932_A4_SN22	LLXI01001266.1	97037	135	2	2	4	137	3573	3706	3.11e-58	226
A4	OG3932	OG3932_A4_SN22	LLXI01000008.1	91124	169	9	1	173	341	150636	150798	1.12e-57	224
A4	OG3932	OG3932_A4_SN22	LLXI01000008.1	92025	163	7	1	179	341	176022	175866	1.12e-57	224
A4	OG3932	OG3932_A4_SN22	LLXI01000008.1	89041	73	8	0	266	338	150627	150699	1.18e-17	91.6
A4	OG3932	OG3932_A4_SN22b	LLXI01001266.1	100000	198	0	0	1	198	3556	3753	9.40e-101	366
A4	OG3932	OG3932_A4_SN22b	LLXI01003561.1	97037	135	2	2	18	151	5014	5147	1.66e-58	226
A4	OG3932	OG3932_A4_SN22b	LLXI01003561.1	88679	159	9	2	18	176	1826	1975	2.83e-46	185
A4	OG3932	OG3932_A4_SN24	LLXI01004336.1	100000	363	0	0	1	363	1266	1628	0.0	671
A4	OG3932	OG3932_A4_SN24	LLXI01000008.1	91667	372	19	2	1	363	176230	175862	3.73e-142	505
A4	OG3932	OG3932_A4_SN24	LLXI01000008.1	88981	363	25	11	1	363	150455	150802	4.96e-121	435
A4	OG3932	OG3932_A4_SN24	LLXI01000008.1	81923	260	38	8	32	285	174731	174475	9.11e-54	211
A4	OG3932	OG3932_A4_SN24	LLXI01010229.1	88186	237	22	2	65	301	540	310	8.85e-74	278
A4	OG3932	OG3932_A4_SN24	LLXI01003561.1	86920	237	19	2	30	263	1885	2112	1.15e-67	257
A4	OG3932	OG3932_A4_SN24	LLXI01003561.1	100000	30	0	0	334	363	2111	2140	4.52e-07	56.5
A4	OG3932	OG3932_A4_SN24b	LLXI01001266.1	100000	198	0	0	1	198	3556	3753	9.40e-101	366
A4	OG3932	OG3932_A4_SN24b	LLXI01003561.1	97037	135	2	2	18	151	5014	5147	1.66e-58	226
A4	OG3932	OG3932_A4_SN24b	LLXI01003561.1	88679	159	9	2	18	176	1826	1975	2.83e-46	185
A4	OG4102	OG4102_A4_SN03	LLXI01003534.1	95574	2214	48	28	46	2231	2807	4998	0.0	3500
A4	OG4102	OG4102_A4_SN03	LLXI01003534.1	89340	197	12	1	14	210	2361	2548	2.72e-61	239
A4	OG4102	OG4102_A4_SN03	LLXI01003534.1	86932	176	13	2	36	210	2700	2866	2.78e-46	189
A4	OG4102	OG4102_A4_SN03	LLXI01003534.1	73270	318	44	24	46	332	2489	2796	6.28e-13	78.7
A4	OG4102	OG4102_A4_SN03	LLXI01001313.1	96358	961	28	2	1	954	4622	3662	0.0	1574
A4	OG4102	OG4102_A4_SN03	LLXI01001313.1	87874	668	46	12	1516	2177	3034	2396	0.0	752
A4	OG4102	OG4102_A4_SN03	LLXI01001313.1	88910	532	46	8	1069	1595	3550	3027	0.0	643
A4	OG4102	OG4102_A4_SN03	LLXI01001313.1	86036	444	51	8	409	842	12955	12513	1.15e-129	466
A4	OG4102	OG4102_A4_SN03	LLXI01001313.1	77986	427	71	12	1075	1486	26750	26332	1.63e-63	246
A4	OG4102	OG4102_A4_SN03	LLXI01003613.1	77277	1065	171	45	1057	2099	2178	3193	5.12e-158	560
A4	OG4102	OG4102_A4_SN03	LLXI01000781.1	81557	488	67	17	1075	1543	55183	54700	4.27e-104	381
A4	OG4102	OG4102_A4_SN03	LLXI01001546.1	80000	485	77	14	1075	1546	8132	7655	7.26e-92	340
A4	OG4102	OG4102_A4_SN03	LLXI01003464.1	80083	482	75	14	1080	1546	4230	3755	2.61e-91	339
A4	OG4102	OG4102_A4_SN03	LLXI01003464.1	77376	442	89	11	408	842	4930	4493	3.50e-65	252
A4	OG4102	OG4102_A4_SN03	LLXI01002043.1	81560	423	63	7	1075	1483	4855	4434	3.38e-90	335
A4	OG4102	OG4102_A4_SN03	LLXI01002043.1	78702	493	78	23	362	842	5557	5080	9.52e-81	303
A4	OG4102	OG4102_A4_SN03	LLXI01000068.1	79513	493	83	14	1066	1546	13531	14017	3.38e-90	335
A4	OG4102	OG4102_A4_SN03	LLXI01001706.1	79798	495	68	23	1066	1541	13710	14191	4.37e-89	331
A4	OG4102	OG4102_A4_SN03	LLXI01002431.1	77505	489	85	18	1075	1546	5624	5144	9.65e-71	270
A4	OG4102	OG4102_A4_SN03	LLXI01000538.1	77283	449	85	11	397	838	65989	66427	4.52e-64	248
A4	OG4102	OG4102_A4_SN03	LLXI01002811.1	78049	410	68	18	433	838	4801	4410	7.57e-62	241
A4	OG4102	OG4102_A4_SN03	LLXI01003551.1	77913	412	66	17	1140	1546	2428	2819	1.27e-59	233
A4	OG4102	OG4102_A4_SN03	LLXI01003962.1	76883	385	61	21	1264	1631	4814	5187	2.15e-47	193
A4	OG4102	OG4102_A4_SN03	LLXI01003962.1	86364	66	9	0	1066	1131	4645	4710	2.92e-11	73.1
A4	OG4102	OG4102_A4_SN03	LLXI01003216.1	78571	280	47	8	1270	1541	2447	2173	2.80e-41	172
A4	OG4102	OG4102_A4_SN03	LLXI01000466.1	85625	160	21	1	420	579	32744	32587	1.30e-39	167
A4	OG4102	OG4102_A4_SN20	LLXI01001313.1	99820	1114	1	1	856	1968	3456	2343	0.0	2045
A4	OG4102	OG4102_A4_SN20	LLXI01001313.1	99114	790	7	0	7	796	4262	3473	0.0	1421
A4	OG4102	OG4102_A4_SN20	LLXI01001313.1	85811	444	52	8	55	488	12955	12513	4.70e-128	460
A4	OG4102	OG4102_A4_SN20	LLXI01003534.1	94234	607	28	2	1	607	3122	3721	0.0	920
A4	OG4102	OG4102_A4_SN20	LLXI01003534.1	87874	668	46	12	1277	1915	4283	4944	0.0	752
A4	OG4102	OG4102_A4_SN20	LLXI01003534.1	90233	430	37	3	859	1284	3934	4362	5.83e-157	556
A4	OG4102	OG4102_A4_SN20	LLXI01002043.1	81019	432	61	14	66	488	5499	5080	6.44e-87	324
A4	OG4102	OG4102_A4_SN20	LLXI01003613.1	81937	382	58	7	859	1230	2291	2671	1.39e-83	313
A4	OG4102	OG4102_A4_SN20	LLXI01003613.1	83803	142	17	6	1827	1968	3220	3355	1.51e-28	130
A4	OG4102	OG4102_A4_SN20	LLXI01002811.1	79024	410	64	15	79	484	4801	4410	1.42e-68	263
A4	OG4102	OG4102_A4_SN20	LLXI01003464.1	77602	442	88	10	54	488	4930	4493	6.62e-67	257
A4	OG4102	OG4102_A4_SN20	LLXI01003464.1	78796	382	64	9	866	1234	4133	3756	6.67e-62	241
A4	OG4102	OG4102_A4_SN20	LLXI01000538.1	77857	420	79	11	69	484	66018	66427	3.99e-64	248
A4	OG4102	OG4102_A4_SN20	LLXI01003962.1	78746	287	43	10	956	1230	4814	5094	1.91e-42	176
A4	OG4102	OG4102_A4_SN20	LLXI01003551.1	75452	387	68	18	855	1234	2452	2818	1.49e-38	163
A4	OG4102	OG4102_A4_SN20	LLXI01000466.1	85000	160	22	2	66	225	32744	32587	5.34e-38	161
A4	OG4102	OG4102_A4_SN20	LLXI01003216.1	77936	281	44	12	962	1230	2447	2173	1.92e-37	159
A4	OG4102	OG4102_A4_SN20	LLXI01004185.1	94118	51	0	1	789	836	1406	1456	7.16e-12	75.0
A4	OG4102	OG4102_A4_SN20	LLXI01000587.1	90196	51	2	1	789	836	33345	33395	1.55e-08	63.9
A4	OG4102	OG4102_A4_SN27	LLXI01001313.1	99286	981	7	0	7	987	4262	3282	0.0	1773
A4	OG4102	OG4102_A4_SN27	LLXI01001313.1	85811	444	52	8	55	488	12955	12513	2.33e-128	460
A4	OG4102	OG4102_A4_SN27	LLXI01003534.1	94234	607	28	2	1	607	3122	3721	0.0	920
A4	OG4102	OG4102_A4_SN27	LLXI01003534.1	89744	273	20	5	719	987	3836	4104	8.79e-93	342
A4	OG4102	OG4102_A4_SN27	LLXI01002043.1	81019	432	61	14	66	488	5499	5080	3.18e-87	324
A4	OG4102	OG4102_A4_SN27	LLXI01002811.1	79024	410	64	15	79	484	4801	4410	7.04e-69	263
A4	OG4102	OG4102_A4_SN27	LLXI01003464.1	77602	442	88	10	54	488	4930	4493	3.28e-67	257
A4	OG4102	OG4102_A4_SN27	LLXI01003464.1	84211	247	36	2	729	972	4231	3985	4.27e-61	237
A4	OG4102	OG4102_A4_SN27	LLXI01000538.1	77857	420	79	11	69	484	66018	66427	1.97e-64	248
A4	OG4102	OG4102_A4_SN27	LLXI01003613.1	83525	261	38	4	728	984	2199	2458	1.19e-61	239
A4	OG4102	OG4102_A4_SN27	LLXI01003551.1	83511	188	21	5	798	982	2433	2613	5.68e-40	167
A4	OG4102	OG4102_A4_SN27	LLXI01000466.1	85000	160	22	2	66	225	32744	32587	2.64e-38	161
A4	OG4102	OG4102_A4_SN27	LLXI01003962.1	91525	59	5	0	914	972	4814	4872	2.12e-14	82.4
A4	OG4102	OG4102_A4_SN27	LLXI01003216.1	94340	53	3	0	920	972	2447	2395	2.12e-14	82.4
A4	OG4208	OG4208_A4_SN02	LLXI01002722.1	100000	69	0	0	1	69	470	402	1.28e-29	128
A4	OG4208	OG4208_A4_SN02	LLXI01002525.1	95652	69	3	0	1	69	7705	7773	1.29e-24	111
A4	OG4208	OG4208_A4_SN02	LLXI01002525.1	91667	72	3	1	1	69	231	302	3.62e-20	97.1
A4	OG4208	OG4208_A4_SN02	LLXI01000474.1	95652	69	3	0	1	69	9834	9902	1.29e-24	111
A4	OG4208	OG4208_A4_SN02	LLXI01002285.1	94203	69	4	0	1	69	8857	8925	6.02e-23	106
A4	OG4208	OG4208_A4_SN09	LLXI01002722.1	100000	69	0	0	1	69	470	402	1.28e-29	128
A4	OG4208	OG4208_A4_SN09	LLXI01002525.1	95652	69	3	0	1	69	7705	7773	1.29e-24	111
A4	OG4208	OG4208_A4_SN09	LLXI01002525.1	91667	72	3	1	1	69	231	302	3.62e-20	97.1
A4	OG4208	OG4208_A4_SN09	LLXI01000474.1	95652	69	3	0	1	69	9834	9902	1.29e-24	111
A4	OG4208	OG4208_A4_SN09	LLXI01002285.1	94203	69	4	0	1	69	8857	8925	6.02e-23	106
A4	OG4208	OG4208_A4_SN19	LLXI01002525.1	100000	69	0	0	1	69	7705	7773	1.28e-29	128
A4	OG4208	OG4208_A4_SN19	LLXI01002525.1	93056	72	2	1	1	69	231	302	7.79e-22	102
A4	OG4208	OG4208_A4_SN19	LLXI01000474.1	100000	69	0	0	1	69	9834	9902	1.28e-29	128
A4	OG4208	OG4208_A4_SN19	LLXI01002285.1	98551	69	1	0	1	69	8857	8925	5.98e-28	122
A4	OG4208	OG4208_A4_SN19	LLXI01002722.1	95652	69	3	0	1	69	470	402	1.29e-24	111
A4	OG4208	OG4208_A4_SN22	LLXI01002722.1	97101	69	2	0	1	69	470	402	2.78e-26	117
A4	OG4208	OG4208_A4_SN22	LLXI01002285.1	97101	69	2	0	1	69	8857	8925	2.78e-26	117
A4	OG4208	OG4208_A4_SN22	LLXI01002525.1	95652	69	3	0	1	69	7705	7773	1.29e-24	111
A4	OG4208	OG4208_A4_SN22	LLXI01002525.1	88889	72	5	1	1	69	231	302	7.84e-17	86.1
A4	OG4208	OG4208_A4_SN22	LLXI01000474.1	95652	69	3	0	1	69	9834	9902	1.29e-24	111
A4	OG4208	OG4208_A4_SN26	LLXI01002722.1	100000	69	0	0	1	69	470	402	1.28e-29	128
A4	OG4208	OG4208_A4_SN26	LLXI01002525.1	95652	69	3	0	1	69	7705	7773	1.29e-24	111
A4	OG4208	OG4208_A4_SN26	LLXI01002525.1	91667	72	3	1	1	69	231	302	3.62e-20	97.1
A4	OG4208	OG4208_A4_SN26	LLXI01000474.1	95652	69	3	0	1	69	9834	9902	1.29e-24	111
A4	OG4208	OG4208_A4_SN26	LLXI01002285.1	94203	69	4	0	1	69	8857	8925	6.02e-23	106
A4	OG4304	OG4304_A4_SN19	LLXI01000052.1	99875	1605	2	0	1	1605	63434	61830	0.0	2953
A4	OG4304	OG4304_A4_SN19	LLXI01002571.1	92476	1050	62	9	561	1603	4117	3078	0.0	1485
A4	OG4304	OG4304_A4_SN21	LLXI01002571.1	99886	879	1	0	1	879	4008	3130	0.0	1618
A4	OG4304	OG4304_A4_SN21	LLXI01000052.1	93998	883	42	4	1	879	62759	61884	0.0	1327
A4	OG4304	OG4304_A4_SN22	LLXI01002571.1	100000	726	0	0	4	729	3807	3082	0.0	1341
A4	OG4304	OG4304_A4_SN22	LLXI01000052.1	94868	721	30	2	8	727	62552	61838	0.0	1120
A4	OG4305	OG4305_A4_SN19	LLXI01000052.1	100000	363	0	0	1	363	58615	58977	0.0	671
A4	OG4305	OG4305_A4_SN19	LLXI01002571.1	91507	365	27	4	1	363	53	415	1.74e-140	499
A4	OG4305	OG4305_A4_SN21	LLXI01002571.1	100000	363	0	0	1	363	53	415	0.0	671
A4	OG4305	OG4305_A4_SN21	LLXI01000052.1	91507	365	27	4	1	363	58615	58977	1.74e-140	499
A4	OG4305	OG4305_A4_SN22	LLXI01002571.1	100000	363	0	0	1	363	53	415	0.0	671
A4	OG4305	OG4305_A4_SN22	LLXI01000052.1	91507	365	27	4	1	363	58615	58977	1.74e-140	499
A4	OG4310	OG4310_A4_SN02	LLXI01010379.1	100000	180	0	0	1	180	268	89	8.60e-91	333
A4	OG4310	OG4310_A4_SN02	LLXI01003762.1	83735	166	21	2	1	160	10749	10914	2.58e-36	152
A4	OG4310	OG4310_A4_SN02	LLXI01003667.1	82584	178	25	5	1	177	590	762	2.58e-36	152
A4	OG4310	OG4310_A4_SN02	LLXI01000792.1	89831	118	12	0	1	118	2619	2502	2.58e-36	152
A4	OG4310	OG4310_A4_SN03	LLXI01003667.1	99583	240	1	0	1	240	457	696	2.44e-122	438
A4	OG4310	OG4310_A4_SN03	LLXI01003762.1	94515	237	11	2	1	236	10617	10852	4.20e-100	364
A4	OG4310	OG4310_A4_SN03	LLXI01010379.1	85030	167	14	3	70	235	322	166	2.13e-38	159
A4	OG4310	OG4310_A4_SN03	LLXI01000792.1	88800	125	13	1	113	236	2640	2516	3.56e-36	152
A4	OG4310	OG4310_A4_SN03	LLXI01000472.1	86441	118	15	1	70	186	49289	49172	6.00e-29	128
A4	OG4310	OG4310_A4_SN03	LLXI01000422.1	85950	121	16	1	67	186	73562	73682	6.00e-29	128
A4	OG4310	OG4310_A4_SN03	LLXI01000787.1	84426	122	15	4	70	189	2409	2528	1.30e-25	117
A4	OG4310	OG4310_A4_SN03	LLXI01005926.1	84685	111	14	3	78	186	925	1034	7.82e-23	108
A4	OG4310	OG4310_A4_SN03	LLXI01002329.1	88172	93	7	4	99	189	9617	9527	7.82e-23	108
A4	OG4310	OG4310_A4_SN03	LLXI01001179.1	88172	93	7	4	99	189	22472	22382	7.82e-23	108
A4	OG4310	OG4310_A4_SN03	LLXI01002454.1	84404	109	14	3	80	186	7611	7504	1.01e-21	104
A4	OG4310	OG4310_A4_SN03	LLXI01000854.1	83333	114	15	4	78	189	60960	61071	3.64e-21	102
A4	OG4310	OG4310_A4_SN03	LLXI01001475.1	86517	89	11	1	99	186	34043	33955	1.69e-19	97.1
A4	OG4310	OG4310_A4_SN03	LLXI01003956.1	89610	77	5	3	109	183	8766	8691	6.09e-19	95.3
A4	OG4310	OG4310_A4_SN03	LLXI01000107.1	88608	79	8	1	109	186	89572	89650	6.09e-19	95.3
A4	OG4310	OG4310_A4_SN03	LLXI01001985.1	83696	92	12	3	97	186	28336	28246	1.32e-15	84.2
A4	OG4310	OG4310_A4_SN03	LLXI01000097.1	82418	91	12	4	78	166	34530	34442	2.21e-13	76.8
A4	OG4310	OG4310_A4_SN09	LLXI01003667.1	100000	240	0	0	1	240	457	696	5.25e-124	444
A4	OG4310	OG4310_A4_SN09	LLXI01003762.1	94937	237	10	2	1	236	10617	10852	9.03e-102	370
A4	OG4310	OG4310_A4_SN09	LLXI01010379.1	85030	167	14	3	70	235	322	166	2.13e-38	159
A4	OG4310	OG4310_A4_SN09	LLXI01000792.1	88000	125	14	1	113	236	2640	2516	1.66e-34	147
A4	OG4310	OG4310_A4_SN09	LLXI01001637.1	85849	106	9	6	90	193	11867	11766	7.82e-23	108
A4	OG4310	OG4310_A4_SN09	LLXI01001481.1	86000	100	12	2	78	175	16145	16046	2.81e-22	106
A4	OG4310	OG4310_A4_SN09	LLXI01000042.1	88608	79	9	0	70	148	15713	15635	1.69e-19	97.1
A4	OG4310	OG4310_A4_SN09	LLXI01001545.1	95833	48	2	0	97	144	15266	15219	6.13e-14	78.7
A4	OG4310	OG4310_A4_SN09	LLXI01001492.1	82500	80	10	2	67	142	12390	12469	1.33e-10	67.6
A4	OG4310	OG4310_A4_SN12	LLXI01010379.1	100000	180	0	0	1	180	268	89	8.60e-91	333
A4	OG4310	OG4310_A4_SN12	LLXI01003762.1	83735	166	21	2	1	160	10749	10914	2.58e-36	152
A4	OG4310	OG4310_A4_SN12	LLXI01003667.1	82584	178	25	5	1	177	590	762	2.58e-36	152
A4	OG4310	OG4310_A4_SN12	LLXI01000792.1	89831	118	12	0	1	118	2619	2502	2.58e-36	152
A4	OG4310	OG4310_A4_SN20	LLXI01010379.1	100000	180	0	0	1	180	268	89	8.60e-91	333
A4	OG4310	OG4310_A4_SN20	LLXI01003762.1	83735	166	21	2	1	160	10749	10914	2.58e-36	152
A4	OG4310	OG4310_A4_SN20	LLXI01003667.1	82584	178	25	5	1	177	590	762	2.58e-36	152
A4	OG4310	OG4310_A4_SN20	LLXI01000792.1	89831	118	12	0	1	118	2619	2502	2.58e-36	152
A4	OG4310	OG4310_A4_SN21	LLXI01010379.1	100000	180	0	0	1	180	268	89	8.60e-91	333
A4	OG4310	OG4310_A4_SN21	LLXI01003762.1	83735	166	21	2	1	160	10749	10914	2.58e-36	152
A4	OG4310	OG4310_A4_SN21	LLXI01003667.1	82584	178	25	5	1	177	590	762	2.58e-36	152
A4	OG4310	OG4310_A4_SN21	LLXI01000792.1	89831	118	12	0	1	118	2619	2502	2.58e-36	152
A4	OG4310	OG4310_A4_SN22	LLXI01010379.1	100000	180	0	0	1	180	268	89	8.60e-91	333
A4	OG4310	OG4310_A4_SN22	LLXI01003762.1	83735	166	21	2	1	160	10749	10914	2.58e-36	152
A4	OG4310	OG4310_A4_SN22	LLXI01003667.1	82584	178	25	5	1	177	590	762	2.58e-36	152
A4	OG4310	OG4310_A4_SN22	LLXI01000792.1	89831	118	12	0	1	118	2619	2502	2.58e-36	152
A4	OG4310	OG4310_A4_SN26	LLXI01010379.1	100000	180	0	0	1	180	268	89	8.60e-91	333
A4	OG4310	OG4310_A4_SN26	LLXI01003762.1	83735	166	21	2	1	160	10749	10914	2.58e-36	152
A4	OG4310	OG4310_A4_SN26	LLXI01003667.1	82584	178	25	5	1	177	590	762	2.58e-36	152
A4	OG4310	OG4310_A4_SN26	LLXI01000792.1	89831	118	12	0	1	118	2619	2502	2.58e-36	152
A4	OG4343	OG4343_A4_SN02	LLXI01000305.1	99641	1391	5	0	1	1391	19694	21084	0.0	2542
A4	OG4343	OG4343_A4_SN02	LLXI01001612.1	98850	1391	14	1	1	1391	10871	12259	0.0	2479
A4	OG4343	OG4343_A4_SN03	LLXI01000305.1	99685	951	3	0	1	951	20134	21084	0.0	1740
A4	OG4343	OG4343_A4_SN03	LLXI01001612.1	98528	951	12	1	1	951	11311	12259	0.0	1677
A4	OG4343	OG4343_A4_SN09	LLXI01000305.1	99641	1391	5	0	1	1391	19694	21084	0.0	2542
A4	OG4343	OG4343_A4_SN09	LLXI01001612.1	98850	1391	14	1	1	1391	10871	12259	0.0	2479
A4	OG4343	OG4343_A4_SN12	LLXI01000305.1	99641	1391	5	0	1	1391	19694	21084	0.0	2542
A4	OG4343	OG4343_A4_SN12	LLXI01001612.1	98850	1391	14	1	1	1391	10871	12259	0.0	2479
A4	OG4343	OG4343_A4_SN19	LLXI01000305.1	99641	1391	5	0	1	1391	19694	21084	0.0	2542
A4	OG4343	OG4343_A4_SN19	LLXI01001612.1	98850	1391	14	1	1	1391	10871	12259	0.0	2479
A4	OG4348	OG4348_A4_SN02	LLXI01000072.1	99884	862	1	0	1	862	103093	103954	0.0	1587
A4	OG4348	OG4348_A4_SN02	LLXI01001393.1	92683	205	12	1	439	643	11489	11690	7.82e-78	292
A4	OG4348	OG4348_A4_SN19	LLXI01000072.1	99321	442	3	0	1	442	103093	103534	0.0	800
A4	OG4348	OG4348_A4_SN19	LLXI01000072.1	99731	372	1	0	455	826	103583	103954	0.0	682
A4	OG4348	OG4348_A4_SN19	LLXI01001393.1	91503	153	10	1	455	607	11541	11690	2.79e-52	207
A4	OG4348	OG4348_A4_SN20	LLXI01000072.1	99884	862	1	0	1	862	103093	103954	0.0	1587
A4	OG4348	OG4348_A4_SN20	LLXI01001393.1	92683	205	12	1	439	643	11489	11690	7.82e-78	292
A4	OG4348	OG4348_A4_SN22	LLXI01000072.1	99884	862	1	0	1	862	103093	103954	0.0	1587
A4	OG4348	OG4348_A4_SN22	LLXI01001393.1	92683	205	12	1	439	643	11489	11690	7.82e-78	292
A4	OG4365	OG4365_A4_SN03	LLXI01001389.1	100000	1254	0	0	1	1254	5503	6756	0.0	2316
A4	OG4365	OG4365_A4_SN03	LLXI01005295.1	85620	1217	159	6	49	1251	1180	2394	0.0	1264
A4	OG4365	OG4365_A4_SN03b	LLXI01005295.1	100000	1242	0	0	1	1242	1153	2394	0.0	2294
A4	OG4365	OG4365_A4_SN03b	LLXI01001389.1	85620	1217	159	6	28	1242	5551	6753	0.0	1264
A4	OG4365	OG4365_A4_SN11	LLXI01001389.1	100000	1192	0	0	1	1192	5503	6694	0.0	2202
A4	OG4365	OG4365_A4_SN11	LLXI01005295.1	86038	1146	156	4	49	1192	1180	2323	0.0	1227
A4	OG4365	OG4365_A4_SN12	LLXI01001389.1	100000	1254	0	0	1	1254	5503	6756	0.0	2316
A4	OG4365	OG4365_A4_SN12	LLXI01005295.1	85620	1217	159	6	49	1251	1180	2394	0.0	1264
A4	OG4365	OG4365_A4_SN19	LLXI01005295.1	100000	1245	0	0	1	1245	1153	2397	0.0	2300
A4	OG4365	OG4365_A4_SN19	LLXI01001389.1	85620	1217	159	6	28	1242	5551	6753	0.0	1264
A4	OG4365	OG4365_A4_SN22	LLXI01001389.1	100000	1254	0	0	1	1254	5503	6756	0.0	2316
A4	OG4365	OG4365_A4_SN22	LLXI01005295.1	85620	1217	159	6	49	1251	1180	2394	0.0	1264
A4	OG4365	OG4365_A4_SN26	LLXI01001389.1	100000	1254	0	0	1	1254	5503	6756	0.0	2316
A4	OG4365	OG4365_A4_SN26	LLXI01005295.1	85620	1217	159	6	49	1251	1180	2394	0.0	1264
A4	OG4386	OG4386_A4_SN09	LLXI01000223.1	100000	536	0	0	1	536	47305	46770	0.0	990
A4	OG4386	OG4386_A4_SN11	LLXI01003593.1	100000	528	0	0	1	528	3767	3240	0.0	976
A4	OG4386	OG4386_A4_SN20	LLXI01000223.1	100000	634	0	0	1	634	46486	45853	0.0	1171
A4	OG4386	OG4386_A4_SN22	LLXI01003593.1	100000	351	0	0	1	351	4390	4040	0.0	649
A4	OG4603	OG4603_A4_SN19	LLXI01002468.1	99298	570	4	0	1	570	5270	4701	0.0	1031
A4	OG4603	OG4603_A4_SN19	LLXI01002468.1	100000	37	0	0	598	634	4700	4664	1.04e-10	69.4
A4	OG4603	OG4603_A4_SN19	LLXI01001273.1	81434	544	90	9	21	560	12314	12850	8.93e-121	435
A4	OG4603	OG4603_A4_SN19	LLXI01001623.1	99459	185	1	0	450	634	3607	3791	2.59e-91	337
A4	OG4603	OG4603_A4_SN21	LLXI01001273.1	100000	798	0	0	1	798	12132	12929	0.0	1474
A4	OG4603	OG4603_A4_SN21	LLXI01002468.1	78887	701	119	18	47	722	5404	4708	1.46e-124	448
A4	OG4603	OG4603_A4_SN24	LLXI01001273.1	100000	798	0	0	1	798	12132	12929	0.0	1474
A4	OG4603	OG4603_A4_SN24	LLXI01002468.1	78887	701	119	18	47	722	5404	4708	1.46e-124	448
A4	OG4603	OG4603_A4_SN24b	LLXI01002468.1	98947	570	6	0	1	570	5438	4869	0.0	1020
A4	OG4603	OG4603_A4_SN24b	LLXI01002468.1	97107	242	7	0	596	837	4882	4641	7.22e-113	409
A4	OG4603	OG4603_A4_SN24b	LLXI01002468.1	100000	69	0	0	1	69	5547	5479	2.26e-28	128
A4	OG4603	OG4603_A4_SN24b	LLXI01001623.1	99174	121	1	0	657	777	3607	3727	1.31e-55	219
A4	OG4603	OG4603_A4_SN24b	LLXI01001623.1	98387	62	1	0	775	836	3752	3813	8.20e-23	110
A4	OG4603	OG4603_A4_SN26	LLXI01001273.1	99875	798	1	0	1	798	12132	12929	0.0	1469
A4	OG4603	OG4603_A4_SN26	LLXI01002468.1	78887	701	119	18	47	722	5404	4708	1.46e-124	448
A4	OG4651	OG4651_A4_SN02	LLXI01000099.1	99583	480	2	0	1	480	4186	4665	0.0	876
A4	OG4651	OG4651_A4_SN02	LLXI01000578.1	93865	489	12	2	1	480	4786	5265	0.0	721
A4	OG4651	OG4651_A4_SN02	LLXI01000578.1	81683	404	43	10	82	473	15234	15618	1.52e-82	307
A4	OG4651	OG4651_A4_SN02	LLXI01000744.1	85632	174	25	0	127	300	33934	33761	2.67e-45	183
A4	OG4651	OG4651_A4_SN02	LLXI01000967.1	92135	89	4	3	271	359	48605	48520	5.90e-27	122
A4	OG4651	OG4651_A4_SN02	LLXI01000630.1	81579	114	9	6	97	210	18740	18639	2.78e-15	84.2
A4	OG4651	OG4651_A4_SN02	LLXI01000630.1	91837	49	4	0	1	49	9886	9934	7.79e-11	69.4
A4	OG4651	OG4651_A4_SN02	LLXI01002357.1	97826	46	1	0	1	46	16084	16129	3.60e-14	80.5
A4	OG4651	OG4651_A4_SN02	LLXI01002357.1	95349	43	2	0	1	43	7523	7565	7.79e-11	69.4
A4	OG4651	OG4651_A4_SN02	LLXI01003299.1	93878	49	3	0	1	49	8478	8430	1.67e-12	75.0
A4	OG4651	OG4651_A4_SN02	LLXI01001112.1	97674	43	1	0	1	43	2648	2690	1.67e-12	75.0
A4	OG4651	OG4651_A4_SN02	LLXI01000769.1	93878	49	3	0	1	49	29120	29072	1.67e-12	75.0
A4	OG4651	OG4651_A4_SN02	LLXI01000482.1	90000	50	4	1	1	50	14059	14107	3.62e-09	63.9
A4	OG4651	OG4651_A4_SN19	LLXI01000578.1	100000	159	0	0	1	159	5107	5265	3.51e-79	294
A4	OG4651	OG4651_A4_SN19	LLXI01000099.1	92169	166	4	1	3	159	4500	4665	1.30e-58	226
A4	OG4651	OG4651_A4_SN19	LLXI01004904.1	95745	47	2	0	1	47	48	2	1.38e-13	76.8
A4	OG4651	OG4651_A4_SN19	LLXI01004795.1	95745	47	2	0	1	47	48	2	1.38e-13	76.8
A4	OG4651	OG4651_A4_SN19	LLXI01001817.1	97727	44	1	0	1	44	26	69	1.38e-13	76.8
A4	OG4651	OG4651_A4_SN19	LLXI01000967.1	93617	47	3	0	1	47	15495	15449	6.44e-12	71.3
A4	OG4651	OG4651_A4_SN20	LLXI01000099.1	99583	480	2	0	1	480	4186	4665	0.0	876
A4	OG4651	OG4651_A4_SN20	LLXI01000578.1	93865	489	12	2	1	480	4786	5265	0.0	721
A4	OG4651	OG4651_A4_SN20	LLXI01000578.1	81683	404	43	10	82	473	15234	15618	1.52e-82	307
A4	OG4651	OG4651_A4_SN20	LLXI01000744.1	85632	174	25	0	127	300	33934	33761	2.67e-45	183
A4	OG4651	OG4651_A4_SN20	LLXI01000967.1	92135	89	4	3	271	359	48605	48520	5.90e-27	122
A4	OG4651	OG4651_A4_SN20	LLXI01000630.1	81579	114	9	6	97	210	18740	18639	2.78e-15	84.2
A4	OG4651	OG4651_A4_SN20	LLXI01000630.1	91837	49	4	0	1	49	9886	9934	7.79e-11	69.4
A4	OG4651	OG4651_A4_SN20	LLXI01002357.1	97826	46	1	0	1	46	16084	16129	3.60e-14	80.5
A4	OG4651	OG4651_A4_SN20	LLXI01002357.1	95349	43	2	0	1	43	7523	7565	7.79e-11	69.4
A4	OG4651	OG4651_A4_SN20	LLXI01003299.1	93878	49	3	0	1	49	8478	8430	1.67e-12	75.0
A4	OG4651	OG4651_A4_SN20	LLXI01001112.1	97674	43	1	0	1	43	2648	2690	1.67e-12	75.0
A4	OG4651	OG4651_A4_SN20	LLXI01000769.1	93878	49	3	0	1	49	29120	29072	1.67e-12	75.0
A4	OG4651	OG4651_A4_SN20	LLXI01000482.1	90000	50	4	1	1	50	14059	14107	3.62e-09	63.9
A4	OG4651	OG4651_A4_SN26	LLXI01000099.1	99375	480	3	0	1	480	4186	4665	0.0	870
A4	OG4651	OG4651_A4_SN26	LLXI01000578.1	93661	489	13	2	1	480	4786	5265	0.0	715
A4	OG4651	OG4651_A4_SN26	LLXI01000578.1	81931	404	42	10	82	473	15234	15618	3.26e-84	313
A4	OG4651	OG4651_A4_SN26	LLXI01000744.1	86207	174	24	0	127	300	33934	33761	5.73e-47	189
A4	OG4651	OG4651_A4_SN26	LLXI01000967.1	92135	89	4	3	271	359	48605	48520	5.90e-27	122
A4	OG4651	OG4651_A4_SN26	LLXI01000630.1	81579	114	9	6	97	210	18740	18639	2.78e-15	84.2
A4	OG4651	OG4651_A4_SN26	LLXI01000630.1	91837	49	4	0	1	49	9886	9934	7.79e-11	69.4
A4	OG4651	OG4651_A4_SN26	LLXI01002501.1	92727	55	4	0	125	179	19231	19177	3.60e-14	80.5
A4	OG4651	OG4651_A4_SN26	LLXI01002357.1	97826	46	1	0	1	46	16084	16129	3.60e-14	80.5
A4	OG4651	OG4651_A4_SN26	LLXI01002357.1	95349	43	2	0	1	43	7523	7565	7.79e-11	69.4
A4	OG4651	OG4651_A4_SN26	LLXI01003299.1	93878	49	3	0	1	49	8478	8430	1.67e-12	75.0
A4	OG4651	OG4651_A4_SN26	LLXI01001112.1	97674	43	1	0	1	43	2648	2690	1.67e-12	75.0
A4	OG4651	OG4651_A4_SN26	LLXI01000769.1	93878	49	3	0	1	49	29120	29072	1.67e-12	75.0
A4	OG4651	OG4651_A4_SN26	LLXI01000482.1	90000	50	4	1	1	50	14059	14107	3.62e-09	63.9
A4	OG4741	OG4741_A4_SN09	LLXI01000083.1	99690	969	3	0	1	969	39613	38645	0.0	1773
A4	OG4741	OG4741_A4_SN09	LLXI01002289.1	91248	537	45	2	1	536	4096	3561	0.0	730
A4	OG4741	OG4741_A4_SN09	LLXI01000688.1	76622	971	194	30	1	956	35573	36525	1.04e-141	505
A4	OG4741	OG4741_A4_SN12	LLXI01000083.1	94979	1175	56	3	1	1173	39610	38437	0.0	1840
A4	OG4741	OG4741_A4_SN12	LLXI01002289.1	100000	533	0	0	1	533	4093	3561	0.0	985
A4	OG4741	OG4741_A4_SN12	LLXI01002289.1	99550	222	1	0	952	1173	3216	2995	1.32e-111	405
A4	OG4741	OG4741_A4_SN20	LLXI01000083.1	94979	1175	56	3	1	1173	39610	38437	0.0	1840
A4	OG4741	OG4741_A4_SN20	LLXI01002289.1	100000	533	0	0	1	533	4093	3561	0.0	985
A4	OG4741	OG4741_A4_SN20	LLXI01002289.1	99550	222	1	0	952	1173	3216	2995	1.32e-111	405
A4	OG4741	OG4741_A4_SN26	LLXI01000083.1	94979	1175	56	3	1	1173	39610	38437	0.0	1840
A4	OG4741	OG4741_A4_SN26	LLXI01002289.1	100000	533	0	0	1	533	4093	3561	0.0	985
A4	OG4741	OG4741_A4_SN26	LLXI01002289.1	99550	222	1	0	952	1173	3216	2995	1.32e-111	405
A4	OG4923	OG4923_A4_SN02	LLXI01000022.1	98474	1638	2	1	1	1638	140819	142433	0.0	2867
A4	OG4923	OG4923_A4_SN02	LLXI01000022.1	91753	97	8	0	1163	1259	141898	141994	2.69e-30	135
A4	OG4923	OG4923_A4_SN02	LLXI01000022.1	91753	97	8	0	1103	1199	141958	142054	2.69e-30	135
A4	OG4923	OG4923_A4_SN02	LLXI01001867.1	97075	1060	31	0	153	1212	13987	12928	0.0	1786
A4	OG4923	OG4923_A4_SN02	LLXI01001867.1	95385	130	6	0	2	131	14102	13973	5.61e-52	207
A4	OG4923	OG4923_A4_SN02	LLXI01001867.1	95455	44	2	0	1109	1152	12971	12928	7.69e-11	71.3
A4	OG4923	OG4923_A4_SN03	LLXI01001867.1	100000	1470	0	0	1	1470	14094	12625	0.0	2715
A4	OG4923	OG4923_A4_SN03	LLXI01000022.1	95094	1060	29	1	108	1167	140971	142007	0.0	1650
A4	OG4923	OG4923_A4_SN03	LLXI01000022.1	96721	122	4	0	1	122	140828	140949	6.51e-51	204
A4	OG4923	OG4923_A4_SN03	LLXI01000022.1	88136	59	7	0	1109	1167	141889	141947	6.88e-11	71.3
A4	OG4923	OG4923_A4_SN09	LLXI01001867.1	99728	1470	4	0	1	1470	14094	12625	0.0	2693
A4	OG4923	OG4923_A4_SN09	LLXI01000022.1	94906	1060	31	1	108	1167	140971	142007	0.0	1639
A4	OG4923	OG4923_A4_SN09	LLXI01000022.1	98361	122	2	0	1	122	140828	140949	3.01e-54	215
A4	OG4923	OG4923_A4_SN09	LLXI01000022.1	88136	59	7	0	1109	1167	141889	141947	6.88e-11	71.3
A4	OG4923	OG4923_A4_SN12	LLXI01000022.1	98474	1638	2	1	1	1638	140819	142433	0.0	2867
A4	OG4923	OG4923_A4_SN12	LLXI01000022.1	91753	97	8	0	1163	1259	141898	141994	2.69e-30	135
A4	OG4923	OG4923_A4_SN12	LLXI01000022.1	91753	97	8	0	1103	1199	141958	142054	2.69e-30	135
A4	OG4923	OG4923_A4_SN12	LLXI01001867.1	97075	1060	31	0	153	1212	13987	12928	0.0	1786
A4	OG4923	OG4923_A4_SN12	LLXI01001867.1	95385	130	6	0	2	131	14102	13973	5.61e-52	207
A4	OG4923	OG4923_A4_SN12	LLXI01001867.1	95455	44	2	0	1109	1152	12971	12928	7.69e-11	71.3
A4	OG4923	OG4923_A4_SN19	LLXI01001867.1	100000	1470	0	0	1	1470	14094	12625	0.0	2715
A4	OG4923	OG4923_A4_SN19	LLXI01000022.1	95094	1060	29	1	108	1167	140971	142007	0.0	1650
A4	OG4923	OG4923_A4_SN19	LLXI01000022.1	96721	122	4	0	1	122	140828	140949	6.51e-51	204
A4	OG4923	OG4923_A4_SN19	LLXI01000022.1	88136	59	7	0	1109	1167	141889	141947	6.88e-11	71.3
A4	OG4923	OG4923_A4_SN20	LLXI01000022.1	98474	1638	2	1	1	1638	140819	142433	0.0	2867
A4	OG4923	OG4923_A4_SN20	LLXI01000022.1	91753	97	8	0	1163	1259	141898	141994	2.69e-30	135
A4	OG4923	OG4923_A4_SN20	LLXI01000022.1	91753	97	8	0	1103	1199	141958	142054	2.69e-30	135
A4	OG4923	OG4923_A4_SN20	LLXI01001867.1	97075	1060	31	0	153	1212	13987	12928	0.0	1786
A4	OG4923	OG4923_A4_SN20	LLXI01001867.1	95385	130	6	0	2	131	14102	13973	5.61e-52	207
A4	OG4923	OG4923_A4_SN20	LLXI01001867.1	95455	44	2	0	1109	1152	12971	12928	7.69e-11	71.3
A4	OG4923	OG4923_A4_SN21	LLXI01000022.1	98474	1638	2	1	1	1638	140819	142433	0.0	2867
A4	OG4923	OG4923_A4_SN21	LLXI01000022.1	91753	97	8	0	1163	1259	141898	141994	2.69e-30	135
A4	OG4923	OG4923_A4_SN21	LLXI01000022.1	91753	97	8	0	1103	1199	141958	142054	2.69e-30	135
A4	OG4923	OG4923_A4_SN21	LLXI01001867.1	97075	1060	31	0	153	1212	13987	12928	0.0	1786
A4	OG4923	OG4923_A4_SN21	LLXI01001867.1	95385	130	6	0	2	131	14102	13973	5.61e-52	207
A4	OG4923	OG4923_A4_SN21	LLXI01001867.1	95455	44	2	0	1109	1152	12971	12928	7.69e-11	71.3
A4	OG4923	OG4923_A4_SN22	LLXI01000022.1	98413	1638	3	1	1	1638	140819	142433	0.0	2861
A4	OG4923	OG4923_A4_SN22	LLXI01000022.1	91753	97	8	0	1163	1259	141898	141994	2.69e-30	135
A4	OG4923	OG4923_A4_SN22	LLXI01000022.1	91753	97	8	0	1103	1199	141958	142054	2.69e-30	135
A4	OG4923	OG4923_A4_SN22	LLXI01001867.1	96981	1060	32	0	153	1212	13987	12928	0.0	1781
A4	OG4923	OG4923_A4_SN22	LLXI01001867.1	95385	130	6	0	2	131	14102	13973	5.61e-52	207
A4	OG4923	OG4923_A4_SN22	LLXI01001867.1	95455	44	2	0	1109	1152	12971	12928	7.69e-11	71.3
A4	OG4923	OG4923_A4_SN26	LLXI01000022.1	98474	1638	2	1	1	1638	140819	142433	0.0	2867
A4	OG4923	OG4923_A4_SN26	LLXI01000022.1	91753	97	8	0	1163	1259	141898	141994	2.69e-30	135
A4	OG4923	OG4923_A4_SN26	LLXI01000022.1	91753	97	8	0	1103	1199	141958	142054	2.69e-30	135
A4	OG4923	OG4923_A4_SN26	LLXI01001867.1	97075	1060	31	0	153	1212	13987	12928	0.0	1786
A4	OG4923	OG4923_A4_SN26	LLXI01001867.1	95385	130	6	0	2	131	14102	13973	5.61e-52	207
A4	OG4923	OG4923_A4_SN26	LLXI01001867.1	95455	44	2	0	1109	1152	12971	12928	7.69e-11	71.3

## Sheet: Summary A5
Supplementary Table 7. Confirmation of nucleotype specific genes in single-nuclei from isolates A5. Summary
R_irregularis_A5
Orthogroup	Gene1	Scaffold	Gene2	Scaffold	A-Identification in SN	B-SN sequenceblast back to Genome REF	C-In sinteny with A1 and C2, sup.table 5	Validated A-B-C
OG0001402	PKB94276.1	LLXJ01006344.1	PKC00583.1	LLXJ01001832.1	OK	OK	OK	OK
OG0001853	PKB98357.1	LLXJ01002672.1	PKC17383.1	LLXJ01000017.1	OK	OK	NOT OK
OG0001886	PKC02027.1	LLXJ01001469.1	PKC14495.1	LLXJ01000132.1	OK	OK	OK	OK
OG0002942	PKB92629.1	LLXJ01010441.1	PKB97398.1	LLXJ01003224.1	OK	OK	OK	OK
OG0002960	PKB92066.1	LLXJ01012485.1	PKB94671.1	LLXJ01005711.1	No differences	NA	NOT OK
OG0002995	PKB95495.1	LLXJ01004732.1	PKB99358.1	LLXJ01002224.1	OK	OK	OK	OK
OG0002996	PKB95494.1	LLXJ01004732.1	PKB99359.1	LLXJ01002224.1	OK	OK	OK	OK
OG0003151	PKB95746.1	LLXJ01004485.1	PKB97808.1	LLXJ01002975.1	OK	OK	NOT OK
OG0003193	PKC08375.1	LLXJ01000549.1	PKC10256.1	LLXJ01000395.1	No differences	NA	NOT OK
OG0003720	PKB93300.1	LLXJ01008417.1	PKB94223.1	LLXJ01006437.1	OK	OK	OK
OG0003832	PKB96292.1	LLXJ01003992.1	PKC15681.1	LLXJ01000078.1	No hits in SN03E SN05E	NA	OK
OG0003873	PKC00073.1	LLXJ01001981.1	PKC07211.1	LLXJ01000664.1	No hits in SN03E SN05E	NA	OK
OG0003877	PKB94217.1	LLXJ01006444.1	PKC04117.1	LLXJ01001064.1	OK	OK	OK	OK
OG0003981	PKB92839.1	LLXJ01009717.1	PKB98143.1	LLXJ01002789.1	OK	OK	OK	OK
OG0004042	PKB99531.1	LLXJ01002150.1	PKC02623.1	LLXJ01001351.1	No differences	NA	NOT OK
OG0004117	PKB95197.1	LLXJ01005024.1	PKC10076.1	LLXJ01000408.1	No hits in SN03E SN05E	NA	OK
OG0004270	PKB98890.1	LLXJ01002428.1	PKC07935.1	LLXJ01000590.1	No hits in SN03E SN05E	NA	OK
OG0004273	PKB95549.1	LLXJ01004682.1	PKC04390.1	LXJ01001018.1	OK	OK, but not for SN05E	NOT OK
OG0004361	PKC00248.1	LLXJ01001930.1	PKC02545.1	LLXJ01001365.1	No hits in SN03E SN05E	NA	NOT OK
OG0004492	PKC00120.1	LLXJ01001965.1	PKC02602.1	LLXJ01001356.1	OK	OK	OK	OK
OG0004493	PKC00118.1	LLXJ01001965.1	PKC02600.1	LLXJ01001356.1	OK	OK	OK	OK
OG0004512	PKB93147.1	LLXJ01008819.1	PKC10148.1	LLXJ01000403.1	OK	OK, second hit in a different scaffold	NOT OK
OG0004529	PKB98372.1	LLXJ01002663.1	PKC11602.1	LLXJ01000298.1	OK	OK, but 5E only to one scaffold	OK
OG0004596	PKB93012.1	LLXJ01009209.1	PKB99385.1	LLXJ01002215.1	No hits in SN03E SN05E	NA	OK
OG0004667	PKB94949.1	LLXJ01005339.1	PKC04278.1	LLXJ01001036.1	OK	OK	OK	OK
OG0004715	PKC02028.1	LLXJ01001469.1	PKC14494.1	LLXJ01000132.1	OK	OK	OK	OK
OG0004925	PKB96064.1	LLXJ01004201.1	PKC10042.1	LLXJ01000411.1	OK	OK	OK	OK

## Sheet: blast whole genome -> SN A5
Supplementary Table 7. Confirmation of nucleotype specific genes in single-nuclei from isolates A5. Blast hits on single-nuclei data.
Isolate	Nuclei	Orthogroup	qseqid	sseqid	pident	length	mismatch	gapopen	qstart	qend	sstart	send	evalue	bitscore
A5	SN01H	OG1402	PKB94276.1	NODE_3447_length_4562_cov_3.969231	99329	149	1	0	1	149	1803	1357	5.10e-97	236
A5	SN01H	OG1402	PKB94276.1	NODE_3447_length_4562_cov_3.969231	80645	93	0	1	162	236	1273	995	5.10e-97	137
A5	SN01H	OG1402	PKB94276.1	NODE_3447_length_4562_cov_3.969231	100000	30	0	0	241	270	824	735	7.00e-12	66.6
A5	SN01H	OG1402	PKB94276.1	NODE_4001_length_3941_cov_15.881729	61194	67	25	1	1	67	947	1144	5.47e-20	90.5
A5	SN01H	OG1402	PKB94276.1	NODE_5191_length_3074_cov_29.989656	56000	75	32	1	1	75	656	435	8.84e-20	90.1
A5	SN01H	OG1402	PKB94276.1	NODE_3999_length_3945_cov_9.613495	58209	67	27	1	1	67	951	1148	2.07e-19	89.0
A5	SN01H	OG1402	PKB94276.1	NODE_2431_length_6328_cov_1.948968	59701	67	26	1	1	67	5073	4876	2.39e-19	89.0
A5	SN01H	OG1402	PKB94276.1	NODE_6029_length_2641_cov_9.749220	62687	67	24	1	1	67	2399	2202	3.60e-19	88.2
A5	SN01H	OG1402	PKB94276.1	NODE_1669_length_8547_cov_6.361629	54667	75	33	1	1	75	1032	1253	5.69e-18	84.7
A5	SN01H	OG1402	PKB94276.1	NODE_1669_length_8547_cov_6.361629	61111	36	14	0	235	270	2259	2366	1.97e-05	47.0
A5	SN01H	OG1402	PKB94276.1	NODE_2107_length_7090_cov_36.105946	48571	70	35	1	1	70	2547	2753	1.25e-16	80.9
A5	SN01H	OG1402	PKB94276.1	NODE_2107_length_7090_cov_36.105946	58333	36	15	0	235	270	3654	3761	1.26e-04	44.7
A5	SN01H	OG1402	PKB94276.1	NODE_3619_length_4355_cov_3.028986	44118	68	37	1	1	68	2406	2606	1.78e-12	68.6
A5	SN01H	OG1402	PKB94276.1	NODE_2400_length_6394_cov_23.091974	44286	70	38	1	1	70	2464	2670	7.12e-12	66.6
A5	SN01H	OG1402	PKB94276.1	NODE_39068_length_403_cov_58.254601	39706	68	40	1	1	68	153	353	2.31e-11	61.2
A5	SN01H	OG1402	PKB94276.1	NODE_25875_length_595_cov_18.418919	49057	53	27	0	23	75	3	161	4.06e-10	58.9
A5	SN01H	OG1402	PKB94276.1	NODE_675_length_16082_cov_17.154764	37879	66	40	1	1	66	4260	4066	7.79e-08	54.3
A5	SN01H	OG1402	PKB94276.1	NODE_15622_length_992_cov_39.349727	25434	173	59	4	168	270	746	228	8.96e-08	53.5
A5	SN01H	OG1402	PKB94276.1	NODE_12515_length_1245_cov_4.771404	36765	68	42	1	1	68	293	493	2.59e-07	52.4
A5	SN01H	OG1402	PKB94276.1	NODE_23885_length_644_cov_3.485009	42000	50	29	0	17	66	640	491	3.43e-07	50.8
A5	SN01H	OG1402	PKB94276.1	NODE_46158_length_346_cov_2.018587	63889	36	13	0	235	270	213	320	1.13e-06	47.8
A5	SN01H	OG1402	PKB94276.1	NODE_4348_length_3645_cov_23.875561	37288	59	36	1	1	59	2695	2868	2.53e-06	49.7
A5	SN01H	OG1402	PKB94276.1	NODE_69806_length_239_cov_47.870370	43137	51	29	0	15	65	1	153	2.53e-06	45.8
A5	SN01H	OG1402	PKB94276.1	NODE_58545_length_279_cov_5.792079	35185	54	34	1	1	54	163	5	3.19e-06	45.8
A5	SN01H	OG1402	PKB94276.1	NODE_6358_length_2510_cov_42.102343	38462	65	39	1	1	65	355	546	3.46e-06	49.3
A5	SN01H	OG1402	PKB94276.1	NODE_3458_length_4548_cov_18.781033	38462	65	39	1	1	65	1958	1767	3.94e-06	49.3
A5	SN01H	OG1402	PKB94276.1	NODE_2177_length_6930_cov_11.381439	38462	65	39	1	1	65	5908	5717	5.35e-06	48.9
A5	SN01H	OG1402	PKB94276.1	NODE_61715_length_266_cov_70.105820	42857	56	31	1	1	56	170	6	1.21e-05	43.9
A5	SN01H	OG1402	PKB94276.1	NODE_14046_length_1105_cov_14.939689	42857	49	28	0	10	58	379	525	1.82e-05	46.6
A5	SN01H	OG1402	PKB94276.1	NODE_3922_length_4015_cov_39.196546	36923	65	40	1	1	65	214	405	2.38e-05	46.6
A5	SN01H	OG1402	PKB94276.1	NODE_45977_length_347_cov_73.462963	31884	69	46	1	1	69	25	228	3.63e-05	43.1
A5	SN01H	OG1402	PKB94276.1	NODE_41791_length_379_cov_2.072848	41071	56	32	1	1	56	283	119	3.91e-05	43.5
A5	SN01H	OG1402	PKB94276.1	NODE_8984_length_1765_cov_13.082346	40351	57	33	1	1	57	1238	1071	4.62e-05	45.4
A5	SN01H	OG1402	PKB94276.1	NODE_715_length_15383_cov_6.616882	87500	24	3	0	52	75	370	441	1.09e-04	44.7
A5	SN01H	OG1402	PKB94276.1	NODE_6202_length_2575_cov_32.632506	31884	69	46	1	1	69	2211	2414	3.89e-04	42.7
A5	SN01H	OG1402	PKB94276.1	NODE_1825_length_7960_cov_13.620449	60000	30	12	0	241	270	2673	2584	4.44e-04	42.7
A5	SN01H	OG1402	PKC00583.1	NODE_3447_length_4562_cov_3.969231	92857	70	5	0	337	406	1216	1007	3.57e-33	129
A5	SN01H	OG1402	PKC00583.1	NODE_3447_length_4562_cov_3.969231	87500	16	2	0	406	421	1008	961	3.57e-33	32.0
A5	SN01H	OG1402	PKC00583.1	NODE_3447_length_4562_cov_3.969231	100000	30	0	0	1	30	3571	3482	1.82e-26	72.0
A5	SN01H	OG1402	PKC00583.1	NODE_3447_length_4562_cov_3.969231	96774	31	1	0	30	60	3420	3328	1.82e-26	67.0
A5	SN01H	OG1402	PKC00583.1	NODE_3447_length_4562_cov_3.969231	100000	27	0	0	79	105	2725	2645	2.27e-22	64.3
A5	SN01H	OG1402	PKC00583.1	NODE_3447_length_4562_cov_3.969231	95238	21	1	0	109	129	2541	2479	2.27e-22	41.6
A5	SN01H	OG1402	PKC00583.1	NODE_3447_length_4562_cov_3.969231	100000	17	0	0	131	147	2395	2345	2.27e-22	39.3
A5	SN01H	OG1402	PKC00583.1	NODE_3447_length_4562_cov_3.969231	70000	80	8	2	246	309	1815	1576	2.31e-22	101
A5	SN01H	OG1402	PKC00583.1	NODE_3447_length_4562_cov_3.969231	87097	31	4	0	197	227	2142	2050	8.59e-09	56.6
A5	SN01H	OG1402	PKC00583.1	NODE_3447_length_4562_cov_3.969231	71429	14	4	0	228	241	2045	2004	8.59e-09	22.7
A5	SN01H	OG1402	PKC00583.1	NODE_1669_length_8547_cov_6.361629	36158	177	54	3	192	309	681	1211	8.73e-19	90.5
A5	SN01H	OG1402	PKC00583.1	NODE_1669_length_8547_cov_6.361629	26761	71	50	1	338	406	1890	2102	2.45e-04	45.1
A5	SN01H	OG1402	PKC00583.1	NODE_4001_length_3941_cov_15.881729	59375	64	26	0	246	309	935	1126	7.82e-17	84.3
A5	SN01H	OG1402	PKC00583.1	NODE_4001_length_3941_cov_15.881729	31746	63	42	1	345	406	1739	1927	6.19e-05	46.6
A5	SN01H	OG1402	PKC00583.1	NODE_3999_length_3945_cov_9.613495	56250	64	28	0	246	309	939	1130	4.64e-16	82.0
A5	SN01H	OG1402	PKC00583.1	NODE_3999_length_3945_cov_9.613495	30769	65	44	1	343	406	1737	1931	1.16e-04	45.8
A5	SN01H	OG1402	PKC00583.1	NODE_3999_length_3945_cov_9.613495	43103	58	26	2	81	131	79	252	1.42e-04	45.4
A5	SN01H	OG1402	PKC00583.1	NODE_3999_length_3945_cov_9.613495	27193	114	77	2	192	302	591	923	6.20e-04	43.5
A5	SN01H	OG1402	PKC00583.1	NODE_5191_length_3074_cov_29.989656	67273	55	18	0	246	300	668	504	1.12e-15	80.5
A5	SN01H	OG1402	PKC00583.1	NODE_5191_length_3074_cov_29.989656	39286	112	63	3	192	302	1007	684	7.45e-10	62.4
A5	SN01H	OG1402	PKC00583.1	NODE_5191_length_3074_cov_29.989656	65517	29	10	0	31	59	2197	2111	3.38e-04	44.3
A5	SN01H	OG1402	PKC00583.1	NODE_6029_length_2641_cov_9.749220	63158	57	21	0	246	302	2411	2241	2.12e-15	79.7
A5	SN01H	OG1402	PKC00583.1	NODE_2431_length_6328_cov_1.948968	60656	61	24	0	249	309	5076	4894	2.36e-15	79.7
A5	SN01H	OG1402	PKC00583.1	NODE_2431_length_6328_cov_1.948968	29032	62	43	1	346	406	4269	4084	2.85e-04	44.7
A5	SN01H	OG1402	PKC00583.1	NODE_2107_length_7090_cov_36.105946	51562	64	31	0	246	309	2535	2726	3.95e-13	72.8
A5	SN01H	OG1402	PKC00583.1	NODE_2107_length_7090_cov_36.105946	60714	28	11	0	80	107	1711	1794	2.11e-04	45.1
A5	SN01H	OG1402	PKC00583.1	NODE_2400_length_6394_cov_23.091974	50000	54	27	0	249	302	2461	2622	1.33e-10	65.1
A5	SN01H	OG1402	PKC00583.1	NODE_10717_length_1462_cov_2.231769	37838	111	64	3	192	301	321	1	4.86e-09	59.3
A5	SN01H	OG1402	PKC00583.1	NODE_3619_length_4355_cov_3.028986	46296	54	29	0	249	302	2403	2564	5.49e-09	59.7
A5	SN01H	OG1402	PKC00583.1	NODE_26102_length_591_cov_0.768482	63043	46	15	1	17	60	152	289	6.50e-09	56.6
A5	SN01H	OG1402	PKC00583.1	NODE_58545_length_279_cov_5.792079	40741	54	32	0	249	302	166	5	1.44e-08	53.1
A5	SN01H	OG1402	PKC00583.1	NODE_61715_length_266_cov_70.105820	48148	54	28	0	249	302	173	12	2.90e-08	52.0
A5	SN01H	OG1402	PKC00583.1	NODE_41791_length_379_cov_2.072848	46296	54	29	0	249	302	286	125	1.48e-07	51.2
A5	SN01H	OG1402	PKC00583.1	NODE_8984_length_1765_cov_13.082346	46296	54	29	0	249	302	1241	1080	1.49e-07	54.7
A5	SN01H	OG1402	PKC00583.1	NODE_39068_length_403_cov_58.254601	42593	54	31	0	249	302	150	311	1.63e-07	51.2
A5	SN01H	OG1402	PKC00583.1	NODE_6358_length_2510_cov_42.102343	46296	54	29	0	249	302	352	513	2.54e-07	54.3
A5	SN01H	OG1402	PKC00583.1	NODE_2177_length_6930_cov_11.381439	45455	55	30	0	248	302	5914	5750	4.88e-07	53.5
A5	SN01H	OG1402	PKC00583.1	NODE_3458_length_4548_cov_18.781033	46296	54	29	0	249	302	1961	1800	6.24e-07	53.1
A5	SN01H	OG1402	PKC00583.1	NODE_3922_length_4015_cov_39.196546	46296	54	29	0	249	302	211	372	1.16e-06	52.4
A5	SN01H	OG1402	PKC00583.1	NODE_12515_length_1245_cov_4.771404	40741	54	32	0	249	302	290	451	1.42e-06	51.2
A5	SN01H	OG1402	PKC00583.1	NODE_675_length_16082_cov_17.154764	39655	58	34	1	245	302	4272	4102	1.47e-06	52.0
A5	SN01H	OG1402	PKC00583.1	NODE_14046_length_1105_cov_14.939689	44444	54	30	0	249	302	352	513	3.98e-06	49.7
A5	SN01H	OG1402	PKC00583.1	NODE_15622_length_992_cov_39.349727	38636	44	27	0	337	380	707	576	2.59e-05	47.0
A5	SN01H	OG1402	PKC00583.1	NODE_15180_length_1022_cov_3.104762	33898	59	37	1	338	394	601	777	3.49e-05	46.6
A5	SN01H	OG1402	PKC00583.1	NODE_69806_length_239_cov_47.870370	52500	40	19	0	263	302	1	120	5.42e-05	42.4
A5	SN01H	OG1402	PKC00583.1	NODE_7230_length_2223_cov_3.936160	70833	24	7	0	81	104	691	620	6.06e-05	46.6
A5	SN01H	OG1402	PKC00583.1	NODE_25875_length_595_cov_18.418919	63333	30	11	0	271	300	3	92	1.82e-04	43.5
A5	SN01H	OG1402	PKC00583.1	NODE_23885_length_644_cov_3.485009	47368	38	20	0	265	302	640	527	1.92e-04	43.5
A5	SN01H	OG1402	PKC00583.1	NODE_4348_length_3645_cov_23.875561	35185	54	35	0	249	302	2692	2853	2.54e-04	44.7
A5	SN01H	OG1402	PKC00583.1	NODE_4348_length_3645_cov_23.875561	62500	24	9	0	81	104	1776	1847	6.63e-04	43.5
A5	SN01H	OG1402	PKC00583.1	NODE_13628_length_1140_cov_6.197554	65517	29	9	1	81	108	996	910	2.86e-04	43.9
A5	SN01H	OG1402	PKC00583.1	NODE_18923_length_818_cov_23.487179	43396	53	28	1	7	59	97	249	3.96e-04	43.1
A5	SN01H	OG1402	PKC00583.1	NODE_17397_length_891_cov_1.862408	63333	30	11	0	30	59	765	854	5.13e-04	43.1
A5	SN01H	OG1853	PKB98357.1	NODE_32109_length_484_cov_1.058968	97403	77	2	0	114	190	232	2	2.77e-64	153
A5	SN01H	OG1853	PKB98357.1	NODE_32109_length_484_cov_1.058968	96429	56	2	0	61	116	465	298	2.77e-64	110
A5	SN01H	OG1853	PKB98357.1	NODE_14244_length_1090_cov_5.831194	75000	88	22	0	114	201	672	409	4.76e-37	132
A5	SN01H	OG1853	PKB98357.1	NODE_11339_length_1380_cov_78.518803	43182	88	49	1	112	198	1052	1315	4.65e-24	75.1
A5	SN01H	OG1853	PKB98357.1	NODE_11339_length_1380_cov_78.518803	28000	125	64	3	18	120	649	1011	4.65e-24	54.3
A5	SN01H	OG1853	PKB98357.1	NODE_35814_length_437_cov_0.544444	97727	44	1	0	158	201	1	132	1.45e-23	92.4
A5	SN01H	OG1853	PKB98357.1	NODE_120_length_35292_cov_11.785915	31330	233	106	5	18	200	32151	32837	1.88e-23	98.6
A5	SN01H	OG1853	PKB98357.1	NODE_2895_length_5359_cov_4.049602	54023	87	40	0	110	196	5013	5273	3.63e-22	94.7
A5	SN01H	OG1853	PKB98357.1	NODE_15363_length_1009_cov_5.679185	52525	99	23	2	37	111	478	774	1.49e-18	82.8
A5	SN01H	OG1853	PKB98357.1	NODE_15363_length_1009_cov_5.679185	57353	68	17	1	1	56	260	463	6.80e-15	72.8
A5	SN01H	OG1853	PKB98357.1	NODE_69382_length_241_cov_0.554878	44737	76	42	0	117	192	9	236	7.15e-17	73.2
A5	SN01H	OG1853	PKB98357.1	NODE_506_length_18949_cov_2.667709	62712	59	19	1	143	201	10130	9963	4.13e-15	74.3
A5	SN01H	OG1853	PKB98357.1	NODE_3306_length_4760_cov_8.687593	30380	158	74	5	37	166	792	1241	8.52e-09	55.8
A5	SN01H	OG1853	PKB98357.1	NODE_18302_length_846_cov_2.451235	43284	67	35	1	128	194	116	307	8.25e-05	43.5
A5	SN01H	OG1853	PKB98357.1	NODE_41044_length_386_cov_0.614887	94444	18	1	0	9	26	54	1	2.02e-04	40.8
A5	SN01H	OG1853	PKC17383.1	NODE_32109_length_484_cov_1.058968	97403	77	2	0	337	413	232	2	3.24e-69	153
A5	SN01H	OG1853	PKC17383.1	NODE_32109_length_484_cov_1.058968	100000	62	0	0	278	339	483	298	3.24e-69	129
A5	SN01H	OG1853	PKC17383.1	NODE_42636_length_372_cov_1.230508	96721	122	3	1	17	137	367	2	1.22e-60	194
A5	SN01H	OG1853	PKC17383.1	NODE_17148_length_905_cov_3.851449	78571	154	29	2	17	169	602	150	2.89e-58	194
A5	SN01H	OG1853	PKC17383.1	NODE_15363_length_1009_cov_5.679185	76923	91	19	1	246	334	502	774	6.19e-36	135
A5	SN01H	OG1853	PKC17383.1	NODE_15363_length_1009_cov_5.679185	74074	54	14	0	193	246	78	239	1.12e-17	84.7
A5	SN01H	OG1853	PKC17383.1	NODE_14244_length_1090_cov_5.831194	75000	88	22	0	337	424	672	409	1.11e-34	133
A5	SN01H	OG1853	PKC17383.1	NODE_2895_length_5359_cov_4.049602	54023	87	40	0	333	419	5013	5273	4.76e-33	95.1
A5	SN01H	OG1853	PKC17383.1	NODE_2895_length_5359_cov_4.049602	32632	95	63	1	245	339	4682	4963	4.76e-33	66.2
A5	SN01H	OG1853	PKC17383.1	NODE_41044_length_386_cov_0.614887	100000	82	0	0	164	245	385	140	1.42e-31	117
A5	SN01H	OG1853	PKC17383.1	NODE_11339_length_1380_cov_78.518803	42857	91	51	1	253	343	742	1011	1.73e-30	77.8
A5	SN01H	OG1853	PKC17383.1	NODE_11339_length_1380_cov_78.518803	43182	88	49	1	335	421	1052	1315	1.73e-30	74.7
A5	SN01H	OG1853	PKC17383.1	NODE_120_length_35292_cov_11.785915	36585	246	118	7	215	423	32103	32837	4.88e-30	124
A5	SN01H	OG1853	PKC17383.1	NODE_35814_length_437_cov_0.544444	97727	44	1	0	381	424	1	132	4.97e-22	92.8
A5	SN01H	OG1853	PKC17383.1	NODE_69382_length_241_cov_0.554878	44737	76	42	0	340	415	9	236	7.87e-16	73.2
A5	SN01H	OG1853	PKC17383.1	NODE_506_length_18949_cov_2.667709	62712	59	19	1	366	424	10130	9963	1.24e-13	74.7
A5	SN01H	OG1853	PKC17383.1	NODE_506_length_18949_cov_2.667709	70370	54	8	2	115	168	10747	10610	6.79e-11	65.9
A5	SN01H	OG1853	PKC17383.1	NODE_3306_length_4760_cov_8.687593	32927	164	76	6	257	389	759	1241	2.86e-13	73.2
A5	SN01H	OG1853	PKC17383.1	NODE_67812_length_245_cov_1.642857	40260	77	45	1	263	339	6	233	4.29e-10	57.0
A5	SN01H	OG1853	PKC17383.1	NODE_1987_length_7441_cov_6.703150	30827	133	74	5	21	148	2811	3170	3.43e-09	60.5
A5	SN01H	OG1853	PKC17383.1	NODE_16853_length_923_cov_6.154846	79412	34	6	1	1	34	593	691	1.58e-06	50.8
A5	SN01H	OG1853	PKC17383.1	NODE_15880_length_976_cov_6.074527	42000	50	28	1	17	65	318	467	3.96e-05	46.6
A5	SN01H	OG1853	PKC17383.1	NODE_18302_length_846_cov_2.451235	43284	67	35	1	351	417	116	307	4.07e-04	43.1
A5	SN01H	OG1886	PKC02027.1	NODE_15_length_72291_cov_7.209281	69355	248	39	3	44	262	50536	51255	1.51e-92	305
A5	SN01H	OG1886	PKC02027.1	NODE_15_length_72291_cov_7.209281	82105	95	10	1	298	392	51580	51843	4.93e-41	156
A5	SN01H	OG1886	PKC02027.1	NODE_15_length_72291_cov_7.209281	75472	53	6	1	298	350	52382	52519	1.25e-30	77.8
A5	SN01H	OG1886	PKC02027.1	NODE_15_length_72291_cov_7.209281	88636	44	4	1	350	392	52521	52652	1.25e-30	75.1
A5	SN01H	OG1886	PKC02027.1	NODE_15_length_72291_cov_7.209281	86486	37	5	0	25	61	50388	50498	1.02e-17	70.1
A5	SN01H	OG1886	PKC02027.1	NODE_15_length_72291_cov_7.209281	75000	24	6	0	1	24	50245	50316	1.02e-17	39.3
A5	SN01H	OG1886	PKC02027.1	NODE_999_length_12408_cov_3.936583	40201	199	70	2	25	174	8008	7412	6.91e-35	138
A5	SN01H	OG1886	PKC02027.1	NODE_999_length_12408_cov_3.936583	34940	83	27	1	309	391	6659	6492	3.62e-06	50.4
A5	SN01H	OG1886	PKC02027.1	NODE_388_length_21779_cov_11.860520	68966	29	9	0	127	155	4866	4952	3.07e-09	40.8
A5	SN01H	OG1886	PKC02027.1	NODE_388_length_21779_cov_11.860520	54054	37	9	1	24	60	4546	4632	3.07e-09	33.9
A5	SN01H	OG1886	PKC02027.1	NODE_388_length_21779_cov_11.860520	84615	13	2	0	94	106	4739	4777	3.07e-09	25.0
A5	SN01H	OG1886	PKC14495.1	NODE_15_length_72291_cov_7.209281	87111	225	0	1	62	257	50581	51255	6.19e-173	355
A5	SN01H	OG1886	PKC14495.1	NODE_15_length_72291_cov_7.209281	100000	72	0	0	305	376	51634	51849	6.19e-173	150
A5	SN01H	OG1886	PKC14495.1	NODE_15_length_72291_cov_7.209281	100000	37	0	0	25	61	50388	50498	6.19e-173	82.0
A5	SN01H	OG1886	PKC14495.1	NODE_15_length_72291_cov_7.209281	100000	24	0	0	1	24	50245	50316	6.19e-173	53.1
A5	SN01H	OG1886	PKC14495.1	NODE_15_length_72291_cov_7.209281	100000	18	0	0	287	304	51477	51530	6.19e-173	37.0
A5	SN01H	OG1886	PKC14495.1	NODE_15_length_72291_cov_7.209281	93750	16	1	0	257	272	51314	51361	6.19e-173	36.6
A5	SN01H	OG1886	PKC14495.1	NODE_15_length_72291_cov_7.209281	93478	46	2	1	332	376	52521	52658	1.50e-37	85.1
A5	SN01H	OG1886	PKC14495.1	NODE_15_length_72291_cov_7.209281	96429	28	1	0	305	332	52436	52519	1.50e-37	58.2
A5	SN01H	OG1886	PKC14495.1	NODE_15_length_72291_cov_7.209281	100000	18	0	0	287	304	52279	52332	1.50e-37	37.0
A5	SN01H	OG1886	PKC14495.1	NODE_15_length_72291_cov_7.209281	93750	16	1	0	257	272	52116	52163	1.50e-37	35.8
A5	SN01H	OG1886	PKC14495.1	NODE_999_length_12408_cov_3.936583	41206	199	68	2	25	174	8008	7412	5.12e-36	140
A5	SN01H	OG1886	PKC14495.1	NODE_388_length_21779_cov_11.860520	51163	43	13	1	18	60	4528	4632	3.97e-09	37.0
A5	SN01H	OG1886	PKC14495.1	NODE_388_length_21779_cov_11.860520	58621	29	12	0	127	155	4866	4952	3.97e-09	35.4
A5	SN01H	OG1886	PKC14495.1	NODE_388_length_21779_cov_11.860520	46341	41	4	1	94	134	4739	4807	3.97e-09	26.6
A5	SN01H	OG1886	PKC14495.1	NODE_3810_length_4129_cov_1.172261	27439	164	97	6	2	157	3567	3118	1.71e-04	45.1
A5	SN01H	OG2942	PKB92629.1	NODE_3905_length_4030_cov_1.997470	51121	223	57	6	10	184	1826	2482	2.07e-55	189
A5	SN01H	OG2942	PKB92629.1	NODE_55334_length_294_cov_0.737327	52857	70	32	1	6	74	247	38	3.83e-20	81.6
A5	SN01H	OG2942	PKB92629.1	NODE_125_length_34696_cov_48.916549	36723	177	66	6	44	178	12177	11659	1.75e-19	86.7
A5	SN01H	OG2942	PKB92629.1	NODE_2131_length_7038_cov_4.354403	32990	194	85	5	9	161	339	908	3.89e-19	85.5
A5	SN01H	OG2942	PKB92629.1	NODE_2557_length_6025_cov_2.554304	43269	104	47	4	84	179	3170	2871	4.83e-13	67.8
A5	SN01H	OG2942	PKB92629.1	NODE_24832_length_620_cov_0.668508	42683	82	26	5	96	171	402	602	5.98e-06	46.2
A5	SN01H	OG2942	PKB92629.1	NODE_24832_length_620_cov_0.668508	60606	33	11	1	36	68	152	244	8.91e-04	39.7
A5	SN01H	OG2942	PKB92629.1	NODE_1581_length_8999_cov_27.346671	23671	207	109	6	15	180	1931	2527	1.90e-05	45.8
A5	SN01H	OG2942	PKB97398.1	NODE_3905_length_4030_cov_1.997470	47647	170	55	6	1	140	1985	2482	8.25e-36	132
A5	SN01H	OG2942	PKB97398.1	NODE_125_length_34696_cov_48.916549	37107	159	69	7	1	134	12117	11659	1.71e-16	76.6
A5	SN01H	OG2942	PKB97398.1	NODE_2557_length_6025_cov_2.554304	47126	87	36	3	54	134	3122	2874	1.05e-12	65.9
A5	SN01H	OG2942	PKB97398.1	NODE_2131_length_7038_cov_4.354403	31655	139	69	5	1	117	504	908	6.80e-11	60.5
A5	SN01H	OG2942	PKB97398.1	NODE_24832_length_620_cov_0.668508	43902	82	25	4	52	127	402	602	1.50e-09	53.5
A5	SN01H	OG2942	PKB97398.1	NODE_24832_length_620_cov_0.668508	47826	23	12	0	19	41	256	324	1.50e-09	26.2
A5	SN01H	OG2942	PKB97398.1	NODE_1567_length_9061_cov_3.442676	31915	94	55	5	56	142	7900	8175	3.51e-06	46.2
A5	SN01H	OG2942	PKB97398.1	NODE_1567_length_9061_cov_3.442676	50000	14	7	0	25	38	7757	7798	3.51e-06	21.6
A5	SN01H	OG2942	PKB97398.1	NODE_1581_length_8999_cov_27.346671	25316	158	89	7	1	134	2063	2521	0.001	39.7
A5	SN01H	OG2960	PKB92066.1	NODE_38788_length_406_cov_1.097264	89474	38	4	0	41	78	160	273	5.15e-26	73.9
A5	SN01H	OG2960	PKB92066.1	NODE_38788_length_406_cov_1.097264	96552	29	1	0	13	41	3	89	5.15e-26	60.5
A5	SN01H	OG2960	PKB92066.1	NODE_2245_length_6762_cov_15.300224	37143	35	22	0	43	77	5211	5315	1.45e-06	39.3
A5	SN01H	OG2960	PKB92066.1	NODE_2245_length_6762_cov_15.300224	61905	21	8	0	21	41	5084	5146	1.45e-06	29.3
A5	SN01H	OG2960	PKB92066.1	NODE_17382_length_892_cov_1.166871	42857	35	20	0	43	77	348	244	1.61e-05	42.0
A5	SN01H	OG2960	PKB92066.1	NODE_22710_length_680_cov_1.101161	47222	36	18	1	42	77	144	40	3.37e-05	38.9
A5	SN01H	OG2960	PKB92066.1	NODE_22710_length_680_cov_1.101161	38095	21	13	0	21	41	272	210	3.37e-05	25.0
A5	SN01H	OG2960	PKB94671.1	NODE_66337_length_250_cov_2.121387	100000	38	0	0	208	245	245	132	7.61e-18	76.6
A5	SN01H	OG3193	PKC08375.1	NODE_9180_length_1730_cov_1.459770	92727	55	4	0	1	55	1349	1185	1.51e-21	86.3
A5	SN01H	OG3193	PKC08375.1	NODE_4862_length_3275_cov_1.382427	51020	49	24	0	7	55	1063	1209	1.90e-06	43.5
A5	SN01H	OG3193	PKC08375.1	NODE_2679_length_5760_cov_2.626430	50000	52	26	0	4	55	261	416	3.41e-06	42.7
A5	SN01H	OG3193	PKC08375.1	NODE_449_length_20122_cov_17.255625	52273	44	21	0	11	54	12369	12238	1.97e-05	40.4
A5	SN01H	OG3193	PKC08375.1	NODE_10503_length_1495_cov_2.296897	43103	58	30	1	1	55	911	1084	2.92e-05	40.0
A5	SN01H	OG3193	PKC08375.1	NODE_1789_length_8099_cov_2.997008	38776	49	30	0	6	54	3165	3019	4.36e-05	39.7
A5	SN01H	OG3193	PKC08375.1	NODE_4819_length_3305_cov_1.904895	42000	50	29	0	6	55	2482	2333	5.12e-05	39.3
A5	SN01H	OG3193	PKC08375.1	NODE_13220_length_1177_cov_0.959091	45833	48	26	0	7	54	1001	858	9.25e-05	38.5
A5	SN01H	OG3193	PKC08375.1	NODE_5666_length_2822_cov_3.070310	42593	54	28	1	5	55	2630	2469	1.06e-04	38.5
A5	SN01H	OG3193	PKC08375.1	NODE_19997_length_772_cov_1.305036	46667	45	24	0	11	55	620	754	6.90e-04	36.2
A5	SN01H	OG3193	PKC08375.1	NODE_7747_length_2069_cov_1.734940	47619	42	22	0	14	55	727	852	0.001	35.8
A5	SN01H	OG3193	PKC10256.1	NODE_9180_length_1730_cov_1.459770	92727	55	4	0	1	55	1349	1185	1.16e-27	103
A5	SN01H	OG3193	PKC10256.1	NODE_4862_length_3275_cov_1.382427	53191	47	22	0	7	53	1063	1203	1.78e-10	54.7
A5	SN01H	OG3193	PKC10256.1	NODE_449_length_20122_cov_17.255625	56818	44	19	0	11	54	12369	12238	1.81e-10	54.7
A5	SN01H	OG3193	PKC10256.1	NODE_2679_length_5760_cov_2.626430	55556	45	20	0	11	55	282	416	1.99e-09	52.0
A5	SN01H	OG3193	PKC10256.1	NODE_13220_length_1177_cov_0.959091	47917	48	25	0	7	54	1001	858	3.09e-09	51.2
A5	SN01H	OG3193	PKC10256.1	NODE_5666_length_2822_cov_3.070310	45455	55	27	1	4	55	2633	2469	3.93e-09	50.8
A5	SN01H	OG3193	PKC10256.1	NODE_4819_length_3305_cov_1.904895	47727	44	23	0	10	53	2470	2339	4.17e-09	50.8
A5	SN01H	OG3193	PKC10256.1	NODE_10503_length_1495_cov_2.296897	46296	54	26	1	5	55	923	1084	2.46e-08	48.9
A5	SN01H	OG3193	PKC10256.1	NODE_17800_length_870_cov_5.186633	44444	54	27	1	5	55	676	515	7.98e-08	47.4
A5	SN01H	OG3193	PKC10256.1	NODE_1789_length_8099_cov_2.997008	40816	49	29	0	6	54	3165	3019	9.57e-08	47.0
A5	SN01H	OG3193	PKC10256.1	NODE_19997_length_772_cov_1.305036	46667	45	24	0	11	55	620	754	9.61e-08	47.0
A5	SN01H	OG3193	PKC10256.1	NODE_110_length_37198_cov_8.792193	41667	48	27	1	5	52	16760	16620	1.14e-06	43.9
A5	SN01H	OG3193	PKC10256.1	NODE_7747_length_2069_cov_1.734940	50000	42	21	0	14	55	727	852	2.39e-06	43.1
A5	SN01H	OG3193	PKC10256.1	NODE_535_length_18248_cov_4.936382	44186	43	24	0	11	53	8695	8823	2.89e-06	42.7
A5	SN01H	OG3193	PKC10256.1	NODE_4391_length_3614_cov_2.360192	48718	39	20	0	15	53	229	113	5.18e-06	42.4
A5	SN01H	OG3193	PKC10256.1	NODE_4889_length_3259_cov_3.404463	45000	40	22	0	15	54	3123	3242	6.82e-06	42.0
A5	SN01H	OG3193	PKC10256.1	NODE_2554_length_6028_cov_10.771131	46154	39	21	0	15	53	762	646	9.95e-06	41.6
A5	SN01H	OG3193	PKC10256.1	NODE_126_length_34612_cov_5.056436	39024	41	25	0	15	55	27303	27181	1.67e-05	40.8
A5	SN01H	OG3193	PKC10256.1	NODE_126_length_34612_cov_5.056436	37255	51	32	0	5	55	21108	20956	4.25e-05	39.7
A5	SN01H	OG3193	PKC10256.1	NODE_156_length_31635_cov_12.655650	38182	55	28	1	7	55	28686	28522	1.04e-04	38.5
A5	SN01H	OG3193	PKC10256.1	NODE_156_length_31635_cov_12.655650	41667	36	21	0	18	53	17417	17310	1.97e-04	37.7
A5	SN01H	OG3193	PKC10256.1	NODE_156_length_31635_cov_12.655650	39024	41	25	0	15	55	25427	25305	6.71e-04	36.2
A5	SN01H	OG3193	PKC10256.1	NODE_73186_length_230_cov_0.725490	42857	35	20	0	15	49	198	94	1.67e-04	36.2
A5	SN01H	OG3193	PKC10256.1	NODE_3540_length_4460_cov_3.026010	33333	39	26	0	15	53	300	416	1.87e-04	37.7
A5	SN01H	OG3193	PKC10256.1	NODE_73112_length_230_cov_0.888889	44444	36	20	0	6	41	123	230	4.95e-04	35.0
A5	SN01H	OG3193	PKC10256.1	NODE_4961_length_3211_cov_7.244735	39024	41	25	0	15	55	2056	1934	5.45e-04	36.6
A5	SN01H	OG3193	PKC10256.1	NODE_1604_length_8889_cov_3.812528	33333	54	36	0	2	55	6055	5894	5.54e-04	36.6
A5	SN01H	OG3832	PKB96292.1	NODE_4502_length_3525_cov_4.225348	95546	696	1	1	1	666	2929	842	0.0	1261
A5	SN01H	OG3832	PKB96292.1	NODE_40_length_52899_cov_40.976336	25394	571	349	28	7	530	5338	6960	1.05e-18	92.8
A5	SN01H	OG3832	PKB96292.1	NODE_40_length_52899_cov_40.976336	23866	507	294	24	7	464	19263	17872	3.16e-08	58.5
A5	SN01H	OG3832	PKB96292.1	NODE_944_length_12878_cov_49.830560	24941	425	254	17	70	464	8453	9622	7.20e-18	89.7
A5	SN01H	OG3832	PKB96292.1	NODE_344_length_22931_cov_48.643213	25065	383	241	16	102	464	12504	11434	4.88e-16	84.0
A5	SN01H	OG3832	PKB96292.1	NODE_1054_length_11906_cov_2.725252	23496	532	341	21	15	517	4240	2756	1.40e-14	79.3
A5	SN01H	OG3832	PKB96292.1	NODE_137_length_33761_cov_12.617593	22567	483	332	16	5	464	13410	12019	7.74e-14	77.0
A5	SN01H	OG3832	PKB96292.1	NODE_1672_length_8543_cov_3.996102	22996	474	301	16	27	464	4236	2899	1.74e-13	75.5
A5	SN01H	OG3832	PKB96292.1	NODE_2831_length_5484_cov_2.787128	22407	540	351	20	30	540	5344	3842	1.31e-12	72.8
A5	SN01H	OG3832	PKB96292.1	NODE_576_length_17730_cov_5.718348	24724	453	225	21	37	464	11002	9917	1.92e-11	68.9
A5	SN01H	OG3832	PKB96292.1	NODE_988_length_12508_cov_7.355724	22152	474	315	19	15	464	9494	8163	7.55e-10	63.9
A5	SN01H	OG3832	PKB96292.1	NODE_3798_length_4133_cov_1.898422	22164	379	240	17	101	464	1984	968	3.62e-09	61.6
A5	SN01H	OG3832	PKB96292.1	NODE_7297_length_2203_cov_1.461900	23909	481	309	18	15	464	259	1623	3.95e-09	61.2
A5	SN01H	OG3832	PKB96292.1	NODE_1815_length_7986_cov_6.313693	28125	160	104	6	308	464	825	1280	2.90e-08	58.5
A5	SN01H	OG3832	PKB96292.1	NODE_1550_length_9127_cov_2.828398	24000	475	303	22	15	464	8636	7311	4.09e-08	58.2
A5	SN01H	OG3832	PKB96292.1	NODE_413_length_21048_cov_8.330123	22330	412	280	15	70	464	554	1720	4.53e-08	58.2
A5	SN01H	OG3832	PKB96292.1	NODE_5493_length_2921_cov_4.467300	23057	386	227	17	198	549	1404	355	6.61e-08	57.4
A5	SN01H	OG3832	PKB96292.1	NODE_10617_length_1477_cov_1.380714	25751	233	149	11	205	430	667	20	3.09e-07	54.7
A5	SN01H	OG3832	PKB96292.1	NODE_2353_length_6495_cov_7.451854	22543	346	233	14	98	434	3998	3039	9.13e-07	53.9
A5	SN01H	OG3832	PKB96292.1	NODE_807_length_14286_cov_31.821240	28218	202	122	10	272	464	14170	13607	1.40e-06	53.1
A5	SN01H	OG3832	PKB96292.1	NODE_626_length_16741_cov_5.577352	24471	425	274	18	65	468	16058	14862	1.64e-06	53.1
A5	SN01H	OG3832	PKB96292.1	NODE_4368_length_3627_cov_31.825070	22925	253	168	10	224	468	2356	3057	1.07e-05	50.1
A5	SN01H	OG3832	PKB96292.1	NODE_18783_length_824_cov_4.198126	26866	201	122	9	272	464	708	157	2.90e-05	47.4
A5	SN01H	OG3832	PKB96292.1	NODE_2528_length_6092_cov_7.443724	22876	459	294	21	30	464	5112	3844	2.05e-04	46.2
A5	SN01H	OG3832	PKB96292.1	NODE_51052_length_316_cov_1.301255	32836	67	39	2	399	464	120	305	3.31e-04	41.6
A5	SN01H	OG3832	PKC15681.1	NODE_4502_length_3525_cov_4.225348	36953	571	316	19	7	555	2965	1319	8.14e-74	256
A5	SN01H	OG3832	PKC15681.1	NODE_40_length_52899_cov_40.976336	28407	521	308	29	12	507	5329	6771	5.16e-21	99.4
A5	SN01H	OG3832	PKC15681.1	NODE_40_length_52899_cov_40.976336	25373	335	172	15	204	489	22358	23275	5.93e-12	70.5
A5	SN01H	OG3832	PKC15681.1	NODE_40_length_52899_cov_40.976336	23986	592	370	27	12	557	19284	17611	7.87e-12	70.1
A5	SN01H	OG3832	PKC15681.1	NODE_40_length_52899_cov_40.976336	22874	494	320	22	28	492	30932	32317	1.08e-06	53.1
A5	SN01H	OG3832	PKC15681.1	NODE_344_length_22931_cov_48.643213	26854	391	250	14	113	487	12513	11401	2.92e-19	94.0
A5	SN01H	OG3832	PKC15681.1	NODE_137_length_33761_cov_12.617593	26316	380	258	11	115	487	13080	11986	3.97e-17	87.0
A5	SN01H	OG3832	PKC15681.1	NODE_1672_length_8543_cov_3.996102	25000	520	313	23	11	487	4323	2866	6.73e-17	86.3
A5	SN01H	OG3832	PKC15681.1	NODE_474_length_19564_cov_6.189973	26316	475	295	18	37	486	15944	14610	9.71e-17	85.9
A5	SN01H	OG3832	PKC15681.1	NODE_944_length_12878_cov_49.830560	25888	394	247	17	115	487	8546	9655	4.26e-15	80.5
A5	SN01H	OG3832	PKC15681.1	NODE_514_length_18790_cov_30.096724	24578	415	239	15	105	490	9053	10162	5.42e-15	80.1
A5	SN01H	OG3832	PKC15681.1	NODE_988_length_12508_cov_7.355724	24082	490	296	19	18	480	9473	8151	1.17e-14	79.0
A5	SN01H	OG3832	PKC15681.1	NODE_2528_length_6092_cov_7.443724	24486	486	303	19	25	486	5151	3814	1.75e-14	78.2
A5	SN01H	OG3832	PKC15681.1	NODE_4749_length_3349_cov_4.359719	25668	561	332	23	25	552	31	1557	3.61e-14	77.0
A5	SN01H	OG3832	PKC15681.1	NODE_511_length_18889_cov_10.290772	27174	460	266	24	62	487	13268	14542	2.88e-13	74.7
A5	SN01H	OG3832	PKC15681.1	NODE_511_length_18889_cov_10.290772	25649	308	183	12	221	515	10389	9565	7.66e-06	50.4
A5	SN01H	OG3832	PKC15681.1	NODE_2831_length_5484_cov_2.787128	25620	484	286	19	35	489	5353	4037	6.96e-13	73.2
A5	SN01H	OG3832	PKC15681.1	NODE_488_length_19271_cov_6.013858	26107	429	234	17	113	508	11843	10707	1.88e-12	72.0
A5	SN01H	OG3832	PKC15681.1	NODE_1054_length_11906_cov_2.725252	25296	506	307	26	18	489	4267	2861	3.05e-12	71.2
A5	SN01H	OG3832	PKC15681.1	NODE_10617_length_1477_cov_1.380714	27126	435	263	19	31	443	1237	29	4.53e-12	69.7
A5	SN01H	OG3832	PKC15681.1	NODE_6064_length_2627_cov_4.088235	24709	429	266	19	114	510	414	1625	6.27e-12	69.7
A5	SN01H	OG3832	PKC15681.1	NODE_3798_length_4133_cov_1.898422	26203	374	235	18	112	476	1993	968	1.05e-11	69.3
A5	SN01H	OG3832	PKC15681.1	NODE_626_length_16741_cov_5.577352	23810	483	326	17	25	489	16211	14835	1.75e-11	68.9
A5	SN01H	OG3832	PKC15681.1	NODE_626_length_16741_cov_5.577352	24948	477	291	23	37	485	1743	3056	3.52e-08	58.2
A5	SN01H	OG3832	PKC15681.1	NODE_1815_length_7986_cov_6.313693	22997	387	254	14	106	480	228	1292	2.47e-11	68.2
A5	SN01H	OG3832	PKC15681.1	NODE_1550_length_9127_cov_2.828398	30000	260	167	8	226	480	8048	7299	5.01e-11	67.4
A5	SN01H	OG3832	PKC15681.1	NODE_5493_length_2921_cov_4.467300	25091	550	321	22	48	549	1917	397	6.07e-11	66.6
A5	SN01H	OG3832	PKC15681.1	NODE_2353_length_6495_cov_7.451854	24857	350	216	13	106	441	4016	3066	1.76e-10	65.5
A5	SN01H	OG3832	PKC15681.1	NODE_413_length_21048_cov_8.330123	27372	274	161	12	229	483	977	1741	4.18e-10	64.3
A5	SN01H	OG3832	PKC15681.1	NODE_4526_length_3501_cov_3.152161	25251	499	296	25	21	484	1137	2507	7.03e-10	63.2
A5	SN01H	OG3832	PKC15681.1	NODE_1283_length_10510_cov_7.005463	25255	491	311	19	39	505	6117	7493	1.12e-09	62.8
A5	SN01H	OG3832	PKC15681.1	NODE_807_length_14286_cov_31.821240	31875	160	91	8	363	510	13969	13508	2.79e-09	61.6
A5	SN01H	OG3832	PKC15681.1	NODE_4368_length_3627_cov_31.825070	26102	295	183	9	236	516	2338	3159	1.02e-08	59.7
A5	SN01H	OG3832	PKC15681.1	NODE_7297_length_2203_cov_1.461900	25251	499	296	22	39	504	307	1671	1.15e-08	59.3
A5	SN01H	OG3832	PKC15681.1	NODE_8736_length_1823_cov_1.923826	23112	437	283	16	117	534	2	1210	1.70e-08	58.5
A5	SN01H	OG3832	PKC15681.1	NODE_2934_length_5290_cov_19.602724	24470	519	283	22	24	516	2736	4043	2.40e-08	58.5
A5	SN01H	OG3832	PKC15681.1	NODE_4912_length_3250_cov_2.460763	24561	399	256	16	112	489	1799	675	2.48e-08	58.2
A5	SN01H	OG3832	PKC15681.1	NODE_396_length_21528_cov_12.905692	29740	269	171	10	226	489	6057	5290	5.26e-08	57.4
A5	SN01H	OG3832	PKC15681.1	NODE_37_length_55442_cov_6.334598	24199	562	352	22	34	552	9636	11228	1.25e-07	56.2
A5	SN01H	OG3832	PKC15681.1	NODE_5048_length_3165_cov_3.403821	24458	323	187	12	202	489	2958	2056	1.83e-07	55.5
A5	SN01H	OG3832	PKC15681.1	NODE_1545_length_9143_cov_4.292742	24268	478	274	22	28	483	3634	4869	2.75e-07	55.1
A5	SN01H	OG3832	PKC15681.1	NODE_2217_length_6837_cov_2.892160	28571	210	121	12	363	553	4554	5153	4.56e-07	54.3
A5	SN01H	OG3832	PKC15681.1	NODE_18783_length_824_cov_4.198126	30864	162	91	10	363	510	507	43	1.42e-05	48.1
A5	SN01H	OG3832	PKC15681.1	NODE_15397_length_1007_cov_2.704301	28671	286	160	16	227	490	79	870	3.03e-05	47.4
A5	SN01H	OG3832	PKC15681.1	NODE_21655_length_713_cov_2.246855	23729	236	156	10	226	452	669	7	4.12e-05	46.6
A5	SN01H	OG3832	PKC15681.1	NODE_337_length_23026_cov_6.606388	25325	308	184	13	221	515	9231	10055	5.69e-05	47.8
A5	SN01H	OG3832	PKC15681.1	NODE_732_length_15177_cov_6.188808	26144	153	98	6	413	552	1590	1138	9.44e-05	47.0
A5	SN01H	OG3832	PKC15681.1	NODE_48215_length_333_cov_0.539062	36250	80	44	3	409	481	316	77	1.68e-04	42.4
A5	SN01H	OG3832	PKC15681.1	NODE_730_length_15191_cov_7.494244	23162	272	180	7	216	480	10707	11456	1.71e-04	46.2
A5	SN01H	OG3832	PKC15681.1	NODE_26717_length_577_cov_3.872000	28834	163	97	10	363	510	82	558	1.86e-04	43.9
A5	SN01H	OG3832	PKC15681.1	NODE_51093_length_316_cov_0.920502	36066	61	39	0	226	286	253	71	2.22e-04	42.0
A5	SN01H	OG3877	PKB94217.1	NODE_4452_length_3579_cov_1.954312	40816	196	63	5	84	227	2087	1503	2.67e-24	101
A5	SN01H	OG3877	PKB94217.1	NODE_4452_length_3579_cov_1.954312	94444	36	2	0	1	36	3083	2976	6.23e-16	72.4
A5	SN01H	OG3877	PKB94217.1	NODE_4452_length_3579_cov_1.954312	72727	22	6	0	35	56	2904	2839	6.23e-16	30.0
A5	SN01H	OG3877	PKB94217.1	NODE_4452_length_3579_cov_1.954312	76316	38	7	2	54	91	2525	2418	4.54e-07	51.2
A5	SN01H	OG3877	PKB94217.1	NODE_8387_length_1903_cov_1.796824	73529	34	9	0	172	205	1441	1340	6.68e-10	59.7
A5	SN01H	OG3877	PKB94217.1	NODE_6439_length_2482_cov_2.964657	73529	34	9	0	172	205	738	839	2.18e-09	58.2
A5	SN01H	OG3877	PKB94217.1	NODE_29753_length_520_cov_1.049661	73529	34	7	1	172	205	40	135	5.20e-09	55.1
A5	SN01H	OG3877	PKB94217.1	NODE_43399_length_366_cov_2.128028	75000	28	7	0	172	199	32	115	3.60e-08	51.6
A5	SN01H	OG3877	PKB94217.1	NODE_3919_length_4018_cov_3.074854	73333	30	8	0	172	201	2789	2700	6.25e-08	53.9
A5	SN01H	OG3877	PKB94217.1	NODE_386_length_21798_cov_5.414622	70000	30	9	0	172	201	9836	9747	2.81e-07	52.0
A5	SN01H	OG3877	PKB94217.1	NODE_1234_length_10758_cov_4.363262	68750	32	10	0	167	198	8071	7976	3.73e-07	51.6
A5	SN01H	OG3877	PKB94217.1	NODE_216_length_27702_cov_5.330136	50000	66	25	4	99	161	22510	22328	7.28e-07	50.8
A5	SN01H	OG3877	PKB94217.1	NODE_2726_length_5688_cov_4.795045	52941	51	21	1	151	201	1764	1907	8.89e-07	50.4
A5	SN01H	OG3877	PKB94217.1	NODE_1689_length_8469_cov_5.287893	68750	32	10	0	167	198	5051	5146	1.61e-06	49.7
A5	SN01H	OG3877	PKB94217.1	NODE_2130_length_7038_cov_8.486712	75000	28	7	0	172	199	2385	2468	1.94e-06	49.3
A5	SN01H	OG3877	PKB94217.1	NODE_13096_length_1187_cov_1.528829	68966	29	9	0	172	200	467	381	5.52e-05	44.7
A5	SN01H	OG3877	PKB94217.1	NODE_14361_length_1081_cov_5.483068	64286	28	10	0	172	199	330	413	1.52e-04	43.1
A5	SN01H	OG3877	PKB94217.1	NODE_19_length_66309_cov_20.558069	65517	29	10	0	172	200	55604	55518	1.90e-04	43.5
A5	SN01H	OG3877	PKB94217.1	NODE_2604_length_5889_cov_6.595836	66667	27	9	0	172	198	620	540	2.61e-04	42.7
A5	SN01H	OG3877	PKB94217.1	NODE_1206_length_10964_cov_5.547534	78261	23	5	0	178	200	4503	4571	3.79e-04	42.4
A5	SN01H	OG3877	PKB94217.1	NODE_632_length_16698_cov_10.485350	41509	53	31	0	148	200	6035	5877	0.001	41.2
A5	SN01H	OG3877	PKC04117.1	NODE_4452_length_3579_cov_1.954312	50265	189	38	5	130	267	2452	1901	7.16e-50	115
A5	SN01H	OG3877	PKC04117.1	NODE_4452_length_3579_cov_1.954312	53636	110	0	1	267	325	1832	1503	7.16e-50	102
A5	SN01H	OG3877	PKC04117.1	NODE_4452_length_3579_cov_1.954312	92308	39	3	0	45	83	3092	2976	1.30e-35	75.5
A5	SN01H	OG3877	PKC04117.1	NODE_4452_length_3579_cov_1.954312	100000	31	0	0	16	46	3249	3157	1.30e-35	65.5
A5	SN01H	OG3877	PKC04117.1	NODE_4452_length_3579_cov_1.954312	90000	20	2	0	82	101	2904	2845	1.30e-35	38.9
A5	SN01H	OG3877	PKC04117.1	NODE_4452_length_3579_cov_1.954312	93333	15	1	0	1	15	3373	3329	1.30e-35	30.0
A5	SN01H	OG3877	PKC04117.1	NODE_4452_length_3579_cov_1.954312	92500	40	3	0	197	236	2187	2068	4.37e-15	77.4
A5	SN01H	OG3877	PKC04117.1	NODE_4452_length_3579_cov_1.954312	100000	31	0	0	125	155	2525	2433	1.46e-11	66.6
A5	SN01H	OG3877	PKC04117.1	NODE_4452_length_3579_cov_1.954312	58929	56	22	1	99	153	2664	2497	8.50e-09	58.2
A5	SN01H	OG4117	PKB95197.1	NODE_1314_length_10352_cov_7.646521	66667	198	3	2	123	257	2110	1517	4.61e-132	253
A5	SN01H	OG4117	PKB95197.1	NODE_1314_length_10352_cov_7.646521	78981	157	0	1	1	124	2672	2202	4.61e-132	237
A5	SN01H	OG4117	PKB95197.1	NODE_1314_length_10352_cov_7.646521	82692	52	9	0	34	85	2351	2196	3.06e-18	85.1
A5	SN01H	OG4117	PKB95197.1	NODE_861_length_13814_cov_5.028172	83099	71	12	0	164	234	6356	6568	5.71e-42	124
A5	SN01H	OG4117	PKB95197.1	NODE_861_length_13814_cov_5.028172	67568	37	8	2	125	161	6181	6279	5.71e-42	47.8
A5	SN01H	OG4117	PKB95197.1	NODE_861_length_13814_cov_5.028172	80952	21	4	0	235	255	6633	6695	5.71e-42	38.5
A5	SN01H	OG4117	PKB95197.1	NODE_2191_length_6904_cov_2.640984	35738	305	130	11	10	256	1065	175	3.61e-34	131
A5	SN01H	OG4117	PKB95197.1	NODE_152_length_32178_cov_11.326781	35714	140	59	5	125	234	5797	6213	9.64e-12	65.9
A5	SN01H	OG4117	PKB95197.1	NODE_4121_length_3831_cov_5.125999	40625	64	38	0	165	228	1766	1575	1.91e-10	62.0
A5	SN01H	OG4117	PKB95197.1	NODE_2422_length_6354_cov_3.132547	34783	69	41	2	168	233	2422	2625	1.61e-05	47.0
A5	SN01H	OG4117	PKB95197.1	NODE_3073_length_5067_cov_2.521844	36765	68	41	2	168	235	1528	1331	3.33e-05	46.2
A5	SN01H	OG4117	PKB95197.1	NODE_842_length_13931_cov_9.882633	39394	66	39	1	168	233	1170	976	3.96e-05	45.8
A5	SN01H	OG4117	PKB95197.1	NODE_842_length_13931_cov_9.882633	34091	88	55	2	162	249	855	601	1.05e-04	44.7
A5	SN01H	OG4117	PKB95197.1	NODE_2349_length_6506_cov_3.284026	38158	76	45	2	159	233	3872	4096	5.42e-05	45.4
A5	SN01H	OG4117	PKC10076.1	NODE_1314_length_10352_cov_7.646521	60526	190	11	2	91	216	2110	1541	4.43e-68	207
A5	SN01H	OG4117	PKC10076.1	NODE_1314_length_10352_cov_7.646521	83721	43	7	0	50	92	2330	2202	4.43e-68	69.7
A5	SN01H	OG4117	PKC10076.1	NODE_1314_length_10352_cov_7.646521	70652	92	18	1	1	92	2672	2424	1.49e-30	122
A5	SN01H	OG4117	PKC10076.1	NODE_861_length_13814_cov_5.028172	81690	71	13	0	131	201	6356	6568	9.40e-36	122
A5	SN01H	OG4117	PKC10076.1	NODE_861_length_13814_cov_5.028172	62162	37	10	2	93	129	6181	6279	9.40e-36	40.0
A5	SN01H	OG4117	PKC10076.1	NODE_861_length_13814_cov_5.028172	86667	15	2	0	202	216	6633	6677	9.40e-36	27.7
A5	SN01H	OG4117	PKC10076.1	NODE_2191_length_6904_cov_2.640984	39194	273	81	9	13	201	1056	241	2.37e-35	135
A5	SN01H	OG4117	PKC10076.1	NODE_152_length_32178_cov_11.326781	36429	140	57	5	93	201	5797	6213	5.16e-13	70.5
A5	SN01H	OG4117	PKC10076.1	NODE_4121_length_3831_cov_5.125999	39062	64	39	0	132	195	1766	1575	2.36e-09	59.3
A5	SN01H	OG4117	PKC10076.1	NODE_2422_length_6354_cov_3.132547	33333	93	55	3	111	200	2359	2625	1.48e-05	47.8
A5	SN01H	OG4117	PKC10076.1	NODE_842_length_13931_cov_9.882633	39394	66	39	1	135	200	1170	976	5.03e-05	45.8
A5	SN01H	OG4117	PKC10076.1	NODE_842_length_13931_cov_9.882633	34831	89	55	2	128	216	858	601	4.64e-04	43.1
A5	SN01H	OG4117	PKC10076.1	NODE_3073_length_5067_cov_2.521844	35294	68	42	2	135	202	1528	1331	0.001	42.0
A5	SN01H	OG4270	PKB98890.1	NODE_24975_length_616_cov_1.615955	100000	112	0	0	1	112	279	614	5.08e-76	226
A5	SN01H	OG4270	PKB98890.1	NODE_8503_length_1875_cov_1.342603	64000	75	21	1	62	130	1535	1311	1.64e-21	91.7
A5	SN01H	OG4270	PKB98890.1	NODE_7526_length_2128_cov_1.867382	43333	120	62	3	57	174	1475	1822	3.86e-16	76.3
A5	SN01H	OG4270	PKB98890.1	NODE_6506_length_2460_cov_4.085187	40800	125	61	3	58	174	2372	2013	1.30e-15	74.7
A5	SN01H	OG4270	PKB98890.1	NODE_61_length_46412_cov_16.822834	41176	119	63	2	58	174	1622	1281	3.89e-15	73.6
A5	SN01H	OG4270	PKB98890.1	NODE_1237_length_10724_cov_4.620738	42276	123	57	3	52	174	2104	2430	4.27e-15	73.2
A5	SN01H	OG4270	PKB98890.1	NODE_1237_length_10724_cov_4.620738	40984	122	60	5	51	171	457	125	8.04e-12	63.9
A5	SN01H	OG4270	PKB98890.1	NODE_1876_length_7767_cov_2.260078	40152	132	66	4	51	174	4134	3754	9.44e-15	72.4
A5	SN01H	OG4270	PKB98890.1	NODE_858_length_13824_cov_9.335055	41935	124	57	5	51	174	412	738	4.68e-14	70.5
A5	SN01H	OG4270	PKB98890.1	NODE_858_length_13824_cov_9.335055	28889	180	88	6	9	174	3441	2980	7.86e-07	49.3
A5	SN01H	OG4270	PKB98890.1	NODE_858_length_13824_cov_9.335055	29508	183	101	7	2	174	5882	6376	2.26e-06	48.1
A5	SN01H	OG4270	PKB98890.1	NODE_2219_length_6829_cov_6.811019	37107	159	79	5	32	174	3870	3409	7.45e-14	69.7
A5	SN01H	OG4270	PKB98890.1	NODE_28068_length_550_cov_21.245243	38889	108	57	3	31	130	5	325	8.93e-14	67.0
A5	SN01H	OG4270	PKB98890.1	NODE_2422_length_6354_cov_3.132547	40179	112	53	3	58	169	5413	5120	1.35e-13	68.9
A5	SN01H	OG4270	PKB98890.1	NODE_4062_length_3889_cov_7.131952	39516	124	60	4	51	174	1957	1631	1.72e-13	68.6
A5	SN01H	OG4270	PKB98890.1	NODE_4062_length_3889_cov_7.131952	31667	120	69	4	61	174	3739	3401	2.63e-04	42.0
A5	SN01H	OG4270	PKB98890.1	NODE_3794_length_4137_cov_2.763300	37209	129	68	3	46	166	2646	3017	4.81e-13	67.4
A5	SN01H	OG4270	PKB98890.1	NODE_18586_length_833_cov_1.478836	43529	85	39	2	50	126	668	417	9.45e-13	65.5
A5	SN01H	OG4270	PKB98890.1	NODE_15212_length_1020_cov_2.027572	37607	117	40	4	14	122	688	413	3.27e-11	61.6
A5	SN01H	OG4270	PKB98890.1	NODE_1566_length_9066_cov_5.172767	43200	125	51	6	51	171	8572	8246	6.67e-11	61.2
A5	SN01H	OG4270	PKB98890.1	NODE_10150_length_1551_cov_2.169607	39024	82	42	2	57	130	925	1170	4.00e-10	58.5
A5	SN01H	OG4270	PKB98890.1	NODE_1235_length_10739_cov_14.716188	36634	101	38	2	34	126	6310	6558	4.07e-10	58.9
A5	SN01H	OG4270	PKB98890.1	NODE_590_length_17404_cov_7.009811	39130	115	56	4	60	166	6808	7134	9.26e-09	55.1
A5	SN01H	OG4270	PKB98890.1	NODE_882_length_13503_cov_4.669820	29921	127	83	4	8	130	7538	7164	8.31e-07	49.3
A5	SN01H	OG4270	PKB98890.1	NODE_3439_length_4569_cov_6.077026	28333	180	89	6	9	174	2242	2703	1.79e-06	48.1
A5	SN01H	OG4270	PKB98890.1	NODE_2030_length_7315_cov_7.834347	31818	110	67	3	61	166	2336	2019	2.68e-06	47.8
A5	SN01H	OG4270	PKB98890.1	NODE_1543_length_9151_cov_5.816839	31111	135	78	4	1	130	4034	3660	3.98e-06	47.4
A5	SN01H	OG4270	PKB98890.1	NODE_1034_length_12088_cov_29.921822	29825	114	64	4	61	168	3917	4228	4.01e-06	47.4
A5	SN01H	OG4270	PKB98890.1	NODE_5588_length_2866_cov_3.681606	30233	172	94	8	16	174	375	851	2.38e-05	44.7
A5	SN01H	OG4270	PKB98890.1	NODE_14327_length_1084_cov_1.296922	35526	76	44	2	55	130	958	746	2.50e-05	44.7
A5	SN01H	OG4270	PKB98890.1	NODE_14327_length_1084_cov_1.296922	27368	95	53	3	36	130	516	280	7.66e-04	40.0
A5	SN01H	OG4270	PKB98890.1	NODE_3941_length_4004_cov_4.296409	30405	148	77	7	44	174	803	1219	3.26e-05	44.7
A5	SN01H	OG4270	PKB98890.1	NODE_42417_length_374_cov_0.996633	41509	53	30	1	33	85	243	88	6.78e-05	41.6
A5	SN01H	OG4270	PKB98890.1	NODE_893_length_13417_cov_13.126987	26036	169	85	4	15	173	8554	8138	7.35e-05	43.5
A5	SN01H	OG4270	PKB98890.1	NODE_1088_length_11703_cov_4.509634	32258	124	66	5	62	174	6810	6460	9.43e-05	43.1
A5	SN01H	OG4270	PKB98890.1	NODE_175_length_30485_cov_15.653348	27737	137	87	4	43	174	15605	15994	1.09e-04	43.1
A5	SN01H	OG4270	PKB98890.1	NODE_3889_length_4054_cov_2.722152	37975	79	25	3	14	92	342	178	1.10e-04	42.7
A5	SN01H	OG4270	PKB98890.1	NODE_2701_length_5729_cov_6.143666	31897	116	66	4	57	166	2740	2414	1.91e-04	42.4
A5	SN01H	OG4270	PKB98890.1	NODE_26589_length_580_cov_1.481113	37879	66	35	3	61	122	311	120	1.93e-04	41.2
A5	SN01H	OG4270	PKB98890.1	NODE_658_length_16284_cov_5.302092	28319	113	66	3	59	171	8272	8565	2.05e-04	42.4
A5	SN01H	OG4270	PKB98890.1	NODE_812_length_14258_cov_5.420351	36232	69	33	2	62	130	5076	4903	2.33e-04	42.0
A5	SN01H	OG4270	PKB98890.1	NODE_3631_length_4332_cov_1.274736	30693	101	51	5	30	130	2042	1797	3.26e-04	41.6
A5	SN01H	OG4270	PKB98890.1	NODE_26606_length_580_cov_0.898608	48077	52	24	1	104	155	2	148	3.31e-04	40.8
A5	SN01H	OG4270	PKB98890.1	NODE_3009_length_5176_cov_3.602667	25954	131	88	3	51	174	2711	3097	3.39e-04	41.6
A5	SN01H	OG4270	PKB98890.1	NODE_1862_length_7824_cov_3.989544	33784	74	40	1	57	130	6614	6808	5.36e-04	40.8
A5	SN01H	OG4270	PKB98890.1	NODE_1489_length_9403_cov_5.750697	26549	113	70	2	62	174	389	90	6.81e-04	40.8
A5	SN01H	OG4270	PKB98890.1	NODE_388_length_21779_cov_11.860520	31579	95	47	4	45	130	16906	16649	7.46e-04	40.4
A5	SN01H	OG4270	PKB98890.1	NODE_468_length_19695_cov_5.069630	40000	75	38	3	58	127	6888	6670	8.03e-04	40.4
A5	SN01H	OG4270	PKC07935.1	NODE_24975_length_616_cov_1.615955	87179	117	10	1	1	117	279	614	4.18e-65	199
A5	SN01H	OG4270	PKC07935.1	NODE_8503_length_1875_cov_1.342603	62667	75	22	1	67	135	1535	1311	1.15e-22	92.4
A5	SN01H	OG4270	PKC07935.1	NODE_8503_length_1875_cov_1.342603	64000	25	9	0	151	175	1269	1195	1.15e-22	32.0
A5	SN01H	OG4270	PKC07935.1	NODE_7526_length_2128_cov_1.867382	36667	180	102	5	7	179	1298	1822	6.74e-20	87.0
A5	SN01H	OG4270	PKC07935.1	NODE_2219_length_6829_cov_6.811019	40252	159	79	5	32	179	3870	3409	3.17e-19	85.5
A5	SN01H	OG4270	PKC07935.1	NODE_6506_length_2460_cov_4.085187	38816	152	76	4	40	179	2453	2013	1.64e-18	83.2
A5	SN01H	OG4270	PKC07935.1	NODE_1237_length_10724_cov_4.620738	44715	123	54	3	57	179	2104	2430	2.01e-18	83.2
A5	SN01H	OG4270	PKC07935.1	NODE_1237_length_10724_cov_4.620738	43200	125	53	5	56	176	457	125	3.06e-13	68.2
A5	SN01H	OG4270	PKC07935.1	NODE_1876_length_7767_cov_2.260078	40152	132	66	4	56	179	4134	3754	4.06e-17	79.3
A5	SN01H	OG4270	PKC07935.1	NODE_61_length_46412_cov_16.822834	39490	157	72	5	33	179	1712	1281	4.34e-17	79.3
A5	SN01H	OG4270	PKC07935.1	NODE_3794_length_4137_cov_2.763300	34911	169	87	4	29	179	2550	3041	4.81e-17	79.0
A5	SN01H	OG4270	PKC07935.1	NODE_2422_length_6354_cov_3.132547	41129	124	58	4	51	174	5446	5120	6.13e-17	79.0
A5	SN01H	OG4270	PKC07935.1	NODE_858_length_13824_cov_9.335055	41085	129	61	4	51	179	397	738	1.83e-16	77.4
A5	SN01H	OG4270	PKC07935.1	NODE_858_length_13824_cov_9.335055	31667	120	69	3	66	179	3318	2980	3.43e-08	53.5
A5	SN01H	OG4270	PKC07935.1	NODE_858_length_13824_cov_9.335055	31447	159	82	7	27	179	5963	6376	1.65e-06	48.5
A5	SN01H	OG4270	PKC07935.1	NODE_18586_length_833_cov_1.478836	46429	84	36	2	56	131	665	417	1.72e-15	73.2
A5	SN01H	OG4270	PKC07935.1	NODE_4062_length_3889_cov_7.131952	38760	129	64	4	51	179	1972	1631	4.57e-15	73.2
A5	SN01H	OG4270	PKC07935.1	NODE_4062_length_3889_cov_7.131952	30833	120	70	3	66	179	3739	3401	3.46e-06	47.4
A5	SN01H	OG4270	PKC07935.1	NODE_4062_length_3889_cov_7.131952	35000	120	63	5	67	179	1555	1220	1.30e-05	45.8
A5	SN01H	OG4270	PKC07935.1	NODE_28068_length_550_cov_21.245243	43678	87	42	2	55	135	68	325	1.54e-13	66.2
A5	SN01H	OG4270	PKC07935.1	NODE_1566_length_9066_cov_5.172767	45082	122	53	6	56	176	8572	8246	3.58e-13	67.8
A5	SN01H	OG4270	PKC07935.1	NODE_15212_length_1020_cov_2.027572	47143	70	29	1	66	127	622	413	2.45e-12	65.1
A5	SN01H	OG4270	PKC07935.1	NODE_10150_length_1551_cov_2.169607	30159	189	112	7	1	179	751	1287	4.85e-12	64.3
A5	SN01H	OG4270	PKC07935.1	NODE_1235_length_10739_cov_14.716188	41892	74	35	1	66	131	6337	6558	1.58e-11	63.2
A5	SN01H	OG4270	PKC07935.1	NODE_590_length_17404_cov_7.009811	31461	178	99	6	17	179	6649	7158	2.96e-09	56.6
A5	SN01H	OG4270	PKC07935.1	NODE_882_length_13503_cov_4.669820	29586	169	101	6	8	171	7538	7071	2.16e-08	53.9
A5	SN01H	OG4270	PKC07935.1	NODE_2030_length_7315_cov_7.834347	31333	150	89	5	31	175	2429	2007	2.55e-08	53.9
A5	SN01H	OG4270	PKC07935.1	NODE_5588_length_2866_cov_3.681606	31638	177	90	8	16	179	375	851	6.99e-08	52.4
A5	SN01H	OG4270	PKC07935.1	NODE_3439_length_4569_cov_6.077026	31667	120	69	3	66	179	2365	2703	1.76e-07	51.2
A5	SN01H	OG4270	PKC07935.1	NODE_26589_length_580_cov_1.481113	40000	70	36	3	62	127	323	120	2.09e-06	47.0
A5	SN01H	OG4270	PKC07935.1	NODE_1034_length_12088_cov_29.921822	30702	114	63	4	66	179	3917	4210	4.46e-06	47.4
A5	SN01H	OG4270	PKC07935.1	NODE_3889_length_4054_cov_2.722152	46154	52	23	1	56	102	318	163	4.48e-06	47.0
A5	SN01H	OG4270	PKC07935.1	NODE_2701_length_5729_cov_6.143666	31111	135	78	5	51	179	2767	2390	4.71e-06	47.0
A5	SN01H	OG4270	PKC07935.1	NODE_1088_length_11703_cov_4.509634	26437	174	108	5	17	179	6954	6460	1.00e-05	46.2
A5	SN01H	OG4270	PKC07935.1	NODE_893_length_13417_cov_13.126987	28758	153	80	4	38	178	8545	8138	1.23e-05	45.8
A5	SN01H	OG4270	PKC07935.1	NODE_42417_length_374_cov_0.996633	40984	61	36	0	30	90	270	88	1.69e-05	43.5
A5	SN01H	OG4270	PKC07935.1	NODE_3941_length_4004_cov_4.296409	28571	126	68	5	67	179	869	1219	3.12e-05	44.7
A5	SN01H	OG4270	PKC07935.1	NODE_14327_length_1084_cov_1.296922	36842	76	43	2	60	135	958	746	4.22e-05	43.9
A5	SN01H	OG4270	PKC07935.1	NODE_14327_length_1084_cov_1.296922	29670	91	52	2	45	135	516	280	1.97e-04	42.0
A5	SN01H	OG4270	PKC07935.1	NODE_1489_length_9403_cov_5.750697	26549	113	70	2	67	179	389	90	8.10e-05	43.5
A5	SN01H	OG4270	PKC07935.1	NODE_658_length_16284_cov_5.302092	28319	113	66	4	64	176	8272	8565	8.13e-05	43.5
A5	SN01H	OG4270	PKC07935.1	NODE_3009_length_5176_cov_3.602667	27950	161	103	6	29	179	2624	3097	8.26e-05	43.5
A5	SN01H	OG4270	PKC07935.1	NODE_1140_length_11399_cov_8.793234	33051	118	70	3	66	179	11304	10966	1.09e-04	43.1
A5	SN01H	OG4270	PKC07935.1	NODE_468_length_19695_cov_5.069630	41333	75	37	3	63	132	6888	6670	1.60e-04	42.7
A5	SN01H	OG4270	PKC07935.1	NODE_11999_length_1303_cov_0.965742	27193	114	72	2	62	171	1300	980	2.13e-04	42.0
A5	SN01H	OG4270	PKC07935.1	NODE_26606_length_580_cov_0.898608	48077	52	24	1	109	160	2	148	2.64e-04	41.2
A5	SN01H	OG4270	PKC07935.1	NODE_175_length_30485_cov_15.653348	31250	112	61	5	67	171	15662	15970	3.58e-04	41.6
A5	SN01H	OG4270	PKC07935.1	NODE_812_length_14258_cov_5.420351	36232	69	33	2	67	135	5076	4903	3.68e-04	41.6
A5	SN01H	OG4270	PKC07935.1	NODE_3506_length_4494_cov_4.816618	34211	76	31	3	63	135	1942	1763	4.27e-04	41.2
A5	SN01H	OG4270	PKC07935.1	NODE_3631_length_4332_cov_1.274736	27642	123	68	4	13	135	2102	1797	6.36e-04	40.8
A5	SN01H	OG4270	PKC07935.1	NODE_388_length_21779_cov_11.860520	31959	97	49	4	45	135	16906	16649	8.64e-04	40.4
A5	SN01H	OG4361	PKC00248.1	NODE_8829_length_1801_cov_5.464617	79487	117	0	1	1	93	683	1033	1.77e-54	178
A5	SN01H	OG4361	PKC00248.1	NODE_12959_length_1203_cov_2.117229	61290	124	16	4	1	92	494	865	3.99e-36	126
A5	SN01H	OG4361	PKC00248.1	NODE_492_length_19202_cov_3.784471	33663	101	34	3	26	93	17296	16994	3.34e-08	50.4
A5	SN01H	OG4361	PKC02545.1	NODE_12959_length_1203_cov_2.117229	100000	205	0	0	111	315	446	1060	1.75e-147	421
A5	SN01H	OG4361	PKC02545.1	NODE_12959_length_1203_cov_2.117229	100000	40	0	0	71	110	232	351	4.65e-18	85.1
A5	SN01H	OG4361	PKC02545.1	NODE_12959_length_1203_cov_2.117229	75610	41	9	1	43	83	75	194	7.97e-09	57.4
A5	SN01H	OG4361	PKC02545.1	NODE_336_length_23034_cov_7.835388	57265	117	43	1	114	230	14152	13823	1.17e-67	146
A5	SN01H	OG4361	PKC02545.1	NODE_336_length_23034_cov_7.835388	49383	81	41	0	228	308	13752	13510	1.17e-67	99.8
A5	SN01H	OG4361	PKC02545.1	NODE_336_length_23034_cov_7.835388	60000	40	16	0	71	110	14369	14250	1.17e-67	51.2
A5	SN01H	OG4361	PKC02545.1	NODE_492_length_19202_cov_3.784471	48163	245	87	4	97	314	17500	16805	1.89e-67	229
A5	SN01H	OG4361	PKC02545.1	NODE_492_length_19202_cov_3.784471	51220	41	20	0	70	110	17675	17553	1.42e-05	48.1
A5	SN01H	OG4361	PKC02545.1	NODE_8829_length_1801_cov_5.464617	74825	143	25	5	111	250	626	1030	5.23e-56	192
A5	SN01H	OG4361	PKC02545.1	NODE_8829_length_1801_cov_5.464617	95652	69	3	0	247	315	1159	1365	4.84e-34	132
A5	SN01H	OG4361	PKC02545.1	NODE_22794_length_677_cov_1.785000	100000	45	0	0	1	45	179	45	6.78e-21	90.1
A5	SN01H	OG4361	PKC02545.1	NODE_6193_length_2579_cov_4.220624	94118	34	2	0	12	45	2143	2244	8.47e-11	63.9
A5	SN01H	OG4596	PKB93012.1	NODE_103_length_38151_cov_19.396255	82857	70	7	2	60	129	29034	29228	9.78e-44	113
A5	SN01H	OG4596	PKB93012.1	NODE_103_length_38151_cov_19.396255	57692	78	7	2	8	59	28721	28954	9.78e-44	80.9
A5	SN01H	OG4596	PKB93012.1	NODE_14577_length_1066_cov_1.191102	78049	41	9	0	18	58	722	844	1.49e-23	73.9
A5	SN01H	OG4596	PKB93012.1	NODE_14577_length_1066_cov_1.191102	57447	47	17	1	60	103	925	1065	1.49e-23	52.4
A5	SN01H	OG4596	PKB93012.1	NODE_24225_length_634_cov_2.371634	46341	41	21	1	18	57	113	235	2.10e-04	40.4
A5	SN01H	OG4596	PKB93012.1	NODE_643_length_16551_cov_10.860993	30928	97	61	2	14	109	7841	7566	4.33e-04	40.0
A5	SN01H	OG4596	PKB93012.1	NODE_2072_length_7181_cov_5.119932	34375	64	41	1	11	73	2472	2663	5.42e-04	39.7
A5	SN01H	OG4596	PKB93012.1	NODE_43706_length_364_cov_0.867596	37500	48	30	0	11	58	169	312	5.53e-04	38.1
A5	SN01H	OG4596	PKB99385.1	NODE_103_length_38151_cov_19.396255	71591	88	0	1	1	63	28691	28954	7.79e-58	121
A5	SN01H	OG4596	PKB99385.1	NODE_103_length_38151_cov_19.396255	98276	58	1	0	64	121	29034	29207	7.79e-58	119
A5	SN01H	OG4596	PKB99385.1	NODE_14577_length_1066_cov_1.191102	83721	43	7	0	21	63	722	850	7.11e-26	78.2
A5	SN01H	OG4596	PKB99385.1	NODE_14577_length_1066_cov_1.191102	57447	47	15	1	64	105	925	1065	7.11e-26	51.2
A5	SN01H	OG4596	PKB99385.1	NODE_14577_length_1066_cov_1.191102	50000	26	12	1	1	25	571	648	7.11e-26	25.0
A5	SN01H	OG4596	PKB99385.1	NODE_2072_length_7181_cov_5.119932	37500	64	40	0	14	77	2472	2663	1.99e-05	43.5
A5	SN01H	OG4596	PKB99385.1	NODE_643_length_16551_cov_10.860993	32990	97	58	3	17	111	7841	7566	4.92e-05	42.4
A5	SN01H	OG4596	PKB99385.1	NODE_43706_length_364_cov_0.867596	29412	68	48	0	7	74	148	351	1.33e-04	39.7
A5	SN01H	OG4596	PKB99385.1	NODE_24225_length_634_cov_2.371634	41667	36	21	0	28	63	137	244	3.17e-04	39.7
A5	SN01H	OG4667	PKB94949.1	NODE_13084_length_1189_cov_1.214029	75159	157	1	2	13	131	677	1147	5.20e-68	221
A5	SN01H	OG4667	PKB94949.1	NODE_13084_length_1189_cov_1.214029	30178	169	92	8	98	252	482	952	1.62e-06	50.8
A5	SN01H	OG4667	PKB94949.1	NODE_25503_length_604_cov_1.419355	97419	155	4	0	221	375	511	47	1.37e-63	202
A5	SN01H	OG4667	PKB94949.1	NODE_32687_length_476_cov_1.365915	78505	107	0	1	145	228	141	461	5.53e-47	158
A5	SN01H	OG4667	PKB94949.1	NODE_1272_length_10547_cov_3.825024	44937	158	40	3	115	228	4072	4536	7.88e-36	122
A5	SN01H	OG4667	PKB94949.1	NODE_1272_length_10547_cov_3.825024	66667	36	12	0	221	256	4616	4723	7.88e-36	47.8
A5	SN01H	OG4667	PKB94949.1	NODE_1272_length_10547_cov_3.825024	46774	124	45	2	13	119	3553	3912	4.30e-22	99.8
A5	SN01H	OG4667	PKB94949.1	NODE_1118_length_11568_cov_6.419894	35739	291	128	9	15	256	1171	2013	9.87e-35	137
A5	SN01H	OG4667	PKB94949.1	NODE_1118_length_11568_cov_6.419894	35052	291	129	9	14	256	3233	4069	2.60e-33	133
A5	SN01H	OG4667	PKB94949.1	NODE_9832_length_1609_cov_1.417755	33333	279	120	9	37	256	967	152	3.82e-34	133
A5	SN01H	OG4667	PKB94949.1	NODE_6108_length_2611_cov_1.421073	44037	218	65	5	144	312	1681	1052	1.45e-29	121
A5	SN01H	OG4667	PKB94949.1	NODE_6108_length_2611_cov_1.421073	48246	114	46	3	15	119	2350	2021	2.50e-19	91.3
A5	SN01H	OG4667	PKB94949.1	NODE_941_length_12908_cov_4.661445	64789	71	24	1	159	228	4090	3878	1.88e-28	100
A5	SN01H	OG4667	PKB94949.1	NODE_941_length_12908_cov_4.661445	37162	148	71	4	225	356	3830	3405	1.88e-28	44.7
A5	SN01H	OG4667	PKB94949.1	NODE_941_length_12908_cov_4.661445	46341	123	49	2	13	119	4883	4518	1.88e-20	95.1
A5	SN01H	OG4667	PKB94949.1	NODE_1693_length_8456_cov_3.408879	62857	70	21	3	161	228	2253	2453	7.55e-28	73.9
A5	SN01H	OG4667	PKB94949.1	NODE_1693_length_8456_cov_3.408879	34375	160	75	5	221	375	2506	2910	7.55e-28	54.3
A5	SN01H	OG4667	PKB94949.1	NODE_1693_length_8456_cov_3.408879	32203	59	15	1	131	164	2009	2185	7.55e-28	35.4
A5	SN01H	OG4667	PKB94949.1	NODE_1693_length_8456_cov_3.408879	56923	65	25	1	164	228	7026	7211	3.72e-25	74.3
A5	SN01H	OG4667	PKB94949.1	NODE_1693_length_8456_cov_3.408879	63333	30	11	0	227	256	7285	7374	3.72e-25	45.4
A5	SN01H	OG4667	PKB94949.1	NODE_1693_length_8456_cov_3.408879	42308	26	15	0	121	146	6753	6830	3.72e-25	27.3
A5	SN01H	OG4667	PKB94949.1	NODE_1693_length_8456_cov_3.408879	61111	18	7	0	146	163	6895	6948	3.72e-25	26.9
A5	SN01H	OG4667	PKB94949.1	NODE_1693_length_8456_cov_3.408879	49558	113	45	4	15	119	6248	6574	2.52e-21	97.4
A5	SN01H	OG4667	PKB94949.1	NODE_1693_length_8456_cov_3.408879	44444	117	49	3	15	119	1451	1789	3.29e-20	94.4
A5	SN01H	OG4667	PKB94949.1	NODE_26119_length_590_cov_2.867446	34466	206	105	6	40	226	5	589	3.43e-26	105
A5	SN01H	OG4667	PKB94949.1	NODE_6959_length_2311_cov_3.169203	50820	122	32	3	160	256	2030	1674	1.03e-24	103
A5	SN01H	OG4667	PKB94949.1	NODE_6959_length_2311_cov_3.169203	62500	16	6	0	131	146	2285	2238	1.03e-24	26.9
A5	SN01H	OG4667	PKB94949.1	NODE_6959_length_2311_cov_3.169203	71429	14	4	0	146	159	2154	2113	1.03e-24	23.1
A5	SN01H	OG4667	PKB94949.1	NODE_3958_length_3993_cov_1.927222	46491	114	34	2	146	235	2877	3209	1.06e-24	95.9
A5	SN01H	OG4667	PKB94949.1	NODE_3958_length_3993_cov_1.927222	65385	26	9	0	227	252	3254	3331	1.06e-24	37.0
A5	SN01H	OG4667	PKB94949.1	NODE_3958_length_3993_cov_1.927222	42029	138	48	7	13	119	2155	2565	2.06e-15	79.3
A5	SN01H	OG4667	PKB94949.1	NODE_642_length_16574_cov_5.826090	60000	70	22	2	162	231	1766	1575	1.12e-24	78.6
A5	SN01H	OG4667	PKB94949.1	NODE_642_length_16574_cov_5.826090	62069	29	11	0	228	256	1512	1426	1.12e-24	39.3
A5	SN01H	OG4667	PKB94949.1	NODE_642_length_16574_cov_5.826090	68750	16	5	0	130	145	2033	1986	1.12e-24	27.3
A5	SN01H	OG4667	PKB94949.1	NODE_642_length_16574_cov_5.826090	66667	18	6	0	144	161	1897	1844	1.12e-24	26.6
A5	SN01H	OG4667	PKB94949.1	NODE_642_length_16574_cov_5.826090	36975	119	50	5	22	122	2548	2213	2.16e-09	60.8
A5	SN01H	OG4667	PKB94949.1	NODE_1030_length_12133_cov_10.821831	33455	275	80	8	170	374	11393	12118	7.41e-24	96.3
A5	SN01H	OG4667	PKB94949.1	NODE_1030_length_12133_cov_10.821831	63158	19	7	0	145	163	11250	11306	7.41e-24	28.5
A5	SN01H	OG4667	PKB94949.1	NODE_1030_length_12133_cov_10.821831	56250	16	7	0	130	145	11128	11175	7.41e-24	25.0
A5	SN01H	OG4667	PKB94949.1	NODE_1030_length_12133_cov_10.821831	41270	126	51	4	13	125	10549	10896	1.09e-17	86.7
A5	SN01H	OG4667	PKB94949.1	NODE_1030_length_12133_cov_10.821831	40000	115	49	4	155	256	6508	6831	4.16e-10	63.2
A5	SN01H	OG4667	PKB94949.1	NODE_1030_length_12133_cov_10.821831	37037	108	56	3	16	116	5783	6091	2.90e-09	60.5
A5	SN01H	OG4667	PKB94949.1	NODE_9530_length_1662_cov_2.038486	48571	70	35	1	13	82	1090	884	1.70e-23	63.9
A5	SN01H	OG4667	PKB94949.1	NODE_9530_length_1662_cov_2.038486	45614	57	28	1	83	139	839	678	1.70e-23	47.0
A5	SN01H	OG4667	PKB94949.1	NODE_9530_length_1662_cov_2.038486	35135	74	22	2	132	179	589	368	1.70e-23	38.1
A5	SN01H	OG4667	PKB94949.1	NODE_9530_length_1662_cov_2.038486	44000	125	33	3	159	252	359	3	2.24e-19	90.9
A5	SN01H	OG4667	PKB94949.1	NODE_1452_length_9600_cov_5.714796	58824	68	26	1	161	228	3475	3278	1.84e-23	79.0
A5	SN01H	OG4667	PKB94949.1	NODE_1452_length_9600_cov_5.714796	65517	29	10	0	228	256	3210	3124	1.84e-23	42.4
A5	SN01H	OG4667	PKB94949.1	NODE_1452_length_9600_cov_5.714796	50000	20	10	0	144	163	3597	3538	1.84e-23	27.3
A5	SN01H	OG4667	PKB94949.1	NODE_1452_length_9600_cov_5.714796	41667	120	54	2	13	119	4289	3939	8.93e-20	92.8
A5	SN01H	OG4667	PKB94949.1	NODE_35656_length_438_cov_3.695291	48333	120	42	4	13	119	374	36	6.74e-23	94.7
A5	SN01H	OG4667	PKB94949.1	NODE_24900_length_618_cov_1.123845	59420	69	25	1	160	228	314	511	4.06e-22	85.1
A5	SN01H	OG4667	PKB94949.1	NODE_24900_length_618_cov_1.123845	57895	19	8	0	131	149	84	140	4.06e-22	28.5
A5	SN01H	OG4667	PKB94949.1	NODE_24900_length_618_cov_1.123845	60000	20	8	0	224	243	559	618	4.06e-22	26.9
A5	SN01H	OG4667	PKB94949.1	NODE_24900_length_618_cov_1.123845	57143	21	8	1	144	163	202	264	4.06e-22	23.1
A5	SN01H	OG4667	PKB94949.1	NODE_13480_length_1155_cov_2.585343	46218	119	48	2	13	119	644	988	4.88e-22	97.4
A5	SN01H	OG4667	PKB94949.1	NODE_18416_length_841_cov_2.132199	45378	119	49	2	13	119	330	674	5.86e-22	95.5
A5	SN01H	OG4667	PKB94949.1	NODE_10824_length_1448_cov_2.730124	41880	117	42	3	160	252	706	362	3.48e-21	90.1
A5	SN01H	OG4667	PKB94949.1	NODE_10824_length_1448_cov_2.730124	31034	58	15	1	131	163	941	768	3.48e-21	31.2
A5	SN01H	OG4667	PKB94949.1	NODE_10824_length_1448_cov_2.730124	39286	112	48	3	24	119	1443	1120	5.64e-15	77.4
A5	SN01H	OG4667	PKB94949.1	NODE_1264_length_10576_cov_2.433184	37805	164	45	4	144	256	1924	2397	2.96e-20	94.4
A5	SN01H	OG4667	PKB94949.1	NODE_1264_length_10576_cov_2.433184	56250	16	7	0	131	146	1820	1867	2.96e-20	23.9
A5	SN01H	OG4667	PKB94949.1	NODE_1264_length_10576_cov_2.433184	40336	119	54	4	13	119	1314	1655	3.86e-13	72.4
A5	SN01H	OG4667	PKB94949.1	NODE_28681_length_539_cov_1.114719	50467	107	41	4	22	119	1	312	4.58e-20	87.8
A5	SN01H	OG4667	PKB94949.1	NODE_1503_length_9352_cov_3.646900	53731	67	25	1	162	228	32	214	6.20e-20	78.6
A5	SN01H	OG4667	PKB94949.1	NODE_1503_length_9352_cov_3.646900	61538	26	10	0	231	256	312	389	6.20e-20	38.5
A5	SN01H	OG4667	PKB94949.1	NODE_66057_length_251_cov_1.781609	64062	64	17	2	166	228	249	73	1.30e-19	83.6
A5	SN01H	OG4667	PKB94949.1	NODE_46207_length_346_cov_0.847584	46667	105	35	2	161	244	29	343	1.33e-19	84.7
A5	SN01H	OG4667	PKB94949.1	NODE_11917_length_1313_cov_1.237864	44715	123	51	4	13	121	823	1182	3.16e-19	89.7
A5	SN01H	OG4667	PKB94949.1	NODE_18494_length_837_cov_2.348684	49533	107	25	2	145	228	14	316	4.68e-19	87.4
A5	SN01H	OG4667	PKB94949.1	NODE_18494_length_837_cov_2.348684	36364	176	87	5	212	374	303	794	2.90e-09	58.5
A5	SN01H	OG4667	PKB94949.1	NODE_8314_length_1921_cov_2.056399	39073	151	71	4	13	146	941	1381	5.38e-19	89.7
A5	SN01H	OG4667	PKB94949.1	NODE_37224_length_421_cov_1.601744	56716	67	23	1	160	226	183	1	5.73e-19	81.6
A5	SN01H	OG4667	PKB94949.1	NODE_37224_length_421_cov_1.601744	57895	19	8	0	145	163	301	245	5.73e-19	26.6
A5	SN01H	OG4667	PKB94949.1	NODE_37224_length_421_cov_1.601744	50000	16	8	0	131	146	417	370	5.73e-19	25.0
A5	SN01H	OG4667	PKB94949.1	NODE_5217_length_3065_cov_5.083668	46018	113	46	2	13	113	2660	2989	8.28e-19	89.7
A5	SN01H	OG4667	PKB94949.1	NODE_309_length_24211_cov_19.749192	36420	162	47	4	145	256	20220	19753	1.22e-18	89.4
A5	SN01H	OG4667	PKB94949.1	NODE_309_length_24211_cov_19.749192	40833	120	53	4	13	119	20845	20501	1.04e-11	68.2
A5	SN01H	OG4667	PKB94949.1	NODE_32986_length_472_cov_2.240506	58209	67	25	1	162	228	139	330	1.33e-18	77.0
A5	SN01H	OG4667	PKB94949.1	NODE_32986_length_472_cov_2.240506	66667	24	8	0	228	251	401	472	1.33e-18	32.0
A5	SN01H	OG4667	PKB94949.1	NODE_32986_length_472_cov_2.240506	55556	18	8	0	146	163	5	58	1.33e-18	23.1
A5	SN01H	OG4667	PKB94949.1	NODE_58097_length_281_cov_1.897059	59375	64	20	1	165	228	281	108	9.73e-18	78.6
A5	SN01H	OG4667	PKB94949.1	NODE_10635_length_1474_cov_1.095204	55224	67	29	1	162	228	1432	1235	3.75e-17	75.9
A5	SN01H	OG4667	PKB94949.1	NODE_10635_length_1474_cov_1.095204	48649	37	17	1	222	256	1160	1050	3.75e-17	31.6
A5	SN01H	OG4667	PKB94949.1	NODE_4643_length_3422_cov_3.044544	41739	115	51	2	17	119	1068	736	1.67e-16	82.8
A5	SN01H	OG4667	PKB94949.1	NODE_4643_length_3422_cov_3.044544	58209	67	25	1	162	228	241	50	2.13e-14	76.3
A5	SN01H	OG4667	PKB94949.1	NODE_63424_length_260_cov_2.049180	49275	69	29	1	160	228	3	191	1.76e-16	75.1
A5	SN01H	OG4667	PKB94949.1	NODE_422_length_20760_cov_5.622782	27239	268	159	11	15	256	15669	14896	3.26e-16	82.0
A5	SN01H	OG4667	PKB94949.1	NODE_27796_length_555_cov_1.476987	40179	112	47	3	24	119	550	227	3.31e-16	77.0
A5	SN01H	OG4667	PKB94949.1	NODE_22019_length_701_cov_0.996795	56250	64	27	1	160	223	511	699	6.21e-16	75.5
A5	SN01H	OG4667	PKB94949.1	NODE_22019_length_701_cov_0.996795	62500	16	6	0	131	146	277	324	6.21e-16	26.2
A5	SN01H	OG4667	PKB94949.1	NODE_22019_length_701_cov_0.996795	50000	18	9	0	146	163	399	452	6.21e-16	21.2
A5	SN01H	OG4667	PKB94949.1	NODE_20460_length_755_cov_2.438053	41071	112	35	2	145	228	402	728	6.53e-16	77.8
A5	SN01H	OG4667	PKB94949.1	NODE_28873_length_536_cov_0.688453	40336	119	52	2	13	116	347	3	3.58e-15	73.9
A5	SN01H	OG4667	PKB94949.1	NODE_38632_length_408_cov_0.531722	50769	65	29	1	164	228	1	186	6.72e-15	72.0
A5	SN01H	OG4667	PKB94949.1	NODE_845_length_13908_cov_11.333382	34437	151	70	6	17	143	6643	6206	8.55e-15	77.8
A5	SN01H	OG4667	PKB94949.1	NODE_2134_length_7036_cov_2.382526	26667	285	128	10	16	228	6635	5808	1.57e-14	76.6
A5	SN01H	OG4667	PKB94949.1	NODE_58082_length_281_cov_3.132353	39362	94	32	2	146	215	281	3	2.67e-13	66.2
A5	SN01H	OG4667	PKB94949.1	NODE_7740_length_2071_cov_2.071214	29703	202	55	4	83	203	590	3	4.50e-13	72.0
A5	SN01H	OG4667	PKB94949.1	NODE_42053_length_377_cov_1.426667	34783	92	53	2	168	256	3	266	7.73e-12	63.2
A5	SN01H	OG4667	PKB94949.1	NODE_22252_length_693_cov_2.615260	34058	138	74	6	19	143	172	573	2.12e-11	64.3
A5	SN01H	OG4667	PKB94949.1	NODE_72873_length_231_cov_0.584416	50769	65	24	3	166	228	48	224	3.35e-11	60.1
A5	SN01H	OG4667	PKB94949.1	NODE_33057_length_471_cov_1.847716	50725	69	28	3	13	81	202	390	5.07e-10	58.9
A5	SN01H	OG4667	PKB94949.1	NODE_31404_length_495_cov_0.710526	34259	108	53	2	13	105	181	495	5.63e-10	58.9
A5	SN01H	OG4667	PKB94949.1	NODE_7604_length_2105_cov_1.901874	27841	176	94	7	15	161	1716	1201	2.00e-09	60.5
A5	SN01H	OG4667	PKB94949.1	NODE_31014_length_501_cov_0.429245	43011	93	37	5	46	129	2	259	3.19e-09	56.6
A5	SN01H	OG4667	PKB94949.1	NODE_2609_length_5880_cov_5.518870	30667	150	72	5	134	256	5842	5408	4.58e-09	59.7
A5	SN01H	OG4667	PKB94949.1	NODE_111_length_37119_cov_7.058042	33083	133	65	5	15	129	11263	10883	8.45e-09	58.9
A5	SN01H	OG4667	PKB94949.1	NODE_111_length_37119_cov_7.058042	30159	126	65	4	15	123	15016	14657	1.09e-05	48.9
A5	SN01H	OG4667	PKB94949.1	NODE_111_length_37119_cov_7.058042	29134	127	64	4	15	126	19593	19246	1.88e-04	36.6
A5	SN01H	OG4667	PKB94949.1	NODE_111_length_37119_cov_7.058042	22293	157	68	6	122	228	19166	18708	1.88e-04	27.3
A5	SN01H	OG4667	PKB94949.1	NODE_111_length_37119_cov_7.058042	27273	121	66	4	18	123	8850	8509	2.15e-04	45.1
A5	SN01H	OG4667	PKB94949.1	NODE_348_length_22834_cov_4.525992	31496	127	57	4	20	120	11797	11429	2.26e-08	57.0
A5	SN01H	OG4667	PKB94949.1	NODE_348_length_22834_cov_4.525992	34375	32	21	0	115	146	11370	11275	2.26e-08	20.4
A5	SN01H	OG4667	PKB94949.1	NODE_348_length_22834_cov_4.525992	29078	141	67	6	20	131	5186	4776	6.21e-08	52.4
A5	SN01H	OG4667	PKB94949.1	NODE_348_length_22834_cov_4.525992	66667	15	5	0	133	147	4704	4660	6.21e-08	23.5
A5	SN01H	OG4667	PKB94949.1	NODE_452_length_20066_cov_4.501226	35644	101	57	5	157	256	10092	10373	2.66e-08	57.4
A5	SN01H	OG4667	PKB94949.1	NODE_7261_length_2214_cov_1.398222	25954	131	69	3	15	120	698	315	4.34e-08	56.2
A5	SN01H	OG4667	PKB94949.1	NODE_13874_length_1119_cov_1.042226	33735	83	47	2	166	244	147	383	8.46e-08	54.7
A5	SN01H	OG4667	PKB94949.1	NODE_29575_length_523_cov_0.748879	31933	119	56	5	24	122	4	345	1.85e-07	52.0
A5	SN01H	OG4667	PKB94949.1	NODE_256_length_26286_cov_16.010187	44262	61	32	2	83	141	16632	16450	2.48e-07	54.3
A5	SN01H	OG4667	PKB94949.1	NODE_18472_length_838_cov_2.174770	32174	115	62	4	15	119	305	631	2.50e-07	52.8
A5	SN01H	OG4667	PKB94949.1	NODE_1391_length_9938_cov_4.238110	28662	157	87	6	14	149	4393	4851	2.54e-07	54.3
A5	SN01H	OG4667	PKB94949.1	NODE_43354_length_367_cov_0.631034	54545	33	15	0	83	115	225	323	2.55e-07	40.0
A5	SN01H	OG4667	PKB94949.1	NODE_43354_length_367_cov_0.631034	37500	64	32	4	19	79	2	178	2.55e-07	34.3
A5	SN01H	OG4667	PKB94949.1	NODE_11964_length_1306_cov_1.593979	35556	135	68	5	12	142	1243	884	3.01e-07	53.1
A5	SN01H	OG4667	PKB94949.1	NODE_19975_length_773_cov_0.757184	30894	123	66	3	15	120	372	734	3.72e-07	52.0
A5	SN01H	OG4667	PKB94949.1	NODE_163_length_31259_cov_14.593772	30508	118	61	3	20	120	28641	28982	4.63e-07	51.2
A5	SN01H	OG4667	PKB94949.1	NODE_163_length_31259_cov_14.593772	56250	16	7	0	132	147	29092	29139	4.63e-07	21.9
A5	SN01H	OG4667	PKB94949.1	NODE_163_length_31259_cov_14.593772	29524	105	71	3	115	219	28647	28952	8.82e-04	42.7
A5	SN01H	OG4667	PKB94949.1	NODE_16490_length_944_cov_1.752018	25767	163	81	6	17	146	691	224	8.19e-07	51.6
A5	SN01H	OG4667	PKB94949.1	NODE_40968_length_386_cov_2.653722	37500	144	55	5	230	367	2	346	9.13e-07	48.9
A5	SN01H	OG4667	PKB94949.1	NODE_34792_length_449_cov_2.126344	42353	85	39	5	15	97	256	26	1.43e-06	48.5
A5	SN01H	OG4667	PKB94949.1	NODE_70046_length_239_cov_0.561728	61538	39	14	1	191	228	4	120	2.97e-06	45.8
A5	SN01H	OG4667	PKB94949.1	NODE_1298_length_10410_cov_3.633698	36538	104	41	5	35	120	1297	1007	4.19e-06	50.4
A5	SN01H	OG4667	PKB94949.1	NODE_1298_length_10410_cov_3.633698	38710	62	33	2	167	228	693	523	1.67e-04	43.5
A5	SN01H	OG4667	PKB94949.1	NODE_1298_length_10410_cov_3.633698	46667	30	12	2	135	162	878	795	1.67e-04	20.8
A5	SN01H	OG4667	PKB94949.1	NODE_4474_length_3557_cov_2.235345	52083	48	19	2	162	209	207	76	4.74e-06	39.7
A5	SN01H	OG4667	PKB94949.1	NODE_4474_length_3557_cov_2.235345	57895	19	8	0	209	227	73	17	4.74e-06	30.0
A5	SN01H	OG4667	PKB94949.1	NODE_4474_length_3557_cov_2.235345	35294	85	39	2	38	110	1312	1070	5.61e-06	45.1
A5	SN01H	OG4667	PKB94949.1	NODE_4474_length_3557_cov_2.235345	45455	22	12	0	5	26	1410	1345	5.61e-06	24.6
A5	SN01H	OG4667	PKB94949.1	NODE_906_length_13289_cov_8.204057	31579	95	57	3	167	256	11368	11643	4.91e-06	50.1
A5	SN01H	OG4667	PKB94949.1	NODE_3515_length_4483_cov_2.890604	34524	84	53	2	146	228	1056	1304	5.51e-06	49.7
A5	SN01H	OG4667	PKB94949.1	NODE_3515_length_4483_cov_2.890604	26923	104	55	4	37	123	506	805	3.93e-04	43.9
A5	SN01H	OG4667	PKB94949.1	NODE_21656_length_713_cov_2.237421	31313	99	60	4	161	256	25	306	6.08e-06	48.1
A5	SN01H	OG4667	PKB94949.1	NODE_70212_length_238_cov_1.037267	37209	86	37	4	13	96	12	224	1.28e-05	44.3
A5	SN01H	OG4667	PKB94949.1	NODE_75_length_43425_cov_9.387400	39683	63	17	1	157	219	17809	17934	2.68e-05	47.8
A5	SN01H	OG4667	PKB94949.1	NODE_7093_length_2266_cov_1.541343	31707	123	61	5	15	120	248	598	4.52e-05	46.6
A5	SN01H	OG4667	PKB94949.1	NODE_10238_length_1540_cov_1.133288	29412	119	63	5	15	120	734	1066	5.35e-05	46.2
A5	SN01H	OG4667	PKB94949.1	NODE_70721_length_237_cov_0.562500	60000	30	12	0	227	256	44	133	1.16e-04	41.6
A5	SN01H	OG4667	PKB94949.1	NODE_18144_length_854_cov_0.715573	29457	129	70	4	15	123	337	720	1.16e-04	44.7
A5	SN01H	OG4667	PKB94949.1	NODE_10554_length_1486_cov_1.339248	43750	96	43	4	226	312	1457	1176	1.37e-04	45.1
A5	SN01H	OG4667	PKB94949.1	NODE_13855_length_1120_cov_3.449664	31034	116	47	5	145	231	454	789	1.82e-04	43.5
A5	SN01H	OG4667	PKB94949.1	NODE_13855_length_1120_cov_3.449664	36364	22	14	0	132	153	330	395	1.82e-04	20.8
A5	SN01H	OG4667	PKB94949.1	NODE_25657_length_601_cov_0.801527	29348	92	43	2	37	110	265	2	1.86e-04	43.5
A5	SN01H	OG4667	PKB94949.1	NODE_3003_length_5183_cov_3.031923	28462	130	69	6	15	124	4024	3647	2.16e-04	44.7
A5	SN01H	OG4667	PKB94949.1	NODE_35_length_58496_cov_24.720622	29565	115	72	5	142	252	16722	17051	2.18e-04	45.1
A5	SN01H	OG4667	PKB94949.1	NODE_3532_length_4472_cov_3.545620	28814	118	63	3	19	120	2691	3029	2.42e-04	44.7
A5	SN01H	OG4667	PKB94949.1	NODE_27755_length_556_cov_1.248434	36111	72	35	3	13	78	292	92	4.71e-04	42.0
A5	SN01H	OG4667	PKB94949.1	NODE_48022_length_334_cov_0.875486	52500	40	18	1	15	53	146	27	5.28e-04	40.4
A5	SN01H	OG4667	PKB94949.1	NODE_3319_length_4741_cov_2.267153	30400	125	62	4	15	120	2162	1806	6.48e-04	43.1
A5	SN01H	OG4667	PKB94949.1	NODE_47362_length_338_cov_1.521073	31944	72	39	3	17	82	325	122	0.001	39.7
A5	SN01H	OG4667	PKC04278.1	NODE_13084_length_1189_cov_1.214029	74249	233	28	6	1	208	470	1147	2.60e-103	315
A5	SN01H	OG4667	PKC04278.1	NODE_1272_length_10547_cov_3.825024	50500	200	84	6	4	196	3337	3912	2.60e-73	175
A5	SN01H	OG4667	PKC04278.1	NODE_1272_length_10547_cov_3.825024	46528	144	32	3	207	306	4108	4536	2.60e-73	94.4
A5	SN01H	OG4667	PKC04278.1	NODE_1272_length_10547_cov_3.825024	58537	41	17	0	299	339	4616	4738	2.60e-73	47.0
A5	SN01H	OG4667	PKC04278.1	NODE_1272_length_10547_cov_3.825024	52941	17	8	0	192	208	3959	4009	2.60e-73	21.2
A5	SN01H	OG4667	PKC04278.1	NODE_25503_length_604_cov_1.419355	82759	174	26	2	299	472	511	2	5.05e-69	220
A5	SN01H	OG4667	PKC04278.1	NODE_13480_length_1155_cov_2.585343	53571	196	80	2	1	196	434	988	6.87e-55	189
A5	SN01H	OG4667	PKC04278.1	NODE_18416_length_841_cov_2.132199	52551	196	82	3	1	196	120	674	7.08e-55	186
A5	SN01H	OG4667	PKC04278.1	NODE_941_length_12908_cov_4.661445	50510	196	92	2	2	196	5093	4518	2.10e-52	192
A5	SN01H	OG4667	PKC04278.1	NODE_941_length_12908_cov_4.661445	42308	208	84	6	303	487	3830	3246	1.54e-44	103
A5	SN01H	OG4667	PKC04278.1	NODE_941_length_12908_cov_4.661445	64789	71	25	0	236	306	4090	3878	1.54e-44	87.0
A5	SN01H	OG4667	PKC04278.1	NODE_941_length_12908_cov_4.661445	68421	19	6	0	222	240	4205	4149	1.54e-44	28.9
A5	SN01H	OG4667	PKC04278.1	NODE_941_length_12908_cov_4.661445	66667	12	4	0	212	223	4306	4271	1.54e-44	20.8
A5	SN01H	OG4667	PKC04278.1	NODE_1693_length_8456_cov_3.408879	50254	197	86	5	1	196	1232	1789	7.82e-49	182
A5	SN01H	OG4667	PKC04278.1	NODE_1693_length_8456_cov_3.408879	49495	198	82	5	1	196	6029	6574	3.52e-44	168
A5	SN01H	OG4667	PKC04278.1	NODE_1693_length_8456_cov_3.408879	39264	163	67	6	299	457	2506	2910	2.16e-31	73.6
A5	SN01H	OG4667	PKC04278.1	NODE_1693_length_8456_cov_3.408879	60000	70	24	2	238	306	2253	2453	2.16e-31	62.4
A5	SN01H	OG4667	PKC04278.1	NODE_1693_length_8456_cov_3.408879	35593	59	13	1	208	241	2009	2185	2.16e-31	40.4
A5	SN01H	OG4667	PKC04278.1	NODE_1693_length_8456_cov_3.408879	61364	44	17	0	263	306	7080	7211	1.79e-20	62.0
A5	SN01H	OG4667	PKC04278.1	NODE_1693_length_8456_cov_3.408879	33696	184	73	6	305	451	7285	7800	1.79e-20	57.0
A5	SN01H	OG4667	PKC04278.1	NODE_1693_length_8456_cov_3.408879	45455	66	34	2	414	478	7864	8058	1.55e-04	45.8
A5	SN01H	OG4667	PKC04278.1	NODE_8314_length_1921_cov_2.056399	51010	198	84	5	1	196	725	1285	6.78e-48	176
A5	SN01H	OG4667	PKC04278.1	NODE_5217_length_3065_cov_5.083668	53439	189	78	4	1	189	2450	2986	8.81e-48	178
A5	SN01H	OG4667	PKC04278.1	NODE_28873_length_536_cov_0.688453	50000	186	85	3	8	193	536	3	4.02e-47	162
A5	SN01H	OG4667	PKC04278.1	NODE_9832_length_1609_cov_1.417755	35233	386	181	12	4	334	1267	152	4.75e-46	169
A5	SN01H	OG4667	PKC04278.1	NODE_6108_length_2611_cov_1.421073	46948	213	93	5	2	211	2560	1973	6.34e-44	166
A5	SN01H	OG4667	PKC04278.1	NODE_6108_length_2611_cov_1.421073	39640	222	73	5	221	393	1681	1052	2.24e-26	110
A5	SN01H	OG4667	PKC04278.1	NODE_6108_length_2611_cov_1.421073	62500	16	6	0	208	223	1802	1755	2.24e-26	28.9
A5	SN01H	OG4667	PKC04278.1	NODE_1452_length_9600_cov_5.714796	47980	198	92	5	1	196	4505	3939	3.62e-43	165
A5	SN01H	OG4667	PKC04278.1	NODE_1452_length_9600_cov_5.714796	59420	69	25	1	238	306	3475	3278	9.72e-22	66.2
A5	SN01H	OG4667	PKC04278.1	NODE_1452_length_9600_cov_5.714796	40909	88	51	1	306	393	3210	2950	9.72e-22	46.2
A5	SN01H	OG4667	PKC04278.1	NODE_1452_length_9600_cov_5.714796	55000	20	9	0	221	240	3597	3538	9.72e-22	30.8
A5	SN01H	OG4667	PKC04278.1	NODE_1030_length_12133_cov_10.821831	50000	192	78	6	2	193	10348	10869	1.81e-42	163
A5	SN01H	OG4667	PKC04278.1	NODE_1030_length_12133_cov_10.821831	36957	230	86	8	262	463	11435	12031	2.24e-17	87.0
A5	SN01H	OG4667	PKC04278.1	NODE_1030_length_12133_cov_10.821831	34737	190	97	7	9	193	5588	6091	5.93e-16	82.4
A5	SN01H	OG4667	PKC04278.1	NODE_1030_length_12133_cov_10.821831	40000	120	47	5	239	345	6529	6852	1.04e-09	49.3
A5	SN01H	OG4667	PKC04278.1	NODE_1030_length_12133_cov_10.821831	35000	100	49	4	369	468	6900	7151	1.04e-09	33.5
A5	SN01H	OG4667	PKC04278.1	NODE_1030_length_12133_cov_10.821831	42105	57	27	2	410	461	11966	12133	1.48e-04	45.8
A5	SN01H	OG4667	PKC04278.1	NODE_11917_length_1313_cov_1.237864	46907	194	89	5	9	198	631	1182	1.35e-41	155
A5	SN01H	OG4667	PKC04278.1	NODE_4643_length_3422_cov_3.044544	48500	200	85	6	1	196	1293	736	1.62e-41	160
A5	SN01H	OG4667	PKC04278.1	NODE_4643_length_3422_cov_3.044544	57353	68	25	2	239	306	241	50	3.29e-14	60.8
A5	SN01H	OG4667	PKC04278.1	NODE_4643_length_3422_cov_3.044544	61905	21	8	0	221	241	381	319	3.29e-14	31.2
A5	SN01H	OG4667	PKC04278.1	NODE_4643_length_3422_cov_3.044544	60000	15	6	0	208	222	491	447	3.29e-14	25.0
A5	SN01H	OG4667	PKC04278.1	NODE_1118_length_11568_cov_6.419894	33938	386	179	13	6	334	913	2013	4.46e-41	159
A5	SN01H	OG4667	PKC04278.1	NODE_1118_length_11568_cov_6.419894	34037	379	180	13	6	334	2993	4069	7.17e-41	158
A5	SN01H	OG4667	PKC04278.1	NODE_3958_length_3993_cov_1.927222	45972	211	81	8	9	196	1963	2565	3.44e-38	150
A5	SN01H	OG4667	PKC04278.1	NODE_3958_length_3993_cov_1.927222	44348	115	36	2	223	313	2877	3209	2.00e-19	78.6
A5	SN01H	OG4667	PKC04278.1	NODE_3958_length_3993_cov_1.927222	61538	26	10	0	305	330	3254	3331	2.00e-19	35.4
A5	SN01H	OG4667	PKC04278.1	NODE_3958_length_3993_cov_1.927222	41176	17	10	0	208	224	2758	2808	2.00e-19	21.2
A5	SN01H	OG4667	PKC04278.1	NODE_9530_length_1662_cov_2.038486	50714	140	68	1	1	139	1303	884	6.24e-38	127
A5	SN01H	OG4667	PKC04278.1	NODE_9530_length_1662_cov_2.038486	56098	41	18	0	155	195	854	732	6.24e-38	50.4
A5	SN01H	OG4667	PKC04278.1	NODE_9530_length_1662_cov_2.038486	44715	123	36	2	236	330	359	3	1.20e-20	78.2
A5	SN01H	OG4667	PKC04278.1	NODE_9530_length_1662_cov_2.038486	36842	57	12	1	208	240	592	422	1.20e-20	41.6
A5	SN01H	OG4667	PKC04278.1	NODE_1264_length_10576_cov_2.433184	47917	192	86	5	7	196	1116	1655	8.66e-38	149
A5	SN01H	OG4667	PKC04278.1	NODE_1264_length_10576_cov_2.433184	32883	222	80	5	221	391	1924	2535	3.80e-17	82.4
A5	SN01H	OG4667	PKC04278.1	NODE_1264_length_10576_cov_2.433184	62500	16	6	0	208	223	1820	1867	3.80e-17	25.4
A5	SN01H	OG4667	PKC04278.1	NODE_33057_length_471_cov_1.847716	51807	166	60	6	6	165	13	468	1.46e-35	130
A5	SN01H	OG4667	PKC04278.1	NODE_35656_length_438_cov_3.695291	51020	147	59	4	50	196	437	36	3.42e-34	126
A5	SN01H	OG4667	PKC04278.1	NODE_18472_length_838_cov_2.174770	39899	198	99	5	1	196	92	631	3.88e-32	125
A5	SN01H	OG4667	PKC04278.1	NODE_32687_length_476_cov_1.365915	71296	108	7	2	222	306	141	461	5.09e-32	121
A5	SN01H	OG4667	PKC04278.1	NODE_48022_length_334_cov_0.875486	56364	110	46	2	12	119	332	3	2.72e-30	114
A5	SN01H	OG4667	PKC04278.1	NODE_309_length_24211_cov_19.749192	41753	194	95	4	9	196	21046	20501	2.81e-30	126
A5	SN01H	OG4667	PKC04278.1	NODE_309_length_24211_cov_19.749192	32632	190	73	3	194	334	20304	19753	1.28e-15	81.6
A5	SN01H	OG4667	PKC04278.1	NODE_27755_length_556_cov_1.248434	46377	138	64	5	3	135	490	92	5.68e-30	116
A5	SN01H	OG4667	PKC04278.1	NODE_642_length_16574_cov_5.826090	43939	198	94	8	6	198	2773	2216	6.25e-29	122
A5	SN01H	OG4667	PKC04278.1	NODE_642_length_16574_cov_5.826090	59615	52	21	0	258	309	1730	1575	1.51e-20	63.9
A5	SN01H	OG4667	PKC04278.1	NODE_642_length_16574_cov_5.826090	58621	29	12	0	306	334	1512	1426	1.51e-20	38.1
A5	SN01H	OG4667	PKC04278.1	NODE_642_length_16574_cov_5.826090	43750	32	15	1	193	221	2084	1989	1.51e-20	29.6
A5	SN01H	OG4667	PKC04278.1	NODE_642_length_16574_cov_5.826090	66667	18	6	0	221	238	1897	1844	1.51e-20	26.6
A5	SN01H	OG4667	PKC04278.1	NODE_845_length_13908_cov_11.333382	36161	224	121	6	9	220	6847	6206	9.38e-29	122
A5	SN01H	OG4667	PKC04278.1	NODE_2134_length_7036_cov_2.382526	30579	363	179	14	5	306	6860	5808	5.71e-28	119
A5	SN01H	OG4667	PKC04278.1	NODE_22252_length_693_cov_2.615260	37864	206	96	7	9	210	1	534	4.30e-27	110
A5	SN01H	OG4667	PKC04278.1	NODE_26119_length_590_cov_2.867446	33962	212	118	6	98	304	5	589	2.67e-25	103
A5	SN01H	OG4667	PKC04278.1	NODE_6959_length_2311_cov_3.169203	37931	319	111	9	237	478	2030	1104	5.11e-25	98.2
A5	SN01H	OG4667	PKC04278.1	NODE_6959_length_2311_cov_3.169203	68750	16	5	0	208	223	2285	2238	5.11e-25	28.5
A5	SN01H	OG4667	PKC04278.1	NODE_6959_length_2311_cov_3.169203	85714	14	2	0	223	236	2154	2113	5.11e-25	27.7
A5	SN01H	OG4667	PKC04278.1	NODE_31404_length_495_cov_0.710526	39041	146	82	2	37	182	79	495	3.81e-23	97.1
A5	SN01H	OG4667	PKC04278.1	NODE_16490_length_944_cov_1.752018	30085	236	138	9	4	223	898	224	1.39e-22	99.4
A5	SN01H	OG4667	PKC04278.1	NODE_18144_length_854_cov_0.715573	35610	205	114	10	4	198	124	714	1.86e-20	92.4
A5	SN01H	OG4667	PKC04278.1	NODE_28681_length_539_cov_1.114719	44538	119	49	3	80	196	1	312	1.99e-20	89.7
A5	SN01H	OG4667	PKC04278.1	NODE_348_length_22834_cov_4.525992	33945	218	122	9	6	208	5408	4776	5.08e-20	93.6
A5	SN01H	OG4667	PKC04278.1	NODE_348_length_22834_cov_4.525992	57895	19	8	0	206	224	4716	4660	5.08e-20	23.9
A5	SN01H	OG4667	PKC04278.1	NODE_348_length_22834_cov_4.525992	33871	186	91	7	39	208	11896	11387	2.23e-15	80.9
A5	SN01H	OG4667	PKC04278.1	NODE_348_length_22834_cov_4.525992	37349	83	48	2	129	208	850	605	3.45e-06	49.7
A5	SN01H	OG4667	PKC04278.1	NODE_348_length_22834_cov_4.525992	52632	19	9	0	206	224	534	478	3.45e-06	20.8
A5	SN01H	OG4667	PKC04278.1	NODE_1391_length_9938_cov_4.238110	28718	195	119	6	39	223	4288	4842	2.51e-19	79.0
A5	SN01H	OG4667	PKC04278.1	NODE_1391_length_9938_cov_4.238110	38636	44	24	1	1	41	4175	4306	2.51e-19	36.6
A5	SN01H	OG4667	PKC04278.1	NODE_14921_length_1041_cov_1.503112	45918	98	50	2	40	135	412	122	7.02e-19	77.8
A5	SN01H	OG4667	PKC04278.1	NODE_14921_length_1041_cov_1.503112	60606	33	12	1	2	34	525	430	7.02e-19	35.8
A5	SN01H	OG4667	PKC04278.1	NODE_19975_length_773_cov_0.757184	33645	214	116	6	3	197	114	734	9.80e-19	87.0
A5	SN01H	OG4667	PKC04278.1	NODE_3003_length_5183_cov_3.031923	35294	204	114	10	4	198	4240	3656	7.46e-18	88.2
A5	SN01H	OG4667	PKC04278.1	NODE_34792_length_449_cov_2.126344	39103	156	75	8	16	162	442	8	1.07e-17	80.9
A5	SN01H	OG4667	PKC04278.1	NODE_27796_length_555_cov_1.476987	40171	117	59	3	82	196	550	227	2.09e-17	81.3
A5	SN01H	OG4667	PKC04278.1	NODE_7261_length_2214_cov_1.398222	30348	201	120	7	9	197	893	315	3.97e-17	85.5
A5	SN01H	OG4667	PKC04278.1	NODE_163_length_31259_cov_14.593772	31818	198	119	7	4	197	28425	28982	4.07e-17	82.8
A5	SN01H	OG4667	PKC04278.1	NODE_163_length_31259_cov_14.593772	52632	19	9	0	208	226	29089	29145	4.07e-17	25.0
A5	SN01H	OG4667	PKC04278.1	NODE_25657_length_601_cov_0.801527	29897	194	121	5	4	187	568	2	4.29e-17	80.9
A5	SN01H	OG4667	PKC04278.1	NODE_10554_length_1486_cov_1.339248	43367	196	72	7	304	483	1457	939	5.57e-17	84.7
A5	SN01H	OG4667	PKC04278.1	NODE_1298_length_10410_cov_3.633698	30583	206	121	8	4	197	1594	1007	1.00e-16	85.1
A5	SN01H	OG4667	PKC04278.1	NODE_50615_length_318_cov_3.207469	43396	106	54	3	4	103	318	1	1.47e-16	76.3
A5	SN01H	OG4667	PKC04278.1	NODE_10824_length_1448_cov_2.730124	40171	117	59	3	82	196	1443	1120	1.48e-16	83.2
A5	SN01H	OG4667	PKC04278.1	NODE_10824_length_1448_cov_2.730124	40678	118	43	3	237	330	706	362	2.83e-16	73.6
A5	SN01H	OG4667	PKC04278.1	NODE_10824_length_1448_cov_2.730124	32759	58	14	1	208	240	941	768	2.83e-16	31.6
A5	SN01H	OG4667	PKC04278.1	NODE_111_length_37119_cov_7.058042	33654	208	123	8	4	206	11476	10883	1.61e-16	84.3
A5	SN01H	OG4667	PKC04278.1	NODE_111_length_37119_cov_7.058042	32692	208	123	7	4	209	9066	8488	2.58e-15	80.5
A5	SN01H	OG4667	PKC04278.1	NODE_111_length_37119_cov_7.058042	29952	207	116	7	4	201	24581	24021	5.42e-12	63.2
A5	SN01H	OG4667	PKC04278.1	NODE_111_length_37119_cov_7.058042	24161	149	55	5	208	306	23913	23491	5.42e-12	27.3
A5	SN01H	OG4667	PKC04278.1	NODE_111_length_37119_cov_7.058042	32212	208	123	10	4	204	15235	14645	1.24e-11	68.9
A5	SN01H	OG4667	PKC04278.1	NODE_111_length_37119_cov_7.058042	30151	199	115	9	4	199	19791	19258	7.00e-10	63.2
A5	SN01H	OG4667	PKC04278.1	NODE_24900_length_618_cov_1.123845	57143	70	26	1	237	306	314	511	1.88e-16	68.9
A5	SN01H	OG4667	PKC04278.1	NODE_24900_length_618_cov_1.123845	66667	18	6	0	208	225	84	137	1.88e-16	28.9
A5	SN01H	OG4667	PKC04278.1	NODE_24900_length_618_cov_1.123845	55000	20	9	0	302	321	559	618	1.88e-16	25.0
A5	SN01H	OG4667	PKC04278.1	NODE_24900_length_618_cov_1.123845	57143	21	8	1	221	240	202	264	1.88e-16	21.6
A5	SN01H	OG4667	PKC04278.1	NODE_452_length_20066_cov_4.501226	32367	207	115	9	2	200	9180	9749	3.85e-16	83.2
A5	SN01H	OG4667	PKC04278.1	NODE_452_length_20066_cov_4.501226	30769	78	52	2	258	334	10143	10373	8.64e-04	42.4
A5	SN01H	OG4667	PKC04278.1	NODE_452_length_20066_cov_4.501226	55556	18	8	0	222	239	9968	10021	8.64e-04	20.0
A5	SN01H	OG4667	PKC04278.1	NODE_5807_length_2747_cov_4.743446	35859	198	105	10	12	197	718	155	7.61e-16	81.6
A5	SN01H	OG4667	PKC04278.1	NODE_1503_length_9352_cov_3.646900	48529	68	28	1	239	306	32	214	6.31e-15	63.5
A5	SN01H	OG4667	PKC04278.1	NODE_1503_length_9352_cov_3.646900	57692	26	11	0	309	334	312	389	6.31e-15	37.0
A5	SN01H	OG4667	PKC04278.1	NODE_3532_length_4472_cov_3.545620	32821	195	111	8	13	197	2475	3029	6.55e-15	79.0
A5	SN01H	OG4667	PKC04278.1	NODE_3515_length_4483_cov_2.890604	29851	201	121	9	8	197	221	796	6.56e-15	79.0
A5	SN01H	OG4667	PKC04278.1	NODE_32986_length_472_cov_2.240506	61765	68	22	1	239	306	139	330	7.46e-15	64.3
A5	SN01H	OG4667	PKC04278.1	NODE_32986_length_472_cov_2.240506	62500	24	9	0	306	329	401	472	7.46e-15	30.0
A5	SN01H	OG4667	PKC04278.1	NODE_32986_length_472_cov_2.240506	55556	18	8	0	223	240	5	58	7.46e-15	25.4
A5	SN01H	OG4667	PKC04278.1	NODE_18494_length_837_cov_2.348684	46296	108	28	2	222	306	14	316	8.39e-15	75.9
A5	SN01H	OG4667	PKC04278.1	NODE_18494_length_837_cov_2.348684	30890	191	93	7	290	462	303	812	1.56e-08	57.0
A5	SN01H	OG4667	PKC04278.1	NODE_20460_length_755_cov_2.438053	45133	113	30	2	222	306	402	728	1.61e-14	72.8
A5	SN01H	OG4667	PKC04278.1	NODE_20460_length_755_cov_2.438053	62500	16	6	0	208	223	299	346	1.61e-14	26.6
A5	SN01H	OG4667	PKC04278.1	NODE_66057_length_251_cov_1.781609	68182	44	14	0	263	306	204	73	1.64e-14	69.7
A5	SN01H	OG4667	PKC04278.1	NODE_58097_length_281_cov_1.897059	69767	43	13	0	264	306	236	108	1.15e-13	67.8
A5	SN01H	OG4667	PKC04278.1	NODE_422_length_20760_cov_5.622782	28955	335	203	17	20	334	15855	14896	1.84e-13	74.7
A5	SN01H	OG4667	PKC04278.1	NODE_25991_length_593_cov_1.265504	71154	52	14	1	10	60	261	106	8.69e-13	68.2
A5	SN01H	OG4667	PKC04278.1	NODE_4474_length_3557_cov_2.235345	50000	60	22	3	28	84	1509	1345	9.06e-13	47.8
A5	SN01H	OG4667	PKC04278.1	NODE_4474_length_3557_cov_2.235345	35870	92	48	2	96	187	1312	1070	9.06e-13	45.4
A5	SN01H	OG4667	PKC04278.1	NODE_8543_length_1867_cov_2.341341	54545	77	31	2	1	73	882	652	1.35e-12	71.2
A5	SN01H	OG4667	PKC04278.1	NODE_29575_length_523_cov_0.748879	35294	119	67	4	82	197	4	339	1.40e-12	67.0
A5	SN01H	OG4667	PKC04278.1	NODE_46207_length_346_cov_0.847584	45283	106	36	3	238	322	29	343	1.62e-12	65.1
A5	SN01H	OG4667	PKC04278.1	NODE_10635_length_1474_cov_1.095204	56522	69	26	3	239	306	1432	1235	1.98e-12	60.5
A5	SN01H	OG4667	PKC04278.1	NODE_10635_length_1474_cov_1.095204	48649	37	17	1	300	334	1160	1050	1.98e-12	31.6
A5	SN01H	OG4667	PKC04278.1	NODE_37224_length_421_cov_1.601744	54412	68	24	1	237	304	183	1	2.03e-12	65.9
A5	SN01H	OG4667	PKC04278.1	NODE_40968_length_386_cov_2.653722	37419	155	70	5	308	462	2	385	2.23e-12	65.1
A5	SN01H	OG4667	PKC04278.1	NODE_11392_length_1374_cov_2.379337	30337	178	109	6	26	197	568	62	3.29e-12	69.7
A5	SN01H	OG4667	PKC04278.1	NODE_5301_length_3024_cov_2.721412	30500	200	113	10	1	196	3022	2489	3.93e-12	70.1
A5	SN01H	OG4667	PKC04278.1	NODE_7740_length_2071_cov_2.071214	28431	204	72	3	152	281	614	3	7.82e-12	68.9
A5	SN01H	OG4667	PKC04278.1	NODE_38632_length_408_cov_0.531722	56250	48	21	0	259	306	43	186	9.87e-12	63.5
A5	SN01H	OG4667	PKC04278.1	NODE_63424_length_260_cov_2.049180	44286	70	32	1	237	306	3	191	1.43e-11	61.6
A5	SN01H	OG4667	PKC04278.1	NODE_3319_length_4741_cov_2.267153	30348	201	121	8	4	197	2372	1806	2.36e-11	67.8
A5	SN01H	OG4667	PKC04278.1	NODE_31014_length_501_cov_0.429245	40426	94	40	4	104	196	2	238	2.96e-11	63.2
A5	SN01H	OG4667	PKC04278.1	NODE_2796_length_5569_cov_3.030226	30244	205	127	7	4	197	2415	3014	3.10e-11	67.4
A5	SN01H	OG4667	PKC04278.1	NODE_22019_length_701_cov_0.996795	53846	65	28	1	237	301	511	699	7.15e-11	57.4
A5	SN01H	OG4667	PKC04278.1	NODE_22019_length_701_cov_0.996795	68750	16	5	0	208	223	277	324	7.15e-11	28.1
A5	SN01H	OG4667	PKC04278.1	NODE_22019_length_701_cov_0.996795	50000	18	9	0	223	240	399	452	7.15e-11	20.4
A5	SN01H	OG4667	PKC04278.1	NODE_10238_length_1540_cov_1.133288	27273	198	122	8	4	199	539	1072	1.11e-10	65.1
A5	SN01H	OG4667	PKC04278.1	NODE_7093_length_2266_cov_1.541343	30392	204	119	9	4	197	26	598	1.29e-10	65.1
A5	SN01H	OG4667	PKC04278.1	NODE_906_length_13289_cov_8.204057	29648	199	116	8	12	197	10423	10986	2.00e-10	65.1
A5	SN01H	OG4667	PKC04278.1	NODE_906_length_13289_cov_8.204057	32308	65	41	1	273	334	11449	11643	5.84e-04	43.9
A5	SN01H	OG4667	PKC04278.1	NODE_10118_length_1558_cov_2.089804	28713	202	113	9	12	197	841	1401	3.84e-10	63.2
A5	SN01H	OG4667	PKC04278.1	NODE_11964_length_1306_cov_1.593979	34000	150	58	5	64	182	1261	842	9.11e-10	61.6
A5	SN01H	OG4667	PKC04278.1	NODE_11964_length_1306_cov_1.593979	52941	17	8	0	46	62	1305	1255	9.11e-10	21.6
A5	SN01H	OG4667	PKC04278.1	NODE_42053_length_377_cov_1.426667	34409	93	55	3	259	345	24	302	1.20e-09	57.4
A5	SN01H	OG4667	PKC04278.1	NODE_72873_length_231_cov_0.584416	58000	50	19	2	259	306	75	224	2.25e-09	55.1
A5	SN01H	OG4667	PKC04278.1	NODE_19532_length_791_cov_2.393557	50000	72	21	2	412	483	265	95	2.36e-09	59.3
A5	SN01H	OG4667	PKC04278.1	NODE_44748_length_356_cov_1.225806	30508	118	73	4	4	115	355	11	2.63e-09	56.2
A5	SN01H	OG4667	PKC04278.1	NODE_43354_length_367_cov_0.631034	58333	36	15	0	153	188	204	311	2.94e-09	48.1
A5	SN01H	OG4667	PKC04278.1	NODE_43354_length_367_cov_0.631034	33333	63	35	3	77	136	2	178	2.94e-09	33.1
A5	SN01H	OG4667	PKC04278.1	NODE_6439_length_2482_cov_2.964657	37349	166	85	4	290	451	2435	1983	6.71e-08	56.6
A5	SN01H	OG4667	PKC04278.1	NODE_256_length_26286_cov_16.010187	27094	203	115	8	66	237	16920	16318	7.65e-08	56.6
A5	SN01H	OG4667	PKC04278.1	NODE_25149_length_612_cov_1.684112	24155	207	144	7	9	209	12	611	2.79e-07	52.4
A5	SN01H	OG4667	PKC04278.1	NODE_70212_length_238_cov_1.037267	43243	74	38	3	68	139	3	218	3.83e-07	48.9
A5	SN01H	OG4667	PKC04278.1	NODE_5591_length_2864_cov_3.639756	37607	117	64	6	2	114	2473	2808	5.29e-07	53.5
A5	SN01H	OG4667	PKC04278.1	NODE_10535_length_1488_cov_3.971651	31220	205	106	9	4	196	548	3	7.45e-07	52.8
A5	SN01H	OG4667	PKC04278.1	NODE_47362_length_338_cov_1.521073	27273	110	66	5	71	172	337	26	1.12e-06	48.5
A5	SN01H	OG4667	PKC04278.1	NODE_58082_length_281_cov_3.132353	36842	95	34	2	223	293	281	3	1.80e-06	47.4
A5	SN01H	OG4667	PKC04278.1	NODE_38567_length_408_cov_2.256798	39286	84	48	3	2	82	397	146	2.62e-06	48.1
A5	SN01H	OG4667	PKC04278.1	NODE_70046_length_239_cov_0.561728	61538	39	14	1	269	306	4	120	3.81e-06	45.8
A5	SN01H	OG4667	PKC04278.1	NODE_5306_length_3022_cov_6.596944	28834	163	95	8	37	196	637	1071	6.30e-06	36.6
A5	SN01H	OG4667	PKC04278.1	NODE_5306_length_3022_cov_6.596944	48000	25	13	0	2	26	530	604	6.30e-06	33.1
A5	SN01H	OG4667	PKC04278.1	NODE_2609_length_5880_cov_5.518870	28082	146	82	4	211	334	5842	5408	1.81e-05	48.9
A5	SN01H	OG4667	PKC04278.1	NODE_9164_length_1732_cov_2.862236	47826	46	23	1	2	46	243	380	2.05e-05	48.1
A5	SN01H	OG4667	PKC04278.1	NODE_20669_length_748_cov_1.791356	45946	37	20	0	2	38	738	628	2.50e-05	38.9
A5	SN01H	OG4667	PKC04278.1	NODE_20669_length_748_cov_1.791356	35821	67	41	2	37	101	634	434	2.50e-05	28.9
A5	SN01H	OG4667	PKC04278.1	NODE_19144_length_808_cov_8.658003	50000	48	21	1	439	483	9	152	3.91e-05	46.6
A5	SN01H	OG4667	PKC04278.1	NODE_359_length_22531_cov_4.970562	22993	274	144	12	10	237	10717	11475	5.47e-05	47.4
A5	SN01H	OG4667	PKC04278.1	NODE_7912_length_2024_cov_2.108372	52083	48	20	1	439	483	9	152	8.78e-05	46.2
A5	SN01H	OG4667	PKC04278.1	NODE_21656_length_713_cov_2.237421	33333	69	39	2	286	347	151	357	4.20e-04	43.1
A5	SN01H	OG4667	PKC04278.1	NODE_70721_length_237_cov_0.562500	56667	30	13	0	305	334	44	133	4.68e-04	40.0
A5	SN01H	OG4667	PKC04278.1	NODE_31_length_59705_cov_14.609596	25764	229	116	14	23	218	53791	53168	4.90e-04	44.3
A5	SN01H	OG4667	PKC04278.1	NODE_12970_length_1202_cov_1.441778	30645	124	63	4	6	107	811	1179	5.56e-04	43.5
A5	SN01H	OG4667	PKC04278.1	NODE_13874_length_1119_cov_1.042226	30645	62	39	1	261	322	210	383	6.00e-04	43.1
A5	SN02A	OG1402	PKB94276.1	NODE_3753_length_4954_cov_3.138610	80645	93	0	1	162	236	1287	1009	8.28e-56	137
A5	SN02A	OG1402	PKB94276.1	NODE_3753_length_4954_cov_3.138610	100000	46	0	0	104	149	1508	1371	8.28e-56	99.4
A5	SN02A	OG1402	PKB94276.1	NODE_3753_length_4954_cov_3.138610	100000	30	0	0	241	270	838	749	9.85e-12	66.6
A5	SN02A	OG1402	PKB94276.1	NODE_18338_length_1245_cov_0.944349	97333	75	2	0	1	75	853	1077	3.24e-40	145
A5	SN02A	OG1402	PKB94276.1	NODE_48225_length_514_cov_106.601831	56000	75	32	1	1	75	502	281	1.17e-21	90.5
A5	SN02A	OG1402	PKB94276.1	NODE_7897_length_2607_cov_15.544269	61194	67	25	1	1	67	1661	1464	6.96e-20	90.5
A5	SN02A	OG1402	PKB94276.1	NODE_7883_length_2611_cov_32.048145	59701	67	26	1	1	67	1661	1464	7.95e-20	90.5
A5	SN02A	OG1402	PKB94276.1	NODE_8991_length_2315_cov_55.606792	57333	75	31	1	1	75	2303	2082	2.92e-19	88.6
A5	SN02A	OG1402	PKB94276.1	NODE_8991_length_2315_cov_55.606792	28324	173	54	4	168	270	1478	960	8.63e-10	60.5
A5	SN02A	OG1402	PKB94276.1	NODE_2194_length_7700_cov_12.448642	59701	67	26	1	1	67	2722	2919	5.28e-19	88.2
A5	SN02A	OG1402	PKB94276.1	NODE_5169_length_3772_cov_19.415426	62687	67	24	1	1	67	242	439	5.43e-19	88.2
A5	SN02A	OG1402	PKB94276.1	NODE_2629_length_6664_cov_101.501746	54667	75	33	1	1	75	3987	3766	5.18e-17	82.4
A5	SN02A	OG1402	PKB94276.1	NODE_2629_length_6664_cov_101.501746	70968	31	9	0	240	270	2746	2654	1.94e-05	47.4
A5	SN02A	OG1402	PKB94276.1	NODE_72169_length_355_cov_6.812950	51515	66	32	0	10	75	5	202	2.49e-15	72.0
A5	SN02A	OG1402	PKB94276.1	NODE_2792_length_6337_cov_38.844569	44118	68	37	1	1	68	3932	3732	2.59e-12	68.6
A5	SN02A	OG1402	PKB94276.1	NODE_2383_length_7230_cov_38.984202	44286	70	38	1	1	70	2884	3090	1.00e-11	66.6
A5	SN02A	OG1402	PKB94276.1	NODE_62576_length_403_cov_147.506135	39706	68	40	1	1	68	153	353	3.22e-11	61.2
A5	SN02A	OG1402	PKB94276.1	NODE_9797_length_2146_cov_1.629290	35294	68	43	1	1	68	1889	2089	1.52e-09	59.7
A5	SN02A	OG1402	PKB94276.1	NODE_4891_length_3966_cov_48.753407	37879	66	40	1	1	66	2458	2264	3.65e-08	55.8
A5	SN02A	OG1402	PKB94276.1	NODE_2730_length_6444_cov_47.610177	37879	66	40	1	1	66	3991	3797	2.66e-07	53.1
A5	SN02A	OG1402	PKB94276.1	NODE_48138_length_515_cov_2.504566	40000	65	38	1	1	65	262	453	4.97e-07	50.1
A5	SN02A	OG1402	PKB94276.1	NODE_813_length_15213_cov_68.227339	41791	67	38	1	1	67	11418	11221	1.11e-06	51.2
A5	SN02A	OG1402	PKB94276.1	NODE_57821_length_433_cov_166.632022	61111	36	14	0	235	270	12	119	1.16e-06	48.5
A5	SN02A	OG1402	PKB94276.1	NODE_13031_length_1675_cov_95.975594	38462	65	39	1	1	65	1063	872	4.31e-06	49.3
A5	SN02A	OG1402	PKB94276.1	NODE_24353_length_966_cov_7.065242	38462	65	39	1	1	65	214	405	4.68e-06	48.5
A5	SN02A	OG1402	PKB94276.1	NODE_14494_length_1524_cov_3.689703	42857	49	28	0	10	58	898	752	2.27e-05	47.0
A5	SN02A	OG1402	PKB94276.1	NODE_7295_length_2804_cov_7.837917	36923	65	40	1	1	65	253	444	2.93e-05	47.0
A5	SN02A	OG1402	PKB94276.1	NODE_7651_length_2680_cov_73.300807	36923	65	40	1	1	65	147	338	4.92e-05	46.2
A5	SN02A	OG1402	PKB94276.1	NODE_86353_length_303_cov_80.106195	31884	69	46	1	1	69	279	76	5.24e-05	42.7
A5	SN02A	OG1402	PKB94276.1	NODE_2314_length_7397_cov_14.545219	40351	57	33	1	1	57	2341	2508	6.59e-05	45.8
A5	SN02A	OG1402	PKB94276.1	NODE_81036_length_320_cov_2.950617	31884	69	46	1	1	69	43	246	7.12e-05	42.7
A5	SN02A	OG1402	PKB94276.1	NODE_39972_length_612_cov_5.818692	40351	57	33	1	1	57	446	279	1.87e-04	43.1
A5	SN02A	OG1402	PKB94276.1	NODE_2706_length_6484_cov_13.282347	60000	30	12	0	241	270	2895	2806	6.11e-04	42.7
A5	SN02A	OG1402	PKC00583.1	NODE_3753_length_4954_cov_3.138610	92857	70	5	0	337	406	1230	1021	4.60e-33	129
A5	SN02A	OG1402	PKC00583.1	NODE_3753_length_4954_cov_3.138610	87500	16	2	0	406	421	1022	975	4.60e-33	32.0
A5	SN02A	OG1402	PKC00583.1	NODE_18338_length_1245_cov_0.944349	68750	80	9	2	246	309	841	1080	2.18e-22	99.8
A5	SN02A	OG1402	PKC00583.1	NODE_18338_length_1245_cov_0.944349	95238	21	1	0	109	129	115	177	4.39e-09	41.6
A5	SN02A	OG1402	PKC00583.1	NODE_18338_length_1245_cov_0.944349	100000	17	0	0	131	147	261	311	4.39e-09	39.3
A5	SN02A	OG1402	PKC00583.1	NODE_18338_length_1245_cov_0.944349	87097	31	4	0	197	227	514	606	1.16e-08	56.6
A5	SN02A	OG1402	PKC00583.1	NODE_18338_length_1245_cov_0.944349	71429	14	4	0	228	241	611	652	1.16e-08	22.7
A5	SN02A	OG1402	PKC00583.1	NODE_46780_length_529_cov_1.119469	96774	31	1	0	30	60	133	225	1.69e-20	67.0
A5	SN02A	OG1402	PKC00583.1	NODE_46780_length_529_cov_1.119469	100000	23	0	0	8	30	3	71	1.69e-20	52.4
A5	SN02A	OG1402	PKC00583.1	NODE_2629_length_6664_cov_101.501746	38983	177	49	4	192	309	4338	3808	3.98e-20	95.1
A5	SN02A	OG1402	PKC00583.1	NODE_2629_length_6664_cov_101.501746	37037	54	34	0	338	391	3129	2968	5.40e-05	47.4
A5	SN02A	OG1402	PKC00583.1	NODE_48225_length_514_cov_106.601831	67273	55	18	0	246	300	514	350	1.61e-17	81.3
A5	SN02A	OG1402	PKC00583.1	NODE_7897_length_2607_cov_15.544269	59375	64	26	0	246	309	1673	1482	9.37e-17	84.3
A5	SN02A	OG1402	PKC00583.1	NODE_7897_length_2607_cov_15.544269	31746	63	42	1	345	406	869	681	7.99e-05	46.6
A5	SN02A	OG1402	PKC00583.1	NODE_7883_length_2611_cov_32.048145	57812	64	27	0	246	309	1673	1482	1.85e-16	83.2
A5	SN02A	OG1402	PKC00583.1	NODE_7883_length_2611_cov_32.048145	30769	65	44	1	343	406	875	681	1.23e-04	46.2
A5	SN02A	OG1402	PKC00583.1	NODE_2194_length_7700_cov_12.448642	60656	61	24	0	249	309	2719	2901	2.70e-15	80.1
A5	SN02A	OG1402	PKC00583.1	NODE_2194_length_7700_cov_12.448642	29032	62	43	1	346	406	3515	3700	3.08e-04	45.1
A5	SN02A	OG1402	PKC00583.1	NODE_5169_length_3772_cov_19.415426	63158	57	21	0	246	302	230	400	3.35e-15	79.7
A5	SN02A	OG1402	PKC00583.1	NODE_8991_length_2315_cov_55.606792	65455	55	19	0	246	300	2315	2151	6.18e-15	78.6
A5	SN02A	OG1402	PKC00583.1	NODE_8991_length_2315_cov_55.606792	38571	70	41	1	338	405	1436	1227	6.29e-08	56.6
A5	SN02A	OG1402	PKC00583.1	NODE_57822_length_433_cov_162.797753	39286	112	63	3	192	302	416	93	2.00e-11	63.2
A5	SN02A	OG1402	PKC00583.1	NODE_2383_length_7230_cov_38.984202	50000	54	27	0	249	302	2881	3042	1.86e-10	65.1
A5	SN02A	OG1402	PKC00583.1	NODE_5876_length_3395_cov_2.428571	70270	37	11	0	24	60	789	679	3.19e-10	55.5
A5	SN02A	OG1402	PKC00583.1	NODE_5876_length_3395_cov_2.428571	69231	13	4	0	1	13	926	888	3.19e-10	25.0
A5	SN02A	OG1402	PKC00583.1	NODE_5876_length_3395_cov_2.428571	68750	16	5	0	14	29	886	839	3.19e-10	23.1
A5	SN02A	OG1402	PKC00583.1	NODE_72169_length_355_cov_6.812950	61364	44	17	0	257	300	2	133	7.70e-10	57.8
A5	SN02A	OG1402	PKC00583.1	NODE_2792_length_6337_cov_38.844569	46296	54	29	0	249	302	3935	3774	8.07e-09	59.7
A5	SN02A	OG1402	PKC00583.1	NODE_9797_length_2146_cov_1.629290	42593	54	31	0	249	302	1886	2047	6.61e-08	56.6
A5	SN02A	OG1402	PKC00583.1	NODE_48138_length_515_cov_2.504566	46296	54	29	0	249	302	259	420	1.92e-07	52.4
A5	SN02A	OG1402	PKC00583.1	NODE_62576_length_403_cov_147.506135	42593	54	31	0	249	302	150	311	2.27e-07	51.2
A5	SN02A	OG1402	PKC00583.1	NODE_13031_length_1675_cov_95.975594	46296	54	29	0	249	302	1066	905	3.00e-07	54.3
A5	SN02A	OG1402	PKC00583.1	NODE_2314_length_7397_cov_14.545219	46296	54	29	0	249	302	2338	2499	3.03e-07	54.7
A5	SN02A	OG1402	PKC00583.1	NODE_11947_length_1808_cov_23.704795	58696	46	17	1	17	60	1482	1619	4.50e-07	53.5
A5	SN02A	OG1402	PKC00583.1	NODE_24353_length_966_cov_7.065242	46296	54	29	0	249	302	211	372	4.95e-07	52.8
A5	SN02A	OG1402	PKC00583.1	NODE_39972_length_612_cov_5.818692	46296	54	29	0	249	302	449	288	9.71e-07	50.8
A5	SN02A	OG1402	PKC00583.1	NODE_4891_length_3966_cov_48.753407	40741	54	32	0	249	302	2461	2300	1.03e-06	52.8
A5	SN02A	OG1402	PKC00583.1	NODE_4891_length_3966_cov_48.753407	65517	29	9	1	81	108	3384	3298	6.61e-04	43.9
A5	SN02A	OG1402	PKC00583.1	NODE_7651_length_2680_cov_73.300807	46154	52	28	0	249	300	144	299	1.33e-06	52.4
A5	SN02A	OG1402	PKC00583.1	NODE_71325_length_359_cov_2.255319	39560	91	50	3	192	281	262	2	1.38e-06	48.5
A5	SN02A	OG1402	PKC00583.1	NODE_7295_length_2804_cov_7.837917	46296	54	29	0	249	302	250	411	1.51e-06	52.4
A5	SN02A	OG1402	PKC00583.1	NODE_813_length_15213_cov_68.227339	46296	54	29	0	249	302	11421	11260	1.71e-06	52.4
A5	SN02A	OG1402	PKC00583.1	NODE_2730_length_6444_cov_47.610177	40741	54	32	0	249	302	3994	3833	3.29e-06	51.2
A5	SN02A	OG1402	PKC00583.1	NODE_14494_length_1524_cov_3.689703	44444	54	30	0	249	302	925	764	6.74e-06	49.7
A5	SN02A	OG1402	PKC00583.1	NODE_44878_length_549_cov_2.197034	33898	59	37	1	338	394	436	260	1.29e-05	47.0
A5	SN02A	OG1402	PKC00583.1	NODE_35291_length_688_cov_168.466448	38636	44	27	0	337	380	293	424	3.73e-05	46.2
A5	SN02A	OG1402	PKC00583.1	NODE_99839_length_267_cov_1.984211	36458	96	49	5	212	303	264	1	7.34e-05	42.7
A5	SN02A	OG1402	PKC00583.1	NODE_87966_length_298_cov_2.389140	44444	45	25	0	249	293	118	252	1.10e-04	42.7
A5	SN02A	OG1402	PKC00583.1	NODE_53993_length_462_cov_2.664935	75000	20	5	0	80	99	236	295	1.74e-04	43.1
A5	SN02A	OG1402	PKC00583.1	NODE_30289_length_792_cov_3.198601	50000	44	21	1	17	59	461	330	3.02e-04	43.9
A5	SN02A	OG1402	PKC00583.1	NODE_86353_length_303_cov_80.106195	33962	53	35	0	250	302	279	121	3.19e-04	41.2
A5	SN02A	OG1402	PKC00583.1	NODE_10890_length_1961_cov_128.552017	65517	29	10	0	31	59	1250	1164	4.08e-04	44.3
A5	SN02A	OG1402	PKC00583.1	NODE_15295_length_1457_cov_45.091304	43396	53	28	1	7	59	722	570	5.83e-04	43.5
A5	SN02A	OG1402	PKC00583.1	NODE_21676_length_1074_cov_2.337011	55556	36	16	0	24	59	328	435	6.77e-04	43.1
A5	SN02A	OG1853	PKB98357.1	NODE_40133_length_610_cov_1.236398	88732	71	8	0	130	200	437	225	8.38e-39	133
A5	SN02A	OG1853	PKB98357.1	NODE_40133_length_610_cov_1.236398	95000	20	1	0	97	116	609	550	2.78e-04	42.0
A5	SN02A	OG1853	PKB98357.1	NODE_12641_length_1723_cov_2.914338	75000	88	22	0	114	201	1305	1042	1.01e-35	132
A5	SN02A	OG1853	PKB98357.1	NODE_94821_length_279_cov_1.198020	100000	51	0	0	61	111	125	277	6.21e-29	104
A5	SN02A	OG1853	PKB98357.1	NODE_94821_length_279_cov_1.198020	77273	22	5	0	44	65	7	72	2.58e-04	40.0
A5	SN02A	OG1853	PKB98357.1	NODE_5216_length_3743_cov_3.973268	31878	229	104	5	18	198	2647	3321	1.86e-27	110
A5	SN02A	OG1853	PKB98357.1	NODE_4402_length_4328_cov_9.357094	43182	88	49	1	112	198	3796	4059	1.75e-23	75.1
A5	SN02A	OG1853	PKB98357.1	NODE_4402_length_4328_cov_9.357094	27200	125	65	3	18	120	3393	3755	1.75e-23	52.8
A5	SN02A	OG1853	PKB98357.1	NODE_27891_length_854_cov_1.728443	64615	65	11	1	1	53	163	357	1.00e-18	83.2
A5	SN02A	OG1853	PKB98357.1	NODE_27891_length_854_cov_1.728443	52525	99	23	2	37	111	380	676	1.16e-18	82.8
A5	SN02A	OG1853	PKB98357.1	NODE_36415_length_667_cov_24.528814	29240	171	70	3	53	172	667	155	3.08e-16	75.5
A5	SN02A	OG1853	PKB98357.1	NODE_1295_length_11275_cov_14.329434	62712	59	19	1	143	201	1691	1858	5.68e-15	74.3
A5	SN02A	OG1853	PKB98357.1	NODE_34865_length_696_cov_0.785137	48276	58	30	0	118	175	520	693	6.45e-11	60.8
A5	SN02A	OG1853	PKB98357.1	NODE_51523_length_484_cov_0.471744	28099	121	60	3	50	143	113	475	8.69e-06	45.8
A5	SN02A	OG1853	PKB98357.1	NODE_30329_length_791_cov_1.827731	43284	67	35	1	128	194	140	331	1.09e-04	43.5
A5	SN02A	OG1853	PKC17383.1	NODE_24385_length_965_cov_2.370495	79221	154	28	2	17	169	367	819	7.39e-58	193
A5	SN02A	OG1853	PKC17383.1	NODE_40133_length_610_cov_1.236398	88732	71	8	0	353	423	437	225	4.07e-37	133
A5	SN02A	OG1853	PKC17383.1	NODE_40133_length_610_cov_1.236398	95000	20	1	0	320	339	609	550	4.07e-37	41.6
A5	SN02A	OG1853	PKC17383.1	NODE_27891_length_854_cov_1.728443	76923	91	19	1	246	334	404	676	2.67e-36	135
A5	SN02A	OG1853	PKC17383.1	NODE_5216_length_3743_cov_3.973268	35808	229	112	4	227	421	2638	3321	1.26e-33	135
A5	SN02A	OG1853	PKC17383.1	NODE_5216_length_3743_cov_3.973268	31818	154	92	5	21	167	1822	2265	5.40e-08	57.0
A5	SN02A	OG1853	PKC17383.1	NODE_12641_length_1723_cov_2.914338	75000	88	22	0	337	424	1305	1042	2.50e-33	133
A5	SN02A	OG1853	PKC17383.1	NODE_94821_length_279_cov_1.198020	94737	57	3	0	278	334	107	277	5.94e-31	113
A5	SN02A	OG1853	PKC17383.1	NODE_94821_length_279_cov_1.198020	100000	18	0	0	263	280	60	113	5.94e-31	41.2
A5	SN02A	OG1853	PKC17383.1	NODE_94821_length_279_cov_1.198020	52500	40	19	0	246	285	10	129	8.29e-04	40.0
A5	SN02A	OG1853	PKC17383.1	NODE_36415_length_667_cov_24.528814	38012	171	77	2	254	395	667	155	1.08e-30	119
A5	SN02A	OG1853	PKC17383.1	NODE_4402_length_4328_cov_9.357094	41758	91	52	1	253	343	3486	3755	6.66e-30	76.3
A5	SN02A	OG1853	PKC17383.1	NODE_4402_length_4328_cov_9.357094	43182	88	49	1	335	421	3796	4059	6.66e-30	74.7
A5	SN02A	OG1853	PKC17383.1	NODE_34865_length_696_cov_0.785137	48276	58	30	0	341	398	520	693	5.87e-20	61.2
A5	SN02A	OG1853	PKC17383.1	NODE_34865_length_696_cov_0.785137	37500	88	53	2	256	343	200	457	5.87e-20	56.6
A5	SN02A	OG1853	PKC17383.1	NODE_51523_length_484_cov_0.471744	32857	140	68	2	253	366	56	475	1.69e-16	78.2
A5	SN02A	OG1853	PKC17383.1	NODE_1295_length_11275_cov_14.329434	62712	59	19	1	366	424	1691	1858	1.68e-13	74.7
A5	SN02A	OG1853	PKC17383.1	NODE_1295_length_11275_cov_14.329434	70370	54	8	2	115	168	1074	1211	9.21e-11	65.9
A5	SN02A	OG1853	PKC17383.1	NODE_75552_length_341_cov_1.166667	37931	87	53	1	253	339	1	258	7.79e-12	63.5
A5	SN02A	OG1853	PKC17383.1	NODE_10362_length_2048_cov_7.132420	30827	133	74	5	21	148	799	1158	3.38e-09	60.5
A5	SN02A	OG1853	PKC17383.1	NODE_24474_length_962_cov_1.821469	79412	34	6	1	1	34	140	42	3.35e-06	50.4
A5	SN02A	OG1853	PKC17383.1	NODE_2825_length_6277_cov_6.558871	33333	93	59	2	17	106	5292	5570	5.39e-05	47.4
A5	SN02A	OG1853	PKC17383.1	NODE_123210_length_165_cov_11.693182	69231	26	8	0	252	277	83	6	1.55e-04	40.8
A5	SN02A	OG1853	PKC17383.1	NODE_30329_length_791_cov_1.827731	43284	67	35	1	351	417	140	331	5.21e-04	43.1
A5	SN02A	OG1886	PKC02027.1	NODE_4676_length_4119_cov_3.087086	40704	199	69	2	25	174	2961	2365	1.05e-35	140
A5	SN02A	OG1886	PKC02027.1	NODE_19356_length_1186_cov_1.369702	34940	83	27	1	309	391	704	537	2.89e-06	50.4
A5	SN02A	OG1886	PKC02027.1	NODE_2478_length_7016_cov_8.624442	33645	107	53	2	26	132	6091	5825	7.54e-06	45.1
A5	SN02A	OG1886	PKC02027.1	NODE_2478_length_7016_cov_8.624442	100000	10	0	0	146	155	5769	5740	7.54e-06	24.3
A5	SN02A	OG1886	PKC02027.1	NODE_57465_length_436_cov_0.880223	25333	150	104	4	17	163	1	435	1.18e-05	46.6
A5	SN02A	OG1886	PKC02027.1	NODE_54964_length_455_cov_0.711640	29032	93	61	3	4	95	63	329	1.31e-04	43.5
A5	SN02A	OG1886	PKC02027.1	NODE_1094_length_12638_cov_3.084388	24242	198	132	8	7	192	1772	2347	7.30e-04	43.5
A5	SN02A	OG1886	PKC14495.1	NODE_4676_length_4119_cov_3.087086	41709	199	67	2	25	174	2961	2365	8.40e-37	143
A5	SN02A	OG1886	PKC14495.1	NODE_2478_length_7016_cov_8.624442	40000	90	36	2	43	132	6040	5825	1.58e-07	46.6
A5	SN02A	OG1886	PKC14495.1	NODE_2478_length_7016_cov_8.624442	71429	14	4	0	24	37	6086	6045	1.58e-07	25.0
A5	SN02A	OG1886	PKC14495.1	NODE_2478_length_7016_cov_8.624442	80000	10	2	0	146	155	5769	5740	1.58e-07	21.9
A5	SN02A	OG1886	PKC14495.1	NODE_1094_length_12638_cov_3.084388	25616	203	133	8	2	192	1757	2347	1.09e-05	49.3
A5	SN02A	OG1886	PKC14495.1	NODE_57465_length_436_cov_0.880223	26667	150	102	4	17	163	1	435	1.52e-04	43.1
A5	SN02A	OG2942	PKB92629.1	NODE_345_length_24338_cov_16.354355	64319	213	49	4	1	192	13723	13103	1.97e-75	247
A5	SN02A	OG2942	PKB92629.1	NODE_468_length_20680_cov_4.923167	38393	224	89	6	6	184	5970	5311	9.51e-38	139
A5	SN02A	OG2942	PKB92629.1	NODE_1383_length_10754_cov_10.045518	43269	104	47	4	84	179	7491	7790	6.91e-13	67.8
A5	SN02A	OG2942	PKB92629.1	NODE_102110_length_262_cov_1.027027	35714	84	49	2	79	161	2	241	6.94e-06	44.3
A5	SN02A	OG2942	PKB92629.1	NODE_5844_length_3411_cov_3.082484	23671	207	109	6	15	180	617	1213	2.49e-05	45.8
A5	SN02A	OG2942	PKB97398.1	NODE_345_length_24338_cov_16.354355	99286	140	1	0	1	140	13546	13127	1.88e-89	286
A5	SN02A	OG2942	PKB97398.1	NODE_345_length_24338_cov_16.354355	100000	19	0	0	139	157	12028	11972	1.56e-04	42.4
A5	SN02A	OG2942	PKB97398.1	NODE_468_length_20680_cov_4.923167	40351	171	63	7	1	143	5796	5317	2.17e-24	99.8
A5	SN02A	OG2942	PKB97398.1	NODE_1383_length_10754_cov_10.045518	47126	87	36	3	54	134	7539	7787	1.50e-12	65.9
A5	SN02A	OG2942	PKB97398.1	NODE_102110_length_262_cov_1.027027	37681	69	38	2	50	117	47	241	3.74e-06	44.3
A5	SN02A	OG2942	PKB97398.1	NODE_1656_length_9364_cov_3.720577	31915	94	55	5	56	142	2747	2472	4.43e-06	46.2
A5	SN02A	OG2942	PKB97398.1	NODE_1656_length_9364_cov_3.720577	50000	14	7	0	25	38	2890	2849	4.43e-06	21.6
A5	SN02A	OG2942	PKB97398.1	NODE_1309_length_11184_cov_7.287566	29545	88	44	2	1	70	9527	9264	7.77e-06	46.2
A5	SN02A	OG2960	PKB92066.1	NODE_85118_length_307_cov_1.456522	89474	38	4	0	41	78	285	172	5.88e-18	72.8
A5	SN02A	OG2960	PKB92066.1	NODE_8037_length_2565_cov_1.809887	37143	35	22	0	43	77	1222	1118	2.04e-06	39.3
A5	SN02A	OG2960	PKB92066.1	NODE_8037_length_2565_cov_1.809887	61905	21	8	0	21	41	1349	1287	2.04e-06	29.3
A5	SN02A	OG2960	PKB92066.1	NODE_13718_length_1602_cov_3.581639	42857	35	20	0	43	77	634	530	2.36e-05	42.0
A5	SN02A	OG3193	PKC08375.1	NODE_382_length_22980_cov_11.319172	100000	55	0	0	1	55	18873	18709	1.20e-22	89.7
A5	SN02A	OG3193	PKC08375.1	NODE_91_length_40959_cov_49.067658	92727	55	4	0	1	55	648	484	2.13e-21	86.3
A5	SN02A	OG3193	PKC08375.1	NODE_479_length_20493_cov_10.488245	50909	55	27	0	1	55	1618	1454	3.84e-10	54.3
A5	SN02A	OG3193	PKC08375.1	NODE_100021_length_267_cov_0.726316	46296	54	29	0	2	55	199	38	4.41e-07	43.5
A5	SN02A	OG3193	PKC08375.1	NODE_2148_length_7823_cov_1.679189	45455	55	30	0	1	55	3384	3220	1.60e-06	43.9
A5	SN02A	OG3193	PKC08375.1	NODE_1215_length_11812_cov_20.407584	41509	53	31	0	1	53	7981	7823	3.44e-06	43.1
A5	SN02A	OG3193	PKC08375.1	NODE_1584_length_9762_cov_10.264017	38776	49	30	0	6	54	8867	9013	5.19e-05	39.7
A5	SN02A	OG3193	PKC08375.1	NODE_59885_length_420_cov_1.209913	50980	51	18	1	5	55	269	138	1.38e-04	38.1
A5	SN02A	OG3193	PKC08375.1	NODE_1146_length_12203_cov_3.718456	43182	44	25	0	10	53	11803	11672	0.001	36.2
A5	SN02A	OG3193	PKC10256.1	NODE_91_length_40959_cov_49.067658	92727	55	4	0	1	55	648	484	1.78e-27	103
A5	SN02A	OG3193	PKC10256.1	NODE_382_length_22980_cov_11.319172	90909	55	5	0	1	55	18873	18709	1.31e-22	89.7
A5	SN02A	OG3193	PKC10256.1	NODE_479_length_20493_cov_10.488245	49091	55	28	0	1	55	1618	1454	3.88e-14	65.5
A5	SN02A	OG3193	PKC10256.1	NODE_100021_length_267_cov_0.726316	53061	49	23	0	7	55	184	38	3.72e-11	53.9
A5	SN02A	OG3193	PKC10256.1	NODE_2148_length_7823_cov_1.679189	47273	55	29	0	1	55	3384	3220	9.18e-11	56.2
A5	SN02A	OG3193	PKC10256.1	NODE_1215_length_11812_cov_20.407584	39623	53	32	0	1	53	7981	7823	3.25e-09	51.6
A5	SN02A	OG3193	PKC10256.1	NODE_863_length_14612_cov_36.358376	47826	46	24	0	9	54	4043	4180	6.27e-08	48.1
A5	SN02A	OG3193	PKC10256.1	NODE_1584_length_9762_cov_10.264017	40816	49	29	0	6	54	8867	9013	9.00e-08	47.8
A5	SN02A	OG3193	PKC10256.1	NODE_59885_length_420_cov_1.209913	49020	51	19	1	5	55	269	138	2.29e-07	45.4
A5	SN02A	OG3193	PKC10256.1	NODE_10675_length_1994_cov_2.117893	41667	48	27	1	5	52	74	214	1.47e-06	44.3
A5	SN02A	OG3193	PKC10256.1	NODE_6064_length_3300_cov_1.635743	50000	42	21	0	14	55	1957	1832	3.35e-06	43.1
A5	SN02A	OG3193	PKC10256.1	NODE_20_length_59547_cov_21.177400	44186	43	24	0	11	53	9660	9532	4.04e-06	42.7
A5	SN02A	OG3193	PKC10256.1	NODE_2817_length_6296_cov_23.270301	48718	39	20	0	15	53	3650	3766	5.29e-06	42.7
A5	SN02A	OG3193	PKC10256.1	NODE_24019_length_978_cov_44.411765	50000	36	18	0	18	53	4	111	8.73e-06	42.0
A5	SN02A	OG3193	PKC10256.1	NODE_15628_length_1432_cov_1.152768	47368	38	20	0	18	55	511	398	1.15e-05	41.6
A5	SN02A	OG3193	PKC10256.1	NODE_27146_length_876_cov_6.217772	46154	39	21	0	15	53	565	681	1.32e-05	41.6
A5	SN02A	OG3193	PKC10256.1	NODE_1146_length_12203_cov_3.718456	40909	44	26	0	10	53	11803	11672	2.46e-05	40.8
A5	SN02A	OG3193	PKC10256.1	NODE_120443_length_228_cov_1.039735	53125	32	15	0	22	53	227	132	2.99e-05	38.5
A5	SN02A	OG3193	PKC10256.1	NODE_387_length_22802_cov_15.127393	44737	38	21	0	18	55	4877	4764	4.40e-05	40.0
A5	SN02A	OG3193	PKC10256.1	NODE_2097_length_7939_cov_3.080259	37255	51	32	0	5	55	6056	6208	5.90e-05	39.7
A5	SN02A	OG3193	PKC10256.1	NODE_21291_length_1091_cov_3.070020	38182	55	28	1	7	55	68	232	1.36e-04	38.5
A5	SN02A	OG3193	PKC10256.1	NODE_4386_length_4339_cov_1.816283	41463	41	24	0	6	46	124	2	1.60e-04	38.5
A5	SN02A	OG3193	PKC10256.1	NODE_70043_length_365_cov_1.024306	37500	48	30	0	6	53	147	4	1.79e-04	37.4
A5	SN02A	OG3193	PKC10256.1	NODE_511_length_19865_cov_8.499848	33333	39	26	0	15	53	13869	13753	2.62e-04	37.7
A5	SN02A	OG3193	PKC10256.1	NODE_269_length_27474_cov_9.769245	41667	36	21	0	18	53	10013	10120	2.64e-04	37.7
A5	SN02A	OG3193	PKC10256.1	NODE_269_length_27474_cov_9.769245	39024	41	25	0	15	55	2003	2125	0.001	36.2
A5	SN02A	OG3193	PKC10256.1	NODE_6835_length_2985_cov_18.995873	37209	43	27	0	12	54	2111	2239	3.22e-04	37.7
A5	SN02A	OG3193	PKC10256.1	NODE_6835_length_2985_cov_18.995873	38636	44	27	0	11	54	296	427	7.01e-04	36.6
A5	SN02A	OG3193	PKC10256.1	NODE_9500_length_2206_cov_1.922969	41463	41	24	0	15	55	223	101	3.47e-04	37.4
A5	SN02A	OG3193	PKC10256.1	NODE_3764_length_4937_cov_14.459259	36364	44	28	0	11	54	4634	4503	5.19e-04	37.0
A5	SN02A	OG3193	PKC10256.1	NODE_3128_length_5752_cov_10.910132	46875	32	17	0	18	49	673	768	7.41e-04	36.6
[truncated: 10,491 more rows]

## Sheet: blast SN -> whole genome A5
Supplementary Table 7. Confirmation of nucleotype specific genes in single-nuclei from isolates A5. Reciprocal blast hits on whole-genome data.
[truncated: 656 more rows]

[truncated: 1 more sheets: Summary Val nucleotype specific]
