# Supplementary material for: Reciprocal recombination genomic signatures in the symbiotic arbuscular mycorrhizal fungi Rhizophagus irregularis
Source: PLoS One. 2022 Jul 1;17(7):e0270481. doi: 10.1371/journal.pone.0270481 (PMC9249182; doi:10.1371/journal.pone.0270481)
Supplement: S8 Table — (XLSX) [file pone.0270481.s014.xlsx]

## Sheet: OG2995_NOrecomb 
Supplementary Table 8. Blast hits. Identification of nucleotype specific genes in single-nuclei from isolates A1, A5 and C2
Orthogroup	Isolate	Nuclei	qseqid	sseqid	pident	length	mismatch	gapopen	qstart	qend	sstart	send	evalue	bitscore
OG2995	A1	SN07B	PKB95495.1	NODE_1925_length_5703_cov_2.601493	100000	509	0	0	1	509	1657	131	0.0	1024
OG2995	A1	SN07B	PKB99358.1	NODE_1925_length_5703_cov_2.601493	83229	477	68	5	33	505	1570	164	0.0	757
OG2995	A1	SN07E	PKB95495.1	NODE_26042_length_400_cov_0.482972	100000	80	0	0	430	509	398	159	9.74e-42	146
OG2995	A1	SN07E	PKB99358.1	NODE_26042_length_400_cov_0.482972	92754	69	5	0	437	505	398	192	2.66e-29	112
OG2995	A1	SN07H	PKB95495.1	NODE_6049_length_1389_cov_1.365854	100000	462	0	0	16	477	1388	3	0.0	927
OG2995	A1	SN07H	PKB99358.1	NODE_6049_length_1389_cov_1.365854	82675	456	67	5	33	484	1346	3	0.0	714
OG2995	A1	SN08A	PKB95495.1	NODE_570_length_15930_cov_38.199899	100000	509	0	0	1	509	9515	7989	0.0	1024
OG2995	A1	SN08A	PKB99358.1	NODE_570_length_15930_cov_38.199899	83229	477	68	5	33	505	9428	8022	0.0	757
OG2995	A1	SN08B	PKB95495.1	NODE_353_length_13099_cov_28.301336	100000	509	0	0	1	509	7454	8980	0.0	1024
OG2995	A1	SN08B	PKB99358.1	NODE_353_length_13099_cov_28.301336	83229	477	68	5	33	505	7541	8947	0.0	757
OG2995	A1	SN08H	PKB95495.1	NODE_8100_length_1201_cov_1.133452	100000	354	0	0	156	509	1201	140	0.0	706
OG2995	A1	SN08H	PKB95495.1	NODE_20732_length_504_cov_1.156909	100000	138	0	0	1	138	90	503	1.41e-94	284
OG2995	A1	SN08H	PKB99358.1	NODE_8100_length_1201_cov_1.133452	87106	349	34	4	161	505	1198	173	0.0	568
OG2995	A1	SN09B	PKB95495.1	NODE_4494_length_1887_cov_2.060773	100000	482	0	0	1	482	1448	3	0.0	967
OG2995	A1	SN09B	PKB99358.1	NODE_4494_length_1887_cov_2.060773	82863	461	67	5	33	489	1361	3	0.0	725
OG2995	A1	SN09G	PKB95495.1	NODE_271_length_15958_cov_28.980984	100000	509	0	0	1	509	9543	8017	0.0	1024
OG2995	A1	SN09G	PKB99358.1	NODE_271_length_15958_cov_28.980984	83229	477	68	5	33	505	9456	8050	0.0	757
OG2995	A1	SN09H	PKB95495.1	NODE_18885_length_740_cov_1.956259	100000	246	0	0	2	247	740	3	2.40e-178	501
OG2995	A1	SN09H	PKB95495.1	NODE_6951_length_2019_cov_1.709578	100000	261	0	0	249	509	3	785	1.05e-177	516
OG2995	A1	SN09H	PKB99358.1	NODE_6951_length_2019_cov_1.709578	87160	257	22	4	253	505	3	752	2.42e-131	397
OG2995	A1	SN10A	PKB95495.1	NODE_1298_length_7205_cov_2.399130	100000	509	0	0	1	509	2671	1145	0.0	1024
OG2995	A1	SN10A	PKB99358.1	NODE_1298_length_7205_cov_2.399130	83229	477	68	5	33	505	2584	1178	0.0	757
OG2995	A5	SN01H	PKB95495.1	NODE_1011_length_12276_cov_11.435446	84342	479	63	5	30	500	5261	6685	0.0	785
OG2995	A5	SN01H	PKB99358.1	NODE_1011_length_12276_cov_11.435446	100000	505	0	0	1	505	5165	6679	0.0	972
OG2995	A5	SN03C	PKB95495.1	NODE_59052_length_287_cov_0.976190	84211	95	15	0	135	229	2	286	3.01e-49	165
OG2995	A5	SN03C	PKB95495.1	NODE_40712_length_385_cov_0.824675	90909	88	8	0	413	500	383	120	8.61e-40	141
OG2995	A5	SN03C	PKB99358.1	NODE_59052_length_287_cov_0.976190	100000	95	0	0	139	233	2	286	5.26e-59	190
OG2995	A5	SN03C	PKB99358.1	NODE_40712_length_385_cov_0.824675	100000	86	0	0	420	505	383	126	5.84e-45	154
OG2995	A5	SN05B	PKB95495.1	NODE_1612_length_7245_cov_2.225586	84342	479	63	5	30	500	2064	640	0.0	785
OG2995	A5	SN05B	PKB99358.1	NODE_1612_length_7245_cov_2.225586	100000	505	0	0	1	505	2160	646	0.0	972
OG2995	A5	SN05D	PKB95495.1	NODE_1556_length_4697_cov_2.613420	84342	479	63	5	30	500	2620	4044	0.0	785
OG2995	A5	SN05D	PKB99358.1	NODE_1556_length_4697_cov_2.613420	100000	505	0	0	1	505	2524	4038	0.0	972
OG2995	A5	SN05E	PKB95495.1	NODE_3291_length_2975_cov_1.815390	100000	509	0	0	1	509	351	1877	0.0	1024
OG2995	A5	SN05E	PKB99358.1	NODE_3291_length_2975_cov_1.815390	83229	477	68	5	33	505	438	1844	0.0	757
OG2995	A5	SN06C	PKB95495.1	NODE_1361_length_6443_cov_2.538643	84342	479	63	5	30	500	2756	1332	0.0	785
OG2995	A5	SN06C	PKB99358.1	NODE_1361_length_6443_cov_2.538643	100000	505	0	0	1	505	2852	1338	0.0	972
OG2995	C2	SN04C	PKB95495.1	NODE_539_length_13236_cov_7.161030	83299	479	65	6	30	500	6180	4765	0.0	767
OG2995	C2	SN04C	PKB99358.1	NODE_539_length_13236_cov_7.161030	97426	505	10	1	1	505	6276	4771	0.0	944
OG2995	C2	SN04E	PKB95495.1	NODE_12419_length_666_cov_1.028862	86036	222	17	5	286	500	6	650	1.86e-115	339
OG2995	C2	SN04E	PKB99358.1	NODE_12419_length_666_cov_1.028862	96500	200	4	1	306	505	54	644	1.34e-129	375
OG2995	C2	SN05A	PKB95495.1	NODE_15673_length_512_cov_0.728736	86250	80	11	0	184	263	241	2	1.78e-69	144
OG2995	C2	SN05A	PKB95495.1	NODE_21962_length_349_cov_0.753676	84553	123	9	3	366	485	349	2	2.56e-54	178
OG2995	C2	SN05A	PKB99358.1	NODE_15673_length_512_cov_0.728736	98901	91	1	0	59	149	512	240	1.77e-87	186
OG2995	C2	SN05A	PKB99358.1	NODE_15673_length_512_cov_0.728736	95000	80	4	0	188	267	241	2	1.77e-87	155
OG2995	C2	SN05A	PKB99358.1	NODE_21962_length_349_cov_0.753676	94118	119	4	1	374	492	349	2	1.51e-66	210
OG2995	C2	SN05D	PKB95495.1	NODE_8875_length_1462_cov_1.098917	86645	307	27	5	201	500	966	67	0.0	496
OG2995	C2	SN05D	PKB99358.1	NODE_8875_length_1462_cov_1.098917	96346	301	8	1	205	505	966	73	0.0	536
OG2995	C2	SN05D	PKB99358.1	NODE_8875_length_1462_cov_1.098917	98137	161	3	0	33	193	1460	978	0.0	323
OG2995	C2	SN05F	PKB95495.1	NODE_689_length_12492_cov_6.860975	83299	479	65	6	30	500	7571	8986	0.0	767
OG2995	C2	SN05F	PKB99358.1	NODE_689_length_12492_cov_6.860975	97426	505	10	1	1	505	7475	8980	0.0	944
OG2995	C2	SN07D	PKB95495.1	NODE_8124_length_973_cov_1.075893	80480	333	33	5	175	500	1	924	9.29e-172	487
OG2995	C2	SN07D	PKB99358.1	NODE_8124_length_973_cov_1.075893	89908	327	12	2	179	505	1	918	0.0	526
OG2995	C2	SN07D	PKB99358.1	NODE_19045_length_299_cov_0.558559	98990	99	1	0	33	131	3	299	1.38e-64	204

## Sheet: OG3981_NOrecomb
Supplementary Table 8. Blast hits. Identification of nucleotype specific genes in single-nuclei from isolates A1, A5 and C2
Orthogroup	Isolate	Nuclei	qseqid	sseqid	pident	length	mismatch	gapopen	qstart	qend	sstart	send	evalue	bitscore
OG3981	A1	SN07B	PKB92839.1	NODE_3586_length_3291_cov_1.536403	96203	79	3	0	37	115	1567	1331	1.52e-56	157
OG3981	A1	SN07B	PKB98143.1	NODE_3586_length_3291_cov_1.536403	86111	72	10	0	45	116	1612	1397	3.54e-42	121
OG3981	A1	SN07B	PKB98143.1	NODE_3586_length_3291_cov_1.536403	94286	70	4	0	116	185	1199	990	2.63e-38	140
OG3981	A1	SN07G	PKB92839.1	NODE_2770_length_1693_cov_1.310644	96203	79	3	0	37	115	958	722	6.37e-57	157
OG3981	A1	SN07G	PKB98143.1	NODE_2770_length_1693_cov_1.310644	86111	72	10	0	45	116	1003	788	1.54e-42	121
OG3981	A1	SN07G	PKB98143.1	NODE_2770_length_1693_cov_1.310644	94286	70	4	0	116	185	590	381	3.25e-39	140
OG3981	A1	SN07H	PKB92839.1	NODE_6141_length_1371_cov_0.924266	96203	79	3	0	37	115	233	469	1.03e-56	157
OG3981	A1	SN07H	PKB98143.1	NODE_6141_length_1371_cov_0.924266	86111	72	10	0	45	116	188	403	2.30e-42	121
OG3981	A1	SN07H	PKB98143.1	NODE_6141_length_1371_cov_0.924266	94286	70	4	0	116	185	601	810	1.43e-39	140
OG3981	A1	SN08B	PKB92839.1	NODE_639_length_9022_cov_5.506764	96203	79	3	0	37	115	2220	1984	1.07e-56	157
OG3981	A1	SN08B	PKB98143.1	NODE_639_length_9022_cov_5.506764	86111	72	10	0	45	116	2265	2050	2.49e-42	121
OG3981	A1	SN08B	PKB98143.1	NODE_639_length_9022_cov_5.506764	94286	70	4	0	116	185	1852	1643	2.00e-38	140
OG3981	A1	SN08H	PKB92839.1	NODE_10023_length_987_cov_1.502198	96203	79	3	0	37	115	949	713	2.14e-48	157
OG3981	A1	SN08H	PKB98143.1	NODE_10023_length_987_cov_1.502198	94286	70	4	0	116	185	581	372	1.69e-40	140
OG3981	A1	SN08H	PKB98143.1	NODE_10023_length_987_cov_1.502198	86957	69	9	0	48	116	985	779	1.48e-31	117
OG3981	A1	SN09B	PKB92839.1	NODE_6696_length_1295_cov_1.465517	96203	79	3	0	37	115	666	902	1.06e-56	157
OG3981	A1	SN09B	PKB98143.1	NODE_6696_length_1295_cov_1.465517	86111	72	10	0	45	116	621	836	2.59e-42	121
OG3981	A1	SN09B	PKB98143.1	NODE_6696_length_1295_cov_1.465517	95652	69	3	0	116	184	1034	1240	2.70e-39	139
OG3981	A1	SN09G	PKB92839.1	NODE_4054_length_2590_cov_3.302825	96203	79	3	0	37	115	1831	1595	1.28e-56	157
OG3981	A1	SN09G	PKB98143.1	NODE_4054_length_2590_cov_3.302825	86111	72	10	0	45	116	1876	1661	3.03e-42	121
OG3981	A1	SN09G	PKB98143.1	NODE_4054_length_2590_cov_3.302825	94286	70	4	0	116	185	1463	1254	2.08e-38	140
OG3981	A1	SN10A	PKB92839.1	NODE_5220_length_2307_cov_1.339013	96203	79	3	0	37	115	829	1065	1.49e-56	157
OG3981	A1	SN10A	PKB98143.1	NODE_5220_length_2307_cov_1.339013	86111	72	10	0	45	116	784	999	3.46e-42	121
OG3981	A1	SN10A	PKB98143.1	NODE_5220_length_2307_cov_1.339013	94286	70	4	0	116	185	1187	1396	2.12e-39	142
OG3981	A5	SN01H	PKB92839.1	NODE_8601_length_1854_cov_1.406866	67939	131	13	2	1	105	1281	898	9.97e-47	159
OG3981	A5	SN01H	PKB98143.1	NODE_8601_length_1854_cov_1.406866	100000	116	0	0	1	116	1281	934	2.55e-74	236
OG3981	A5	SN01H	PKB98143.1	NODE_8601_length_1854_cov_1.406866	97674	86	2	0	116	201	733	476	9.10e-51	174
OG3981	A5	SN01H	PKB98143.1	NODE_803_length_14315_cov_3.897177	68056	72	19	1	116	183	2190	1975	4.67e-25	103
OG3981	A5	SN05B	PKB92839.1	NODE_3704_length_3618_cov_4.661677	67939	131	13	2	1	105	922	1305	3.31e-46	159
OG3981	A5	SN05B	PKB98143.1	NODE_3704_length_3618_cov_4.661677	100000	116	0	0	1	116	922	1269	1.01e-71	236
OG3981	A5	SN05B	PKB98143.1	NODE_3704_length_3618_cov_4.661677	97674	86	2	0	116	201	1470	1727	6.62e-50	174
OG3981	A5	SN05E	PKB92839.1	NODE_4419_length_2226_cov_2.643555	96203	79	3	0	37	115	1446	1210	1.20e-56	157
OG3981	A5	SN05E	PKB98143.1	NODE_4419_length_2226_cov_2.643555	86111	72	10	0	45	116	1491	1276	2.89e-42	121
OG3981	A5	SN05E	PKB98143.1	NODE_4419_length_2226_cov_2.643555	94286	70	4	0	116	185	1078	869	1.64e-38	140
OG3981	C2	SN04B	PKB92839.1	NODE_573_length_14596_cov_5.633033	67176	131	14	2	1	105	12574	12191	3.61e-45	156
OG3981	C2	SN04B	PKB98143.1	NODE_573_length_14596_cov_5.633033	98276	116	2	0	1	116	12574	12227	2.57e-69	229
OG3981	C2	SN04B	PKB98143.1	NODE_573_length_14596_cov_5.633033	90323	62	6	0	116	177	12019	11834	2.41e-30	117
OG3981	C2	SN04B	PKB98143.1	NODE_431_length_17047_cov_28.009605	68056	72	19	1	116	183	10134	9919	3.02e-25	103
OG3981	C2	SN04B	PKB98143.1	NODE_40352_length_240_cov_0.791411	62295	61	18	2	125	181	182	3	2.36e-16	71.2
OG3981	C2	SN04B	PKB98143.1	NODE_1451_length_8060_cov_6.234874	60714	56	16	2	116	167	668	829	2.25e-14	68.2
OG3981	C2	SN05E	PKB92839.1	NODE_8669_length_1053_cov_0.627049	66667	111	11	1	21	105	295	627	7.09e-40	135
OG3981	C2	SN05E	PKB98143.1	NODE_8669_length_1053_cov_0.627049	98020	101	2	0	16	116	289	591	2.85e-63	199
OG3981	C2	SN05E	PKB98143.1	NODE_8669_length_1053_cov_0.627049	96296	54	2	0	124	177	821	982	1.07e-28	109
OG3981	C2	SN05E	PKB98143.1	NODE_3610_length_2581_cov_3.861022	60714	56	16	2	116	167	1979	1818	1.68e-14	68.2
OG3981	C2	SN05F	PKB92839.1	NODE_8928_length_1682_cov_1.296573	67176	131	14	2	1	105	1498	1115	5.24e-46	156
OG3981	C2	SN05F	PKB98143.1	NODE_8928_length_1682_cov_1.296573	98276	116	2	0	1	116	1498	1151	1.87e-72	229
OG3981	C2	SN05F	PKB98143.1	NODE_8928_length_1682_cov_1.296573	90323	62	6	0	116	177	943	758	1.46e-30	117
OG3981	C2	SN05F	PKB98143.1	NODE_10728_length_1381_cov_1.157209	62195	82	23	2	116	189	1192	947	1.42e-25	103
OG3981	C2	SN05F	PKB98143.1	NODE_11646_length_1262_cov_1.962025	60714	56	16	2	116	167	875	714	2.54e-14	68.2

## Sheet: OG4715_NOrecomb
Supplementary Table 8. Blast hits. Identification of nucleotype specific genes in single-nuclei from isolates A1, A5 and C2
Orthogroup	Isolate	Nuclei	qseqid	sseqid	pident	length	mismatch	gapopen	qstart	qend	sstart	send	evalue	bitscore
OG4715	A1	SN07B	PKC02028.1	NODE_5060_length_2363_cov_1.390201	100000	625	0	0	1	625	287	2161	0.0	1223
OG4715	A1	SN07B	PKC14494.1	NODE_5060_length_2363_cov_1.390201	93467	597	31	3	4	597	386	2161	0.0	1110
OG4715	A1	SN09G	PKC02028.1	NODE_2_length_78744_cov_22.472778	100000	625	0	0	1	625	69922	68048	0.0	1223
OG4715	A1	SN09G	PKC02028.1	NODE_6304_length_1752_cov_1.637612	94776	134	7	0	1	134	1531	1130	3.49e-120	269
OG4715	A1	SN09G	PKC02028.1	NODE_11165_length_1013_cov_1.402778	80263	152	30	0	32	183	450	905	2.08e-80	258
OG4715	A1	SN09G	PKC14494.1	NODE_2_length_78744_cov_22.472778	93467	597	31	3	4	597	69823	68048	0.0	1110
OG4715	A1	SN09G	PKC14494.1	NODE_6304_length_1752_cov_1.637612	96040	101	4	0	4	104	1432	1130	1.13e-100	203
OG4715	A1	SN09H	PKC02028.1	NODE_1393_length_7036_cov_4.306510	100000	625	0	0	1	625	4880	6754	0.0	1223
OG4715	A1	SN09H	PKC14494.1	NODE_1393_length_7036_cov_4.306510	93467	597	31	3	4	597	4979	6754	0.0	1110
OG4715	A5	SN01H	PKC02028.1	NODE_15_length_72291_cov_7.209281	93175	630	35	3	1	625	57098	55218	0.0	1163
OG4715	A5	SN01H	PKC14494.1	NODE_15_length_72291_cov_7.209281	99832	594	1	0	4	597	56999	55218	0.0	1185
OG4715	A5	SN03E	PKC02028.1	NODE_1685_length_2830_cov_4.519433	100000	625	0	0	1	625	2101	227	0.0	1223
OG4715	A5	SN03E	PKC14494.1	NODE_1685_length_2830_cov_4.519433	93467	597	31	3	4	597	2002	227	0.0	1110
OG4715	A5	SN05B	PKC02028.1	NODE_1160_length_9564_cov_3.998103	93175	630	35	3	1	625	5164	7044	0.0	1163
OG4715	A5	SN05B	PKC02028.1	NODE_20031_length_591_cov_1.307393	82258	124	15	3	137	260	591	241	2.62e-52	179
OG4715	A5	SN05B	PKC14494.1	NODE_1160_length_9564_cov_3.998103	99832	594	1	0	4	597	5263	7044	0.0	1185
OG4715	A5	SN05B	PKC14494.1	NODE_20031_length_591_cov_1.307393	81600	125	16	3	107	231	591	238	1.00e-52	179
OG4715	A5	SN05D	PKC02028.1	NODE_2866_length_2759_cov_2.758389	93175	630	35	3	1	625	2143	263	0.0	1163
OG4715	A5	SN05D	PKC02028.1	NODE_9013_length_927_cov_1.211765	83704	135	21	1	50	183	3	407	2.44e-70	230
OG4715	A5	SN05D	PKC14494.1	NODE_2866_length_2759_cov_2.758389	99832	594	1	0	4	597	2044	263	0.0	1185
OG4715	A5	SN05D	PKC14494.1	NODE_9013_length_927_cov_1.211765	81481	135	24	1	20	153	3	407	7.85e-70	228
OG4715	A5	SN05E	PKC02028.1	NODE_6974_length_1409_cov_2.560811	100000	418	0	0	208	625	1409	156	0.0	839
OG4715	A5	SN05E	PKC02028.1	NODE_12172_length_793_cov_2.934358	100000	212	0	0	1	212	637	2	3.13e-136	399
OG4715	A5	SN05E	PKC14494.1	NODE_6974_length_1409_cov_2.560811	91962	423	26	3	178	597	1409	156	0.0	801
OG4715	A5	SN05E	PKC14494.1	NODE_12172_length_793_cov_2.934358	97207	179	5	0	4	182	538	2	5.11e-108	325
OG4715	A5	SN06C	PKC02028.1	NODE_8887_length_1317_cov_2.993548	91784	426	27	3	205	625	2	1270	0.0	796
OG4715	A5	SN06C	PKC14494.1	NODE_8887_length_1317_cov_2.993548	100000	423	0	0	175	597	2	1270	0.0	875
OG4715	C2	SN04E	PKC02028.1	NODE_3924_length_2069_cov_1.001004	92022	539	29	4	98	625	431	2038	0.0	946
OG4715	C2	SN04E	PKC14494.1	NODE_3924_length_2069_cov_1.001004	97388	536	8	1	68	597	431	2038	0.0	1014
OG4715	C2	SN05F	PKC02028.1	NODE_6079_length_2440_cov_4.184934	92767	636	32	4	1	625	2055	157	0.0	1148
OG4715	C2	SN05F	PKC02028.1	NODE_28037_length_459_cov_2.693717	80435	138	6	1	22	159	107	457	3.61e-69	222
OG4715	C2	SN05F	PKC14494.1	NODE_6079_length_2440_cov_4.184934	98333	600	4	1	4	597	1956	157	0.0	1171

## Sheet: OG4925_Recomb
Supplementary Table 8. Blast hits. Identification of nucleotype specific genes in single-nuclei from isolates A1, A5 and C2
Orthogroup	Isolate	Nuclei	qseqid	sseqid	pident	length	mismatch	gapopen	qstart	qend	sstart	send	evalue	bitscore
OG4925	A1	SN07E	PKB96064.1	NODE_23755_length_440_cov_1.134986	99083	109	1	0	27	135	375	49	8.53e-71	218
OG4925	A1	SN07H	PKB96064.1	NODE_2362_length_2808_cov_2.724277	61635	318	33	5	132	361	1064	114	2.06e-149	296
OG4925	A1	SN07H	PKB96064.1	NODE_2362_length_2808_cov_2.724277	99083	109	1	0	27	135	1453	1127	2.06e-149	218
OG4925	A1	SN08A	PKB96064.1	NODE_9694_length_1675_cov_0.897372	99083	109	1	0	27	135	408	734	1.73e-131	218
OG4925	A1	SN08A	PKB96064.1	NODE_9694_length_1675_cov_0.897372	97531	81	2	0	132	212	797	1039	1.73e-131	165
OG4925	A1	SN08A	PKB96064.1	NODE_9694_length_1675_cov_0.897372	65116	129	10	2	243	337	1292	1675	4.22e-25	107
OG4925	A1	SN08B	PKB96064.1	NODE_82_length_28495_cov_26.894609	61635	318	33	5	132	361	22533	23483	2.25e-149	296
OG4925	A1	SN08B	PKB96064.1	NODE_82_length_28495_cov_26.894609	99083	109	1	0	27	135	22144	22470	2.25e-149	218
OG4925	A1	SN09B	PKB96064.1	NODE_9152_length_950_cov_1.406644	99083	109	1	0	27	135	302	628	4.93e-110	218
OG4925	A1	SN09B	PKB96064.1	NODE_9152_length_950_cov_1.406644	97531	81	2	0	132	212	691	933	4.93e-110	165
OG4925	A1	SN09B	PKB96064.1	NODE_8016_length_1084_cov_1.037736	71053	152	9	2	244	361	182	634	6.42e-45	158
OG4925	A1	SN09C	PKB96064.1	NODE_6643_length_1659_cov_1.762326	99083	109	1	0	27	135	676	350	6.03e-110	218
OG4925	A1	SN09C	PKB96064.1	NODE_6643_length_1659_cov_1.762326	97531	81	2	0	132	212	287	45	6.03e-110	165
OG4925	A1	SN09C	PKB96064.1	NODE_22609_length_477_cov_1.510000	100000	73	0	0	289	361	16	234	1.41e-44	151
OG4925	A1	SN09G	PKB96064.1	NODE_686_length_9469_cov_14.569421	61635	318	33	5	132	361	3700	4650	2.76e-149	296
OG4925	A1	SN09G	PKB96064.1	NODE_686_length_9469_cov_14.569421	99083	109	1	0	27	135	3311	3637	2.76e-149	218
OG4925	A1	SN09H	PKB96064.1	NODE_14086_length_1012_cov_0.997861	100000	85	0	0	27	111	757	1011	1.91e-53	173
OG4925	A5	SN01H	PKB96064.1	NODE_1489_length_9403_cov_5.750697	61635	318	33	5	132	361	3593	4543	4.47e-149	296
OG4925	A5	SN01H	PKB96064.1	NODE_1489_length_9403_cov_5.750697	99083	109	1	0	27	135	3204	3530	4.47e-149	218
OG4925	A5	SN02A	PKB96064.1	NODE_247_length_28284_cov_9.588896	61635	318	33	5	132	361	5752	4802	5.69e-149	296
OG4925	A5	SN02A	PKB96064.1	NODE_247_length_28284_cov_9.588896	99083	109	1	0	27	135	6141	5815	5.69e-149	218
OG4925	A5	SN03C	PKB96064.1	NODE_948_length_9469_cov_5.218697	61635	318	33	5	132	361	3710	4660	3.36e-149	296
OG4925	A5	SN03C	PKB96064.1	NODE_948_length_9469_cov_5.218697	99083	109	1	0	27	135	3321	3647	3.36e-149	218
OG4925	A5	SN03E	PKC10042.1	NODE_490_length_7756_cov_3.499154	74336	226	1	2	228	396	2217	2894	2.55e-177	255
OG4925	A5	SN03E	PKC10042.1	NODE_490_length_7756_cov_3.499154	100000	101	0	0	27	127	1460	1762	2.55e-177	213
OG4925	A5	SN03E	PKC10042.1	NODE_490_length_7756_cov_3.499154	100000	100	0	0	128	227	1843	2142	2.55e-177	163
OG4925	A5	SN05D	PKB96064.1	NODE_8728_length_955_cov_0.646925	61270	315	33	5	132	358	12	953	6.18e-97	291
OG4925	A5	SN05D	PKB96064.1	NODE_13806_length_612_cov_0.734579	97531	81	2	0	55	135	367	609	2.24e-47	159
OG4925	A5	SN05E	PKC10042.1	NODE_749_length_9510_cov_5.373794	74336	226	1	2	228	396	4058	4735	4.42e-177	255
OG4925	A5	SN05E	PKC10042.1	NODE_749_length_9510_cov_5.373794	100000	101	0	0	27	127	3301	3603	4.42e-177	213
OG4925	A5	SN05E	PKC10042.1	NODE_749_length_9510_cov_5.373794	100000	100	0	0	128	227	3684	3983	4.42e-177	163
OG4925	A5	SN06C	PKB96064.1	NODE_3758_length_2804_cov_2.254125	60883	317	37	4	132	361	1035	85	3.35e-149	296
OG4925	A5	SN06C	PKB96064.1	NODE_3758_length_2804_cov_2.254125	99083	109	1	0	27	135	1424	1098	3.35e-149	218
OG4925	C2	SN04B	PKB96064.1	NODE_1620_length_7363_cov_1.547488	62025	79	30	0	134	212	1745	1981	1.06e-62	102
OG4925	C2	SN04B	PKB96064.1	NODE_1620_length_7363_cov_1.547488	94521	73	4	0	289	361	2450	2668	2.68e-29	120
OG4925	C2	SN04B	PKC10042.1	NODE_1620_length_7363_cov_1.547488	84000	100	13	1	27	123	1356	1655	5.05e-87	174
OG4925	C2	SN04E	PKB96064.1	NODE_5362_length_1536_cov_1.531186	62025	79	30	0	134	212	1212	1448	8.84e-48	102
OG4925	C2	SN04E	PKB96064.1	NODE_9226_length_907_cov_1.072289	91781	73	6	0	289	361	265	483	7.69e-30	116
OG4925	C2	SN04E	PKC10042.1	NODE_5362_length_1536_cov_1.531186	84000	100	13	1	27	123	823	1122	4.10e-75	174
OG4925	C2	SN05F	PKB96064.1	NODE_482_length_15444_cov_8.257435	62025	79	30	0	134	212	5624	5388	1.28e-62	102
OG4925	C2	SN05F	PKB96064.1	NODE_482_length_15444_cov_8.257435	94521	73	4	0	289	361	4919	4701	3.17e-29	120
OG4925	C2	SN05F	PKC10042.1	NODE_482_length_15444_cov_8.257435	84000	100	13	1	27	123	6013	5714	1.53e-87	174
OG4925	C2	SN06H	PKB96064.1	NODE_1211_length_6916_cov_1.616611	62025	79	30	0	134	212	1501	1737	9.26e-63	102
OG4925	C2	SN06H	PKB96064.1	NODE_1211_length_6916_cov_1.616611	94521	73	4	0	289	361	2206	2424	2.25e-29	120
OG4925	C2	SN06H	PKC10042.1	NODE_1211_length_6916_cov_1.616611	84000	100	13	1	27	123	1112	1411	1.15e-87	174

## Sheet: OG4492_Recomb
Supplementary Table 8. Blast hits. Identification of nucleotype specific genes in single-nuclei from isolates A1, A5 and C2
Orthogroup	Isolate	Nuclei	qseqid	sseqid	pident	length	mismatch	gapopen	qstart	qend	sstart	send	evalue	bitscore
OG4492	A1	SN07B	PKC00120.1	NODE_8063_length_1462_cov_1.123466	100000	159	0	0	1	159	904	428	6.93e-97	288
OG4492	A1	SN07B	PKC02602.1	NODE_8063_length_1462_cov_1.123466	67284	162	28	8	1	140	904	428	3.73e-52	172
OG4492	A1	SN07H	PKC00120.1	NODE_9195_length_985_cov_0.915198	100000	159	0	0	1	159	575	99	3.83e-99	288
OG4492	A1	SN07H	PKC02602.1	NODE_9195_length_985_cov_0.915198	67284	162	28	8	1	140	575	99	7.47e-54	172
OG4492	A1	SN08H	PKC00120.1	NODE_44714_length_264_cov_1.283422	100000	87	0	0	5	91	2	262	8.71e-60	181
OG4492	A1	SN08H	PKC02602.1	NODE_44714_length_264_cov_1.283422	73750	80	13	3	11	82	11	250	1.96e-33	113
OG4492	A1	SN09C	PKC00120.1	NODE_9266_length_1196_cov_1.133155	100000	134	0	0	4	137	457	858	4.02e-79	240
OG4492	A1	SN09C	PKC02602.1	NODE_9266_length_1196_cov_1.133155	68462	130	22	6	11	121	469	858	2.26e-41	142
OG4492	A1	SN09G	PKC00120.1	NODE_8914_length_1268_cov_1.785894	100000	159	0	0	1	159	490	966	8.85e-98	288
OG4492	A1	SN09G	PKC02602.1	NODE_8914_length_1268_cov_1.785894	67284	162	28	8	1	140	490	966	8.57e-53	172
OG4492	A1	SN09H	PKC00120.1	NODE_14725_length_966_cov_2.515186	100000	131	0	0	1	131	572	964	1.98e-77	234
OG4492	A1	SN09H	PKC02602.1	NODE_14725_length_966_cov_2.515186	67910	134	21	7	1	115	572	964	2.27e-40	138
OG4492	A5	SN01H	PKC00120.1	NODE_2112_length_7085_cov_3.874857	100000	159	0	0	1	159	3144	2668	1.91e-90	288
OG4492	A5	SN01H	PKC02602.1	NODE_2112_length_7085_cov_3.874857	67284	162	28	8	1	140	3144	2668	3.67e-50	172
OG4492	A5	SN02A	PKC00120.1	NODE_5217_length_3743_cov_3.458265	100000	159	0	0	1	159	3279	2803	7.07e-91	288
OG4492	A5	SN02A	PKC02602.1	NODE_5217_length_3743_cov_3.458265	67284	162	28	8	1	140	3279	2803	4.94e-50	172
OG4492	A5	SN03C	PKC00120.1	NODE_7843_length_1496_cov_2.748414	100000	159	0	0	1	159	704	228	1.08e-96	288
OG4492	A5	SN03C	PKC02602.1	NODE_7843_length_1496_cov_2.748414	67284	162	28	8	1	140	704	228	5.20e-52	172
OG4492	A5	SN03E	PKC00120.1	NODE_4816_length_1127_cov_3.030476	65432	162	31	8	1	159	501	920	3.13e-49	162
OG4492	A5	SN03E	PKC02602.1	NODE_4816_length_1127_cov_3.030476	100000	140	0	0	1	140	501	920	1.95e-90	267
OG4492	A5	SN05B	PKC00120.1	NODE_2008_length_6142_cov_3.541962	100000	159	0	0	1	159	3203	2727	1.41e-90	288
OG4492	A5	SN05B	PKC02602.1	NODE_2008_length_6142_cov_3.541962	67284	162	28	8	1	140	3203	2727	2.71e-50	172
OG4492	A5	SN06C	PKC00120.1	NODE_14055_length_875_cov_0.771930	100000	159	0	0	1	159	598	122	1.84e-99	288
OG4492	A5	SN06C	PKC02602.1	NODE_14055_length_875_cov_0.771930	67284	162	28	8	1	140	598	122	4.49e-54	172
OG4492	C2	SN04B	PKC00120.1	NODE_15110_length_748_cov_0.684054	64198	162	31	8	1	159	274	687	9.94e-50	160
OG4492	C2	SN04B	PKC02602.1	NODE_15110_length_748_cov_0.684054	98571	140	0	1	1	140	274	687	2.96e-90	263
OG4492	C2	SN04C	PKC02602.1	NODE_43755_length_237_cov_1.350000	98718	78	1	0	40	117	236	3	7.74e-44	139
OG4492	C2	SN05F	PKC00120.1	NODE_113_length_28506_cov_29.516198	64198	162	31	8	1	159	10439	10026	7.57e-46	160
OG4492	C2	SN05F	PKC02602.1	NODE_113_length_28506_cov_29.516198	98571	140	0	1	1	140	10439	10026	7.25e-82	263
OG4492	C2	SN06H	PKC00120.1	NODE_69_length_28007_cov_5.929252	64198	162	31	8	1	159	9941	9528	5.77e-46	160
OG4492	C2	SN06H	PKC02602.1	NODE_69_length_28007_cov_5.929252	98571	140	0	1	1	140	9941	9528	5.53e-82	263
OG4492	C2	SN07D	PKC00120.1	NODE_270_length_18432_cov_4.674149	64198	162	31	8	1	159	9090	9503	4.49e-46	160
OG4492	C2	SN07D	PKC02602.1	NODE_270_length_18432_cov_4.674149	98571	140	0	1	1	140	9090	9503	4.31e-82	263

## Sheet: OG4493_Recomb
Supplementary Table 8. Blast hits. Identification of nucleotype specific genes in single-nuclei from isolates A1, A5 and C2
Orthogroup	Isolate	Nuclei	qseqid	sseqid	pident	length	mismatch	gapopen	qstart	qend	sstart	send	evalue	bitscore
OG4493	A1	SN07B	PKC00118.1	NODE_2637_length_4309_cov_1.529537	86339	183	0	1	85	242	1291	743	2.85e-92	296
OG4493	A1	SN07B	PKC02600.1	NODE_2637_length_4309_cov_1.529537	61538	169	32	3	93	230	1291	791	2.62e-53	185
OG4493	A1	SN07E	PKC00118.1	NODE_681_length_11611_cov_3.037021	86339	183	0	1	85	242	9951	10499	4.53e-92	296
OG4493	A1	SN07E	PKC02600.1	NODE_681_length_11611_cov_3.037021	61538	169	32	3	93	230	9951	10451	2.53e-53	185
OG4493	A1	SN08A	PKC00118.1	NODE_1483_length_8130_cov_4.461567	86339	183	0	1	85	242	6520	7068	8.12e-92	296
OG4493	A1	SN08A	PKC02600.1	NODE_1483_length_8130_cov_4.461567	61538	169	32	3	93	230	6520	7020	4.52e-53	185
OG4493	A1	SN09C	PKC00118.1	NODE_16465_length_668_cov_1.360406	86339	183	0	1	85	242	634	86	2.21e-102	296
OG4493	A1	SN09C	PKC02600.1	NODE_16465_length_668_cov_1.360406	61538	169	32	3	93	230	634	134	7.58e-59	186
OG4493	A1	SN09H	PKC00118.1	NODE_891_length_9597_cov_3.322479	86339	183	0	1	85	242	1612	1064	5.36e-92	296
OG4493	A1	SN09H	PKC02600.1	NODE_891_length_9597_cov_3.322479	61538	169	32	3	93	230	1612	1112	2.99e-53	185
OG4493	A5	SN01H	PKC00118.1	NODE_3073_length_5067_cov_2.521844	86339	183	0	1	85	242	1612	1064	6.44e-92	296
OG4493	A5	SN01H	PKC02600.1	NODE_3073_length_5067_cov_2.521844	61538	169	32	3	93	230	1612	1112	3.76e-53	185
OG4493	A5	SN02A	PKC00118.1	NODE_934_length_14057_cov_5.359156	86339	183	0	1	85	242	12447	12995	1.00e-91	296
OG4493	A5	SN03C	PKC02600.1	NODE_934_length_14057_cov_5.359156	61538	169	32	3	93	230	12447	12947	5.60e-53	185
OG4493	A5	SN03E	PKC02600.1	NODE_5808_length_963_cov_1.536117	75238	105	0	1	1	79	924	610	3.69e-45	153
OG4493	A5	SN05B	PKC00118.1	NODE_671_length_13900_cov_5.523475	86339	183	0	1	85	242	12517	13065	5.36e-92	296
OG4493	A5	SN05B	PKC02600.1	NODE_671_length_13900_cov_5.523475	61538	169	32	3	93	230	12517	13017	2.99e-53	185
OG4493	C2	SN05F	PKC00118.1	NODE_113_length_28506_cov_29.516198	61905	168	32	3	85	226	1838	1353	1.35e-49	175
OG4493	C2	SN05F	PKC02600.1	NODE_113_length_28506_cov_29.516198	85965	171	0	1	93	239	1838	1326	9.84e-89	287
OG4493	C2	SN05F	PKC02600.1	NODE_113_length_28506_cov_29.516198	75238	105	0	1	1	79	2482	2168	9.03e-42	152
OG4493	C2	SN06H	PKC00118.1	NODE_69_length_28007_cov_5.929252	61905	168	32	3	85	226	1340	855	1.03e-49	175
OG4493	C2	SN06H	PKC02600.1	NODE_69_length_28007_cov_5.929252	85965	171	0	1	93	239	1340	828	7.50e-89	287
OG4493	C2	SN06H	PKC02600.1	NODE_69_length_28007_cov_5.929252	75238	105	0	1	1	79	1984	1670	6.88e-42	152
OG4493	C2	SN07D	PKC00118.1	NODE_270_length_18432_cov_4.674149	61905	168	32	3	85	226	17691	18176	7.96e-50	175
OG4493	C2	SN07D	PKC02600.1	NODE_270_length_18432_cov_4.674149	85965	171	0	1	93	239	17691	18203	5.81e-89	287
OG4493	C2	SN07D	PKC02600.1	NODE_270_length_18432_cov_4.674149	75238	105	0	1	1	79	17047	17361	5.33e-42	152

## Sheet: Summary_ReciprocalHIT
Supplementary Table 8. Identification of nucleotype specific genes in single-nuclei from isolates A1 and C2. Summary
Isolate	Orthogroup	Gene1	Scaffold	Identification in SN	SN sequenceblast back to Genome REF
A1	OG2995	PKC62802.1	LLXH01000811.1	OK	OK
A1	OG3981	PKC58628.1	LLXH01001498.1	OK	OK
A1	OG4715	PKC71253.1	LLXH01000176.1	OK	OK
A1	OG4925	PKC75432.1	LLXH01000023.1	OK	OK
A1	OG4492	PKC67093.1	LLXH01000414.1	OK	OK
A1	OG4493	PKC67095.1	LLXH01000414.1	OK	OK
C2	OG2995	PKK63274.1	LLXL01001688.1	OK	OK
C2	OG3981	PKK69679.1	LLXL01000699.1	OK	OK
C2	OG4715	PKK78989.1	LLXL01000061.1	OK	OK
C2	OG4925	PKK71519.1	LLXL01000512.1	OK	OK
C2	OG4492	PKK78196.1	LLXL01000092.1	OK	OK
C2	OG4493	PKK78197.1	LLXL01000092.1	OK	OK

## Sheet: Reciprocal SN ->whole genome A1
Supplementary Table 8. Confirmation of nucleotype specific genes in single-nuclei from isolates A1. Reciprocal blast hits on whole-genome data.
Ortogroup	Isolate	Nuclei query	sseqid	pident	length	mismatch	gapopen	qstart	qend	sstart	send	evalue	bitscore
OG2995	A1	SN07B	LLXH01000811.1	100000	1527	0	0	1	1527	9762	11288	0.0	2820
OG2995	A1	SN08A	LLXH01000811.1	100000	1527	0	0	1	1527	9762	11288	0.0	2820
OG2995	A1	SN08B	LLXH01000811.1	100000	1527	0	0	1	1527	11288	9762	0.0	2820
OG2995	A1	SN09G	LLXH01000811.1	100000	1527	0	0	1	1527	9762	11288	0.0	2820
OG2995	A1	SN10A	LLXH01000811.1	100000	1527	0	0	1	1527	9762	11288	0.0	2820
OG3981	A1	SN07B	LLXH01001498.1	100000	623	0	0	1	623	6630	6008	0.0	1151
OG3981	A1	SN07G	LLXH01001498.1	100000	623	0	0	1	623	6630	6008	0.0	1151
OG3981	A1	SN07H	LLXH01001498.1	100000	623	0	0	1	623	6008	6630	0.0	1151
OG3981	A1	SN08B	LLXH01001498.1	100000	623	0	0	1	623	6630	6008	0.0	1151
OG3981	A1	SN08H	LLXH01001498.1	100000	614	0	0	1	614	6630	6017	0.0	1134
OG3981	A1	SN09B	LLXH01001498.1	100000	620	0	0	1	620	6008	6627	0.0	1146
OG3981	A1	SN09G	LLXH01001498.1	100000	623	0	0	1	623	6630	6008	0.0	1151
OG3981	A1	SN09H	LLXH01001498.1	100000	623	0	0	1	623	6008	6630	0.0	1151
OG3981	A1	SN10A	LLXH01001498.1	96790	623	10	1	1	613	6008	6630	0.0	1050
OG4492	A1	SN07B	LLXH01000414.1	100000	477	0	0	1	477	45089	44613	0.0	881
OG4492	A1	SN07H	LLXH01000414.1	100000	477	0	0	1	477	45089	44613	0.0	881
OG4492	A1	SN08H	LLXH01000414.1	100000	261	0	0	1	261	44625	44885	1.11e-135	483
OG4492	A1	SN09C	LLXH01000414.1	100000	402	0	0	1	402	44622	45023	0.0	743
OG4492	A1	SN09G	LLXH01000414.1	100000	477	0	0	1	477	44613	45089	0.0	881
OG4492	A1	SN09H	LLXH01000414.1	100000	393	0	0	1	393	44613	45005	0.0	726
OG4493	A1	SN07B	LLXH01000414.1	100000	549	0	0	1	549	60728	60180	0.0	1014
OG4493	A1	SN07E	LLXH01000414.1	100000	549	0	0	1	549	60180	60728	0.0	1014
OG4493	A1	SN08A	LLXH01000414.1	100000	549	0	0	1	549	60180	60728	0.0	1014
OG4493	A1	SN09H	LLXH01000414.1	100000	549	0	0	1	549	60728	60180	0.0	1014
OG4715	A1	SN07B	LLXH01000176.1	99887	1776	2	0	1	1776	23454	25229	0.0	3269
OG4715	A1	SN07B	LLXH01000582.1	91742	775	54	4	1	771	66530	67298	0.0	1068
OG4715	A1	SN07B	LLXH01000582.1	82563	476	59	9	367	830	70005	70468	3.05e-109	398
OG4715	A1	SN07B	LLXH01000582.1	87859	313	16	3	136	448	49431	49141	3.12e-94	348
OG4715	A1	SN07B	LLXH01000582.1	89147	258	22	3	314	566	52359	52103	8.80e-85	316
OG4715	A1	SN07B	LLXH01000582.1	88288	222	15	6	712	933	67439	67649	1.94e-66	255
OG4715	A1	SN07B	LLXH01000582.1	85232	237	23	4	647	883	67865	68089	9.11e-60	233
OG4715	A1	SN07B	LLXH01000910.1	86801	697	59	14	48	743	25496	26160	0.0	747
OG4715	A1	SN07B	LLXH01001048.1	75905	1436	310	31	13	1433	28816	27402	0.0	702
OG4715	A1	SN07B	LLXH01000733.1	87091	550	51	9	26	574	26798	26268	1.68e-171	604
OG4715	A1	SN07B	LLXH01001335.1	75299	1004	209	29	409	1394	8603	9585	3.87e-123	444
OG4715	A1	SN07B	LLXH01001458.1	82669	502	55	19	51	531	16900	16410	8.43e-115	416
OG4715	A1	SN08A	LLXH01000176.1	99869	762	1	0	1	762	23964	24725	0.0	1402
OG4715	A1	SN08A	LLXH01001048.1	76707	747	148	22	2	738	28317	27587	5.98e-108	392
OG4715	A1	SN08A	LLXH01001335.1	75794	756	144	28	1	738	8705	9439	4.72e-94	346
OG4715	A1	SN08A	LLXH01000582.1	88288	222	15	6	202	423	67439	67649	8.18e-67	255
OG4715	A1	SN08A	LLXH01000582.1	85232	237	23	4	137	373	67865	68089	3.83e-60	233
OG4715	A1	SN08A	LLXH01000733.1	96875	64	2	0	1	64	26331	26268	2.43e-22	108
OG4715	A1	SN09G	LLXH01000176.1	99887	1776	2	0	1	1776	25229	23454	0.0	3269
OG4715	A1	SN09G	LLXH01000582.1	91742	775	54	4	1006	1776	67298	66530	0.0	1068
OG4715	A1	SN09G	LLXH01000582.1	82563	476	59	9	947	1410	70468	70005	3.05e-109	398
OG4715	A1	SN09G	LLXH01000582.1	87859	313	16	3	1329	1641	49141	49431	3.12e-94	348
OG4715	A1	SN09G	LLXH01000582.1	89147	258	22	3	1211	1463	52103	52359	8.80e-85	316
OG4715	A1	SN09G	LLXH01000582.1	88288	222	15	6	844	1065	67649	67439	1.94e-66	255
OG4715	A1	SN09G	LLXH01000582.1	85232	237	23	4	894	1130	68089	67865	9.11e-60	233
OG4715	A1	SN09G	LLXH01000910.1	86801	697	59	14	1034	1729	26160	25496	0.0	747
OG4715	A1	SN09G	LLXH01001048.1	75905	1436	310	31	344	1764	27402	28816	0.0	702
OG4715	A1	SN09G	LLXH01000733.1	87091	550	51	9	1203	1751	26268	26798	1.68e-171	604
OG4715	A1	SN09G	LLXH01001335.1	75299	1004	209	29	383	1368	9585	8603	3.87e-123	444
OG4715	A1	SN09G	LLXH01001458.1	82669	502	55	19	1246	1726	16410	16900	8.43e-115	416
OG4715	A1	SN09H	LLXH01000176.1	99887	1776	2	0	1	1776	23454	25229	0.0	3269
OG4715	A1	SN09H	LLXH01000582.1	91742	775	54	4	1	771	66530	67298	0.0	1068
OG4715	A1	SN09H	LLXH01000582.1	82563	476	59	9	367	830	70005	70468	3.05e-109	398
OG4715	A1	SN09H	LLXH01000582.1	87859	313	16	3	136	448	49431	49141	3.12e-94	348
OG4715	A1	SN09H	LLXH01000582.1	89147	258	22	3	314	566	52359	52103	8.80e-85	316
OG4715	A1	SN09H	LLXH01000582.1	88288	222	15	6	712	933	67439	67649	1.94e-66	255
OG4715	A1	SN09H	LLXH01000582.1	85232	237	23	4	647	883	67865	68089	9.11e-60	233
OG4715	A1	SN09H	LLXH01000910.1	86801	697	59	14	48	743	25496	26160	0.0	747
OG4715	A1	SN09H	LLXH01001048.1	75905	1436	310	31	13	1433	28816	27402	0.0	702
OG4715	A1	SN09H	LLXH01000733.1	87091	550	51	9	26	574	26798	26268	1.68e-171	604
OG4715	A1	SN09H	LLXH01001335.1	75299	1004	209	29	409	1394	8603	9585	3.87e-123	444
OG4715	A1	SN09H	LLXH01001458.1	82669	502	55	19	51	531	16900	16410	8.43e-115	416
OG4925	A1	SN07E	LLXH01000023.1	100000	327	0	0	1	327	141161	141487	2.89e-172	604
OG4925	A1	SN07H	LLXH01000023.1	100000	327	0	0	1	327	141161	141487	2.89e-172	604
OG4925	A1	SN08A	LLXH01000023.1	100000	327	0	0	1	327	141487	141161	2.89e-172	604
OG4925	A1	SN08B	LLXH01000023.1	100000	327	0	0	1	327	141487	141161	2.89e-172	604
OG4925	A1	SN09B	LLXH01000023.1	100000	327	0	0	1	327	141487	141161	2.89e-172	604
OG4925	A1	SN09C	LLXH01000023.1	100000	327	0	0	1	327	141161	141487	2.89e-172	604
OG4925	A1	SN09G	LLXH01000023.1	100000	327	0	0	1	327	141487	141161	2.89e-172	604
OG4925	A1	SN09H	LLXH01000023.1	100000	255	0	0	1	255	141487	141233	2.33e-132	472

## Sheet: Reciprocal SN ->whole genome C2
Supplementary Table 8. Confirmation of nucleotype specific genes in single-nuclei from isolates C2. Reciprocal blast hits on whole-genome data.
Orthogroup	Isolate	Nuclei query	sseqid	pident	length	mismatch	gapopen	qstart	qend	sstart	send	evalue	bitscore
OG2995	C2	SN04C	LLXL01001688.1	99867	1506	2	0	1	1506	15205	13700	0.0	2771
OG2995	C2	SN05D	LLXL01001688.1	99889	900	1	0	1	900	15211	14312	0.0	1657
OG2995	C2	SN05F	LLXL01001688.1	99867	1506	2	0	1	1506	13700	15205	0.0	2771
OG2995	C2	SN07D	LLXL01001688.1	100000	652	0	0	1	652	14234	14885	0.0	1205
OG2995	C2	SN07D	LLXL01001688.1	100000	262	0	0	663	924	14950	15211	1.15e-135	484
OG3981	C2	SN04B	LLXL01000699.1	100000	741	0	0	1	741	24844	25584	0.0	1369
OG3981	C2	SN05E	LLXL01000699.1	98276	696	10	1	1	694	25539	24844	0.0	1236
OG3981	C2	SN05F	LLXL01000699.1	100000	741	0	0	1	741	24844	25584	0.0	1369
OG3981	C2	SN06H	LLXL01000699.1	100000	741	0	0	1	741	25584	24844	0.0	1369
OG4492	C2	SN04B	LLXL01000092.1	100000	414	0	0	1	414	67291	67704	0.0	765
OG4492	C2	SN04C	LLXL01000092.1	97009	234	1	1	1	234	67635	67408	2.15e-107	388
OG4492	C2	SN05F	LLXL01000092.1	100000	414	0	0	1	414	67704	67291	0.0	765
OG4492	C2	SN06H	LLXL01000092.1	100000	414	0	0	1	414	67704	67291	0.0	765
OG4492	C2	SN07D	LLXL01000092.1	100000	414	0	0	1	414	67291	67704	0.0	765
OG4493	C2	SN05F	LLXL01000092.1	100000	513	0	0	1	513	76404	75892	0.0	948
OG4493	C2	SN06H	LLXL01000092.1	100000	513	0	0	1	513	76404	75892	0.0	948
OG4493	C2	SN07D	LLXL01000092.1	100000	513	0	0	1	513	75892	76404	0.0	948
OG4715	C2	SN04C	LLXL01000061.1	93207	1266	68	3	7	1254	77611	78876	0.0	1845
OG4715	C2	SN04C	LLXL01000353.1	89948	577	34	4	682	1254	38005	38561	0.0	723
OG4715	C2	SN04C	LLXL01000353.1	83895	534	45	22	622	1149	32965	33463	1.22e-131	472
OG4715	C2	SN04C	LLXL01000353.1	89565	230	21	3	742	970	37524	37751	1.32e-76	289
OG4715	C2	SN04C	LLXL01000353.1	89655	116	10	2	1141	1254	55832	55717	8.40e-34	147
OG4715	C2	SN04C	LLXL01000353.1	97368	38	1	0	319	356	32767	32804	2.42e-09	65.8
OG4715	C2	SN04C	LLXL01001014.1	76071	1074	231	22	185	1248	20729	21786	4.27e-151	536
OG4715	C2	SN04C	LLXL01000547.1	75277	991	208	27	224	1197	26254	27224	1.24e-121	438
OG4715	C2	SN04C	LLXL01001711.1	87037	270	17	9	985	1254	17903	17652	1.32e-76	289
OG4715	C2	SN04C	LLXL01003956.1	89100	211	14	2	1044	1251	422	626	4.81e-66	254
OG4715	C2	SN04C	LLXL01002885.1	89506	162	16	1	1093	1254	6517	6357	4.91e-51	204
OG4715	C2	SN04C	LLXL01000699.1	89506	162	16	1	1093	1254	33160	33000	4.91e-51	204
OG4715	C2	SN04E	LLXL01000061.1	99627	1608	6	0	1	1608	79047	77440	0.0	2937
OG4715	C2	SN04E	LLXL01000353.1	89603	731	52	4	18	744	38715	38005	0.0	907
OG4715	C2	SN04E	LLXL01000353.1	84270	534	43	21	277	804	33463	32965	7.26e-135	483
OG4715	C2	SN04E	LLXL01000353.1	90435	230	19	3	456	684	37751	37524	7.85e-80	300
OG4715	C2	SN04E	LLXL01000353.1	94220	173	8	1	904	1076	37975	37805	1.03e-68	263
OG4715	C2	SN04E	LLXL01000353.1	91111	135	9	1	904	1035	32961	32827	1.07e-43	180
OG4715	C2	SN04E	LLXL01000353.1	82014	139	11	6	132	270	29943	30067	1.84e-21	106
OG4715	C2	SN04E	LLXL01001711.1	89391	443	26	12	1	441	17480	17903	1.53e-151	538
OG4715	C2	SN04E	LLXL01003956.1	85581	430	31	6	1	427	788	387	1.61e-116	422
OG4715	C2	SN05A	LLXL01000061.1	100000	705	0	0	1	705	77440	78144	0.0	1303
OG4715	C2	SN05A	LLXL01000353.1	94681	188	8	1	533	720	37805	37990	2.07e-77	291
OG4715	C2	SN05A	LLXL01000353.1	91367	139	9	1	574	709	32827	32965	2.80e-46	187
OG4715	C2	SN05A	LLXL01000547.1	76705	352	78	4	347	696	21939	22288	6.02e-48	193
OG4715	C2	SN05F	LLXL01000061.1	100000	1899	0	0	1	1899	77440	79338	0.0	3507
OG4715	C2	SN05F	LLXL01000353.1	89740	731	51	4	865	1591	38005	38715	0.0	913
OG4715	C2	SN05F	LLXL01000353.1	84270	534	43	21	805	1332	32965	33463	8.60e-135	483
OG4715	C2	SN05F	LLXL01000353.1	90870	230	18	3	925	1153	37524	37751	2.00e-81	305
OG4715	C2	SN05F	LLXL01000353.1	94220	173	8	1	533	705	37805	37975	1.22e-68	263
OG4715	C2	SN05F	LLXL01000353.1	91111	135	9	1	574	705	32827	32961	1.26e-43	180
OG4715	C2	SN05F	LLXL01000353.1	91463	82	6	1	1741	1822	38906	38986	4.67e-23	111
OG4715	C2	SN05F	LLXL01000353.1	82014	139	11	6	1339	1477	30067	29943	2.17e-21	106
OG4715	C2	SN05F	LLXL01001711.1	89538	650	41	17	1168	1815	17903	17279	0.0	798
OG4715	C2	SN05F	LLXL01003956.1	87625	598	42	7	1182	1775	387	956	0.0	665
OG4715	C2	SN05F	LLXL01000547.1	76705	352	78	4	347	696	21939	22288	1.62e-47	193
OG4925	C2	SN04B	LLXL01000512.1	100000	300	0	0	1	300	33761	34060	2.64e-157	555
OG4925	C2	SN04E	LLXL01000512.1	100000	300	0	0	1	300	33761	34060	2.64e-157	555
OG4925	C2	SN05F	LLXL01000512.1	100000	300	0	0	1	300	34060	33761	2.64e-157	555
OG4925	C2	SN06H	LLXL01000512.1	100000	300	0	0	1	300	33761	34060	2.64e-157	555
