# Supplementary material for: Reciprocal recombination genomic signatures in the symbiotic arbuscular mycorrhizal fungi Rhizophagus irregularis
Source: PLoS One. 2022 Jul 1;17(7):e0270481. doi: 10.1371/journal.pone.0270481 (PMC9249182; doi:10.1371/journal.pone.0270481)
Supplement: S9 Table — (XLSX) [file pone.0270481.s015.xlsx]

## Sheet: Orthofinder
Orthogroup	A1.aa	CopiesA1	A5h.aa	CopiesA5h	A5p.aa	CopiesA5p	C2.aa	CopiesC2	DivergentA1C2
OG0000000	g3398.t1, g8865.t1	2	g3386.t1, g4400.t1, g4979.t1	3	g10286.t1, g10926.t1, g10990.t1, g11059.t1, g11069.t1, g11076.t1, g11089.t1, g11118.t1, g11118.t2, g11380.t1, g11381.t1, g11852.t1, g12021.t1, g12033.t1, g12047.t1, g13240.t1, g13316.t1, g13336.t1, g13731.t1, g13748.t1, g13764.t1, g13771.t1, g13771.t2, g13774.t1, g13794.t1, g14794.t1, g15317.t1, g15520.t1, g15852.t1, g17603.t1, g17603.t2, g18121.t1, g18400.t1, g18412.t1, g1859.t1, g1866.t1, g1867…	81	g16936.t1	1
OG0000001	g1517.t1, g1518.t1	2	g1169.t1, g1172.t1, g1502.t1, g1502.t2, g1756.t1, g2524.t1, g2541.t1, g3468.t1, g3877.t1, g4474.t1, g4699.t1, g4758.t1, g527.t1, g857.t1	14		0	g11019.t1, g11468.t1, g11564.t1, g1191.t1, g1205.t1, g12416.t1, g12418.t1, g12824.t1, g13075.t1, g13127.t1, g13393.t1, g13884.t1, g14067.t1, g14470.t1, g14625.t1, g14908.t1, g15244.t1, g15774.t1, g16030.t1, g17007.t1, g17154.t1, g17340.t1, g17391.t1, g18155.t1, g18470.t1, g18512.t1, g19607.t1, g20054.t1, g20441.t1, g20577.t1, g21216.t1, g21378.t1, g22700.t1, g228.t1, g24428.t1, g24691.t1, g24700.…	64
OG0000002	g21113.t1, g21114.t1, g21115.t1, g21120.t1, g21122.t1, g21129.t1, g21133.t1, g21134.t1, g21135.t1, g21136.t1, g21137.t1, g21138.t1, g21158.t1, g21159.t1, g21161.t1, g21162.t1, g21163.t1, g21164.t1, g21165.t1, g21167.t1, g21188.t1, g22093.t1	22	g2710.t1, g2712.t1, g2714.t1, g2715.t1, g2717.t1, g2718.t1, g2719.t1, g2720.t1	8	g12200.t1, g12202.t1, g12203.t1, g12210.t1, g12212.t1, g12217.t1, g12218.t1, g12241.t1, g9177.t1	9	g11969.t1, g11970.t1, g11972.t1, g11977.t1, g11981.t1, g11982.t1, g11982.t2, g11986.t1, g11990.t1, g11991.t1, g11992.t1, g11993.t1, g11994.t1, g11995.t1, g11996.t1, g12006.t1, g12009.t1, g12010.t1, g12019.t1, g12022.t1, g12023.t1, g12024.t1, g12025.t1, g12026.t1, g12027.t1, g12028.t1, g12029.t1, g12030.t1, g12031.t1, g12053.t1, g12054.t1, g12056.t1, g12057.t1, g12058.t1, g12059.t1, g12060.t1, g12…	39
OG0000003	g23031.t1	1	g1241.t1, g1242.t1, g1243.t1, g4083.t1, g4083.t2	5	g11071.t1, g11804.t1, g11805.t1, g11807.t1, g11835.t1, g11836.t1, g11839.t1, g11841.t1, g11843.t1, g11844.t1, g11845.t1, g11846.t1, g11848.t1, g11858.t1, g11860.t1, g11862.t1, g13785.t1, g17207.t1, g18645.t1, g3042.t1, g3045.t1, g3048.t1, g3052.t1, g3053.t1, g3054.t1, g3056.t1, g3057.t1, g3058.t1, g3059.t1, g3063.t1, g3064.t1, g3065.t1, g3067.t1, g3068.t1, g3068.t2, g3069.t1, g3070.t1, g3075.t1, …	68		0
OG0000004	g10553.t1, g10571.t1, g10571.t2, g13488.t1, g15979.t1, g16185.t1, g1649.t1, g16598.t1, g17038.t1, g17041.t1, g17043.t1, g17047.t1, g17055.t1, g17056.t1, g17057.t1, g17058.t1, g17058.t2, g17061.t1, g17083.t1, g18762.t1, g20647.t1, g2068.t1, g2068.t2, g23078.t1, g3041.t1, g4677.t1, g7791.t1, g7874.t1, g7931.t1, g9496.t1, g9499.t1	31		0	g10826.t1, g11038.t1, g11856.t1, g13839.t1, g13839.t2, g15292.t1, g15292.t2, g15293.t1, g15441.t1, g18225.t1, g18228.t1, g18387.t1, g18656.t1, g40.t1, g4299.t1, g6943.t1, g6944.t1, g6949.t1, g7022.t1, g7022.t2, g9162.t1	21	g10700.t1, g10708.t1, g10708.t2, g10709.t1, g10754.t1, g10754.t2, g1493.t1, g16405.t1, g17827.t1, g19588.t1, g19588.t2, g19880.t1, g20745.t1, g20921.t1, g20921.t2, g22009.t1, g23095.t1, g23152.t1, g23555.t1, g27065.t1, g659.t1	21
OG0000005	g14862.t1, g2036.t1, g2092.t1	3		0	g1338.t2, g1339.t1, g1340.t1, g1341.t1, g1343.t1, g1344.t1, g6925.t1, g6926.t1, g6933.t1, g6993.t1, g7027.t1, g7029.t1, g7031.t1, g7032.t1, g7033.t1, g7057.t1, g7059.t1, g7072.t1, g7073.t1, g7074.t1, g7075.t1, g7076.t1, g7077.t1, g7078.t1, g7082.t1, g7089.t1, g7090.t1, g7092.t1, g7094.t1, g7095.t1, g7096.t1, g9846.t1	32	g12993.t1, g12994.t1, g12996.t1, g19564.t1, g22969.t1, g23071.t1, g23072.t1, g23111.t1, g23114.t1, g23157.t1, g23171.t1, g23181.t1, g24488.t1, g25163.t1, g25163.t2, g25167.t1, g25169.t1, g25173.t1, g25174.t1, g25174.t2, g25187.t1, g25189.t1, g25204.t1, g25208.t1, g25209.t1, g25210.t1, g25211.t1, g25212.t2, g25213.t1, g25214.t1, g25218.t1, g25227.t1, g25228.t1, g25230.t1, g25232.t1, g25233.t1, g25…	38
OG0000006		0		0		0	g10296.t1, g1034.t1, g1036.t1, g10811.t1, g11436.t1, g11501.t1, g13623.t1, g13696.t1, g13970.t1, g14545.t1, g14579.t1, g153.t1, g15326.t1, g16014.t1, g16201.t1, g16202.t1, g17020.t1, g17021.t1, g172.t1, g17267.t1, g17273.t1, g17468.t1, g17725.t1, g18753.t1, g19404.t1, g19601.t1, g20049.t1, g20122.t1, g20586.t1, g20638.t1, g20639.t1, g21462.t1, g21659.t1, g21924.t1, g22219.t1, g22926.t1, g23217.t1…	73
OG0000007	g10354.t1, g22526.t1, g22528.t1, g22530.t1, g22535.t1, g22536.t1, g22537.t1, g22542.t1, g22544.t1, g22549.t1, g22552.t1, g22653.t1, g22654.t1, g23114.t1, g24460.t1, g24755.t1, g2711.t1, g3239.t1, g3436.t1, g5549.t1, g6540.t1, g7039.t1, g7042.t1, g7044.t1, g7054.t1, g7056.t1, g7826.t1, g7828.t1, g7829.t1, g7831.t1, g7881.t1	31	g116.t1, g117.t1, g118.t1, g122.t1, g123.t1, g2475.t1, g3924.t1, g3925.t1, g3926.t1	9	g12456.t1, g16011.t1, g17663.t1, g9100.t1, g9103.t1	5	g12495.t1, g12499.t1, g12502.t1, g12513.t1, g12558.t1, g12560.t1, g12563.t1, g12564.t1, g12568.t1, g12569.t1, g12588.t1, g12597.t1, g12599.t1, g1263.t1, g15132.t1, g15452.t1, g21654.t1, g22050.t1, g22051.t1, g24097.t1, g24236.t1, g24237.t1, g24563.t1, g26176.t2, g334.t1, g7967.t1, g858.t1	27
OG0000008	g13388.t1, g17845.t1, g21032.t1, g21328.t1, g21331.t1, g21351.t1, g21352.t1, g21353.t1, g21355.t1, g21364.t1, g23892.t1, g2663.t1, g7858.t1	13	g1458.t1, g1813.t1, g2187.t1, g3892.t1, g4538.t1, g4539.t1, g4541.t1, g4542.t1, g4544.t1	9	g15362.t1, g17622.t1, g2578.t1, g2580.t1, g4487.t1	5	g14220.t1, g14221.t1, g14311.t1, g14312.t1, g14313.t1, g14336.t1, g14337.t1, g14338.t1, g14339.t1, g14340.t1, g14342.t1, g14343.t1, g14349.t1, g14351.t1, g14360.t1, g15442.t1, g15466.t1, g15503.t1, g15504.t1, g15511.t1, g15515.t1, g15523.t1, g17938.t1, g18108.t1, g21608.t1, g22022.t1, g22061.t1, g22070.t1, g22074.t1, g22076.t1, g22087.t1, g22089.t1, g22090.t1, g22094.t1, g2410.t1, g2431.t1, g2450…	45
OG0000009	g15647.t1, g15648.t1, g15651.t1, g15652.t1, g15657.t1, g15659.t1, g15663.t1, g15670.t1, g15672.t1, g15673.t1, g15677.t1, g15679.t1, g15681.t1, g15695.t1, g15696.t1, g15700.t1, g15701.t1, g15709.t1, g20022.t1, g20033.t1, g22250.t1, g23072.t1, g23236.t1, g23238.t1, g23798.t1, g23802.t1, g3037.t1, g3356.t1, g4709.t1	29	g3327.t1, g4250.t1, g4874.t1, g4877.t1, g4878.t1	5	g10117.t1, g5135.t1, g5143.t1, g7180.t1, g7201.t1, g9051.t1	6	g16932.t1, g21090.t1, g21093.t1, g21096.t1, g21099.t1, g21112.t1, g21114.t1, g21116.t1, g21118.t1, g21133.t1, g21137.t1, g21139.t1, g21141.t1, g21142.t1, g21143.t1, g21151.t1, g21159.t1, g21161.t1, g21169.t1, g21170.t1, g21172.t1, g21173.t1, g21174.t1, g21254.t1, g23551.t1, g2856.t1, g2907.t1, g7889.t1	28
OG0000010	g20670.t1, g8464.t1, g8465.t1, g8467.t1	4	g4050.t1	1	g2692.t1	1	g12647.t1, g12652.t1, g12655.t1, g12656.t1, g12660.t1, g12663.t1, g12664.t1, g12666.t1, g12667.t1, g12671.t1, g12675.t1, g12676.t1, g12677.t1, g12678.t1, g12689.t1, g12690.t1, g12697.t1, g12699.t1, g12713.t1, g12716.t1, g12717.t1, g12720.t1, g12721.t1, g15461.t1, g19690.t1, g19693.t1, g19693.t2, g19694.t1, g19695.t1, g19706.t1, g20909.t1, g22487.t1, g2347.t1, g3387.t1, g3388.t1, g3403.t1, g3405.t…	56
OG0000011	g11868.t1, g15905.t1, g16179.t1, g1809.t1, g21321.t1, g21701.t1, g21702.t1, g21703.t1, g21706.t1, g21707.t1, g21708.t1, g21710.t1, g21711.t1, g21714.t1, g21715.t1, g21716.t1, g21717.t1, g22700.t1, g2767.t1, g3912.t1, g5264.t1, g7602.t1, g7603.t1, g7604.t1, g8314.t1, g9914.t1	26	g4554.t1	1	g11652.t1, g13525.t1, g19969.t1, g2456.t1, g2459.t1, g2461.t1, g2464.t1, g2465.t1	8	g12764.t1, g12798.t1, g14300.t1, g15624.t1, g18012.t1, g19801.t1, g19885.t1, g21844.t1, g25045.t1, g2621.t1, g2622.t1, g2625.t1, g2626.t1, g2629.t1, g2630.t1, g2631.t1, g2632.t1, g2633.t1, g2634.t1, g2635.t1, g2636.t1, g5737.t1, g6022.t1, g787.t1, g9806.t1, g9809.t1	26
OG0000012		0	g3904.t1, g4916.t1, g799.t2, g921.t1	4	g10934.t1, g11050.t1, g11051.t1, g11065.t1, g11099.t1, g11104.t1, g11106.t1, g11109.t1, g11474.t1, g11921.t1, g13527.t1, g13727.t1, g13729.t1, g13730.t1, g13733.t1, g13734.t1, g13735.t1, g13736.t1, g13737.t1, g13738.t1, g13739.t1, g13743.t1, g13743.t2, g13755.t1, g13758.t1, g13770.t1, g13772.t1, g13786.t1, g13787.t1, g13788.t1, g13789.t1, g13790.t1, g13791.t1, g14759.t1, g15164.t1, g15432.t1, g15…	57		0
OG0000013		0		0		0	g10684.t1, g10897.t1, g10899.t1, g10923.t1, g10924.t1, g11109.t1, g11806.t1, g11938.t1, g1212.t1, g1282.t1, g13670.t1, g13783.t1, g13894.t1, g14178.t1, g1451.t1, g14679.t1, g14909.t1, g16001.t1, g16377.t1, g16842.t1, g16962.t1, g17004.t1, g1757.t1, g18712.t1, g1907.t1, g19102.t1, g19387.t1, g19388.t1, g19628.t1, g2056.t1, g21070.t1, g21313.t1, g21447.t1, g21565.t1, g21696.t1, g2261.t1, g22695.t1,…	61
OG0000014	g4749.t1	1	g1164.t1, g132.t1, g260.t1, g292.t1, g3674.t1, g4077.t1, g4079.t1, g4087.t1, g4107.t1, g4108.t1	10		0	g1057.t1, g15803.t1, g15841.t1, g16529.t1, g16749.t1, g18137.t1, g18582.t1, g1900.t1, g2009.t1, g20256.t1, g20778.t1, g20833.t1, g21134.t1, g21135.t1, g21204.t1, g21603.t1, g21604.t1, g21605.t1, g21843.t1, g22583.t1, g22592.t1, g22758.t1, g22941.t1, g23934.t1, g26324.t1, g2729.t1, g2731.t1, g2741.t1, g2744.t1, g2753.t1, g2758.t1, g2801.t1, g2802.t1, g3088.t1, g384.t1, g4161.t1, g4698.t2, g4982.t1…	49
OG0000015	g10406.t1, g10444.t1, g10445.t1, g10453.t1, g10455.t1, g10459.t1, g10482.t1, g10483.t1, g10544.t1, g10545.t1, g10548.t1, g10558.t1, g10569.t1, g10570.t1, g10583.t1, g10597.t1, g10598.t1, g10599.t1, g10601.t1, g10603.t1, g10605.t1, g10607.t1, g10608.t1, g10609.t1, g10610.t1, g10617.t1, g10618.t1, g10620.t1, g13628.t1, g13629.t1, g14951.t1, g14952.t1, g14959.t1, g14960.t1, g14964.t1, g14966.t1, g14…	50	g1249.t1, g1963.t1, g2892.t1, g2893.t1, g2894.t1, g3010.t1	6	g1142.t1, g18109.t1	2		0
OG0000016	g21386.t1, g341.t1	2	g1692.t1, g1694.t1	2	g10332.t1, g10337.t1, g10340.t1, g10347.t1, g10347.t2, g10350.t1, g10369.t1, g10370.t1, g10373.t1, g10374.t1, g11503.t1, g11503.t2, g11503.t3, g11503.t4, g14590.t1, g14592.t1, g14597.t1, g14601.t1, g17763.t1, g21321.t1, g21322.t1, g3901.t1, g4085.t1, g4086.t1, g8854.t1	25	g14266.t1, g14277.t1, g14279.t1, g14280.t1, g14386.t1, g16762.t1, g1966.t1, g22777.t1, g22887.t1, g22893.t1, g22911.t1, g22911.t2, g22914.t1, g22920.t1, g23466.t1, g23467.t1, g23471.t1, g23473.t1, g23474.t1, g24306.t1, g4460.t1, g4518.t1, g4519.t1, g4520.t1, g4521.t1, g4522.t1, g4526.t1, g4531.t1	28
OG0000017		0	g2572.t1, g2890.t1, g359.t1	3		0	g1094.t1, g1096.t1, g11318.t1, g1149.t1, g1164.t1, g1188.t1, g12711.t1, g13505.t1, g13994.t1, g14.t1, g15013.t1, g15015.t1, g15016.t1, g15026.t1, g15029.t1, g15032.t1, g15034.t1, g15035.t1, g15056.t1, g15059.t1, g15063.t1, g15068.t1, g15070.t1, g15071.t1, g15075.t1, g16394.t1, g16498.t1, g16507.t1, g16546.t1, g1830.t1, g19163.t1, g19534.t1, g19746.t1, g20739.t1, g21126.t1, g21855.t1, g21867.t1, g…	53
OG0000018	g13599.t1, g1370.t1, g15774.t1, g20620.t1, g20626.t1, g20627.t1, g20628.t1, g20629.t1, g20629.t2, g2604.t1, g7008.t1, g7813.t1	12	g4321.t1	1	g1133.t1, g12948.t1, g14726.t1, g14898.t1, g15035.t1, g17045.t1, g17371.t1, g18664.t1, g20172.t1, g20174.t1, g20175.t1, g20176.t1, g20182.t1, g5081.t1, g657.t1, g9141.t1, g9450.t1, g9762.t1, g9763.t1, g9764.t1	20	g11245.t1, g11265.t1, g11743.t1, g13063.t1, g13065.t1, g13068.t1, g13987.t1, g16243.t1, g21876.t1, g21877.t1, g21878.t1, g21879.t1, g22040.t1, g22249.t1, g22942.t1, g26716.t1, g4130.t1, g508.t1, g5520.t1, g6738.t1, g8974.t1, g989.t1	22
OG0000019		0	g3059.t1, g3060.t1	2	g10390.t1, g1120.t1, g11504.t1, g11508.t1, g11516.t1, g11521.t1, g11523.t1, g11563.t1, g11564.t1, g11565.t1, g11568.t1, g15783.t1, g18304.t1, g19678.t1, g3493.t1, g3494.t1, g5617.t1, g5618.t1, g5856.t1, g6344.t1	20	g11238.t1, g11420.t1, g11421.t1, g1161.t1, g15042.t1, g16765.t1, g16775.t1, g16779.t1, g16781.t1, g19583.t1, g19662.t1, g21006.t1, g23455.t1, g318.t1, g3266.t1, g4824.t1, g4825.t1, g4827.t1, g4828.t1, g4828.t2, g4828.t3, g4829.t1, g4830.t1, g4831.t1, g4832.t1, g4832.t2, g4835.t1, g7171.t1, g7641.t1, g9923.t1, g9924.t1	31
OG0000020	g10957.t1, g12943.t1, g13752.t1, g1739.t1, g17994.t1, g18873.t1, g18909.t1, g21483.t1, g21614.t1, g2207.t1, g22606.t1, g23986.t1, g24674.t1, g24692.t1, g24693.t1, g3334.t1, g4693.t1, g5725.t1, g6954.t1, g7270.t1, g9563.t1	21	g2008.t1, g2008.t2, g2014.t1, g4658.t1, g775.t1	5	g10510.t1, g11583.t1, g12413.t1, g13004.t1, g1600.t1, g1600.t2, g20646.t1, g21209.t1, g21699.t1, g21702.t1, g4430.t1, g4430.t2, g6658.t1, g7484.t1, g8980.t1, g9395.t1	16	g18312.t1, g18399.t1, g19417.t1, g2057.t1, g2278.t1, g2515.t1, g6046.t1, g6099.t1, g9001.t1, g9419.t1	10
OG0000021	g12849.t1, g16313.t1, g1778.t1, g20048.t1, g21092.t1, g21255.t1, g21257.t1, g2429.t1, g2812.t1, g3017.t1, g3587.t1, g6106.t1, g6711.t1, g9958.t1	14	g1174.t1, g2864.t1, g4472.t1, g4761.t1	4	g11770.t1, g12551.t1, g14876.t1, g14906.t1, g16485.t1, g17356.t1, g20937.t1, g2832.t1, g2833.t1, g312.t1, g3554.t1, g3923.t1, g4677.t1, g6694.t1, g7450.t1, g7573.t1, g9566.t1	17	g10359.t1, g10364.t1, g1204.t1, g12837.t1, g14422.t1, g14696.t1, g16190.t1, g18515.t1, g20052.t1, g20576.t1, g20678.t1, g20678.t2, g23991.t1, g6130.t1, g6173.t1, g7199.t1, g7684.t1	17
OG0000022		0		0	g16197.t1, g5124.t1	2	g10491.t1, g10740.t1, g11217.t1, g11669.t1, g11674.t1, g11857.t1, g12529.t1, g12562.t1, g12779.t1, g13625.t1, g14912.t1, g15422.t1, g16922.t1, g17264.t1, g18714.t1, g19156.t1, g19233.t1, g19610.t1, g19705.t1, g19898.t1, g20264.t1, g2085.t1, g21301.t1, g21927.t1, g22526.t1, g22562.t1, g2308.t1, g2422.t1, g24449.t1, g24759.t1, g25306.t1, g26278.t1, g26369.t1, g26435.t1, g26645.t1, g2838.t1, g2961.t…	49
OG0000023	g10475.t1, g10786.t1, g11264.t1, g12318.t1, g12953.t1, g13844.t1, g14096.t1, g14423.t1, g1586.t1, g16896.t1, g20078.t1, g20430.t1, g20507.t1, g21849.t1, g21852.t1, g21852.t2, g21947.t1, g21948.t1, g22276.t1, g22421.t1, g23134.t1, g2525.t1, g3020.t1, g4269.t1, g4503.t1, g6698.t1, g7617.t1, g7788.t1, g8849.t1, g8890.t1	30	g1886.t1	1	g1020.t1, g10829.t1, g11173.t1, g11178.t1, g11612.t1, g11949.t1, g13724.t1, g13993.t1, g18381.t1, g1992.t1, g20377.t1, g3769.t1, g5572.t1, g5580.t1, g6538.t1, g7270.t1, g7435.t1, g8135.t1	18	g23362.t1	1
OG0000024	g11792.t1, g11793.t1, g13519.t1, g17790.t1, g18955.t1, g19527.t1, g19533.t1, g21108.t1, g5471.t1, g5495.t1, g5495.t2, g5495.t3, g5517.t1, g5518.t1, g5524.t1, g5528.t1, g5542.t1	17	g1791.t1, g1792.t1, g1793.t1, g1800.t1, g634.t1, g755.t1	6	g14762.t1, g14789.t1, g19634.t1, g19635.t1, g19641.t3, g19655.t1, g19664.t1, g19721.t1, g4707.t1, g5860.t1, g5861.t1, g6865.t1, g6869.t1	13	g14286.t1, g16439.t1, g2409.t1, g341.t1, g351.t1, g358.t1, g364.t1, g365.t1, g394.t1, g416.t1, g5788.t1, g5798.t1, g7646.t1, g7647.t1	14
OG0000025	g19067.t1	1	g3301.t1, g3906.t1	2	g10601.t1, g10603.t1, g10967.t1, g1138.t1, g1159.t1, g11773.t1, g11864.t1, g11922.t1, g12188.t1, g13741.t1, g13814.t1, g14179.t1, g14251.t1, g1426.t1, g14732.t1, g15032.t1, g15110.t1, g15175.t1, g16001.t1, g17112.t1, g17517.t1, g18261.t1, g19724.t1, g20475.t1, g20546.t1, g21302.t1, g21410.t1, g21448.t1, g21463.t1, g3000.t1, g3001.t1, g3790.t1, g4215.t1, g4520.t1, g4991.t1, g5948.t1, g6109.t1, g61…	45	g7786.t1	1
OG0000026		0		0	g18056.t1	1	g10295.t1, g1037.t1, g10812.t1, g11435.t1, g11504.t1, g13624.t1, g13971.t1, g14546.t1, g155.t1, g17022.t1, g17266.t1, g17274.t1, g173.t1, g17726.t1, g19405.t1, g19602.t1, g20051.t1, g20587.t1, g21463.t1, g21661.t1, g21922.t1, g22221.t1, g22925.t1, g23219.t1, g2325.t1, g23447.t1, g23476.t1, g24882.t1, g25538.t1, g26063.t1, g26071.t1, g26339.t1, g26616.t1, g3642.t1, g3708.t1, g3975.t1, g427.t1, g47…	48
OG0000027	g18545.t1, g18546.t1	2	g1509.t1, g1510.t1	2	g14747.t1, g1582.t1, g15851.t1, g17518.t1, g19141.t1, g19142.t1, g19145.t1, g19146.t1, g19147.t1, g19148.t1, g19154.t1, g19155.t1, g19158.t1, g1950.t1, g2852.t1, g5092.t1, g5445.t1, g6976.t1, g7638.t1	19	g11269.t1, g11696.t1, g19638.t1, g19639.t1, g19692.t1, g19740.t1, g23125.t1, g23298.t1, g23299.t1, g23301.t1, g23302.t1, g23303.t1, g23304.t1, g23305.t1, g23322.t1, g23323.t1, g23324.t1, g26326.t1, g4768.t1, g5405.t1, g5532.t1, g714.t1, g7260.t1, g7917.t1, g9978.t1	25
OG0000028	g3485.t1, g6255.t1	2	g4404.t1, g4995.t1	2	g1375.t1, g1463.t1, g15248.t1, g19522.t1, g6069.t1, g612.t1, g612.t2, g7236.t1	8	g10063.t1, g10313.t1, g11510.t1, g12554.t1, g12878.t1, g12879.t1, g12902.t1, g15674.t1, g15961.t1, g17268.t1, g17806.t1, g17900.t1, g18229.t1, g20072.t1, g21309.t1, g23686.t1, g25748.t1, g26065.t1, g26229.t1, g26444.t1, g280.t1, g3535.t1, g3682.t1, g3815.t1, g4840.t1, g498.t1, g5156.t1, g616.t1, g6234.t1, g6325.t1, g6769.t1, g7519.t1, g7554.t1, g8452.t1, g8452.t2, g8978.t1	36
OG0000029		0	g1853.t1, g1854.t1, g1860.t1, g1863.t1, g1869.t1, g1873.t1, g247.t1, g248.t1, g2723.t1, g2724.t1, g583.t1, g584.t1, g585.t1	13	g10113.t1, g10247.t1, g10251.t1, g11402.t1, g12158.t1, g1424.t1, g15108.t1, g16941.t1, g16974.t1, g17687.t1, g19670.t1, g3511.t1, g3515.t1, g3516.t1, g3518.t1, g3531.t1, g3537.t1, g3545.t1, g3552.t1, g3553.t1, g3854.t1, g7198.t1, g7200.t1, g7672.t1, g78.t1, g8343.t1, g8345.t1, g8350.t1, g917.t1, g929.t1, g933.t1, g934.t1, g935.t1, g936.t1	34	g2760.t1	1
OG0000030	g10027.t1, g10660.t1, g10685.t1, g11968.t1, g12306.t1, g12765.t1, g12936.t1, g13131.t1, g13415.t1, g14294.t1, g1486.t1, g1491.t1, g15365.t1, g1567.t1, g15948.t1, g15966.t1, g16681.t1, g17000.t1, g17579.t1, g18143.t1, g18155.t1, g18910.t1, g19350.t1, g19884.t1, g21491.t1, g22674.t1, g23188.t1, g4935.t1, g5119.t1, g5126.t1, g5192.t1, g7347.t1, g9568.t1, g9843.t1	34	g1046.t1, g1678.t1, g1887.t1, g2628.t1, g2795.t1, g3710.t1, g3829.t1, g3963.t1, g4058.t1, g4059.t1, g4669.t1	11	g6008.t1	1	g7741.t1	1
OG0000031	g22677.t1, g22703.t1, g22704.t1, g22705.t1, g22706.t1, g22707.t1, g22712.t1, g22733.t1, g22734.t1, g22737.t1, g22739.t1, g22740.t1, g22769.t1, g22769.t2, g23453.t1, g23677.t1, g2702.t1, g4065.t1, g4071.t1, g7397.t1, g7408.t1, g7928.t1, g8866.t1	23	g2065.t1	1	g10919.t1, g11544.t1, g15155.t1, g15161.t1, g17652.t1, g17877.t1, g20135.t1, g20138.t1, g2079.t1, g2959.t1, g2960.t1, g2961.t1, g2964.t1, g2968.t1, g2987.t1, g2992.t1, g4555.t1, g4998.t1	18	g1423.t1, g1425.t1, g1520.t1, g17876.t1, g873.t1	5
OG0000032	g13512.t1, g14004.t1, g17871.t1, g20220.t1, g22668.t1, g23341.t1, g23382.t1, g23398.t1, g23399.t1, g23402.t1, g23409.t1, g4427.t1, g6547.t1, g6548.t1, g6549.t1, g6550.t1, g6551.t1, g6557.t1, g6562.t1, g6563.t1, g6566.t1, g6571.t1, g7173.t1, g981.t1	24	g1754.t1, g2483.t1	2	g13705.t1, g13706.t1, g13707.t1, g13708.t1, g13709.t1, g13715.t1, g13721.t1, g13722.t1, g14050.t1, g14127.t1, g14128.t1, g17136.t1, g8301.t1, g953.t1	14	g14119.t1, g14189.t1, g15140.t1, g15141.t1, g15145.t1, g4968.t1	6
OG0000033	g1012.t1, g11496.t1, g12519.t1, g14146.t1, g16599.t1, g17326.t1, g18309.t1, g19186.t1, g20391.t1, g21303.t1, g22511.t1, g3890.t1, g5461.t1, g5789.t1, g7217.t1	15	g3949.t1, g3950.t1	2	g14752.t1	1	g102.t1, g12108.t1, g12424.t1, g12425.t1, g12938.t1, g15267.t1, g1661.t1, g17259.t1, g17599.t1, g18323.t1, g18333.t1, g19208.t1, g22680.t1, g24479.t1, g25305.t1, g25487.t1, g26332.t1, g26856.t1, g289.t1, g3541.t1, g5105.t1, g5162.t1, g5415.t1, g5610.t1, g5806.t1, g8822.t1, g8931.t1	27
OG0000034	g10165.t1, g11559.t1, g12206.t1, g1293.t1, g13662.t1, g14612.t1, g1516.t1, g15713.t1, g16645.t1, g16687.t1, g17702.t1, g18157.t1, g18466.t1, g18722.t1, g19545.t1, g19687.t1, g21251.t1, g2162.t1, g22697.t1, g24639.t1, g2892.t1, g3494.t1, g4109.t1, g478.t1, g488.t1, g5069.t1, g5106.t1, g5353.t1, g5643.t1, g5876.t1, g5905.t1, g6027.t1, g6646.t1, g7290.t1, g7943.t1, g8056.t1, g8535.t1, g9501.t1	38	g1101.t1, g2424.t1, g4802.t1, g867.t1	4	g9484.t1	1	g9145.t1	1
OG0000035	g12464.t1, g14309.t1, g15155.t1, g1628.t1, g2049.t1, g2372.t1, g2372.t2, g2806.t1, g4334.t1	9	g2299.t1	1	g10024.t1, g10146.t1, g10761.t1, g10953.t1, g11898.t1, g12324.t1, g13233.t1, g14271.t1, g14847.t1, g15391.t1, g15870.t1, g1591.t1, g17016.t1, g17066.t1, g18163.t1, g18858.t1, g19982.t1, g20009.t1, g21065.t1, g21195.t1, g21397.t1, g21684.t1, g21723.t1, g2767.t1, g316.t1, g5371.t1, g589.t1, g6295.t1, g7043.t1, g8311.t1, g8559.t1, g9111.t1, g9621.t1	33	g5776.t1	1
OG0000036	g18891.t1, g18893.t1	2	g597.t1	1	g13167.t1, g16559.t1, g18306.t1, g18307.t1, g19682.t1, g19683.t1, g19684.t1, g19685.t1, g19686.t1, g3035.t1, g3036.t1, g3673.t1, g5078.t1, g6111.t1, g8712.t1	15	g1100.t1, g16409.t1, g21008.t1, g21009.t1, g22519.t1, g22626.t1, g4723.t1, g4814.t1, g4815.t1, g4816.t1, g4817.t1, g4818.t1, g4819.t1, g4823.t1, g699.t1, g704.t1, g9666.t1, g9667.t1, g9668.t1, g9734.t1, g9754.t1, g9755.t1, g9756.t1, g9757.t1, g9767.t1, g9770.t1	26
OG0000037	g2412.t1	1		0		0	g10084.t1, g10084.t2, g10190.t1, g10806.t1, g11404.t1, g11454.t1, g11541.t1, g11586.t1, g13277.t1, g13777.t1, g14070.t1, g14565.t1, g14997.t1, g15994.t1, g16300.t1, g17039.t1, g17337.t1, g18502.t1, g20719.t1, g20839.t1, g2084.t1, g2164.t1, g24632.t1, g24701.t1, g25440.t1, g25564.t1, g25565.t1, g25863.t1, g26518.t1, g26768.t1, g26950.t1, g3174.t1, g4665.t1, g5387.t1, g5691.t1, g6915.t1, g6960.t1, …	43
OG0000038	g10471.t1, g12226.t1, g15968.t1, g16159.t1, g16161.t1, g16227.t1, g17321.t1, g17658.t1, g19885.t1, g20723.t1, g21289.t1, g21487.t1, g6895.t1, g7759.t1, g9371.t1	15		0	g1022.t1, g12998.t1, g14175.t1, g14705.t1, g20387.t1, g21033.t1, g2824.t1, g6250.t1, g7160.t1, g8410.t1, g9318.t1, g9655.t1	12	g1190.t1, g12756.t1, g13347.t1, g13577.t1, g1488.t1, g15185.t1, g17875.t1, g19074.t1, g19712.t1, g20263.t1, g21124.t1, g3483.t1, g5500.t1, g7319.t1, g7833.t1, g9100.t1	16
OG0000039	g11443.t1, g14002.t1, g14056.t1, g23854.t1, g23858.t1, g23864.t1, g23865.t1, g23866.t1, g23874.t1, g2673.t1, g3651.t1, g4028.t1, g4029.t1, g4029.t2, g4030.t1	15	g3022.t1, g3023.t1, g3024.t1, g4345.t1, g4346.t1	5	g17134.t1, g17627.t1, g5255.t1	3	g1551.t1, g1559.t1, g1560.t1, g1561.t1, g18824.t1, g375.t1, g4923.t1, g4972.t1, g8538.t1, g8546.t1, g8547.t1, g8552.t1, g8561.t1, g8563.t1, g8563.t2, g8564.t1, g8566.t1, g8569.t1, g907.t1, g9912.t1	20
OG0000040	g13588.t1, g13589.t1, g23106.t1, g23587.t1, g23588.t1	5		0	g6103.t1	1	g1155.t1, g1156.t1, g12008.t1, g12011.t1, g12591.t1, g12780.t1, g12781.t1, g13637.t1, g13638.t1, g14048.t1, g1407.t1, g15083.t1, g15084.t1, g16437.t1, g16906.t1, g17831.t1, g21046.t1, g22931.t1, g22947.t1, g22948.t1, g23051.t1, g23622.t1, g23623.t1, g23629.t1, g26292.t1, g4296.t1, g4514.t1, g5215.t1, g5409.t1, g5410.t1, g5540.t1, g587.t1, g6789.t1, g6789.t2, g829.t1, g900.t1, g901.t1	37
OG0000041	g15904.t1, g15909.t1, g8327.t1, g8328.t1, g8381.t1, g8393.t1	6	g3224.t1	1	g11120.t1, g5412.t1	2	g10018.t1, g14107.t1, g1496.t1, g15578.t1, g15592.t1, g15619.t1, g1654.t1, g16860.t1, g19172.t1, g19671.t1, g19677.t1, g19685.t1, g19686.t1, g21229.t1, g21634.t1, g23090.t1, g23522.t1, g23641.t1, g25037.t1, g25038.t1, g25040.t1, g25041.t1, g25047.t1, g25049.t1, g3393.t1, g4175.t1, g4266.t1, g5246.t1, g5269.t1, g5430.t1, g897.t1, g9350.t1, g9351.t1, g987.t1	34
OG0000042	g18558.t1, g24721.t1, g24722.t1, g2564.t1, g6689.t1, g9476.t1, g9477.t1	7	g4626.t1, g4628.t1	2	g12365.t1, g12552.t1, g12863.t1, g12864.t1, g16069.t1, g16656.t1, g16657.t1, g17329.t1, g17329.t2, g18789.t1, g2007.t1, g21067.t1, g21068.t1, g5665.t1, g6298.t1, g6546.t1, g9639.t1, g9640.t1, g966.t1	19	g1006.t1, g1081.t1, g11507.t1, g11507.t2, g11550.t1, g13425.t1, g1681.t1, g1682.t1, g20557.t1, g25333.t1, g25334.t1, g26599.t1, g6337.t1, g7783.t1, g7887.t1	15
OG0000043	g48.t1, g49.t1	2	g2157.t1, g271.t1	2	g10583.t1, g10599.t1, g10608.t1, g10915.t1, g11235.t1, g1143.t1, g12165.t1, g15842.t1, g15843.t1, g15844.t1, g16983.t1, g17113.t1, g17113.t2, g17139.t1, g17905.t1, g1876.t1, g1877.t1, g1878.t1, g20478.t1, g20479.t1, g20480.t1, g2053.t1, g2054.t1, g2065.t1, g2084.t1, g2088.t1, g2098.t1, g2100.t1, g2101.t1, g2102.t1, g21617.t1, g21622.t1, g21646.t1, g5069.t1, g6813.t1, g77.t1, g7774.t1, g83.t1, g99…	39		0
OG0000044	g10279.t1, g17902.t1, g3732.t1, g586.t1	4	g1103.t1, g1104.t1, g1106.t1, g1177.t1, g1181.t1, g1360.t1, g1441.t1, g2409.t1, g2919.t1, g2970.t1, g2971.t1, g3031.t1, g3278.t1, g3405.t1, g3405.t2, g3407.t1, g3411.t1, g3412.t1, g346.t1, g348.t1, g3725.t1, g4219.t1, g4222.t1, g4295.t1, g4296.t1, g4643.t1, g4650.t1, g4651.t1, g4654.t1, g774.t1, g777.t1, g779.t1, g780.t1	33	g19996.t1, g2306.t1, g2307.t1, g613.t1, g7479.t1	5		0
OG0000045		0	g4765.t1, g632.t1	2		0	g10027.t1, g11432.t1, g1184.t1, g12236.t1, g1351.t1, g13991.t1, g14018.t1, g15580.t1, g15594.t1, g17859.t1, g18050.t1, g18583.t1, g18838.t1, g18941.t1, g19028.t1, g20789.t1, g21024.t1, g21846.t1, g21929.t1, g22466.t1, g22569.t1, g23549.t1, g23550.t1, g23562.t1, g23794.t1, g23814.t1, g24728.t1, g26610.t1, g329.t1, g3321.t1, g4251.t1, g4791.t1, g5440.t1, g6850.t1, g820.t1, g8430.t1, g9379.t1, g9781…	40
OG0000046	g10017.t1, g10682.t1, g10955.t1, g12489.t1, g12518.t1, g12851.t2, g13289.t1, g15413.t1, g1583.t1, g16117.t1, g19184.t1, g21306.t1, g22513.t1, g24448.t1, g24449.t1, g2824.t1, g2931.t1, g3790.t1, g3886.t1, g4704.t1, g5227.t1, g6365.t1, g6741.t1, g7090.t1, g7215.t1, g7676.t1, g8973.t1, g9172.t1, g9969.t1	29	g2751.t1, g3737.t1, g3954.t1, g4243.t1, g4608.t1, g4608.t2, g467.t1	7	g8014.t1	1	g12905.t1, g15520.t1, g16250.t1, g18365.t1	4
OG0000047	g10477.t1, g12498.t1, g13438.t1, g15902.t1, g16027.t1, g16028.t1, g16832.t1, g17281.t1, g17932.t1, g1963.t1, g22389.t1, g22398.t1, g23110.t1, g23393.t1, g23542.t1, g23851.t1, g2408.t1, g2409.t1, g24197.t1, g32.t1, g4444.t1, g5481.t1, g57.t1, g5728.t1, g58.t1, g6095.t1, g6636.t1, g6647.t1, g6678.t1, g7352.t1, g8537.t1, g9861.t1	32	g2255.t1, g339.t1	2	g13517.t1, g19454.t1, g4903.t1, g5245.t1	4	g10078.t1, g16961.t1, g17981.t1	3
OG0000048	g10910.t1, g16607.t1	2	g108.t1, g1255.t1, g1513.t1, g2539.t1, g3065.t1, g4989.t1	6		0	g1255.t1, g1357.t1, g13849.t1, g15074.t1, g16414.t1, g1646.t1, g16495.t1, g19543.t1, g20887.t1, g20903.t1, g22202.t1, g22202.t2, g23289.t1, g23331.t1, g25576.t1, g26261.t1, g26268.t1, g26311.t1, g26313.t1, g3049.t1, g3080.t1, g345.t1, g5403.t1, g5422.t1, g5431.t1, g7325.t1, g7402.t1, g9813.t1, g9817.t1, g9824.t1, g9825.t1, g9827.t1, g9828.t1	33
OG0000049	g11142.t1, g11167.t1, g11239.t1, g11938.t1, g1257.t1, g13163.t1, g13173.t1, g13842.t1, g14889.t1, g1520.t1, g16158.t1, g16682.t1, g21473.t1, g2960.t1, g7251.t1, g8044.t1, g9132.t1, g9309.t1, g9376.t1, g944.t1, g945.t1, g9680.t1, g9997.t1	23	g2655.t1	1		0	g10336.t1, g11872.t1, g12949.t1, g13156.t1, g14842.t1, g20652.t1, g22670.t1, g24446.t1, g25853.t1, g26343.t1, g26810.t1, g5621.t1, g5841.t1, g6232.t1, g6551.t1, g6947.t1, g8773.t1	17
OG0000050	g1129.t1, g1662.t1, g1663.t1, g22568.t1, g2484.t1, g2808.t1, g2809.t1, g2810.t1, g2817.t1, g3520.t1, g427.t1, g428.t1, g4678.t1, g7974.t1, g7975.t1, g7981.t1, g9644.t1, g9645.t1	18	g1687.t1, g4280.t1, g4754.t1, g4766.t1	4	g3228.t1, g376.t1, g5918.t1	3	g10120.t1, g10121.t1, g10122.t1, g10189.t1, g10231.t1, g12607.t1, g13575.t1, g14045.t1, g21308.t1, g22384.t1, g23441.t1, g23442.t1, g27095.t1, g27096.t1, g4619.t1, g9424.t1	16
OG0000051	g13383.t1, g13404.t1, g16985.t1, g16998.t1, g19538.t1, g19555.t1, g19652.t1, g19652.t2, g20004.t1, g22539.t1, g2578.t1, g2578.t2, g7883.t1, g7897.t1, g7897.t2, g7897.t3, g7898.t1, g7898.t2	18	g4319.t1, g4319.t2	2	g10961.t1, g14242.t1, g18266.t1, g18278.t1, g18391.t1, g3859.t1, g6870.t1, g6878.t1, g8763.t1, g8919.t1	10	g15473.t1, g15473.t2, g15475.t1, g15475.t2, g15514.t1, g15514.t2, g19164.t1, g20905.t1, g20957.t1, g21211.t1, g9736.t1	11
OG0000052	g1494.t1, g15716.t1, g16619.t1, g20697.t1, g21822.t1, g22365.t1, g22721.t1, g3467.t1, g8485.t2, g8652.t1, g8653.t1	11	g2809.t1, g768.t1, g996.t1, g997.t1	4	g11039.t1, g16426.t1, g18212.t1, g19060.t1, g21291.t1, g21310.t1, g21311.t1, g2631.t1, g6608.t1	9	g12155.t1, g13548.t1, g15082.t1, g1513.t1, g19934.t1, g21938.t1, g22086.t1, g2307.t1, g23624.t1, g24218.t1, g24447.t1, g24638.t1, g26091.t1, g26757.t1, g4246.t1, g6849.t1, g9988.t1	17
OG0000053	g19435.t1, g5667.t1	2	g174.t1, g200.t1, g2010.t1, g2010.t2, g2012.t1, g3649.t1, g776.t1	7	g10168.t1, g11490.t1, g11584.t1, g12415.t1, g13003.t1, g13622.t1, g14449.t1, g14469.t1, g14481.t1, g1599.t1, g17424.t1, g1932.t1, g20649.t1, g21207.t1, g21506.t1, g21700.t1, g21701.t1, g4431.t1, g4431.t2, g4929.t1, g5123.t1, g5278.t1, g6090.t1, g6584.t1, g6657.t1, g7047.t1, g7379.t1, g7380.t1, g7483.t1, g8981.t1	30	g4053.t1, g9420.t1	2
OG0000054		0	g1644.t1	1		0	g10108.t1, g10501.t1, g10502.t1, g10918.t3, g12356.t1, g12541.t1, g12546.t1, g13304.t1, g13699.t1, g13715.t1, g1408.t1, g1409.t1, g141.t1, g14507.t1, g14646.t1, g15872.t1, g16323.t1, g17139.t1, g17255.t1, g18315.t1, g18495.t1, g19614.t1, g2026.t1, g20765.t1, g21300.t1, g2201.t1, g22272.t1, g22685.t1, g24459.t1, g25079.t1, g25492.t1, g26052.t1, g26793.t1, g27248.t1, g5182.t1, g7155.t1, g75.t1, g88…	40
OG0000055	g2807.t1, g5634.t1	2	g1173.t1, g1210.t1, g2523.t1, g2696.t1	4	g12323.t1, g14272.t1, g315.t1, g7042.t1, g8558.t1	5	g10360.t1, g10363.t1, g11290.t1, g11405.t1, g1192.t1, g12114.t1, g12836.t1, g13152.t1, g14469.t1, g14626.t1, g161.t1, g17008.t1, g18471.t1, g19608.t1, g20442.t1, g21379.t1, g22701.t1, g24427.t1, g26519.t1, g3536.t1, g5379.t1, g6049.t1, g615.t1, g621.t1, g6618.t1, g6897.t1, g7342.t1, g8396.t1	28
OG0000056	g10713.t1, g11545.t1, g12823.t1, g14426.t1, g17146.t1, g1823.t1, g1860.t1, g18920.t1, g21064.t1, g21462.t1, g22468.t1, g23135.t1, g2774.t1, g3269.t1, g3475.t1, g3475.t2, g5017.t1, g532.t1, g533.t1, g5396.t1, g6278.t1, g9870.t1	22	g1301.t1	1		0	g12785.t1, g14669.t1, g14735.t1, g15659.t2, g16532.t1, g17696.t1, g18188.t1, g20123.t1, g2028.t1, g20635.t1, g22588.t1, g2367.t1, g26544.t1, g6273.t1, g9761.t1	15
OG0000057	g10940.t1, g17712.t1, g21815.t1, g3274.t1, g3352.t1, g3355.t1, g3357.t1, g3362.t1, g5512.t1, g7398.t1, g9583.t1, g9584.t1, g9896.t1, g9897.t1	14	g3323.t1, g3326.t1, g3328.t1, g3334.t1	4	g13130.t1, g19955.t1, g228.t1	3	g10344.t1, g1327.t1, g13514.t1, g18572.t1, g18581.t1, g23779.t1, g26221.t1, g5717.t1, g5718.t1, g7856.t1, g7859.t1, g7860.t1, g7861.t1, g7862.t1, g7890.t1, g7891.t1, g7896.t1	17
OG0000058		0		0		0	g10809.t1, g13140.t1, g13140.t2, g14858.t1, g15223.t1, g15341.t1, g15342.t1, g15883.t1, g15906.t1, g16647.t1, g17029.t1, g18522.t1, g20163.t1, g21830.t1, g21831.t1, g22143.t1, g22187.t1, g22188.t1, g22189.t1, g23762.t1, g23763.t1, g23764.t1, g24631.t1, g25438.t1, g25503.t1, g25854.t1, g25855.t1, g27153.t1, g3974.t1, g4387.t1, g4863.t1, g4888.t1, g499.t1, g6717.t1, g8138.t1, g8572.t1, g9372.t1, g9…	38
OG0000059	g13840.t1, g13841.t1, g20404.t1, g5826.t1	4	g1149.t1, g1151.t1, g1154.t1, g1323.t1, g1327.t1, g1328.t1, g1331.t1, g1828.t1, g1829.t1, g1830.t1, g1889.t1, g1890.t1, g2099.t1, g2178.t1, g2234.t1, g2458.t1, g2571.t1, g2633.t1, g2958.t1, g3520.t1, g3544.t1, g3547.t1, g3646.t1, g3647.t1, g4191.t1, g4687.t1, g4719.t1, g940.t1, g941.t1	29	g502.t1	1	g13977.t1, g20408.t1, g24157.t1	3
OG0000060	g19671.t1, g19672.t1	2	g3089.t1	1	g10252.t1, g11821.t1, g11897.t1, g13487.t1, g15091.t1, g17419.t1, g18791.t1, g3572.t1, g5414.t1, g6998.t1, g6999.t1, g8376.t1	12	g10246.t1, g11201.t1, g11202.t1, g11203.t1, g1132.t1, g11360.t1, g11930.t1, g12603.t1, g1889.t1, g20893.t1, g20894.t1, g2248.t1, g2249.t1, g2267.t1, g23278.t1, g26277.t1, g26284.t1, g3847.t1, g3848.t1, g6513.t1, g7131.t1, g9243.t1	22
OG0000061	g23589.t1, g23591.t1	2		0	g5622.t1, g5623.t1	2	g12012.t1, g12589.t1, g12590.t1, g12590.t2, g12777.t1, g12778.t1, g13634.t1, g13635.t1, g13636.t1, g14046.t1, g14047.t1, g1406.t1, g1406.t2, g16438.t1, g16907.t1, g17828.t1, g17829.t1, g17830.t1, g19120.t1, g21045.t1, g23630.t1, g23631.t1, g26291.t1, g4513.t1, g5216.t1, g5539.t1, g588.t1, g589.t1, g6790.t1, g6791.t1, g902.t1, g903.t1, g904.t1	33
OG0000062	g11523.t1, g11536.t1, g12047.t1, g13400.t1, g13474.t1, g14360.t1, g15965.t1, g16207.t1, g16875.t1, g17017.t1, g17254.t1, g17740.t1, g17877.t1, g21950.t1, g22411.t1, g22574.t1, g22779.t1, g23551.t1, g23566.t1, g24204.t1, g2616.t1, g3235.t1, g5387.t1, g5412.t1, g6984.t1, g7906.t1, g8834.t1, g9751.t1	28		0		0	g16605.t1, g18048.t1, g19931.t1, g23569.t1, g23570.t1, g23600.t1, g25316.t1, g25319.t1	8
OG0000063	g11824.t1, g13459.t1, g13462.t1, g13465.t1, g13472.t1, g13477.t1, g13478.t1, g13479.t1, g13480.t1, g13481.t1, g13482.t1, g16600.t1, g16927.t1, g5475.t1	14	g3669.t1, g974.t1	2	g14977.t1, g15331.t1, g18343.t1, g20797.t1, g20799.t1, g20802.t1, g20807.t1, g20812.t1	8	g16366.t1, g16370.t1, g16373.t1, g16381.t1, g16391.t1, g16395.t1, g16396.t1, g16397.t1, g16398.t1, g16399.t1, g21040.t1, g413.t1	12
OG0000064	g1248.t1, g13038.t1, g13162.t1, g16683.t1, g17584.t1, g17585.t1, g20162.t1, g20312.t1, g2430.t1, g4594.t1, g4639.t1, g5727.t1, g6514.t2, g7250.t1, g8544.t1, g907.t1, g9310.t1	17	g2762.t1, g2855.t1, g2932.t1	3	g10789.t1, g13662.t1, g15580.t1, g16232.t1, g16787.t1, g17931.t1, g19007.t1, g2175.t1, g2715.t1, g4164.t1, g6076.t1, g6078.t1, g6695.t1, g8007.t1, g8240.t1	15	g18812.t1	1
OG0000065	g15110.t1, g15125.t1, g2350.t1, g2993.t1, g8063.t1	5		0		0	g10569.t1, g10719.t1, g10720.t1, g11044.t1, g11098.t1, g11129.t1, g13932.t1, g13975.t1, g16009.t1, g16010.t1, g17727.t1, g18452.t1, g18643.t1, g18644.t1, g18789.t1, g18790.t1, g19499.t1, g22650.t1, g23996.t1, g25016.t1, g25165.t1, g25534.t1, g26883.t1, g3176.t1, g443.t1, g5639.t1, g5642.t1, g6262.t1, g6669.t1, g6959.t1, g8213.t1	31
OG0000066	g22459.t1, g8820.t1	2		0	g17089.t1	1	g10973.t1, g10975.t1, g11746.t1, g16486.t1, g16486.t2, g19822.t1, g23015.t1, g23223.t1, g23225.t1, g23226.t1, g23227.t1, g23228.t1, g23233.t1, g23234.t1, g23235.t1, g23236.t1, g23237.t1, g23257.t1, g23258.t1, g23260.t1, g23265.t1, g2925.t1, g3015.t1, g3027.t1, g4727.t1, g7276.t1, g7277.t1, g7278.t1, g7296.t1, g7297.t1, g7326.t1, g7338.t1, g9603.t1	33
OG0000067	g13392.t1, g13394.t1, g13405.t1, g13411.t1, g13412.t1, g20173.t1, g20174.t1, g20177.t1, g20182.t1, g20184.t1, g21029.t1, g21112.t1, g22673.t1, g7411.t1, g7863.t1, g7872.t1, g7879.t1, g7889.t1, g7892.t1	19		0	g19723.t1, g19725.t1, g19728.t1, g19729.t1, g19731.t1, g21636.t1, g3860.t1, g8905.t1, g963.t1, g964.t1	10	g2430.t1, g2434.t1, g2438.t1, g2444.t1, g2445.t1, g546.t1	6
OG0000068		0	g1047.t1, g1062.t1, g1063.t1, g1070.t1, g1215.t1, g1324.t1, g1444.t1, g1446.t1, g170.t1, g171.t1, g172.t1, g1834.t1, g1836.t1, g1879.t1, g1881.t1, g1891.t1, g1897.t1, g1900.t1, g1901.t1, g1905.t1, g1906.t1, g1906.t2, g3115.t1, g3118.t1, g3194.t1, g4724.t1, g4730.t1, g893.t1, g894.t1, g947.t1	30	g12407.t1, g18896.t1	2	g25064.t1, g4506.t1, g4507.t1	3
OG0000069	g11522.t1, g11872.t1, g15869.t1, g16208.t1, g16213.t1, g17857.t1, g18544.t1, g18959.t1, g6067.t1, g6378.t1	10	g4334.t1	1	g11241.t1, g11436.t1, g11865.t1, g16061.t1, g4200.t1	5	g1143.t1, g1228.t1, g12790.t1, g1376.t1, g14206.t1, g19594.t1, g19604.t1, g19611.t1, g21933.t1, g22560.t1, g22991.t1, g2317.t1, g23277.t1, g23306.t1, g23397.t1, g31.t1, g4276.t1, g94.t1	18
OG0000070	g15473.t1, g16116.t1, g18487.t1, g23119.t1, g2581.t1	5	g1940.t1, g1941.t1, g2705.t1	3	g1005.t1, g1045.t1, g1057.t1, g1058.t1, g10965.t1, g12103.t1, g12104.t1, g12105.t1, g12198.t1, g15287.t1, g15422.t1, g17786.t1, g18022.t1, g18022.t2, g2039.t1, g2039.t2, g3071.t1, g4448.t1, g6072.t1, g7985.t1, g7985.t2, g9061.t1, g9062.t1, g9670.t1	24	g20384.t1, g22324.t1	2
OG0000071		0	g1430.t1, g2828.t1, g2936.t1, g3873.t1, g4573.t1, g998.t1	6		0	g13074.t1, g15518.t1, g15615.t1, g15616.t1, g16313.t1, g16314.t1, g16315.t1, g17031.t1, g17032.t1, g17034.t1, g17763.t1, g19097.t1, g19098.t1, g193.t1, g201.t1, g20167.t1, g204.t1, g20971.t1, g20972.t1, g22391.t1, g23837.t1, g25548.t1, g25557.t1, g3499.t1, g4011.t1, g5711.t1, g5711.t2, g5712.t1	28
OG0000072		0		0	g11761.t1, g13216.t1, g15045.t1, g15087.t1, g1652.t1, g1658.t1, g1659.t1, g1663.t1, g1673.t1, g1678.t1, g18417.t1, g20597.t1, g6525.t1	13	g11702.t1, g11808.t1, g11813.t1, g11848.t1, g15539.t1, g16695.t1, g1898.t1, g20221.t1, g20235.t1, g20238.t1, g20239.t1, g20240.t1, g21165.t1, g24280.t1, g25323.t1, g25956.t1, g25958.t1, g9056.t1, g9637.t1, g9638.t1, g9751.t1	21
OG0000073	g10702.t1, g11880.t1, g13819.t1, g1460.t1, g1558.t1, g18718.t1, g18932.t1, g22122.t1, g23271.t1, g23895.t1, g24452.t1, g5267.t1, g62.t1	13	g1095.t1, g2183.t1, g2636.t1, g2985.t1, g2986.t1, g3381.t1, g4210.t1	7	g13412.t1, g13614.t1, g14948.t1, g15359.t1, g15545.t1, g5872.t1, g7735.t1, g8734.t1	8	g115.t1, g22192.t1, g22831.t1, g2321.t1, g4509.t1	5
OG0000074	g11549.t1	1	g1045.t1, g1098.t1, g1618.t1, g1619.t1, g1884.t1, g2432.t1, g2445.t1, g2565.t1, g2630.t1, g2796.t1, g2964.t1, g3229.t1, g3496.t1, g3709.t1, g3805.t1, g3965.t1, g3976.t1, g3977.t1, g4529.t1, g4670.t1, g4710.t1, g484.t1, g4942.t1, g4944.t1, g614.t1	25	g3073.t1, g4571.t1, g4572.t1	3	g13717.t1, g13771.t1, g20068.t1, g3269.t1	4
OG0000075	g12408.t3, g12583.t1, g13292.t1, g13293.t1, g14188.t1, g17897.t2, g24214.t1, g24393.t1, g5128.t1	9	g1499.t1, g1499.t2, g2862.t1	3	g12679.t1, g12680.t1, g12680.t2, g12680.t3, g13477.t1, g13478.t1, g144.t1, g15455.t1, g15455.t2, g17995.t1, g19698.t1, g20078.t1, g2383.t1, g4432.t1, g4433.t1, g5017.t1, g5483.t1, g5483.t2, g6221.t1, g7436.t1, g7767.t1	21		0
OG0000076	g13511.t1, g13520.t1, g21030.t1, g2773.t1, g7153.t1, g7156.t1	6	g915.t1	1	g12149.t1, g1579.t1, g5062.t1	3	g14368.t1, g16440.t1, g16522.t1, g22016.t1, g2345.t1, g23903.t1, g538.t1, g538.t2, g595.t1, g630.t1, g634.t1, g634.t2, g660.t1, g715.t1, g725.t1, g726.t1, g727.t1, g745.t1, g779.t1, g865.t1, g867.t1, g868.t1, g879.t1	23
OG0000077		0	g3745.t1	1	g13890.t1, g14099.t1, g15858.t1, g16054.t1, g16338.t1, g17200.t1, g2257.t1, g2258.t1, g4894.t1, g5951.t1, g6310.t1, g8281.t1	12	g10496.t1, g12364.t1, g12939.t1, g13316.t1, g14087.t1, g146.t1, g14639.t1, g15877.t1, g18322.t1, g2203.t1, g22679.t1, g24480.t1, g25083.t1, g25486.t1, g26797.t1, g27204.t1, g5934.t1, g6764.t1, g8879.t1, g8929.t1	20
OG0000078		0		0		0	g11195.t1, g11701.t1, g12410.t1, g12411.t1, g12412.t1, g13672.t1, g16189.t1, g16192.t1, g16193.t1, g16194.t1, g16195.t1, g19111.t1, g19112.t1, g19634.t1, g19635.t1, g20827.t1, g23402.t1, g23403.t1, g24709.t1, g24710.t1, g26432.t1, g26433.t1, g26434.t1, g26673.t1, g4658.t1, g4659.t1, g5364.t1, g5687.t1, g5688.t1, g6856.t1, g7868.t1, g7869.t1, g952.t1	33
OG0000079	g15139.t1, g16142.t1, g19343.t1, g20191.t1, g20773.t1, g20791.t1, g20891.t1, g21683.t1, g22951.t1, g23979.t1, g3640.t1, g5153.t1, g630.t1, g6358.t1, g7086.t1, g9972.t1	16	g3747.t1	1	g1073.t1, g13888.t1, g14100.t1, g16055.t1, g16337.t1, g16629.t1, g18158.t1, g2256.t1, g4567.t1, g4895.t1, g6309.t1, g8280.t1, g878.t1, g9809.t1	14	g19101.t1	1
OG0000080	g20651.t1, g21894.t1, g22416.t1	3	g1695.t1, g1698.t1	2	g10579.t1, g11007.t1, g12199.t1, g19068.t1, g20813.t1, g3122.t1, g4212.t1, g5470.t1, g6637.t1, g8775.t1, g8906.t1	11	g1491.t1, g1512.t1, g16429.t1, g16454.t1, g16484.t1, g16535.t1, g16613.t1, g16928.t1, g19015.t1, g19037.t1, g22333.t1, g25352.t1, g3051.t2, g5266.t1, g6435.t1, g995.t1	16
OG0000081		0	g4513.t1, g4810.t1, g799.t1	3	g1081.t1, g115.t1, g11522.t1, g14122.t1, g16897.t1, g16899.t1, g16900.t1, g16901.t1, g16903.t1, g16905.t1, g16906.t1, g16921.t1, g16922.t1, g17894.t1, g17895.t1, g18242.t1, g18570.t1, g18681.t1, g2428.t1, g2433.t1, g3505.t1, g3874.t1, g4745.t1, g5075.t1, g6167.t1, g6953.t1, g9533.t1, g9534.t1	28		0
OG0000082	g21930.t1, g21931.t1, g21932.t1, g21934.t1, g21935.t1, g21936.t1, g21949.t1, g21958.t1, g21959.t1, g21962.t1, g24113.t1	11	g2228.t1	1	g10077.t1, g10080.t1, g10081.t1, g16167.t1, g16168.t1, g21733.t1, g5464.t1	7	g1928.t1, g9965.t1, g9967.t1, g9968.t1, g9975.t1, g9985.t1, g9986.t1, g9987.t1, g9992.t1, g9993.t1, g9994.t1	11
OG0000083	g5636.t1	1	g2126.t1	1	g10150.t1, g10952.t1, g12009.t1, g12325.t1, g13975.t1, g14270.t1, g15392.t1, g15566.t1, g15869.t1, g15972.t1, g17015.t1, g17067.t1, g18857.t1, g18857.t2, g19981.t1, g20007.t1, g21063.t1, g21398.t1, g2766.t1, g4807.t1, g5372.t1, g588.t1, g6159.t1, g8312.t1, g8560.t1, g8934.t1, g9110.t1, g9622.t1	28		0
OG0000084		0		0	g11095.t1, g11391.t1, g12042.t1, g12058.t1, g13820.t1, g16895.t1, g16915.t1, g16920.t1, g16952.t1, g18301.t1, g18665.t1, g19497.t1, g19642.t1, g5054.t1, g5058.t1, g5059.t1, g5060.t1, g6164.t1, g7620.t1, g7621.t1, g7626.t1, g7629.t1, g7630.t1, g7634.t1, g7635.t1, g7636.t1, g7637.t1, g8707.t1, g9879.t1, g9942.t1	30		0
OG0000085	g11179.t1	1	g2361.t1, g3572.t1, g3573.t1, g3644.t1, g4109.t1, g4737.t1, g772.t1, g864.t1	8	g1128.t1, g4175.t1	2	g11235.t1, g12403.t1, g14480.t1, g1449.t1, g17345.t1, g17459.t1, g17460.t1, g19646.t1, g19646.t2, g23633.t1, g23633.t2, g3318.t1, g5868.t1, g8191.t1, g8192.t1, g8764.t1, g8764.t2, g8766.t1	18
OG0000086	g1147.t1, g12789.t1, g16274.t1, g18863.t1, g19496.t1, g19746.t1, g22805.t1, g23407.t1, g5223.t1, g8860.t1, g9807.t1	11	g1357.t1, g3157.t1	2	g13569.t1, g19501.t1, g20722.t1, g21178.t1, g4160.t1, g5899.t1, g6838.t1	7	g11064.t1, g11172.t1, g20633.t1, g23977.t1, g23977.t2, g26446.t1, g2680.t1, g500.t1, g9556.t1	9
OG0000087	g11828.t1, g11882.t1, g11883.t1, g14382.t1, g14412.t1, g15991.t1, g16524.t1, g17196.t1, g17635.t1, g17636.t1, g18138.t1, g18978.t1, g18980.t1, g20988.t1, g21205.t1, g22964.t1, g23091.t1, g23098.t1, g23099.t1, g23432.t1, g4156.t1, g6680.t1, g7006.t1, g712.t1, g8765.t1	25	g331.t1, g5020.t1	2		0	g1070.t1, g11072.t1	2
OG0000088	g15798.t1, g4698.t1	2	g1225.t1, g1227.t1, g1228.t1, g1229.t1, g1230.t1, g1231.t1, g1232.t1, g1233.t1, g1697.t1, g1699.t1, g2062.t1, g2536.t1, g3331.t1, g3331.t2, g3388.t1, g4047.t1, g4893.t1, g4896.t1, g571.t1, g573.t1, g574.t1, g575.t1, g576.t1, g578.t1, g582.t1, g77.t1	26		0	g14038.t1	1
OG0000089	g17028.t1, g24245.t1	2	g1124.t1, g1125.t1, g1250.t1, g1250.t2, g1305.t1, g136.t1, g1777.t1, g1805.t1, g2895.t1, g315.t1, g3223.t1, g3223.t2, g3241.t1, g3242.t1, g3242.t2, g4512.t1, g461.t1, g4798.t1, g796.t1, g797.t1, g825.t1, g825.t2, g922.t1	23	g18239.t1, g19398.t1	2	g15033.t1, g20931.t1	2
OG0000090		0	g1759.t1, g4694.t1	2	g12887.t1, g12898.t1, g14477.t1, g17436.t1, g1784.t1, g18057.t1, g2294.t1, g5810.t1, g6880.t1, g8462.t1, g858.t1	11	g10815.t1, g12286.t1, g12287.t1, g12609.t1, g12610.t1, g13350.t1, g13355.t1, g14528.t1, g15420.t1, g21523.t1, g25904.t1, g6373.t1, g6659.t1, g6700.t1, g9120.t1, g9246.t1	16
OG0000091		0		0		0	g10495.t1, g12365.t1, g12940.t1, g13317.t1, g13691.t1, g13692.t1, g13707.t1, g14086.t1, g14638.t1, g147.t1, g14957.t1, g15878.t1, g16318.t1, g17144.t1, g18236.t1, g18320.t1, g18321.t1, g18601.t1, g18758.t1, g21377.t1, g24481.t1, g25084.t1, g26798.t1, g27203.t1, g5579.t1, g5962.t1, g7161.t1, g8928.t1, g9322.t1	29
OG0000092		0		0		0	g10910.t1, g10935.t1, g11815.t1, g14437.t1, g14955.t1, g151.t1, g15262.t1, g15397.t1, g17803.t1, g18235.t1, g18599.t1, g18609.t1, g20555.t1, g22930.t1, g235.t1, g23695.t1, g23993.t1, g24482.t1, g24506.t1, g25346.t1, g26629.t1, g27201.t1, g5085.t1, g5577.t1, g5960.t1, g6890.t1, g7885.t1, g8444.t1, g9324.t1	29
OG0000093	g10327.t1, g10931.t1, g13947.t1, g14584.t1, g15388.t1, g17650.t1, g20373.t1, g20373.t2, g20374.t1, g20418.t1, g23956.t1, g3574.t1, g5631.t1, g5631.t2, g8510.t1	15	g3689.t1, g3690.t1, g930.t1	3	g18993.t1	1	g10176.t1, g10346.t1, g15777.t1, g15778.t1, g18744.t1, g2058.t1, g25735.t1, g25736.t1, g4892.t1	9
OG0000094	g10485.t1, g15759.t1, g15973.t1, g15974.t1, g15995.t1, g16724.t1, g20264.t1, g22353.t1, g22377.t1, g22409.t1, g22418.t1, g23337.t1, g23465.t1, g23473.t1, g4093.t1, g6987.t1, g7444.t1	17		0		0	g11757.t1, g16536.t1, g17836.t1, g17838.t1, g18084.t1, g19038.t1, g22467.t1, g25356.t1, g25965.t1, g26335.t1, g4745.t1	11
OG0000095	g15111.t2, g15126.t1, g2351.t1, g2994.t1, g8062.t1	5	g3398.t1, g3767.t1	2	g10459.t1, g10460.t1, g10863.t1, g10864.t1, g11893.t1, g11894.t1, g16207.t1, g16208.t1, g2441.t1, g2721.t1, g3276.t1, g3277.t1, g3278.t1, g5764.t1, g5765.t1, g7421.t1, g7422.t1, g7502.t1, g7502.t2	19	g17728.t1, g5643.t1	2
OG0000096	g17663.t1, g22069.t1	2		0	g12881.t1, g13351.t1, g2997.t1	3	g1684.t1, g1684.t2, g18184.t1, g18184.t2, g18185.t1, g2018.t1, g2018.t2, g2019.t1, g21183.t1, g21183.t2, g22611.t1, g22611.t2, g22612.t1, g2425.t1, g2425.t2, g44.t1, g44.t2, g667.t1, g668.t1, g669.t1, g6803.t1, g8225.t1, g8225.t2	23
OG0000097	g23642.t1, g6893.t1, g6894.t1, g9569.t1, g9570.t1, g9571.t1	6	g1110.t1, g1110.t2, g1111.t1, g1334.t1, g1335.t1, g1437.t1, g1868.t1, g2037.t1, g2453.t1, g267.t1, g2727.t1, g2914.t1, g2915.t1, g340.t1, g341.t1, g3478.t1, g4461.t1, g4466.t1, g4641.t1, g814.t1	20	g5269.t1	1	g25749.t1	1
OG0000098		0	g2567.t1	1	g10028.t1, g12556.t1, g13502.t1, g14849.t2, g16957.t1, g1762.t1, g19396.t1	7	g10319.t1, g1344.t1, g14648.t1, g14648.t2, g14648.t3, g15657.t1, g15703.t1, g17003.t1, g17003.t2, g18506.t1, g19580.t1, g23517.t1, g24028.t1, g25244.t1, g26829.t1, g2874.t1, g4024.t1, g6806.t1, g8852.t1, g982.t1	20
OG0000099	g10874.t1, g10880.t1, g10956.t1, g11475.t1, g13523.t1, g14893.t1, g15158.t1, g15842.t1, g16742.t1, g20793.t1, g21612.t1, g22744.t1, g23166.t1, g24719.t1, g24812.t1, g2607.t1, g3560.t1, g3860.t1, g3999.t1, g4575.t1, g9086.t1, g9087.t1	22	g1396.t1, g2622.t1, g4885.t1	3	g21163.t1	1	g9626.t1	1
OG0000100	g14114.t1, g14293.t1, g15100.t1, g16685.t1, g4936.t1, g9951.t1	6	g1044.t1, g1099.t1, g2431.t1, g2444.t1, g2797.t1, g2966.t1, g2967.t1, g3230.t1, g3375.t1, g3497.t1, g3498.t1, g3707.t1, g4671.t1, g4711.t1, g4887.t1, g613.t1, g870.t1	17	g12995.t1, g20006.t1	2	g13716.t1, g21381.t1	2
OG0000101	g15725.t1, g16874.t1, g18479.t1, g18555.t1, g21855.t1, g21887.t1, g21913.t1, g23436.t1, g23441.t1, g23489.t1, g23564.t1, g2533.t1, g2533.t2, g6377.t1, g6419.t1	15	g2167.t1, g2168.t1, g3042.t1, g3066.t1, g3066.t2	5	g11199.t1, g19715.t1, g2052.t1, g2131.t1, g619.t1	5	g17917.t1, g9092.t1	2
OG0000102		0	g1256.t1	1		0	g10158.t1, g10159.t1, g10302.t1, g1335.t1, g1354.t1, g16770.t1, g20302.t1, g20781.t1, g20788.t1, g20794.t1, g20795.t1, g20835.t1, g20888.t1, g20900.t1, g20901.t1, g23308.t1, g23309.t1, g23321.t1, g23798.t1, g23832.t1, g3024.t1, g3030.t1, g3056.t1, g5429.t1, g5432.t1, g7245.t1	26
OG0000103	g10169.t1, g10170.t1, g15461.t1, g15465.t1, g16001.t1, g1800.t1, g18503.t1, g19598.t1, g2086.t1, g2086.t2, g21207.t1, g23202.t1, g23794.t1, g4674.t1, g4675.t1, g5513.t1, g5592.t1, g7013.t1, g7014.t1, g7922.t1, g8566.t1, g8568.t1, g9029.t1	23	g1751.t1, g3384.t1	2		0	g11861.t1	1
OG0000104	g11963.t2, g14799.t1, g19936.t1, g2370.t1, g24337.t1, g24337.t2, g4430.t1, g4938.t1, g6252.t1, g8783.t1	10	g1279.t1, g4999.t1	2	g11815.t1, g12548.t1, g1467.t1, g15824.t1, g17019.t1, g19180.t1, g4236.t1, g4237.t1, g5529.t1, g5530.t2, g554.t1, g555.t1, g8298.t1, g8299.t1	14		0
OG0000105	g1254.t1, g19713.t1, g5188.t1	3	g3627.t1	1	g16239.t1	1	g10173.t1, g12344.t1, g13455.t1, g13742.t1, g16944.t1, g17151.t1, g17152.t1, g17932.t1, g19207.t1, g19813.t1, g20372.t1, g21228.t1, g24423.t1, g25882.t1, g26350.t1, g27104.t1, g4018.t1, g4048.t1, g4398.t1, g4852.t1, g492.t1	21
OG0000106	g13393.t1, g15845.t1, g22567.t1, g7141.t1	4	g269.t1	1	g15312.t1	1	g15509.t1, g20254.t1, g23440.t1, g4249.t1, g645.t1, g658.t1, g665.t1, g675.t1, g686.t1, g701.t1, g705.t1, g707.t1, g708.t1, g712.t1, g712.t2, g713.t1, g728.t1, g737.t1, g783.t1, g807.t1	20
OG0000107		0		0	g10452.t1, g10453.t1, g107.t1, g108.t1, g10888.t1, g10889.t1, g10892.t1, g12762.t1, g14017.t1, g15259.t1, g17240.t1, g18345.t1, g19790.t1, g21383.t1, g21384.t1, g3394.t1, g3480.t1, g9249.t1	18	g15677.t1, g16876.t1, g17346.t1, g19647.t1, g23634.t1, g23676.t1, g24460.t1, g5521.t1	8
OG0000108	g10415.t1, g21905.t1	2	g1696.t1, g2460.t1, g3131.t1, g3133.t1	4	g1009.t1, g10587.t1, g10589.t1, g11008.t1, g11014.t1, g205.t1, g20811.t1, g21588.t1, g3739.t1, g4205.t1, g6638.t1, g8648.t1, g8776.t1	13	g17823.t1, g17884.t1, g19060.t1, g5254.t1, g5538.t1, g5556.t1	6
OG0000109	g1372.t1, g1372.t2, g1372.t3, g15850.t1, g15850.t2, g15851.t1, g16636.t1, g17786.t1, g1999.t1, g20062.t1, g2040.t1, g20906.t1, g24787.t1, g2951.t1, g3586.t1, g6476.t1, g7138.t1	17	g2033.t1, g2449.t1	2	g21136.t1, g338.t1	2	g13100.t1, g13223.t1, g24134.t1, g25246.t1	4
OG0000110	g16056.t1, g20169.t1	2	g1079.t1, g1189.t1, g1708.t1, g1709.t1, g243.t1, g3812.t1, g4026.t1, g4342.t1, g4620.t1, g4621.t1, g4622.t1, g811.t1, g813.t1, g956.t1, g967.t1, g968.t1	16	g10359.t1, g7732.t1	2	g15348.t1, g23679.t1, g23680.t1, g23681.t1, g26651.t1	5
OG0000111	g17177.t1, g1937.t1, g20367.t1, g20377.t1, g20378.t1, g20382.t1, g20616.t1, g4767.t1, g4768.t1	9	g1157.t1, g1158.t1, g1159.t1	3	g10272.t1, g18503.t1, g19446.t1, g20189.t1, g3906.t1, g3908.t1	6	g13459.t1, g15413.t2, g15414.t1, g16744.t1, g18149.t1, g21893.t1, g2773.t1	7
OG0000112	g23847.t1	1		0		0	g1019.t1, g11555.t1, g12337.t1, g16012.t1, g16432.t1, g1781.t1, g18382.t1, g19497.t1, g19667.t1, g19869.t1, g20046.t1, g20089.t1, g20089.t2, g2533.t1, g25479.t1, g25535.t1, g25655.t1, g4567.t1, g7987.t1, g8778.t1, g9005.t1, g9122.t1, g9584.t1, g9585.t1	24
OG0000113	g10414.t1, g10658.t1, g11940.t1, g12017.t1, g1255.t1, g1255.t2, g18117.t1, g19596.t1, g2424.t1, g24675.t1, g3149.t1, g3150.t1, g3489.t1	13	g1303.t1, g1554.t1, g1845.t1, g1946.t1, g2358.t1, g3276.t1, g3528.t1, g4504.t1, g4505.t1	9	g13319.t1, g4634.t1	2		0
OG0000114	g13450.t1, g13450.t2, g13463.t1, g17750.t1, g19041.t1, g20416.t1, g20416.t2, g22505.t1, g22505.t2, g2645.t1, g8462.t1	11		0	g19028.t1, g19028.t2, g20803.t1	3	g1014.t1, g15361.t1, g15361.t2, g16367.t1, g16374.t1, g16379.t1, g16379.t2, g19560.t1, g3886.t1, g3886.t2	10
OG0000115	g13660.t1, g14064.t1, g14399.t1, g14400.t1, g14996.t1, g15135.t1, g15963.t1, g16149.t1, g19348.t1, g19996.t1, g19997.t1, g20092.t1, g20767.t1, g21469.t1, g23987.t1, g4942.t1, g5147.t1, g6364.t1, g7671.t1	19	g4682.t1	1	g15389.t1, g5595.t1	2	g24879.t1, g4057.t1	2
OG0000116	g16308.t1, g17195.t1, g19528.t1, g19534.t1, g19535.t1, g19536.t1, g19537.t1, g19539.t1, g19540.t1, g19541.t1, g19544.t1, g19551.t1, g19552.t1, g19553.t1, g19554.t1, g19556.t1, g19556.t2, g20009.t1, g22538.t1, g22540.t1, g3147.t1, g4504.t1, g4505.t1, g4506.t1	24		0		0		0
OG0000117	g20975.t1, g20999.t1	2	g2266.t1	1		0	g16.t1, g17984.t1, g18079.t1, g19.t1, g21.t1, g22.t1, g23512.t1, g23513.t1, g24.t1, g2805.t1, g43.t1, g552.t1, g573.t1, g576.t1, g583.t1, g584.t1, g586.t1, g653.t1, g661.t1, g663.t1, g880.t1	21
OG0000118	g21315.t1	1	g1520.t1, g2759.t1, g3640.t1, g5064.t1	4	g13646.t1, g14882.t1, g17063.t1	3	g10599.t1, g11630.t1, g12629.t1, g14019.t1, g14288.t1, g17161.t1, g17675.t1, g19312.t1, g19313.t1, g20165.t1, g20531.t1, g23315.t1, g2501.t1, g25014.t1, g2502.t1, g4117.t1	16
OG0000119		0	g4402.t1, g4609.t1	2	g10015.t1, g1024.t1, g10923.t1, g1100.t1, g15132.t1, g15868.t1, g16468.t1, g18856.t1, g19076.t1, g20965.t1, g3951.t1, g6548.t1, g6689.t1, g7037.t1, g7290.t1, g7658.t1, g7659.t1, g8992.t1, g8992.t2, g9008.t1, g9635.t1, g9657.t1	22		0
OG0000120		0		0		0	g10156.t1, g10974.t1, g11694.t1, g15155.t1, g23224.t1, g23244.t1, g23249.t1, g2840.t1, g2847.t1, g3008.t1, g3016.t1, g3017.t1, g3021.t1, g3023.t1, g3025.t1, g7261.t1, g7269.t1, g7270.t1, g7275.t1, g7293.t1, g7298.t1, g7313.t1, g7330.t1, g7334.t1	24
OG0000121		0		0		0	g11553.t1, g11554.t1, g11939.t1, g11939.t2, g13208.t1, g13631.t1, g13968.t1, g15254.t1, g15255.t1, g16246.t1, g17595.t1, g17596.t1, g19381.t1, g20077.t1, g20078.t1, g24749.t1, g3358.t1, g4885.t1, g5608.t1, g5673.t1, g7972.t1, g7973.t1, g8297.t1, g9575.t1	24
OG0000122		0		0		0	g15543.t1, g17883.t1, g19787.t1, g2008.t1, g20257.t1, g20782.t1, g20853.t1, g20854.t1, g20858.t1, g20860.t1, g21858.t1, g22939.t1, g24371.t1, g3064.t1, g3065.t1, g3066.t1, g3078.t1, g382.t1, g4452.t1, g540.t1, g5531.t1, g7244.t1, g899.t1, g985.t2	24
OG0000123	g10145.t1, g1099.t1, g11628.t1, g11629.t1, g14701.t1, g18212.t1, g18318.t1, g18318.t2, g22436.t1, g22587.t1, g22587.t2, g23214.t1, g23214.t2, g2420.t1, g24497.t1, g24677.t1, g3715.t1, g5211.t1, g8276.t1, g946.t1, g976.t1	21		0	g17571.t1, g7843.t1	2		0
OG0000124	g10644.t1, g12858.t1, g14403.t1, g1502.t1, g1503.t1, g16242.t1, g16246.t1, g16396.t1, g18154.t1, g6331.t1, g9157.t1	11	g869.t1	1	g10629.t1, g13080.t1, g13639.t1, g13916.t1, g14487.t1, g14697.t1, g15975.t1, g2020.t1	8	g1091.t1, g6670.t1, g9553.t1	3
OG0000125	g10679.t1, g12607.t1, g12954.t1, g14758.t1, g14759.t1, g14830.t1, g1580.t1, g1591.t1, g20889.t1, g2152.t1, g22510.t1, g23094.t1, g23612.t1, g3637.t1, g3792.t1, g5092.t1, g5846.t1, g6953.t1, g8971.t1	19	g2755.t1, g3508.t1	2	g14439.t1, g16669.t1	2		0
OG0000126	g10710.t1, g15229.t1, g15230.t1, g1820.t1, g21415.t1, g22112.t1, g22113.t1, g3894.t1, g4482.t1, g9148.t1	10	g4494.t1	1	g10010.t1, g10624.t1, g13457.t1, g13458.t1, g1438.t1, g17960.t1, g18853.t1, g18854.t1, g18854.t2, g6149.t1, g6163.t1	11	g17443.t1	1
OG0000127	g10760.t1, g12475.t1, g12906.t1, g15231.t1, g22001.t1, g22119.t1, g22602.t1, g22709.t1, g23041.t1, g4043.t1	10	g900.t1	1	g10039.t1	1	g11777.t1, g14851.t1, g19277.t1, g20584.t1, g24402.t1, g4476.t1, g4587.t1, g6321.t1, g6671.t1, g7522.t1, g9263.t1	11
OG0000128	g11488.t1, g11756.t1, g16372.t1, g1677.t1, g16810.t1, g17059.t1, g17850.t1, g19635.t1, g20667.t1, g22181.t1, g22248.t1, g22532.t1, g2638.t1, g2647.t1, g2648.t1, g2651.t1, g3275.t1, g5444.t1, g7585.t1, g7847.t1, g8857.t1, g8858.t1, g9096.t1	23		0		0		0
OG0000129	g11842.t1, g11843.t1, g13283.t1, g15124.t1, g1574.t1, g17363.t1, g21495.t1, g5300.t1, g5301.t1, g5658.t1, g6755.t1	11	g3833.t1	1	g11873.t1, g12993.t1	2	g10549.t1, g10563.t1, g10849.t1, g12815.t1, g15720.t1, g17377.t1, g17566.t1, g21491.t1, g3656.t1	9
OG0000130	g13713.t1, g14319.t1, g15844.t1, g24198.t1	4	g1480.t1, g1959.t1, g4124.t1	3	g14138.t1, g15043.t1, g15311.t1, g17449.t1, g20684.t1, g2388.t1, g3753.t1, g6347.t1, g7684.t1	9	g12240.t1, g15492.t1, g15535.t1, g19581.t1, g21839.t1, g23758.t1, g61.t1	7
OG0000131	g17289.t1, g21944.t3, g21946.t1, g22397.t1, g22773.t1, g23429.t1, g2461.t1, g4694.t1, g5398.t1, g7174.t1, g7183.t1, g7455.t1, g8888.t1	13	g3092.t1	1	g513.t1	1	g12755.t2, g12755.t3, g1341.t1, g18009.t1, g21607.t1, g22598.t1, g24745.t1, g26060.t1	8
OG0000132	g20167.t1, g7076.t1, g8651.t1	3	g1077.t1, g1192.t1, g1704.t1, g1705.t1, g241.t1, g4024.t1, g4218.t1, g4340.t1, g4617.t1, g4618.t1, g875.t1, g876.t1, g877.t1, g954.t1, g970.t1	15	g10357.t1, g14230.t1, g17887.t1	3	g12363.t1, g4856.t1	2
OG0000133		0	g3803.t1	1	g11126.t1, g11174.t1, g13827.t1, g15279.t1, g16891.t1, g16959.t1, g17094.t1, g19073.t1, g19074.t1, g20185.t1, g20186.t1, g20538.t1, g20617.t1, g21409.t1, g21632.t1, g2856.t1, g4706.t1, g5296.t1, g6613.t1, g7596.t1, g9921.t1	21	g19747.t1	1
OG0000134	g10472.t1, g1207.t1, g14431.t1, g15967.t1, g15972.t1, g16162.t1, g17659.t1, g20036.t1, g20724.t1, g21290.t1, g21486.t1, g21812.t1, g2235.t1, g22808.t1, g4084.t1, g4886.t1, g6154.t1, g6694.t1, g6896.t1, g7571.t1, g7758.t1, g8323.t1	22		0		0		0
OG0000135	g10676.t1, g13743.t1, g21299.t1, g23809.t1, g2937.t1	5	g3942.t1	1	g13855.t1, g14441.t1, g25.t1, g2814.t1, g9617.t1	5	g10509.t1, g11557.t1, g12728.t1, g17600.t1, g25834.t1, g26075.t1, g4881.t1, g5611.t1, g8101.t1, g8300.t1, g9579.t1	11
OG0000136	g10861.t1, g17316.t1, g4671.t1, g7179.t1	4		0	g11107.t1, g15444.t1, g20020.t1	3	g13408.t1, g14673.t1, g15683.t1, g1650.t1, g17825.t1, g18788.t1, g19158.t1, g19777.t1, g21214.t1, g21714.t1, g3532.t1, g5638.t1, g8141.t1, g8750.t1, g8923.t1	15
OG0000137	g1095.t1, g12409.t1, g13145.t1, g22404.t1, g2418.t1, g3472.t1	6	g1593.t1, g4392.t1	2	g2562.t1, g3569.t1, g5018.t1	3	g10432.t1, g11174.t1, g12769.t1, g15423.t1, g24415.t1, g25553.t1, g25555.t1, g3361.t1, g4031.t1, g5646.t1, g8597.t1	11
OG0000138	g11243.t1, g13873.t1, g20069.t1, g21086.t1, g24247.t1, g6041.t1	6	g1120.t1	1	g14022.t1, g19394.t1	2	g11411.t1, g12209.t1, g15858.t1, g19253.t1, g19475.t1, g2029.t1, g2076.t1, g22945.t1, g23935.t1, g5555.t1, g649.t1, g8638.t1, g9342.t1	13
OG0000139	g12413.t1, g16160.t1, g17322.t1, g266.t1, g5178.t1, g6693.t1	6	g1782.t1, g2296.t1, g3702.t1, g3780.t1, g4415.t1, g4484.t1, g457.t1	7	g14706.t1, g2823.t1, g5021.t1, g6251.t1, g6541.t1, g9654.t1	6	g1137.t1, g1171.t1, g22079.t1	3
OG0000140	g13798.t1, g14822.t1, g17238.t1, g18268.t1, g21848.t1, g22184.t1, g22465.t1, g23813.t1, g24794.t1	9	g3587.t1	1	g11168.t1, g12837.t1, g14444.t1, g15571.t1, g21143.t1, g3829.t1, g4137.t1, g4610.t1, g9794.t1	9	g1917.t1, g28.t1, g6666.t1	3
OG0000141	g14076.t1, g14838.t1, g14983.t1, g15143.t1, g16138.t1, g16351.t1, g19340.t1, g20188.t1, g20777.t1, g23976.t1, g4929.t1, g5157.t1, g6353.t1	13		0	g13884.t1, g15862.t1, g16331.t1, g17204.t1, g4772.t1, g544.t1, g6305.t1, g874.t1, g9813.t1	9		0
OG0000142	g1515.t1, g18917.t1, g21620.t1, g22640.t1, g3493.t1, g4108.t1, g4854.t1, g5070.t1, g5077.t1, g5877.t1, g7289.t1	11	g2422.t1	1	g12889.t1, g13449.t1, g13449.t2, g14500.t1, g15239.t1, g157.t1, g1801.t1, g21247.t1, g7668.t1	9	g8004.t1	1
OG0000143	g16104.t1, g16104.t2, g19911.t1, g19912.t1, g19914.t1, g19946.t1, g19947.t1, g19948.t1, g19949.t1, g19954.t1, g19956.t1, g19957.t1, g19957.t2	13		0	g14808.t1, g14809.t1, g14811.t1, g18025.t1, g18026.t1, g18029.t1	6	g17074.t1, g2273.t1, g2275.t1	3
OG0000144	g16222.t1, g16224.t1, g16387.t1, g16387.t2, g20650.t1, g20698.t1, g7442.t1, g7769.t1, g8401.t1	9	g766.t1	1	g12060.t1, g21251.t1, g21251.t2, g21584.t1, g9160.t1	5	g18038.t1, g18038.t2, g19696.t1, g21853.t1, g21986.t1, g22979.t1, g23003.t1	7
OG0000145	g225.t1	1	g1226.t1	1	g10580.t1, g12141.t1, g12167.t1, g13793.t1, g15028.t1, g15513.t1, g15515.t1, g16579.t1, g1691.t1, g17274.t1, g1963.t1, g2569.t1, g2570.t1, g3710.t1, g7199.t1, g8356.t1, g8958.t1, g8959.t1, g8960.t1	19	g24789.t1	1
OG0000146		0	g1833.t1, g1833.t2, g1833.t3, g2177.t1, g4566.t1, g4567.t1	6	g10770.t1, g12094.t1, g12405.t1, g12788.t1, g12789.t1, g14946.t1, g15357.t1, g17425.t1, g19460.t1, g19461.t1, g20300.t1, g21717.t1, g9188.t1	13	g2965.t1, g8017.t1, g8445.t1	3
OG0000147		0	g2215.t1	1	g10984.t1, g11285.t1, g11556.t1, g12250.t1, g14159.t1, g14321.t1, g20052.t1, g20231.t1, g2426.t1, g4932.t1, g5508.t1, g5924.t1, g6589.t1, g6731.t1, g8798.t1, g8996.t1, g8997.t1, g9387.t1, g9427.t1, g9803.t1	20	g6202.t1	1
OG0000148		0		0	g11437.t1, g12244.t1, g15170.t1, g15660.t1, g18410.t1, g2575.t1, g2575.t2, g3487.t1, g3684.t1, g3877.t1, g4316.t1	11	g16547.t1, g23158.t1, g23160.t1, g23437.t1, g23567.t1, g23601.t1, g23603.t1, g23604.t1, g25203.t1, g25315.t1, g25318.t1	11
OG0000149		0		0		0	g10500.t1, g11915.t1, g11916.t1, g12542.t1, g14538.t1, g14645.t1, g15253.t1, g15269.t1, g16322.t1, g17110.t1, g17140.t1, g17256.t1, g18325.t1, g19382.t1, g2287.t1, g25302.t1, g3357.t1, g5180.t1, g5585.t1, g5929.t1, g8026.t1, g9576.t1	22
OG0000150	g10769.t1, g11881.t1, g11888.t1, g16833.t1, g16834.t1, g20280.t1, g21043.t1, g21044.t1, g21045.t1, g21910.t1, g21911.t1, g22308.t1, g22309.t1, g22747.t1, g22748.t1, g23109.t1, g23850.t1, g463.t1, g464.t1, g7396.t1, g7891.t1	21		0		0		0
OG0000151	g11136.t1, g17647.t1, g4648.t1, g636.t1	4		0	g17814.t1, g6085.t1, g8735.t1	3	g12577.t1, g1377.t1, g15557.t1, g19559.t1, g19559.t2, g19559.t3, g19559.t4, g23311.t1, g24124.t1, g24554.t1, g25376.t1, g26927.t1, g6042.t1, g9094.t1	14
OG0000152	g11244.t1, g14291.t1, g14292.t1, g2142.t1, g2867.t1, g5677.t1	6	g2878.t1, g2879.t1	2	g13831.t1, g13832.t1, g13833.t1, g16488.t1, g16715.t1, g21519.t1, g9543.t1	7	g15009.t1, g15010.t1, g17996.t1, g17999.t1, g21824.t1, g21828.t1	6
OG0000153	g11501.t1	1	g1477.t1, g1962.t1, g2303.t1, g4127.t1	4	g14137.t1, g14137.t2, g15044.t1, g17450.t1, g17451.t1, g20685.t1, g20826.t1, g20827.t1, g2387.t1, g3755.t1, g6346.t1, g7685.t1	12	g12241.t1, g15532.t1, g15532.t2, g23756.t1	4
OG0000154	g11972.t1	1	g2442.t1, g2443.t1, g5057.t1	3	g11377.t1, g17194.t1, g17269.t1, g18996.t1, g19198.t1, g19205.t1, g21133.t1, g2735.t1, g2736.t1, g3926.t1, g4736.t1, g5524.t1, g6151.t1, g6152.t1, g6475.t1, g6477.t1, g8898.t1	17		0
OG0000155	g12189.t1, g14383.t1, g5704.t1	3		0	g2045.t1, g21548.t1, g330.t1, g3675.t1	4	g14661.t1, g15861.t1, g18464.t1, g21827.t1, g2295.t1, g2344.t1, g23943.t1, g24539.t1, g24898.t1, g26828.t1, g26947.t1, g3407.t1, g3544.t1, g6683.t1	14
OG0000156	g12472.t1, g1489.t1, g6890.t1	3		0	g16059.t1	1	g13706.t1, g148.t1, g15879.t1, g15885.t1, g16007.t1, g16317.t1, g18319.t1, g18759.t1, g19386.t1, g19511.t1, g19616.t1, g21376.t1, g2206.t1, g25085.t1, g25484.t1, g3327.t1, g8997.t1	17
OG0000157	g14322.t1, g16816.t1, g21200.t1, g21201.t1, g2135.t1, g2136.t1, g2137.t1, g22441.t1, g8867.t1, g8868.t1	10	g1935.t1, g4980.t1	2		0	g1103.t1, g1104.t1, g11722.t1, g11723.t1, g13497.t1, g13498.t1, g13499.t1, g16689.t1, g22480.t1	9
OG0000158	g1455.t1, g16334.t1, g16336.t1, g16340.t1, g18408.t1, g18411.t1	6	g1812.t1, g1816.t1, g1818.t1, g3188.t1	4	g1723.t1, g1726.t1, g4787.t1, g4788.t1, g4791.t1	5	g12863.t1, g12866.t1, g19839.t1, g19840.t1, g25948.t1, g25952.t1	6
OG0000159	g15339.t1, g16121.t1, g16570.t1, g16575.t1, g19724.t1, g5118.t1	6	g2798.t1	1	g4440.t1	1	g10661.t1, g15965.t1, g17411.t1, g21336.t1, g21336.t2, g22114.t1, g2417.t1, g2418.t1, g2455.t1, g2456.t1, g3944.t1, g4859.t1, g5831.t1	13
OG0000160	g15994.t1, g5366.t1, g5566.t1	3		0	g21587.t1, g9140.t1	2	g1055.t1, g12596.t1, g13999.t1, g16390.t1, g16570.t1, g17891.t1, g17896.t1, g19056.t1, g23167.t1, g23612.t1, g23613.t1, g26119.t1, g26158.t1, g2870.t1, g2938.t1, g6436.t1	16
OG0000161	g16592.t1, g18498.t1, g18548.t1, g20278.t1, g22135.t1, g22701.t1, g2546.t1, g4046.t1, g4046.t2, g4722.t1, g6403.t1, g7933.t1, g8794.t1	13		0	g1428.t1, g14970.t1, g15836.t1, g19144.t1, g634.t1	5	g1490.t1, g23387.t1, g2834.t1	3
OG0000162	g18459.t1	1	g2615.t1, g3983.t1, g4033.t1, g4808.t1	4	g11727.t1, g13456.t1, g16281.t1, g17828.t1, g18771.t1, g18908.t1, g20018.t1, g314.t1, g4604.t1, g6064.t1, g747.t1, g7974.t1, g8034.t1, g8241.t1, g9326.t1, g9435.t1	16		0
OG0000163	g20079.t1, g20091.t1, g2133.t1, g3893.t1, g4179.t1, g6020.t1, g8795.t1	7	g4676.t1, g856.t1	2	g15838.t1, g5573.t1, g5590.t1, g7260.t1, g8594.t1	5	g15655.t1, g17415.t1, g19819.t1, g23559.t1, g25446.t1, g25687.t1, g26024.t1	7
OG0000164	g21325.t1, g21332.t1, g21335.t1, g21340.t1, g21343.t1, g21344.t1, g544.t1	7	g4547.t1	1	g2345.t1, g2577.t1, g2583.t1, g6278.t1, g6279.t1, g6281.t1	6	g10824.t1, g14305.t1, g14314.t1, g14318.t1, g14325.t1, g14328.t1, g14329.t1	7
OG0000165	g21458.t1, g21459.t1	2	g1197.t1, g1651.t1, g1652.t1, g2370.t1, g2373.t1, g2504.t1, g2653.t2, g3483.t1, g3751.t1, g4051.t1, g4150.t1, g4664.t1, g4665.t1, g4732.t1, g4826.t1, g616.t1, g617.t1, g948.t1	18		0	g5777.t1	1
OG0000166	g23793.t1, g7924.t1	2	g1748.t1	1	g10930.t1, g14176.t1, g14784.t1, g16495.t1, g18657.t1, g9904.t1	6	g13503.t1, g14168.t1, g14168.t2, g1584.t1, g1643.t1, g1649.t2, g18119.t1, g22424.t1, g25310.t1, g25978.t1, g26663.t1, g66.t1	12
OG0000167	g8546.t1	1	g2471.t1	1		0	g10741.t1, g12575.t1, g12727.t1, g18033.t1, g18153.t1, g20265.t1, g21838.t1, g21926.t1, g22193.t1, g2280.t1, g2322.t1, g25307.t1, g26646.t1, g26677.t1, g5088.t1, g5090.t1, g5592.t1, g6268.t1, g6439.t1	19
OG0000168	g9052.t1	1	g1757.t1, g3876.t1, g4696.t1, g4697.t1, g526.t1	5	g12900.t1, g14479.t1, g17434.t1, g1786.t1, g18053.t1, g2292.t1, g5808.t1, g860.t1, g9816.t1	9	g17569.t1, g21664.t1, g22223.t1, g3334.t1, g5077.t1, g8893.t1	6
OG0000169	g10490.t1, g11675.t1, g14327.t1, g14328.t1, g14328.t2, g16593.t1, g17574.t1, g20138.t1, g24136.t1, g4499.t1	10	g352.t1	1	g13531.t1, g14971.t1, g1721.t1, g2157.t1, g8045.t1, g8046.t1	6	g15163.t1, g4188.t1, g8404.t1	3
OG0000170	g10684.t1, g14825.t1, g18141.t1, g18308.t1, g20197.t1, g23807.t1, g2930.t1, g6179.t1	8	g2792.t1, g4601.t1	2	g12008.t1, g12798.t1, g13848.t1, g14217.t1, g14336.t1, g17062.t1, g19760.t1, g3039.t1, g9607.t1, g9797.t1	10		0
OG0000171	g10722.t1, g13475.t1, g20196.t1, g20956.t1, g23225.t1, g3378.t1, g676.t1, g7374.t1, g7388.t1, g8562.t1, g9903.t1	11		0	g13807.t1, g4507.t1, g4512.t1, g4512.t2, g5488.t1, g7752.t1, g7752.t2, g8717.t1	8	g21595.t1	1
OG0000172	g10821.t1, g23415.t1, g23680.t1, g23685.t1, g23686.t1, g23687.t1, g23710.t1	7	g159.t1, g160.t1, g161.t1	3	g18544.t1, g18545.t1, g18546.t1, g18568.t1	4	g17844.t1, g18938.t1, g18939.t1, g18940.t1, g18947.t1, g23843.t1	6
OG0000173	g11177.t1, g11950.t1, g11950.t2, g15373.t1, g16135.t1, g1993.t1, g2043.t1, g22297.t1, g330.t1, g362.t1, g366.t1, g4487.t1, g4855.t1, g9864.t1, g9929.t1, g9932.t1	16	g1787.t1	1	g18165.t1, g21382.t1, g9718.t1	3		0
OG0000174	g11563.t1, g12394.t1, g16957.t1, g18076.t1, g19223.t1, g19438.t1, g19754.t1, g7078.t1	8	g3571.t1, g3643.t1	2		0	g10851.t1, g11234.t1, g14494.t1, g17126.t1, g17181.t1, g20166.t1, g3317.t1, g8193.t1, g9210.t1, g9211.t1	10
OG0000175	g11825.t1, g5526.t1	2		0		0	g1274.t1, g1275.t1, g1276.t1, g15852.t1, g1657.t1, g18145.t1, g19076.t1, g21633.t1, g22453.t1, g23826.t1, g23827.t1, g2858.t1, g2927.t1, g4250.t1, g4630.t1, g4630.t2, g5545.t1, g9716.t1	18
OG0000176	g12410.t1, g2417.t1	2	g4389.t1, g4391.t1	2	g2561.t1, g3570.t1, g3571.t1, g5019.t1	4	g10433.t1, g11173.t1, g12770.t1, g12771.t1, g15424.t1, g15425.t1, g24416.t1, g25552.t1, g4029.t1, g4030.t1, g5645.t1, g8596.t1	12
OG0000177	g12740.t1, g20711.t1, g23076.t1, g24282.t1, g24711.t1, g4353.t1, g4354.t1, g4421.t1, g5120.t1	9	g2794.t1, g360.t1	2	g11218.t1, g11863.t1, g17699.t1, g17816.t1, g17817.t1, g4438.t1	6	g3845.t1, g3846.t1, g6148.t1	3
OG0000178	g12855.t1, g13552.t1, g16604.t1, g18086.t1, g21302.t1, g21692.t1, g22661.t1, g2341.t1, g4807.t1, g5151.t1, g5644.t1, g6831.t1, g6847.t1	13	g3948.t1, g4961.t1	2	g7161.t1, g8411.t1, g9317.t1	3	g137.t1, g5772.t1	2
OG0000179	g14748.t1, g15472.t1, g15479.t1, g16216.t1, g20669.t1, g20963.t1, g21330.t1, g23104.t1, g23241.t1, g23400.t1, g23669.t1, g9610.t1	12	g4540.t1	1	g19451.t1, g2579.t1, g7213.t1, g9136.t1	4	g13494.t1, g25326.t1, g26290.t1	3
OG0000180		0	g3987.t1, g859.t1	2	g17870.t1, g17875.t1, g19762.t1, g31.t1	4	g10904.t1, g1201.t1, g12358.t1, g13613.t1, g18511.t1, g20418.t1, g21297.t1, g22749.t1, g230.t1, g26521.t1, g4884.t1, g4884.t2, g612.t1, g8934.t1	14
OG0000181		0	g2405.t1, g2408.t1, g2413.t1, g3249.t1, g3251.t1, g3257.t1, g3258.t1, g3638.t1, g3714.t1, g3715.t1, g3716.t1, g3718.t1, g4203.t1, g4204.t1, g4208.t1, g5055.t1, g5059.t1, g5060.t1, g5061.t1, g5062.t1	20		0		0
OG0000182		0	g2500.t1	1	g14472.t1, g1929.t1, g2413.t1, g5274.t1, g7051.t1	5	g11464.t1, g11657.t1, g13132.t1, g15104.t1, g18228.t1, g25554.t1, g26948.t1, g308.t1, g4051.t1, g7447.t1, g7550.t1, g8037.t1, g8175.t1, g9891.t1	14
OG0000183		0		0	g10026.t1, g10027.t1, g12558.t1, g13503.t1, g14849.t1, g14849.t3, g14849.t4, g16813.t1, g17226.t1, g1759.t1, g1760.t1, g1761.t1, g18731.t1, g19768.t1, g19768.t2, g19769.t1, g241.t1, g242.t1, g2998.t1, g4226.t1	20		0
OG0000184	g10002.t1, g10857.t1, g15952.t1, g16475.t1, g1689.t1, g8958.t1	6	g4106.t1, g800.t1	2	g11100.t1, g1565.t1, g1574.t1, g16651.t1, g6039.t1	5	g11549.t1, g14933.t1, g23879.t1, g23956.t1, g7772.t1, g7782.t1	6
OG0000185	g10394.t1, g1124.t1, g12402.t1, g17923.t1, g19234.t1, g20798.t1, g9517.t1	7	g3275.t1	1	g5927.t1, g6383.t1, g8058.t1	3	g1087.t1, g11500.t1, g13215.t1, g1658.t1, g2658.t1, g5752.t1, g724.t1, g8177.t1	8
OG0000186	g10790.t1, g8484.t1	2		0		0	g1148.t1, g11627.t1, g1481.t1, g17293.t1, g18124.t1, g19568.t1, g20933.t1, g26035.t1, g27076.t1, g2819.t1, g321.t1, g350.t1, g5558.t1, g5569.t1, g680.t1, g6834.t1, g7599.t1	17
OG0000187	g11048.t1, g12332.t1, g7034.t1, g7034.t2, g7034.t3, g7034.t4, g7034.t5, g7034.t6, g7034.t7	9	g115.t1, g115.t2, g54.t1	3	g14337.t1, g16007.t1, g16008.t1, g8148.t1	4	g10453.t1, g12492.t1, g8261.t1	3
OG0000188	g1113.t1, g1113.t2, g12666.t1, g1417.t1, g1418.t1, g16696.t1, g18559.t1, g18560.t1, g23811.t1, g4095.t1	10	g4164.t1	1	g12856.t1, g14442.t1, g15525.t1, g18768.t1, g19649.t1, g5937.t1, g5937.t2	7	g26155.t1	1
OG0000189	g11130.t1, g11464.t1, g14583.t1, g15627.t1, g16919.t1, g18105.t1, g18414.t1, g19842.t1, g20310.t1, g21083.t1, g21420.t1, g21666.t1, g22604.t1, g22848.t1, g24801.t1, g624.t1, g6287.t1	17	g3193.t1, g4727.t1	2		0		0
OG0000190	g11509.t1, g16177.t1, g20230.t1, g22426.t1, g23451.t1, g2577.t1, g3048.t1, g8339.t1, g8377.t1, g9104.t1	10	g4917.t1	1	g10959.t1, g11116.t1, g15517.t1, g2075.t1, g20819.t1, g5426.t1	6	g16521.t1, g9336.t1	2
OG0000191	g12469.t1, g14835.t1, g16141.t1, g16355.t1, g19342.t1, g20190.t1, g23978.t1, g2830.t1, g4931.t1, g5154.t1, g6357.t1, g7085.t1	12		0	g13887.t1, g14101.t1, g16056.t1, g16336.t1, g546.t1, g877.t1, g9810.t1	7		0
OG0000192	g13797.t1, g14821.t1, g14841.t1, g15923.t1, g18269.t1, g21847.t1, g22185.t1, g22466.t1, g24795.t1	9	g3588.t1	1	g11166.t1, g12836.t1, g15572.t1, g17825.t1, g21144.t1, g4139.t1, g4609.t1, g9793.t1, g9817.t1	9		0
OG0000193	g14057.t1, g14910.t1, g17125.t1, g17930.t1, g20705.t1, g22446.t1, g5486.t1, g5817.t1, g7377.t1	9	g191.t1	1	g10420.t1, g13796.t1, g14781.t1, g6382.t1	4	g14792.t1, g22471.t1, g22471.t2, g22473.t1, g6657.t1	5
OG0000194	g14359.t1, g1943.t1, g5435.t1	3		0	g17119.t1, g8913.t1, g8914.t1, g8915.t1	4	g16584.t1, g16585.t1, g16586.t1, g19523.t1, g19524.t1, g19525.t1, g2782.t1, g4986.t1, g4987.t1, g5514.t1, g5515.t1, g748.t1	12
OG0000195	g15034.t1, g15034.t2	2		0	g5526.t1, g6489.t1, g8008.t1	3	g10585.t1, g11175.t1, g11483.t1, g11568.t1, g12405.t1, g13376.t1, g1989.t1, g1990.t1, g23312.t1, g25012.t1, g25102.t1, g27000.t1, g4381.t1, g8371.t1	14
OG0000196	g17614.t1, g23968.t1, g23969.t1, g2995.t1	4	g1007.t1, g2402.t1, g2404.t1	3		0	g13170.t1, g16003.t1, g1713.t1, g1718.t1, g19620.t1, g20274.t1, g20278.t1, g20278.t2, g20278.t3, g20278.t4, g2292.t1, g7449.t1	12
OG0000197	g18149.t1, g18704.t1, g19880.t1, g21625.t1, g2186.t1, g23826.t1, g24810.t1, g4433.t1, g4577.t1, g4884.t1, g5074.t1, g9956.t1	12	g2206.t1, g2337.t1, g3962.t1, g4145.t1, g4146.t1	5		0	g12146.t1, g25861.t1	2
OG0000198	g19339.t1	1		0		0	g10911.t1, g10936.t1, g14438.t1, g152.t1, g15261.t1, g15399.t1, g17802.t1, g1793.t1, g18234.t1, g18610.t1, g19225.t1, g20486.t1, g2359.t1, g24485.t1, g26628.t1, g5086.t1, g5576.t1, g9325.t1	18
OG0000199	g19341.t1	1		0		0	g10738.t1, g12583.t1, g15396.t1, g17804.t1, g18608.t1, g19512.t1, g20756.t1, g22697.t1, g22929.t1, g234.t1, g24507.t1, g25345.t1, g3326.t1, g4467.t1, g5174.t1, g6891.t1, g8020.t1, g8443.t1	18
OG0000200	g22150.t1, g22151.t1, g22152.t1, g22153.t1, g22153.t2, g22153.t3	6		0	g17857.t1, g17857.t2, g17858.t1, g17859.t1, g17859.t2, g17860.t1	6	g22730.t1, g22730.t2, g22731.t1, g22732.t1, g22732.t2, g22732.t3, g22733.t1	7
OG0000201	g22399.t1, g22400.t1, g2626.t1, g5386.t1, g5465.t1, g5569.t1	6		0	g10817.t1, g14757.t1, g14792.t1, g15089.t1, g1677.t1, g2553.t1	6	g15545.t1, g15545.t2, g16549.t1, g16553.t1, g305.t1, g423.t1, g962.t1	7
OG0000202		0	g147.t1, g1633.t1, g2871.t1, g3054.t1	4	g17179.t1, g17179.t2, g1914.t1, g9078.t1	4	g11569.t1, g11918.t1, g14091.t1, g16973.t1, g18408.t1, g24452.t1, g24514.t1, g286.t1, g5584.t1, g5584.t2, g8025.t1	11
OG0000203		0	g319.t1	1	g13692.t1, g13693.t1, g13694.t1, g16017.t1, g16023.t1, g16033.t1, g16034.t1, g17664.t1, g19667.t1, g2436.t1, g5183.t1, g6792.t1, g6796.t1, g8644.t1, g8647.t1, g9101.t1, g9104.t1, g9668.t1	18		0
OG0000204		0	g409.t1	1	g11542.t1, g14969.t1, g15837.t1, g17876.t1, g18335.t1, g18382.t1, g19143.t1, g20136.t1, g21284.t1, g2145.t1, g2159.t1, g21606.t1, g2274.t1, g2962.t1, g2963.t1, g2991.t1, g4999.t1, g5621.t1	18		0
OG0000205		0	g4507.t1, g958.t1	2		0	g13380.t1, g13519.t1, g13530.t1, g16368.t1, g16638.t1, g22106.t1, g22907.t1, g22938.t1, g23577.t2, g23577.t3, g24845.t1, g3406.t1, g5454.t1, g581.t1, g7308.t1, g7866.t1, g884.t1	17
OG0000206		0	g1321.t1, g3806.t1, g3806.t2	3		0	g13704.t1, g14037.t1, g14944.t1, g16987.t1, g18528.t1, g20454.t1, g21740.t1, g22643.t1, g22793.t1, g22851.t1, g2299.t1, g24044.t1, g25697.t1, g626.t1, g6310.t1, g7431.t1	16
OG0000207		0		0		0	g10334.t1, g12952.t1, g12953.t1, g14655.t1, g15891.t1, g15892.t1, g20653.t1, g25727.t1, g25728.t1, g26345.t1, g26393.t1, g3825.t1, g3971.t1, g430.t1, g6948.t1, g6949.t1, g8774.t1, g9557.t1, g9558.t1	19
OG0000208		0		0		0	g10512.t1, g11552.t1, g12871.t1, g13209.t1, g13630.t1, g14544.t1, g15256.t1, g16176.t1, g16245.t1, g17586.t1, g19380.t1, g20079.t1, g24750.t1, g25831.t1, g3359.t1, g4886.t1, g5072.t1, g5672.t1, g7971.t1	19
OG0000209		0		0		0	g11774.t1, g11775.t1, g12768.t1, g1298.t1, g18141.t1, g18245.t1, g18246.t1, g24712.t1, g24713.t1, g24714.t1, g25076.t1, g27054.t1, g2864.t1, g2865.t1, g2866.t1, g294.t1, g294.t2, g4734.t1, g4735.t1	19
OG0000210	g10862.t1, g13711.t1, g1659.t1, g17887.t1, g20274.t1, g4687.t1, g7143.t1, g9108.t1, g9613.t1	9	g3786.t1	1	g10521.t1, g11111.t1, g15423.t1, g15424.t1, g3012.t1, g3193.t1, g5863.t1	7	g25182.t1	1
OG0000211	g1108.t1, g14805.t1	2	g1649.t1, g2652.t1, g4152.t1, g886.t1	4	g10018.t1, g10087.t1, g1015.t1, g19176.t1, g21161.t1, g21450.t1, g4224.t1, g4630.t1, g6688.t1, g9208.t1	10	g2219.t1, g26530.t1	2
OG0000212	g1172.t1, g12657.t1, g21429.t1, g22639.t1, g7125.t1	5		0	g19777.t1	1	g10050.t1, g10051.t1, g10080.t1, g16303.t1, g22241.t1, g24455.t1, g25654.t1, g6591.t1, g7502.t1, g8224.t1, g8906.t1, g9588.t1	12
OG0000213	g11879.t1, g14545.t1	2		0	g11480.t1, g17097.t1	2	g10011.t1, g12210.t1, g12232.t1, g14231.t1, g1426.t1, g1427.t1, g15560.t1, g1577.t1, g18955.t1, g24814.t1, g689.t1, g773.t1, g9624.t1, g9651.t1	14
OG0000214	g120.t1, g133.t1, g135.t1, g21977.t1, g2236.t1, g24252.t1, g2739.t1	7	g1503.t1, g1634.t1	2	g10065.t1, g17692.t1, g17698.t1	3	g15028.t1, g19021.t1, g19026.t1, g19031.t1, g1976.t1, g9947.t1	6
OG0000215	g12958.t1, g13795.t1, g14815.t1, g14819.t1, g14853.t1, g16563.t1, g18271.t1, g21843.t1, g22187.t1, g24797.t1, g4628.t1, g4944.t1, g6686.t1	13	g643.t1	1		0	g15259.t1, g1915.t1, g30.t1, g6664.t1	4
OG0000216	g1298.t1, g1304.t1, g13683.t1, g16099.t1, g4271.t1, g4940.t1, g7248.t1	7	g4807.t1, g4807.t2	2	g16280.t1, g16382.t1, g17002.t1, g18525.t1, g19318.t1, g19646.t1, g2712.t1, g556.t1	8	g11070.t1	1
OG0000217	g15505.t1, g21923.t1, g22270.t1, g22972.t1, g22977.t1, g22980.t1, g22981.t1	7		0	g11558.t1, g11658.t1, g8668.t1	3	g10003.t1, g16819.t1, g16823.t1, g16824.t1, g16825.t1, g16828.t1, g2926.t1, g5228.t1	8
OG0000218	g15649.t1, g15674.t1, g15688.t1, g2487.t1, g2488.t1	5	g4875.t1, g4891.t1, g4892.t1	3	g11868.t1, g5138.t1, g7195.t1, g7203.t1, g7215.t1	5	g21128.t1, g21157.t1, g21158.t1, g21171.t1, g27092.t1	5
OG0000219	g16857.t1, g16858.t1, g4735.t1, g4769.t1, g4770.t1, g4776.t1, g5499.t1	7	g2271.t1	1	g10260.t1, g10267.t1, g10268.t1, g3677.t1, g9093.t1	5	g2766.t1, g2771.t1, g2772.t1, g390.t1, g6874.t1	5
OG0000220	g20675.t1, g5514.t1, g6003.t1	3	g253.t1, g264.t1, g3086.t1	3	g123.t1, g124.t1, g127.t1, g15107.t1, g18567.t1, g19633.t1	6	g15811.t1, g15827.t1, g19008.t1, g21856.t1, g22955.t1, g26257.t1	6
OG0000221	g20959.t1, g21038.t1, g2709.t1	3	g277.t1	1	g17661.t1, g5066.t1	2	g2337.t1, g2343.t1, g539.t1, g541.t1, g553.t1, g558.t1, g561.t1, g672.t1, g681.t1, g682.t1, g683.t1, g860.t1	12
OG0000222	g23220.t1, g2617.t1, g5400.t1, g5501.t2, g8315.t1	5	g3090.t1	1	g11387.t1, g15090.t1, g3685.t2, g3685.t3, g5398.t1, g5398.t2, g5398.t3, g7190.t1	8	g15544.t1, g15623.t2, g21230.t1, g380.t1	4
OG0000223	g2329.t1, g2331.t1, g2332.t1, g2333.t1, g2334.t1, g2335.t1	6		0	g3296.t1, g3297.t1, g3298.t1, g3298.t2, g3299.t1, g3300.t1, g3301.t1, g3302.t1	8	g21511.t1, g21514.t1, g21516.t1, g21517.t1	4
OG0000224	g23641.t1	1	g1109.t1, g1333.t1, g1867.t1, g2038.t1, g2631.t1, g266.t1, g2726.t1, g2912.t1, g2916.t1, g342.t1, g3479.t1, g4467.t1, g4640.t1, g4689.t1, g4690.t1, g929.t1	16		0	g25750.t1	1
OG0000225	g24167.t1, g9950.t1	2	g4954.t1	1	g13973.t1, g13974.t1, g15568.t1, g16071.t1, g19997.t1, g21516.t1, g21517.t1, g2825.t1, g3288.t1, g3583.t1, g493.t1, g8439.t1, g8444.t1, g9206.t1, g9544.t1	15		0
OG0000226		0	g2737.t1, g2738.t1, g4635.t1, g568.t1	4	g10611.t1, g10612.t1, g11133.t1, g15238.t1, g19748.t1, g19748.t2, g19748.t3, g19749.t1, g20854.t1, g20855.t1, g7937.t1, g8566.t1, g9644.t1	13	g80.t1	1
OG0000227		0	g1989.t1	1	g14659.t1, g14874.t1, g15134.t1, g15601.t1, g19075.t1, g20535.t1, g21190.t1, g21713.t1, g21719.t1, g4635.t1, g6148.t1, g6543.t1, g7453.t1, g7921.t1, g8294.t1, g8936.t1, g9630.t1	17		0
OG0000228		0		0	g11424.t1, g16170.t1, g16560.t1, g16641.t1, g1699.t1, g20553.t1, g20554.t1, g21641.t1, g21642.t1, g21644.t1, g2899.t1, g5476.t1, g5477.t1, g8726.t1, g8727.t1, g9877.t1, g9878.t1	17	g11638.t1	1
OG0000229		0		0	g14058.t1	1	g11713.t1, g12244.t1, g1343.t1, g13550.t1, g14011.t1, g15058.t1, g16607.t1, g16719.t1, g19003.t1, g19546.t1, g19882.t1, g19912.t1, g23912.t1, g26337.t1, g26571.t1, g4693.t1, g908.t1	17
OG0000230		0		0	g2181.t1, g2182.t1, g7011.t1, g7676.t1, g8902.t1	5	g1038.t1, g15506.t1, g16589.t1, g16590.t1, g16947.t1, g23526.t1, g23527.t1, g2432.t1, g24716.t1, g25044.t1, g4111.t1, g7685.t1, g937.t1	13
OG0000231		0		0		0	g1061.t1, g1071.t1, g12794.t1, g1308.t1, g1309.t1, g14042.t1, g16164.t1, g18274.t1, g18275.t1, g18454.t1, g19153.t1, g23556.t1, g23557.t1, g24153.t1, g24913.t1, g4966.t1, g4970.t1, g6243.t1	18
OG0000232		0		0		0	g10803.t1, g11543.t1, g13043.t1, g13280.t1, g15429.t1, g15869.t1, g16326.t1, g16337.t1, g17037.t1, g17342.t1, g17637.t1, g20189.t2, g20675.t3, g20675.t6, g22897.t1, g24053.t1, g6238.t1, g6334.t1	18
OG0000233	g10473.t1, g15999.t1, g16793.t1, g17003.t1, g17004.t1, g17948.t1, g22336.t1, g22391.t1, g22392.t1, g22393.t1, g22394.t1, g23150.t1, g23392.t1, g5844.t1, g59.t1, g7912.t1	16		0		0	g8178.t1	1
OG0000234	g10489.t1, g16594.t1, g17573.t1, g20139.t1, g24137.t1, g4500.t1	6	g351.t1	1	g13530.t1, g14972.t1, g15873.t1, g1722.t1, g2158.t1, g2769.t1, g4460.t1, g8047.t1	8	g15164.t1, g8405.t1	2
OG0000235	g10509.t1, g13722.t1, g15887.t1, g20976.t1, g21041.t1, g5023.t1, g7399.t1, g7531.t1	8	g1018.t1, g1019.t1	2	g11639.t1, g14582.t1, g14584.t1, g16509.t1, g3.t1, g9870.t1	6	g19109.t1	1
OG0000236	g10933.t1, g11217.t1, g12360.t1, g13869.t1, g14098.t1, g14099.t1, g16143.t1, g18119.t1, g20368.t1, g20779.t1, g21434.t1, g21830.t1, g2432.t1, g24418.t1, g24680.t1, g4871.t1, g5086.t1	17		0		0		0
OG0000237	g11134.t1, g16759.t1, g22906.t1, g22907.t1, g6092.t1, g8293.t1	6		0	g5374.t1, g8372.t1, g8373.t1, g8374.t1	4	g11453.t1, g12345.t1, g12346.t1, g22222.t1, g23979.t1, g26580.t1, g4853.t1	7
OG0000238	g11711.t1, g13413.t1, g14754.t1, g21844.t1, g2188.t1, g2401.t1, g5182.t1, g6699.t1, g9354.t1	9	g2210.t1, g4390.t1, g701.t1	3	g9000.t1	1	g18813.t1, g26226.t1, g27240.t1, g6307.t1	4
OG0000239	g11878.t1, g13977.t1, g16347.t1, g21940.t1, g7688.t1, g9026.t1, g95.t1, g96.t1, g9773.t1	9		0	g10979.t1, g1160.t1, g3778.t1	3	g22469.t1, g22470.t1, g26015.t1, g6889.t1, g9199.t1	5
OG0000240	g11939.t1, g16690.t1, g3002.t1, g5042.t1, g5043.t1, g6374.t1	6	g4135.t1	1	g15583.t1, g4288.t1, g5555.t1, g8249.t1, g8967.t1, g8968.t1, g9506.t1, g9565.t1	8	g16127.t1, g8238.t1	2
OG0000241	g12859.t1, g16119.t1, g20792.t1, g20890.t1, g21464.t1, g3638.t1, g7346.t1, g9332.t1	8	g155.t1	1	g1071.t1, g13024.t1, g13638.t1, g18157.t1, g211.t1, g4569.t1, g6288.t1	7	g23734.t1	1
OG0000242	g13034.t1, g18915.t1, g2715.t1, g5266.t1, g9486.t1	5		0	g11519.t1, g11650.t1, g12402.t1, g6061.t1, g6783.t1	5	g17028.t1, g20728.t1, g21358.t1, g493.t1, g6713.t1, g8510.t1, g8510.t2	7
OG0000243	g13571.t1, g14860.t1, g2009.t1, g2011.t1, g2013.t1, g2019.t1, g2023.t1, g2024.t1, g2025.t1, g2026.t1, g2030.t1, g2038.t1, g2109.t1, g9520.t1, g9524.t1	15		0	g7076.t2	1	g25212.t1	1
OG0000244	g13709.t1, g1653.t1, g17890.t1, g20276.t1, g4685.t1, g9110.t1, g9611.t1	7		0	g10523.t1, g11113.t1, g15428.t1, g3014.t1, g3191.t1, g4155.t1, g5865.t1, g8630.t1, g8631.t1	9	g4159.t1	1
OG0000245	g14323.t1, g16817.t1, g21202.t1, g2138.t1, g22442.t1, g23410.t1, g8869.t1	7	g1934.t1, g3137.t1, g3138.t1, g4981.t1, g4982.t1	5		0	g1102.t1, g11721.t1, g13496.t1, g16690.t1, g22479.t1	5
OG0000246	g15105.t1	1		0	g10021.t1, g11900.t1, g1449.t1, g21197.t1, g49.t1	5	g10083.t1, g11577.t1, g12138.t1, g12157.t1, g13982.t1, g16034.t1, g16035.t1, g22687.t1, g25273.t1, g26613.t1, g6079.t1	11
OG0000247	g16362.t1, g18726.t1, g18727.t1, g19808.t1, g3066.t1, g4851.t1	6	g2902.t1	1	g13620.t1, g13621.t1, g1806.t1, g1807.t1, g20072.t1, g20073.t1	6	g14807.t1, g14808.t1, g25445.t1, g4887.t1	4
OG0000248	g1640.t1, g1641.t1, g1644.t1, g18135.t1, g7181.t1	5	g515.t1, g516.t1, g519.t1	3	g11045.t1, g11046.t1, g11047.t1, g12123.t1, g5076.t1	5	g23924.t1, g23925.t1, g23926.t1, g746.t1	4
OG0000249	g20405.t1	1	g1069.t1, g1442.t1, g1835.t1, g1896.t1, g1902.t1, g1903.t1, g1911.t1, g2291.t1, g2292.t1, g3116.t1, g3120.t1, g4410.t1, g4411.t1, g4723.t1, g897.t1	15		0	g4508.t1	1
OG0000250	g21362.t1	1		0		0	g1330.t1, g16558.t1, g19115.t1, g1986.t1, g20259.t1, g20934.t1, g22451.t1, g23507.t1, g23822.t1, g25368.t1, g26236.t1, g26236.t2, g4990.t1, g640.t1, g641.t1, g9302.t1	16
OG0000251	g22475.t1, g22476.t1, g22476.t2, g22476.t3, g5009.t1	5	g1586.t1, g1587.t1	2	g18703.t1, g18703.t2, g18703.t3, g399.t1, g399.t2	5	g16093.t1, g16093.t2, g16476.t1, g16476.t2, g16476.t3	5
OG0000252	g23988.t1	1		0	g1604.t1	1	g10521.t1, g10931.t1, g12574.t1, g15102.t1, g15797.t1, g15993.t1, g21738.t1, g24016.t1, g2413.t1, g2413.t2, g24519.t1, g2534.t1, g25850.t1, g572.t1, g958.t1	15
OG0000253	g5116.t1	1	g1888.t1	1	g13451.t1, g13994.t1, g15446.t1, g2776.t1, g2780.t1, g4442.t1, g4442.t2	7	g15793.t1, g15964.t1, g24245.t1, g24436.t1, g26511.t1, g3787.t1, g4860.t1, g5835.t1	8
OG0000254	g584.t1	1	g1107.t1, g1180.t1, g1182.t1, g2918.t1, g2973.t1, g3033.t1, g3414.t1, g3417.t1, g4225.t1, g4226.t1, g4298.t1, g4653.t1, g778.t1, g782.t1	14	g8293.t1	1	g9929.t1	1
OG0000255	g8649.t1	1	g1075.t1, g1194.t1, g2374.t1, g239.t1, g3470.t1, g4022.t1, g4338.t1, g873.t1, g952.t1	9	g10355.t1, g14228.t1, g17885.t1, g20683.t1	4	g12361.t1, g16949.t1, g21886.t1	3
OG0000256	g983.t1	1	g1786.t1, g4894.t1	2	g13001.t1, g14357.t1, g21148.t1, g21490.t1, g2854.t1, g2855.t1, g3008.t1, g3808.t1, g7128.t1	9	g1401.t1, g15430.t1, g2512.t1, g5655.t1, g7394.t1	5
OG0000257		0	g1060.t1, g1753.t1, g1767.t1, g2227.t1, g2315.t1, g246.t1, g3612.t1, g3672.t1, g4258.t1, g4259.t1, g43.t1, g4552.t1, g4553.t1, g570.t1, g598.t1, g902.t1	16		0	g1667.t1	1
OG0000258		0	g732.t1	1	g10253.t1, g13030.t1, g13276.t1, g1500.t1, g1575.t1, g16460.t1, g19177.t1, g2625.t1, g2693.t1, g5625.t1, g7412.t1, g7413.t1, g7804.t1, g9426.t1, g9922.t1	15	g13413.t1	1
OG0000259		0	g2951.t1	1	g10003.t1, g11374.t1, g11374.t2, g11374.t3, g12763.t1, g16924.t1, g16924.t2, g17007.t1, g17244.t1, g19619.t1, g2564.t1, g4306.t1, g6562.t1, g8287.t1, g8310.t1	15	g13608.t1	1
OG0000260		0	g3782.t1, g3784.t1	2		0	g15155.t3, g22285.t1, g22292.t1, g22296.t1, g22335.t1, g7246.t1, g7263.t1, g7312.t1, g7335.t1, g7336.t1, g7370.t1, g7372.t1, g7374.t1, g7378.t1, g7392.t1	15
OG0000261		0		0	g11755.t1, g14497.t1, g14497.t2, g17368.t1, g17374.t1, g17384.t1, g17389.t1, g17410.t1, g18428.t1, g18430.t1, g20148.t1, g2897.t1, g3879.t1, g3895.t1, g3900.t1, g3903.t1, g5099.t1	17		0
OG0000262		0		0	g13335.t1, g13335.t2, g1693.t1, g17138.t1, g17138.t2, g19718.t1, g2576.t1, g2576.t2, g3198.t1, g4197.t1, g4197.t2, g5942.t1	12	g1031.t1, g1031.t2, g12580.t1, g593.t1, g593.t2	5
OG0000263		0		0	g14023.t1, g16861.t1	2	g13124.t1, g13789.t1, g14041.t1, g17440.t1, g17788.t1, g22686.t1, g24025.t1, g6207.t1, g6208.t1, g6209.t1, g6211.t1, g8294.t1, g8761.t1, g9444.t1, g9605.t1	15
OG0000264		0		0		0	g10304.t1, g1334.t1, g16387.t1, g16417.t1, g16445.t1, g16496.t1, g16501.t1, g16502.t1, g23274.t1, g23297.t1, g23363.t1, g3048.t1, g5418.t1, g5495.t1, g5496.t1, g700.t1, g985.t1	17
OG0000265		0		0		0	g11502.t1, g13695.t1, g154.t1, g20050.t1, g21660.t1, g2326.t1, g24883.t1, g26062.t1, g26422.t1, g26679.t1, g3330.t1, g3643.t1, g3976.t1, g603.t1, g6600.t1, g8748.t1, g9344.t1	17
OG0000266		0		0		0	g11850.t1, g12310.t1, g13141.t1, g13969.t1, g15271.t1, g15387.t1, g20721.t1, g222.t1, g22937.t1, g24477.t1, g24707.t1, g24856.t1, g5078.t1, g5587.t1, g6371.t1, g6898.t1, g7871.t1	17
OG0000267	g1085.t1, g12742.t1, g1345.t1, g14736.t1, g6253.t1, g8118.t1	6	g1912.t1, g4998.t1	2	g1466.t1, g16423.t1, g18901.t1, g3367.t1, g8440.t1	5	g26455.t1, g2707.t1, g8598.t1	3
OG0000268	g11429.t1	1		0	g17821.t1, g17822.t1, g19132.t1, g19133.t1, g2442.t1, g5871.t1, g6782.t1, g6784.t1	8	g25348.t1, g25349.t1, g25350.t1, g25351.t1, g3685.t1, g5419.t1, g6327.t1	7
OG0000269	g11525.t1, g11852.t1, g18410.t1, g18410.t2, g24422.t1	5	g3185.t1, g3186.t1	2	g11441.t1, g1725.t1, g1725.t2, g5149.t1, g7698.t1	5	g12195.t1, g12810.t1, g12865.t2, g24523.t1	4
OG0000270	g11570.t1, g13982.t1, g1508.t1, g22833.t1, g24139.t1	5		0	g13473.t1, g15452.t1, g2781.t1, g8834.t1	4	g14819.t1, g14919.t1, g24251.t1, g24431.t1, g26516.t1, g3781.t1, g3946.t1	7
OG0000271	g12397.t1, g12482.t1, g12482.t2, g12524.t1, g12978.t1, g14734.t1, g14806.t1, g17216.t1, g18702.t1, g188.t1, g20574.t1, g23472.t1, g23990.t1, g320.t1, g6271.t1, g9865.t1	16		0		0		0
OG0000272	g13655.t1	1		0		0	g18005.t1, g20323.t1, g2224.t1, g2225.t1, g2225.t2, g2226.t1, g23087.t1, g23778.t1, g24741.t1, g3391.t1, g6504.t1, g7445.t1, g8682.t1, g8682.t2, g8682.t3	15
OG0000273	g13717.t1, g16416.t1, g17802.t1	3	g4354.t1, g4355.t1	2	g17752.t1, g17754.t1, g17756.t1, g3031.t1, g8646.t1	5	g14196.t1, g15502.t1, g18053.t1, g22508.t1, g22629.t1, g545.t1	6
OG0000274	g13796.t1, g14814.t1, g14820.t1, g15922.t1, g21846.t1, g22186.t1, g22467.t1, g24796.t1	8		0	g11165.t1, g15573.t1, g17824.t1, g4140.t1, g4608.t1, g9785.t1, g9792.t1	7	g1916.t1	1
OG0000275	g14740.t1, g15160.t1, g5187.t1	3	g4625.t1	1	g12862.t1, g15484.t1, g16658.t1, g19071.t1, g2006.t1, g9638.t1	6	g11551.t1, g1683.t1, g23685.t1, g26600.t1, g27148.t1, g7784.t1	6
OG0000276	g15468.t1, g24220.t1, g670.t1	3		0	g11144.t1, g11175.t1, g1140.t1, g13321.t1, g13763.t1, g15054.t1, g2000.t1, g4501.t1, g6987.t1, g7751.t1, g8909.t1	11	g2007.t1, g25994.t1	2
OG0000277	g16184.t1, g22360.t1, g22360.t2, g22360.t3, g22360.t4	5	g465.t1	1	g6650.t1, g6651.t1, g6651.t2, g6651.t3, g6651.t4, g6651.t5	6	g16591.t4, g16591.t5, g19881.t1, g19881.t2	4
OG0000278	g16363.t1, g1933.t2, g19462.t1, g2579.t1, g6385.t1	5	g3611.t1, g4284.t1, g4285.t1	3	g10963.t1, g11385.t1, g11484.t1, g19697.t1, g3178.t1, g381.t1, g5231.t1	7	g13378.t1	1
OG0000279	g1802.t1	1	g4421.t1, g4490.t1	2	g10929.t1, g14783.t1	2	g1257.t1, g12637.t2, g13500.t1, g14166.t1, g14167.t1, g1642.t1, g1648.t1, g25311.t1, g3091.t1, g5439.t1, g65.t1	11
OG0000280	g20024.t1, g2620.t1, g6945.t1, g6993.t1, g8418.t1	5		0	g11419.t1, g14803.t1, g15047.t1, g17444.t1, g4329.t1	5	g21193.t1, g25325.t1, g3399.t1, g5065.t1, g5069.t1, g968.t1	6
OG0000281	g21418.t1, g3709.t1, g6099.t1	3	g4938.t1	1	g1441.t1, g2756.t1, g7088.t1	3	g11673.t1, g11673.t2, g1617.t1, g1617.t2, g24708.t1, g3324.t1, g3324.t2, g5453.t1, g5453.t2	9
OG0000282	g21425.t1, g24121.t1, g2803.t1, g5121.t1, g6478.t1, g8576.t1	6	g2787.t1, g4713.t1	2	g17013.t1, g18837.t1, g9738.t1	3	g11498.t1, g12950.t1, g17659.t1, g3000.t1, g8046.t1	5
OG0000283	g4959.t1, g4961.t1, g4962.t1, g4963.t1	4	g663.t1, g665.t1, g666.t1, g667.t1	4	g577.t1, g579.t1, g580.t1, g581.t1	4	g26472.t1, g26474.t1, g26475.t1, g26476.t1	4
OG0000284	g8648.t1	1	g1074.t1, g1195.t1, g1702.t1, g2375.t1, g238.t1, g3471.t1, g4021.t1, g4337.t1, g951.t1	9	g10354.t1, g14227.t1, g17884.t1, g20682.t1	4	g12360.t1, g21885.t1	2
OG0000285		0	g1178.t1, g2972.t1, g3032.t1, g3408.t1, g3413.t1, g3420.t1, g349.t1, g4223.t1, g4297.t1, g4652.t1, g4656.t1, g781.t1	12	g3265.t1	1	g26426.t1, g26427.t1, g9930.t1	3
OG0000286		0	g3589.t1, g494.t1	2	g11164.t1, g12834.t1, g15574.t1, g17823.t1, g21146.t1, g4132.t1, g4141.t1, g4598.t1, g4607.t1, g562.t1, g6550.t1, g9786.t1, g9791.t1, g9835.t1	14		0
OG0000287		0	g1156.t1	1	g8949.t1, g9860.t1	2	g12427.t1, g16540.t1, g16735.t1, g18075.t1, g1937.t1, g2013.t1, g20222.t1, g20223.t1, g20262.t1, g2442.t1, g25803.t1, g2810.t1, g9340.t1	13
OG0000288		0	g3875.t1	1	g18054.t1	1	g11505.t1, g17265.t1, g17275.t1, g18751.t1, g20588.t1, g20636.t1, g21464.t1, g21662.t1, g22924.t1, g2324.t1, g26675.t1, g3332.t1, g8892.t1, g9346.t1	14
OG0000289		0		0	g11438.t1, g12245.t1, g12246.t1, g15169.t1, g15659.t1, g18409.t1, g18486.t1, g2439.t1, g2440.t1, g2574.t1, g3485.t1, g3683.t1, g3876.t1, g4315.t1	14	g19708.t1, g23599.t1	2
OG0000290		0		0	g12786.t1, g19804.t1, g4072.t1, g5176.t1	4	g11911.t1, g12566.t1, g14509.t1, g14691.t1, g15453.t1, g16247.t1, g22936.t1, g3481.t1, g5170.t1, g6672.t1, g8436.t1, g8685.t1	12
OG0000291		0		0		0	g10994.t1, g11212.t1, g12198.t1, g12401.t1, g13862.t1, g14356.t1, g16031.t1, g1780.t1, g18008.t1, g20780.t1, g22347.t1, g24744.t1, g25546.t1, g357.t1, g8868.t1, g9062.t1	16
OG0000292		0		0		0	g1230.t1, g1231.t1, g1232.t1, g16836.t1, g16840.t1, g16841.t1, g16850.t1, g16888.t1, g16889.t1, g16889.t2, g19714.t1, g19721.t1, g19745.t1, g23859.t1, g4240.t1, g4243.t1	16
OG0000293		0		0		0	g16080.t1, g16083.t1, g16087.t1, g16088.t1, g16090.t1, g16105.t1, g2954.t1, g377.t1, g400.t1, g9172.t1, g9176.t1, g9180.t1, g9181.t1, g9182.t1, g9183.t1, g9339.t1	16
OG0000294	g10368.t1, g10818.t1, g14578.t1, g5071.t1	4	g283.t1	1	g12469.t1, g13783.t1, g4363.t1	3	g10597.t1, g1470.t1, g19030.t1, g19889.t1, g20.t1, g21862.t1, g5787.t1	7
OG0000295	g10711.t1, g17323.t1, g22512.t1	3		0	g20464.t1	1	g13964.t1, g15875.t1, g15875.t2, g19206.t1, g24748.t1, g24858.t1, g24858.t2, g26853.t1, g26854.t1, g5805.t1, g8932.t1	11
OG0000296	g11168.t1, g11576.t1, g1568.t1, g6211.t1	4		0	g12775.t1, g13396.t1, g1511.t1, g18175.t1, g2784.t1, g2791.t1, g9619.t1	7	g17800.t1, g2682.t1, g4305.t1, g4910.t1	4
OG0000297	g11416.t1, g11829.t1, g12500.t1, g12817.t1, g17139.t1, g17958.t1, g20372.t1, g23833.t1, g508.t1, g7286.t1, g7679.t1	11	g2369.t1	1	g8487.t1, g9257.t1	2	g24142.t1	1
OG0000298	g11903.t1, g1497.t1, g1498.t1, g1500.t1, g18512.t1, g20305.t1, g20305.t2, g2980.t1	8		0	g17266.t1, g647.t1, g7403.t1, g7433.t1, g8937.t1, g9481.t1	6	g25811.t1	1
OG0000299	g1292.t1, g2158.t1, g5352.t1, g8536.t1	4	g4801.t1	1	g11415.t1, g16276.t1, g18312.t1, g742.t1	4	g1013.t1, g11724.t1, g14081.t1, g1914.t1, g2850.t1, g3205.t1	6
OG0000300	g13166.t1, g14851.t1, g24309.t1, g6788.t1	4	g483.t1	1	g12519.t1, g3993.t1, g9831.t1	3	g14495.t1, g14821.t1, g16148.t1, g24021.t1, g24494.t1, g3496.t1, g5503.t1	7
OG0000301	g13260.t1, g16693.t1, g19337.t1, g21611.t1, g23089.t1, g23196.t1, g24706.t1, g5087.t1, g570.t1	9		0		0	g10247.t1, g10813.t1, g19075.t1, g21981.t1, g3688.t1, g4649.t1	6
OG0000302	g13710.t1, g1658.t1, g17888.t1, g17889.t1, g20275.t1, g4686.t1, g9109.t1, g9612.t1	8		0	g10522.t1, g11112.t1, g15425.t1, g3013.t1, g3192.t1, g4156.t1, g5864.t1	7		0
OG0000303	g13811.t1, g1758.t1, g19715.t1, g363.t1, g3915.t1, g6330.t1	6	g3530.t1, g4570.t1	2		0	g10204.t1, g22081.t1, g23477.t1, g24412.t1, g25722.t1, g9099.t1, g9101.t1	7
OG0000304	g13985.t1, g1513.t1, g16573.t1, g22125.t1, g22830.t1, g24142.t1, g5114.t1, g5115.t1	8	g2801.t1	1	g12327.t1, g2777.t1, g4444.t1	3	g10657.t1, g12941.t1, g926.t1	3
OG0000305	g14145.t1, g16335.t1, g16381.t1, g17797.t1, g18745.t1, g2195.t1, g4720.t1, g4736.t1	8	g1772.t1, g2270.t1	2	g1431.t1, g16860.t1, g21260.t1, g4088.t1, g4790.t1	5		0
OG0000306	g14453.t1, g1528.t1, g21630.t1, g3695.t1, g8638.t1	5	g2515.t1	1	g13270.t1, g13439.t1, g19476.t1, g7823.t1	4	g18775.t1, g24763.t1, g4003.t1, g4166.t1, g6649.t1	5
OG0000307	g14547.t1, g1815.t1, g8341.t1, g8348.t1, g8350.t1	5		0	g11482.t1, g5428.t1, g5437.t1, g5440.t1	4	g15564.t1, g15565.t1, g15568.t1, g15575.t1, g19792.t1, g24861.t1	6
OG0000308	g14890.t1, g18448.t1, g21089.t1, g4157.t1	4	g3349.t1	1	g10731.t1, g10731.t2, g21347.t1, g2288.t1, g8614.t1, g9445.t1	6	g17570.t1, g20695.t1, g22856.t1, g6227.t1	4
OG0000309	g14896.t1, g18300.t1, g18301.t1, g19179.t1, g4351.t1, g4352.t1, g5637.t1, g6749.t1	8	g421.t1	1	g12804.t1, g12805.t1, g14433.t1, g3959.t1, g6368.t1, g9209.t1	6		0
OG0000310	g1505.t1, g2051.t1	2	g4097.t1, g4406.t1	2	g11712.t1, g6093.t1, g7039.t1, g9633.t1	4	g13422.t1, g16958.t1, g17789.t1, g25901.t1, g314.t1, g7516.t1, g8447.t1	7
OG0000311	g16519.t1	1	g2367.t1, g4100.t1	2	g14900.t1, g17948.t1, g17949.t1, g18198.t1, g18710.t1, g19127.t1, g6029.t1, g6185.t1, g7117.t1, g8486.t1, g9255.t1	11	g5773.t1	1
OG0000312	g17209.t1, g23558.t1, g23559.t1, g4508.t1, g8560.t1	5	g1254.t1	1	g10821.t1, g17420.t1, g20147.t1, g7757.t1	4	g11843.t1, g16704.t1, g17995.t1, g2005.t1, g4113.t1	5
OG0000313	g17269.t1, g17288.t1, g21942.t1, g22390.t1, g22774.t1, g2460.t1, g4691.t1, g5399.t1, g7175.t1, g7182.t1, g7457.t1, g8889.t1	12	g3091.t1	1	g5456.t1	1	g1001.t1	1
OG0000314	g1748.t1, g17576.t1, g18699.t1, g18700.t1, g18753.t1, g18754.t1, g340.t1, g4463.t1, g5108.t1, g5108.t2, g5109.t1, g7756.t1, g7756.t2, g7757.t1, g9025.t1	15		0		0		0
OG0000315	g17644.t1, g20306.t1, g21750.t1, g23918.t1	4		0	g12711.t1, g19652.t1, g6828.t1	3	g1716.t1, g1716.t2, g19121.t1, g19122.t1, g20277.t1, g25852.t1, g3475.t1, g8983.t1	8
OG0000316	g17914.t1, g17914.t2, g17914.t3, g18877.t1, g18878.t1, g20002.t1, g20240.t1, g20241.t1, g23380.t1, g5545.t1, g5862.t1, g8808.t1, g8875.t1	13		0	g9944.t1	1	g5518.t1	1
OG0000317	g18465.t1, g4647.t1, g5906.t1, g8753.t1	4	g1427.t1, g1428.t1	2	g10301.t1, g15802.t1, g6084.t1, g9428.t1	4	g16510.t1, g19034.t1, g22855.t1, g24794.t1, g24912.t1	5
OG0000318	g1964.t1, g1966.t1, g21914.t1, g2743.t1, g9586.t1	5		0	g12181.t1, g1902.t1, g1905.t1, g5208.t1	4	g10007.t1, g13478.t1, g13481.t1, g13516.t1, g824.t1, g824.t2	6
OG0000319	g20080.t1, g20769.t1, g21125.t1, g2479.t1, g3884.t1, g6363.t1, g6513.t1	7	g4605.t1	1	g8013.t1	1	g130.t1, g13143.t1, g20417.t1, g25303.t1, g27208.t1, g9320.t1	6
OG0000320	g20708.t1	1		0	g17532.t1, g17533.t1, g17534.t1, g19503.t1	4	g1178.t1, g17.t1, g4786.t1, g4787.t1, g4788.t1, g4793.t1, g4794.t1, g4802.t1, g4805.t1, g4806.t1	10
OG0000321	g2077.t1, g21019.t1, g21021.t1, g2521.t1, g713.t1, g7693.t1, g7903.t1	7		0	g2183.t1, g7010.t1, g7675.t1	3	g12628.t1, g23525.t1, g2433.t1, g24715.t1, g9305.t1	5
OG0000322	g2233.t1, g2233.t2, g2240.t1, g24150.t1, g24150.t2	5	g3456.t1, g4423.t1	2	g11000.t1, g8848.t1, g8984.t1	3	g1951.t1, g1972.t1, g1972.t2, g1978.t1, g6788.t1	5
OG0000323	g22720.t1, g7942.t1	2	g2064.t1, g992.t1	2	g13810.t1, g13812.t1, g13815.t1, g2078.t1, g2976.t1, g2988.t1, g2996.t1, g3858.t1, g3866.t1, g5000.t1	10	g1436.t1	1
OG0000324	g23590.t1, g3412.t1, g4758.t1, g8527.t1	4	g1712.t1	1	g12126.t1, g12686.t1, g13446.t1, g20301.t1, g20313.t1, g20313.t2, g328.t1, g329.t1, g6265.t1	9	g5844.t1	1
OG0000325	g3105.t1, g747.t1	2	g326.t1	1	g16091.t1, g18021.t1, g20081.t1	3	g1578.t1, g17593.t1, g23069.t1, g23070.t1, g25154.t1, g26425.t1, g468.t1, g5117.t1, g978.t1	9
OG0000326	g5525.t1, g5533.t1	2	g1799.t1, g1802.t1	2	g19645.t1	1	g18057.t1, g23137.t1, g297.t1, g331.t1, g349.t1, g349.t2, g352.t1, g353.t1, g360.t1, g363.t2	10
OG0000327	g7214.t2	1	g1558.t1, g1558.t2, g2034.t1, g3302.t1, g3651.t1, g470.t1	6	g10170.t1, g1223.t1, g13990.t1, g21230.t1, g3316.t1, g3369.t1, g4370.t1, g5627.t1	8		0
OG0000328	g7548.t1, g8387.t3	2		0	g11854.t1, g14782.t1, g21293.t1	3	g15027.t1, g16504.t1, g16504.t2, g21314.t1, g21613.t1, g22966.t1, g7867.t1, g7867.t2, g7867.t3, g905.t1	10
OG0000329		0	g1071.t1, g1072.t1, g1326.t1, g1330.t1, g1826.t1, g1895.t1, g2098.t1, g2232.t1, g2235.t1, g2570.t1, g2635.t1, g3545.t1, g4685.t1, g4686.t1, g945.t1	15		0		0
OG0000330		0	g1065.t1, g1341.t1, g2867.t1	3	g11017.t1, g11494.t1, g13139.t1, g15509.t1, g15511.t1, g17614.t1, g19122.t1, g21433.t1, g3920.t1, g4899.t1, g6075.t1	11	g19064.t1	1
OG0000331		0	g1650.t1, g2653.t1	2	g10020.t1, g10086.t1, g1016.t1, g19175.t1, g21159.t1, g21451.t1, g4222.t1, g4631.t1, g52.t1, g6687.t1, g9207.t1	11	g2217.t1, g26528.t1	2
OG0000332		0	g2364.t1	1	g14903.t1, g17944.t1, g18200.t1, g18712.t1, g19124.t1, g4283.t1, g5226.t1, g5227.t1, g6182.t1, g7115.t1, g8483.t1, g9252.t1	12	g11639.t1, g22996.t1	2
OG0000333		0		0	g13161.t1, g3019.t1, g7193.t1, g8917.t1	4	g15472.t1, g16376.t1, g17902.t1, g17978.t1, g17979.t1, g21035.t1, g4293.t1, g4293.t2, g7250.t1, g9738.t1, g9739.t1	11
OG0000334		0		0	g13633.t1	1	g10115.t1, g10493.t1, g13319.t1, g13689.t1, g14084.t1, g14516.t1, g14636.t1, g17146.t1, g20754.t1, g21290.t1, g26799.t1, g5172.t1, g7162.t1, g8815.t1	14
OG0000335	g10019.t1, g11744.t1, g16770.t1, g22199.t1, g2562.t1, g2563.t1, g6118.t2	7		0	g2742.t1, g6015.t1, g6102.t1, g6260.t1, g8870.t1	5	g4120.t1, g7749.t1	2
OG0000336	g10600.t1, g10616.t1, g14317.t1, g17677.t1, g19051.t1, g23223.t1, g81.t1	7		0	g11390.t1, g1144.t1, g12249.t1, g15179.t1	4	g19170.t1, g21237.t1, g26059.t1	3
OG0000337	g10766.t1, g10768.t1, g10772.t1, g10777.t1, g10791.t1, g10851.t1, g23081.t1	7		0	g11851.t1, g20609.t1, g20636.t1	3	g11667.t1, g11668.t1, g11683.t1, g23816.t1	4
OG0000338	g10850.t1, g16461.t1, g18484.t1, g24636.t1	4		0	g9709.t1	1	g10098.t1, g15836.t1, g18948.t1, g22840.t1, g23606.t1, g3939.t1, g5484.t1, g6703.t1, g7572.t1	9
OG0000339	g10918.t1, g1664.t1, g19045.t1, g19045.t2, g2636.t1, g3507.t1, g4270.t1	7		0	g10513.t1, g11545.t1, g11546.t1, g13821.t1, g244.t1, g6614.t1	6	g4165.t1	1
OG0000340	g1103.t1, g17015.t1, g17329.t1, g18017.t1, g4158.t1, g9556.t1	6	g3347.t1	1	g3853.t1, g8612.t1	2	g18134.t1, g20946.t1, g26545.t1, g26860.t1, g5738.t1	5
OG0000341	g11092.t1, g11600.t1, g1244.t1, g18922.t1, g19869.t1, g22518.t1, g23282.t1, g24343.t1, g4971.t1, g977.t1, g978.t1, g9982.t1	12	g36.t1, g4519.t1	2		0		0
OG0000342	g11116.t1, g14308.t1, g15150.t1, g1629.t1, g17124.t1, g19461.t1, g2048.t1, g2374.t1, g23840.t1, g2805.t1, g5638.t1, g9042.t1, g9408.t1, g9705.t1	14		0		0		0
OG0000343	g11151.t1, g17223.t1, g7356.t1, g7357.t1, g9987.t1	5	g2837.t1, g486.t1	2	g18425.t1, g4594.t1, g5130.t1, g6056.t1, g6057.t1	5	g13108.t1, g16687.t1	2
OG0000344	g11474.t1, g13935.t1, g14406.t1, g14988.t1, g16144.t1, g22949.t1, g23611.t1, g4933.t1	8		0	g11130.t1, g1593.t1, g2016.t1, g5303.t1, g879.t1	5	g14273.t1	1
OG0000345	g11518.t1, g11663.t1, g11745.t1, g11745.t2, g12665.t1, g16726.t1, g17704.t1, g21963.t1, g223.t1, g3548.t3, g8442.t1	11		0	g11428.t1	1	g1095.t3, g25568.t1	2
OG0000346	g11519.t1, g11664.t1, g12664.t1, g16725.t1, g17703.t1, g21964.t1, g224.t1, g3548.t1, g8441.t1	9	g4162.t1	1	g11430.t1, g17612.t1	2	g1095.t1, g383.t1	2
OG0000347	g11554.t1, g16798.t1, g21903.t1, g4706.t1, g4706.t2, g8892.t1	6		0	g17695.t1, g1916.t1, g1916.t2, g3742.t1	4	g15607.t1, g721.t1, g7665.t1, g7665.t2	4
OG0000348	g12604.t1, g13746.t1, g14905.t1, g4347.t1, g8029.t1	5	g3503.t1, g3946.t1, g4970.t1	3	g11360.t1, g28.t1, g4589.t1, g6375.t1, g9202.t1	5	g12107.t1	1
OG0000349	g1268.t1, g16122.t1, g4423.t1, g6089.t1	4	g1614.t1, g1838.t1, g3533.t1	3	g10769.t1, g16253.t1, g17430.t1, g17819.t1, g4177.t1, g4616.t1	6	g24472.t1	1
OG0000350	g129.t1, g14193.t1, g16424.t1, g22495.t1, g23635.t1, g751.t1, g752.t1, g7697.t1	8		0	g1392.t1, g18686.t1, g21434.t1, g5277.t1, g8900.t1	5	g1092.t1	1
OG0000351	g13095.t1, g13097.t1, g13099.t1, g22357.t1	4	g459.t1	1	g3619.t1, g3621.t1, g6646.t1	3	g16596.t1, g22158.t1, g22158.t2, g22159.t1, g22160.t1, g22161.t1	6
OG0000352	g13489.t1, g16548.t1, g22437.t1, g22443.t1	4	g4809.t1	1	g14930.t1	1	g16406.t1, g16499.t1, g16505.t1, g16511.t1, g21202.t1, g21220.t1, g2998.t1, g3004.t1	8
OG0000353	g13498.t1, g13498.t2, g13640.t1, g13640.t2, g16392.t1, g16392.t2, g16392.t3, g17674.t1, g17674.t2, g19547.t1, g7360.t1, g9098.t1	12		0	g18453.t1, g5133.t1	2		0
OG0000354	g13524.t1, g13525.t1, g13526.t1, g22439.t1, g22440.t1, g24229.t1, g24229.t2, g7365.t1	8		0	g10920.t1, g10921.t1, g10922.t1, g2892.t1, g5458.t1, g5461.t1	6		0
OG0000355	g13654.t1, g20731.t1	2		0	g16140.t1	1	g18007.t1, g20324.t1, g2227.t1, g23085.t1, g23776.t1, g24743.t1, g26414.t1, g3392.t1, g6503.t1, g7443.t1, g8414.t1	11
OG0000356	g13799.t1, g14812.t1, g17242.t1, g18267.t1, g4483.t1, g489.t1, g55.t1	7		0	g11169.t1, g12838.t1, g15570.t1, g4136.t1, g9783.t1	5	g1919.t1, g6668.t1	2
OG0000357	g14575.t1, g14575.t2, g14575.t3, g16523.t1, g6482.t1	5	g1438.t1, g1555.t1, g2829.t1	3	g14910.t1, g16131.t1, g16314.t1, g17079.t1, g18206.t1, g2219.t1	6		0
OG0000358	g14743.t1, g15939.t1, g171.t1, g171.t2, g24225.t1, g724.t1, g724.t2, g9126.t1, g9127.t1	9		0	g17034.t1, g5343.t1, g8657.t1	3	g11656.t1, g21560.t1	2
OG0000359	g14745.t1, g15940.t1, g15941.t1, g24226.t1, g483.t1, g485.t1, g722.t1, g722.t2, g9128.t1	9		0	g14459.t1, g16206.t1, g2762.t1, g8658.t1	4	g8428.t1	1
OG0000360	g14837.t1, g14984.t1, g16139.t1, g5156.t1, g7083.t1	5		0	g16058.t1, g16334.t1, g875.t1, g9812.t1	4	g10114.t1, g11816.t1, g150.t1, g20554.t1, g7884.t1	5
OG0000361	g14981.t1, g18964.t1, g19987.t1, g21020.t1, g24258.t1, g338.t1	6		0	g14593.t1, g17797.t1, g2432.t1, g6447.t1	4	g15365.t1, g24352.t1, g4525.t1, g559.t1	4
OG0000362	g15184.t1, g5127.t1, g5127.t2, g5127.t3	4	g1395.t1, g1426.t1, g2381.t1, g2775.t1, g2803.t1, g4471.t1	6	g4434.t1, g4434.t2, g4434.t3	3	g17624.t1	1
OG0000363	g15375.t1	1	g1148.t1, g1153.t1, g1325.t1, g1329.t1, g1831.t1, g1893.t1, g1910.t1, g2634.t1, g4721.t1, g942.t1, g943.t1	11		0	g20505.t1, g24156.t1	2
OG0000364	g15848.t1, g16897.t1, g17013.t1, g20714.t1	4	g4253.t1	1	g10808.t1, g14223.t1, g14978.t1, g15315.t1, g18380.t1, g19459.t1, g5845.t1	7	g25329.t1, g775.t1	2
OG0000365	g15961.t1	1		0	g13476.t1, g14909.t1	2	g17030.t1, g1715.t1, g17529.t1, g20275.t1, g20276.t1, g20669.t1, g20669.t2, g26638.t1, g2964.t1, g5361.t1, g6278.t1	11
OG0000366	g16200.t1, g19433.t1, g21593.t1, g21594.t1	4	g3652.t1, g3653.t1	2	g10171.t1, g12892.t1, g19259.t1, g19260.t1, g829.t1	5	g10856.t1, g20016.t1, g6027.t1	3
OG0000367	g16280.t1, g16282.t1, g16286.t1, g16295.t1, g19838.t1	5	g4128.t1, g4131.t1	2	g20039.t1	1	g25643.t1, g9027.t1, g9030.t1, g9032.t1, g9038.t1, g9040.t1	6
OG0000368	g16746.t1	1		0	g10635.t1, g11033.t1, g12290.t1, g4823.t1, g5421.t1, g5422.t1, g8814.t1, g8815.t1	8	g12409.t1, g18646.t1, g24470.t1, g26752.t1, g8652.t1	5
OG0000369	g16790.t1, g20135.t1, g2725.t1, g2727.t1, g7501.t1	5	g2325.t1	1	g16537.t1, g17677.t1, g2154.t1	3	g18718.t1, g4140.t1, g841.t1, g843.t1, g9693.t1	5
OG0000370	g16804.t1, g16804.t2, g23203.t1, g23502.t1, g23503.t1	5	g268.t1	1	g21630.t1, g21631.t1	2	g2021.t1, g22594.t1, g25331.t1, g9294.t1, g9388.t1, g9983.t1	6
OG0000371	g16899.t1, g20718.t1	2	g1479.t1, g1960.t1, g4125.t1, g4251.t1, g905.t1, g994.t1	6	g1156.t1, g18375.t1, g3754.t1	3	g1138.t1, g15534.t1, g25327.t1	3
OG0000372	g17666.t1, g17670.t1, g17767.t1, g8635.t1, g8635.t2, g8635.t3	6		0	g11137.t1, g5853.t1, g9288.t1	3	g23581.t1, g23753.t1, g4169.t1, g4169.t2, g4169.t3	5
OG0000373	g17791.t1, g454.t1, g457.t1, g459.t1, g465.t1	5	g3800.t1	1	g21283.t1, g21287.t1, g21289.t1, g4704.t1	4	g14285.t1, g4642.t1, g4657.t1, g4661.t1	4
OG0000374	g17806.t1, g21803.t1, g21805.t1, g22222.t1, g23448.t1, g2736.t1, g4788.t1	7	g861.t1	1		0	g13438.t1, g17870.t1, g18567.t1, g2754.t1, g2885.t1, g833.t1	6
OG0000375	g1808.t1, g4658.t1, g7864.t1	3		0	g8773.t1	1	g14115.t1, g16554.t1, g18125.t1, g18143.t1, g22331.t1, g23133.t1, g25961.t1, g2750.t1, g4983.t1, g955.t1	10
OG0000376	g18139.t1	1	g1217.t1, g1245.t1, g2176.t1, g2257.t1, g335.t1, g336.t1, g378.t1, g4592.t1, g4593.t1, g5015.t1, g5016.t1	11		0	g13607.t1, g18219.t1	2
OG0000377	g20085.t1, g20090.t1, g4180.t1, g4180.t2, g6019.t1	5	g2290.t1, g4675.t1, g855.t1, g855.t2	4	g5589.t1, g706.t1, g7261.t1, g8593.t1	4	g25686.t1	1
OG0000378	g20170.t1	1		0	g15240.t1	1	g11406.t1, g12415.t1, g14068.t1, g17339.t1, g18612.t1, g20718.t1, g20841.t1, g23082.t1, g25441.t1, g25566.t1, g26069.t1, g7983.t1	12
OG0000379	g20248.t1, g20249.t1	2	g1943.t1	1	g1049.t1, g1051.t1, g1053.t1, g12099.t1, g12101.t1, g9066.t1	6	g22417.t1, g22420.t1, g22421.t1, g22491.t1, g22492.t1	5
OG0000380	g20771.t1, g23614.t1	2	g3738.t1	1	g15340.t1, g2644.t1, g4891.t1, g5113.t1, g5300.t1, g6311.t1	6	g10778.t1, g12307.t1, g18497.t1, g21296.t1, g3356.t1	5
OG0000381	g21374.t1, g21375.t1, g21389.t1, g21390.t1, g21392.t1	5	g3888.t1, g3889.t1	2	g17759.t1, g17760.t1, g17761.t1	3	g14375.t1, g14389.t1, g14391.t1, g14394.t1	4
OG0000382	g21456.t1	1	g2346.t1, g3123.t1	2	g10017.t1, g14458.t1, g15255.t1, g4036.t1, g9239.t1	5	g11170.t1, g11908.t1, g14440.t1, g20114.t1, g3645.t1, g3646.t1	6
OG0000383	g21515.t1, g21516.t1, g21517.t1, g21518.t1, g21523.t1	5		0	g12966.t1, g12973.t1, g12974.t1, g12975.t1, g12976.t1, g12976.t2	6	g16269.t1, g16275.t1, g16276.t1	3
OG0000384	g21804.t1, g21866.t1	2		0	g11181.t1, g11188.t1, g11210.t1	3	g10008.t1, g10020.t1, g10020.t2, g10029.t1, g10030.t1, g10071.t1, g18553.t1, g18565.t1, g5222.t1	9
OG0000385	g22531.t1, g8257.t1, g8258.t1	3	g1057.t1, g119.t1, g127.t1	3	g1083.t1, g16012.t1, g16015.t1, g16021.t1, g8655.t1, g9667.t1	6	g12559.t1, g19913.t1	2
OG0000386	g22941.t1, g7672.t1	2		0	g12003.t1	1	g10900.t1, g19615.t1, g20821.t1, g224.t1, g22689.t1, g2361.t1, g24516.t1, g4059.t1, g4197.t1, g608.t1, g7872.t1	11
OG0000387	g2733.t1, g2733.t2, g6999.t1, g6999.t2, g6999.t3	5		0	g17688.t1, g17688.t2	2	g14211.t2, g14211.t3, g15550.t2, g16425.t2, g17843.t2, g754.t2, g970.t2	7
OG0000388	g3538.t1, g800.t1, g801.t1, g803.t1	4	g1015.t1, g1016.t1	2	g11276.t1, g13497.t1, g13498.t1, g13500.t1	4	g10214.t1, g25450.t1, g25452.t1, g25453.t1	4
OG0000389	g585.t1	1	g1179.t1, g3409.t1, g3418.t1	3	g3266.t1	1	g11387.t1, g15345.t1, g16301.t1, g197.t1, g2320.t1, g24207.t1, g27174.t1, g27175.t1, g3201.t1	9
OG0000390	g7075.t1, g8650.t1	2	g1076.t1, g1193.t1, g240.t1, g4023.t1, g4339.t1, g874.t1, g953.t1	7	g10356.t1, g14229.t1, g17886.t1	3	g12362.t1, g16950.t1	2
OG0000391	g8946.t1	1		0	g16634.t1	1	g13320.t1, g1417.t1, g16316.t1, g16325.t1, g2199.t1, g2208.t1, g25483.t1, g25493.t1, g3328.t1, g7154.t1, g8926.t1, g8937.t1	12
OG0000392		0	g2757.t1, g3947.t1, g413.t1, g4974.t1	4	g12796.t1, g13103.t1, g13361.t1, g13852.t1, g14431.t1, g14440.t1, g17426.t1, g19764.t1, g7919.t1, g9613.t1	10		0
OG0000393		0	g588.t1, g959.t1	2	g10127.t1, g10360.t1, g11789.t1, g16588.t1, g1687.t1, g18406.t1, g19370.t1, g1944.t1, g19491.t1, g2.t1, g3670.t1	11	g18932.t1	1
OG0000394		0	g1204.t1, g2660.t1, g3489.t1	3	g11352.t1, g12370.t2, g14932.t1, g14933.t1, g15582.t1, g16093.t1, g18177.t1, g5503.t1, g6047.t1, g8553.t1, g9311.t1	11		0
OG0000395		0	g1207.t1, g2658.t1, g3490.t1	3	g11355.t1, g14062.t1, g14936.t1, g8557.t1	4	g11081.t1, g14656.t1, g15890.t1, g20081.t1, g3824.t1, g5358.t1, g5644.t1	7
OG0000396		0	g2950.t1, g4590.t1	2	g10004.t1, g12765.t1, g17005.t1, g17241.t1, g17242.t1, g19616.t1, g21188.t1, g2565.t1, g4305.t1, g6561.t1, g8285.t1, g8308.t1	12		0
OG0000397		0	g2984.t1, g4119.t1	2	g105.t1, g11811.t1, g12445.t1, g13411.t1, g15833.t1, g18504.t1, g20038.t1, g2366.t1, g4167.t1, g5041.t1, g5692.t1, g9950.t1	12		0
OG0000398		0		0	g10503.t1, g11511.t1, g13740.t1, g14236.t1, g16858.t1, g17639.t1, g19419.t1, g21266.t1, g2974.t1, g4280.t1, g5403.t1, g6312.t1, g6824.t1	13	g13611.t1	1
OG0000399		0		0	g13159.t1	1	g13389.t1, g15471.t1, g16375.t1, g17899.t1, g17980.t1, g21034.t1, g4291.t1, g4292.t1, g5294.t1, g628.t1, g7249.t1, g7249.t2, g9737.t1	13
OG0000400		0		0		0	g10113.t1, g10909.t1, g13693.t1, g14513.t1, g14695.t1, g17807.t1, g18501.t1, g20757.t1, g22694.t1, g22927.t1, g26630.t1, g5175.t1, g620.t1, g6206.t1	14
OG0000401	g10168.t1, g15462.t1, g15466.t1, g16002.t1, g1801.t1, g19600.t1, g20039.t1, g2087.t1, g21208.t1, g23201.t1, g7015.t1, g8565.t1, g9028.t1	13		0		0		0
OG0000402	g10338.t1, g10377.t1, g10379.t1, g10380.t1	4		0	g12433.t1, g14708.t1, g15289.t1, g15290.t1	4	g21627.t1, g21628.t1, g21629.t1, g21632.t1, g21676.t1	5
OG0000403	g10488.t1, g10811.t1, g14387.t1, g15441.t1, g19950.t1, g22460.t1, g24193.t1, g5438.t1, g9590.t1	9		0	g1059.t1, g18449.t1, g9060.t1	3	g23373.t1	1
OG0000404	g10680.t1, g10681.t1, g13719.t1, g14992.t1, g1578.t1, g1590.t1	6		0	g13850.t1, g13851.t1, g14409.t1, g14409.t2, g14432.t1, g9708.t1	6	g14015.t1	1
OG0000405	g10778.t1, g10778.t2, g10820.t1, g10820.t2, g15889.t1, g8461.t1, g8815.t1	7		0	g12052.t1	1	g12672.t1, g23841.t1, g23841.t2, g25059.t1, g3416.t1	5
OG0000406	g10909.t1, g10909.t2, g10909.t3, g10909.t4	4		0	g252.t1, g252.t2, g252.t3, g252.t4	4	g10301.t1, g10301.t2, g10301.t3, g10301.t4, g10301.t5	5
OG0000407	g1093.t1, g20387.t1	2		0	g16975.t1, g16984.t1, g18493.t1	3	g15401.t1, g18104.t1, g18107.t1, g18121.t1, g18122.t1, g18123.t1, g18129.t1, g18130.t1	8
OG0000408	g1097.t1, g24498.t1, g4183.t1, g4273.t1	4		0	g12781.t1, g13136.t1, g13658.t1, g16484.t1, g17572.t1, g17950.t1, g19319.t1, g480.t1, g8590.t1	9		0
OG0000409	g11143.t1, g11166.t1, g19737.t1, g2888.t1, g3107.t1, g6243.t1, g943.t1, g9681.t1, g9996.t1	9	g2656.t1, g5010.t1	2		0	g15888.t1, g26396.t1	2
OG0000410	g11146.t1, g19056.t1, g20008.t1, g5302.t1, g9544.t1	5	g3832.t1	1	g18727.t1, g5500.t1, g5500.t2, g678.t1, g678.t2	5	g16992.t1, g17787.t1	2
OG0000411	g11425.t1	1		0		0	g11509.t1, g11509.t2, g13501.t1, g1714.t1, g1714.t2, g21688.t1, g25226.t1, g25226.t2, g26064.t1, g6103.t1, g6746.t1, g9427.t1	12
OG0000412	g11671.t1, g11671.t2, g12284.t1, g12285.t1	4		0	g8050.t1, g9376.t1, g9376.t2, g9376.t3, g9377.t1	5	g19431.t1, g19432.t1, g7497.t1, g7509.t1	4
OG0000413	g11827.t1	1		0		0	g10081.t1, g10601.t1, g18232.t1, g18242.t1, g22240.t1, g24270.t1, g24453.t1, g25653.t1, g6590.t1, g7501.t1, g8226.t1, g9454.t1	12
OG0000414	g11857.t1, g125.t1, g16698.t1, g16698.t2, g16698.t3, g16698.t4, g23192.t1	7		0	g21387.t1	1	g18739.t1, g18741.t1, g20248.t1, g20249.t1, g20249.t2	5
OG0000415	g1208.t1, g14430.t1, g16357.t1, g21813.t1, g2234.t1, g22809.t1, g267.t1, g4883.t1, g6155.t1, g8324.t1	10		0	g1771.t1	1	g11699.t1, g22698.t1	2
OG0000416	g12082.t1, g14895.t1, g1595.t1, g18299.t1, g19887.t1, g20035.t1, g21291.t1, g22355.t1, g2397.t1, g6897.t1	10	g2297.t1, g4414.t1	2	g13353.t1	1		0
OG0000417	g12174.t1, g12176.t1, g12176.t2, g12178.t1, g12938.t1	5		0	g12287.t1	1	g17173.t1, g17174.t1, g17174.t2, g17175.t1, g20737.t2, g24727.t1, g24727.t2	7
OG0000418	g12396.t1, g12977.t1, g14505.t1, g14735.t1, g14807.t1, g187.t1, g18703.t1, g1990.t1, g20575.t1, g21484.t1, g23471.t1, g321.t1, g6270.t1	13		0		0		0
OG0000419	g12439.t1, g1296.t1, g13932.t1, g14802.t1, g18383.t1, g1883.t1, g21667.t1, g24342.t1, g3464.t1, g5329.t1	10		0	g16278.t1, g21390.t1, g4234.t1	3		0
OG0000420	g12601.t1, g2798.t1, g2891.t1, g3998.t1, g8273.t1, g9944.t1	6	g4155.t1, g4531.t1	2	g11357.t1, g15138.t1, g3588.t1, g8053.t1, g8482.t1	5		0
OG0000421	g12976.t1, g14813.t1, g14823.t1, g17239.t1, g22464.t1, g24792.t1, g4484.t1, g54.t1	8		0	g17826.t1, g21141.t1, g9784.t1, g9795.t1	4	g27.t1	1
OG0000422	g13483.t1, g15430.t1, g16181.t1, g20688.t1, g2070.t1, g23442.t1, g9103.t1	7		0	g2060.t1, g20612.t1, g2664.t1, g7138.t1, g9121.t1	5	g956.t1	1
OG0000423	g13487.t1, g21354.t1, g21838.t1, g22570.t1, g4739.t1	5	g2267.t1, g3040.t1	2	g11159.t1, g1413.t1	2	g10074.t1, g16404.t1, g2817.t1, g4342.t1	4
OG0000424	g13557.t1, g14447.t1	2	g1424.t1, g16.t1, g4356.t1, g4356.t2	4	g13585.t1, g15801.t1, g19445.t1, g2924.t1, g2924.t2	5	g14533.t1, g24754.t1	2
OG0000425	g14044.t1, g22190.t1, g2655.t1, g5480.t1, g9543.t1	5	g4990.t1	1	g14773.t1, g17176.t1, g17610.t1	3	g11211.t1, g11572.t1, g23248.t1, g931.t1	4
OG0000426	g1414.t1, g18847.t1, g20183.t1, g2129.t1, g23989.t1, g2423.t1, g2583.t1, g5000.t1, g6093.t1	9		0	g19727.t1	1	g11167.t1, g11790.t1, g118.t1	3
OG0000427	g14215.t1, g14801.t1, g19710.t1, g19735.t1, g318.t1, g3749.t1, g4640.t1, g7678.t1, g7755.t1, g805.t1, g894.t1	11	g3760.t1	1	g10861.t1	1		0
OG0000428	g14343.t1, g14347.t1, g14357.t1, g16732.t1, g16736.t1	5	g1661.t1	1	g13158.t1, g13166.t1, g1701.t1	3	g4710.t1, g4724.t1, g4730.t1, g4732.t1	4
OG0000429	g14496.t1, g14498.t1, g14499.t1, g14526.t1	4		0	g11458.t1, g4685.t1, g4686.t1, g4687.t1, g4689.t1	5	g24806.t1, g24809.t1, g24810.t1, g24834.t1	4
OG0000430	g14548.t1, g16467.t1, g16468.t1, g16476.t1, g3055.t1, g3055.t2, g8316.t1	7		0	g15524.t1, g15524.t2, g5400.t1, g8211.t1	4	g7687.t1, g9977.t2	2
OG0000431	g14957.t1, g1667.t1, g1668.t1, g1673.t1, g21320.t1, g22787.t1, g9589.t1	7	g477.t1	1	g20689.t1, g6430.t1, g8768.t1	3	g11624.t1, g23948.t1	2
OG0000432	g15287.t1, g18112.t1, g18774.t1, g2130.t1, g21499.t1, g4091.t1, g4480.t1, g6677.t1, g6740.t1, g960.t1, g962.t1	11		0		0	g12338.t1, g5107.t1	2
OG0000433	g15305.t1, g15305.t2, g3448.t1, g3448.t2, g6246.t1, g9061.t1	6	g5007.t1	1	g11163.t1, g1475.t1, g18069.t1, g4204.t1, g7308.t1	5	g21281.t1	1
OG0000434	g15389.t1, g19444.t1, g19445.t1, g23910.t1	4	g3631.t1	1	g10160.t1, g18992.t1	2	g10862.t1, g21478.t1, g21478.t2, g21478.t3, g7836.t1, g8904.t1	6
OG0000435	g15393.t1, g16070.t1, g21752.t1, g22835.t1, g23092.t1, g7764.t1, g9562.t1	7		0	g10854.t1, g11825.t1, g18989.t1, g20746.t1, g8923.t1, g8924.t1	6		0
OG0000436	g15431.t1, g19065.t1, g2085.t1	3	g249.t1	1	g11423.t1, g13131.t1, g15154.t1, g15430.t1, g7002.t1	5	g23849.t1, g5311.t1, g5317.t1, g5330.t1	4
OG0000437	g15757.t1, g22529.t1	2		0	g10806.t1, g15167.t1, g17421.t1, g17573.t1, g18282.t1, g4980.t1, g5242.t1, g5914.t1	8	g25652.t1, g4056.t1, g9374.t1	3
OG0000438	g1645.t1, g1647.t1, g1650.t1, g1651.t1	4	g3374.t1, g521.t1, g523.t1	3	g11036.t1, g11042.t1, g11043.t1	3	g23927.t1, g23929.t1, g23932.t1	3
OG0000439	g17160.t1, g22905.t1, g4872.t1	3	g1761.t1, g4693.t1, g507.t1	3	g12896.t1, g14475.t1, g17438.t1, g1782.t1, g2296.t1, g8460.t1, g856.t1	7		0
OG0000440	g17169.t1, g2139.t1, g2139.t2, g629.t1, g6887.t1	5		0	g215.t1, g3917.t1	2	g1009.t1, g11980.t1, g16000.t1, g27207.t1, g5203.t1, g8097.t1	6
OG0000441	g17320.t1, g3550.t1, g3984.t1, g3984.t2, g3984.t3, g5078.t1, g7677.t1, g7677.t2	8	g487.t1	1	g10315.t2, g11265.t1, g4715.t1	3	g13671.t2	1
OG0000442	g17562.t1, g19714.t1, g19750.t1, g20496.t1, g20497.t1, g21536.t1, g23269.t1, g23269.t2, g5189.t1, g8228.t1	10		0	g12951.t1, g20312.t1, g331.t1	3		0
OG0000443	g17884.t1, g19058.t1, g3194.t1, g3204.t1, g3236.t1, g3264.t1, g3385.t1, g9509.t1	8		0	g6936.t1	1	g11695.t1, g19077.t1, g26175.t1, g26212.t1	4
OG0000444	g18230.t1, g20954.t1, g22219.t1	3		0	g11158.t1, g11693.t1, g18481.t1, g20587.t1, g3007.t1, g3907.t1, g5082.t1, g58.t1	8	g1961.t1, g3940.t1	2
OG0000445	g18869.t1	1	g4052.t1, g4731.t1	2	g894.t1	1	g11206.t1, g11207.t1, g12776.t1, g1779.t1, g21232.t1, g21312.t1, g25297.t1, g4796.t1, g6304.t1	9
OG0000446	g18883.t1, g18884.t1, g18885.t1, g18895.t1, g18965.t1, g20709.t1, g20712.t1, g20713.t1, g21764.t1, g7702.t1, g9809.t1	11		0	g17527.t1	1	g4779.t1	1
OG0000447	g19188.t1, g21304.t1, g6526.t1	3	g3951.t1	1	g13676.t1, g9200.t1	2	g15117.t1, g16319.t1, g18604.t1, g20419.t1, g22681.t1, g24478.t1, g5770.t1	7
OG0000448	g19431.t1, g5682.t1, g6366.t1, g7562.t1, g8145.t1, g9337.t1, g9772.t1	7	g386.t1	1	g10172.t1, g13976.t1, g16617.t1, g21525.t1, g5687.t1	5		0
OG0000449	g19722.t1, g21712.t1, g2742.t1, g6383.t1, g9789.t1	5	g3604.t1, g3605.t1, g3606.t1, g4395.t1	4	g2462.t1, g663.t1, g8947.t1	3	g16693.t1	1
OG0000450	g19922.t1, g19922.t2, g19922.t3	3	g4817.t1, g4817.t2, g4817.t3, g971.t1	4	g14819.t1, g14819.t2, g14819.t3	3	g17063.t1, g17063.t2, g17063.t3	3
OG0000451	g2015.t1, g2016.t1, g2018.t1	3		0	g7025.t1, g7083.t1, g7085.t1, g7086.t1	4	g23074.t1, g23105.t1, g25219.t1, g25222.t1, g25223.t1, g25224.t1	6
OG0000452	g20222.t1, g20720.t1, g2167.t1, g2172.t1, g22108.t1, g2217.t1, g3073.t1, g5176.t1	8		0	g11470.t1	1	g1186.t1, g22484.t1, g23647.t1, g9625.t1	4
OG0000453	g21090.t1, g2355.t1, g24399.t1, g3203.t1, g7169.t1	5	g3403.t1	1	g11717.t1, g3269.t1, g7256.t1, g7727.t1	4	g11920.t1, g19552.t1, g24422.t1	3
OG0000454	g2166.t1, g2171.t1, g7909.t1, g7917.t1	4		0	g11471.t1	1	g1185.t1, g16385.t1, g22483.t1, g6859.t1, g7491.t1, g7491.t2, g9622.t1, g9623.t1	8
OG0000455	g21727.t1, g21728.t1, g21729.t1, g21730.t1	4	g722.t1	1	g2479.t1, g2480.t1, g2481.t1, g2482.t1	4	g2604.t1, g2605.t1, g2607.t1, g2608.t1	4
OG0000456	g2218.t1, g24065.t1	2		0	g20151.t1, g4848.t1, g7163.t1, g9862.t1	4	g12428.t1, g18076.t1, g2011.t1, g25805.t1, g2808.t1, g6484.t1, g6484.t2	7
OG0000457	g2220.t1, g3030.t1	2		0	g20150.t1, g4847.t1, g7162.t1	3	g16542.t1, g1936.t1, g2012.t1, g20224.t1, g2440.t1, g25804.t1, g5304.t1, g6485.t1	8
OG0000458	g2676.t1, g2683.t1, g5402.t1, g8983.t1	4	g3476.t1	1	g15094.t1, g16680.t1, g17631.t1, g17638.t1	4	g11901.t1, g15547.t1, g893.t1, g906.t1	4
OG0000459	g6510.t1	1	g4806.t1	1	g12905.t1, g17347.t1, g17351.t1, g18865.t1, g19767.t1, g2798.t1, g752.t1, g997.t1	8	g12394.t1, g24037.t1, g4864.t1	3
OG0000460	g8492.t1, g8497.t1, g8499.t1, g8500.t1	4		0		0	g12620.t1, g12621.t1, g12622.t1, g12623.t1, g12624.t1, g12625.t1, g12626.t1, g12631.t1, g12632.t1	9
OG0000461	g985.t1	1	g4782.t1, g4783.t1	2	g12006.t1, g14937.t1, g14938.t1, g17708.t1, g17709.t1, g6184.t1	6	g14443.t1, g17413.t1, g22872.t1, g22873.t1	4
OG0000462		0	g640.t1	1	g560.t1, g887.t1	2	g11566.t1, g14431.t1, g1774.t1, g20819.t1, g2364.t1, g24518.t1, g27210.t1, g4199.t1, g4474.t1, g9731.t1	10
OG0000463		0	g1501.t1, g4698.t1	2	g12888.t1, g12901.t1, g14480.t1, g17433.t1, g18052.t1, g2291.t1, g5807.t1, g861.t1, g9814.t1	9	g16199.t1, g3709.t1	2
OG0000464		0	g1762.t1, g4692.t1	2	g14474.t1, g17439.t1, g1781.t1, g8459.t1, g855.t1	5	g12285.t1, g12288.t1, g12608.t1, g13349.t1, g6701.t1, g9121.t1	6
OG0000465		0	g2216.t1, g2217.t1	2	g11149.t1, g1307.t1, g13155.t1, g13155.t2, g8813.t1, g8813.t2	6	g12955.t1, g16530.t1, g18645.t1, g26633.t1, g5013.t1	5
OG0000466		0		0	g10275.t1, g11853.t1, g15988.t1, g16596.t1, g16929.t1, g16930.t1, g18104.t1, g19011.t1, g19019.t1, g19021.t1, g2384.t1, g5943.t1, g9778.t1	13		0
OG0000467		0		0	g11238.t1, g12148.t1, g12403.t1, g12404.t1, g12517.t1, g13380.t1, g18309.t1, g18310.t1, g3434.t1, g6385.t1, g6424.t1, g7522.t1, g7523.t1	13		0
OG0000468		0		0	g12248.t1, g15034.t1, g15055.t1, g15059.t1, g15063.t1, g15064.t1, g17626.t1, g1993.t1, g1994.t1, g1997.t1, g1998.t1, g2133.t1, g3066.t1	13		0
OG0000469		0		0	g14212.t1	1	g10358.t1, g11835.t1, g11835.t2, g11835.t3, g13504.t1, g13504.t2, g14566.t1, g23083.t1, g23083.t2, g4008.t1, g8086.t1, g8999.t1	12
OG0000470		0		0		0	g1097.t1, g12573.t1, g15620.t1, g1616.t1, g18505.t1, g19809.t1, g22550.t1, g24360.t1, g24553.t1, g25330.t1, g5670.t1, g7549.t1, g8291.t1	13
OG0000471	g10020.t1, g10173.t1, g10173.t2, g10173.t3, g109.t1, g13590.t1, g18557.t1, g23237.t1, g6118.t1, g7425.t1	10		0	g8743.t1	1	g12782.t1	1
OG0000472	g10251.t1, g11970.t1, g12191.t1, g12895.t1, g23917.t1	5		0		0	g10514.t1, g10609.t2, g6606.t1, g6607.t1, g8429.t1, g8981.t1, g8982.t1	7
OG0000473	g10278.t1, g12764.t1, g8103.t1, g8777.t1	4	g1264.t1, g1359.t1, g1552.t1, g3279.t1, g3575.t1, g3575.t2, g4644.t1	7		0	g13584.t1	1
OG0000474	g10627.t1, g20025.t1, g20621.t1, g2731.t1	4		0	g11420.t1, g13096.t1, g20181.t1	3	g19183.t1, g21192.t1, g21884.t1, g21884.t2, g835.t1	5
OG0000475	g10655.t1, g10656.t1, g12963.t1, g14858.t1, g4634.t1, g6681.t1	6	g330.t1	1	g6556.t1, g9841.t1, g9842.t1	3	g1413.t1, g5082.t1	2
OG0000476	g10943.t1, g15130.t1, g4155.t1, g8116.t1	4	g1913.t1	1	g20635.t1, g225.t1, g5716.t1, g8615.t1	4	g10922.t1, g14553.t1, g4061.t1	3
OG0000477	g11964.t1, g19728.t1, g2398.t1, g2413.t1, g4206.t1, g4498.t1, g9855.t2	7	g2140.t1	1	g5528.t1, g7251.t1, g9472.t1	3	g20414.t1	1
OG0000478	g12639.t1	1		0	g19791.t1	1	g11503.t1, g14051.t1, g1758.t1, g18984.t1, g21566.t1, g26128.t1, g3710.t1, g4901.t1, g5249.t1, g9445.t1	10
OG0000479	g12843.t1	1		0	g12408.t1, g13858.t1, g19169.t1, g20735.t1, g2381.t1	5	g11430.t1, g11447.t1, g11448.t1, g121.t1, g8513.t1, g8863.t1	6
OG0000480	g12864.t1, g20885.t1, g20895.t1, g3883.t1	4	g2553.t1	1		0	g13701.t1, g13705.t1, g18316.t1, g18329.t1, g25078.t1, g25086.t1, g9007.t1	7
OG0000481	g12956.t1, g14827.t1, g626.t1	3	g3773.t1	1	g16284.t1, g20390.t1, g2640.t1, g2678.t1, g4385.t1, g9741.t1, g9800.t1	7	g10780.t1	1
OG0000482	g1297.t1, g1305.t1, g16098.t1, g4939.t1, g7249.t1	5	g4805.t1	1	g16279.t1, g16383.t1, g17001.t1, g19647.t1, g2714.t1	5	g14421.t1	1
OG0000483	g13056.t1, g13056.t2, g13056.t3, g13056.t4, g13056.t5, g13056.t6	6		0	g8685.t1	1	g22212.t1, g22212.t2, g22212.t3, g22212.t4, g22212.t5	5
OG0000484	g13299.t1, g13502.t1, g14512.t1, g21983.t1	4		0	g15040.t1	1	g11341.t1, g11342.t1, g1952.t1, g19903.t1, g23028.t1, g3636.t1, g3640.t1	7
OG0000485	g13496.t1, g15947.t1, g18756.t1, g23435.t1, g8953.t1	5		0	g16645.t1	1	g15526.t1, g18946.t1, g19605.t1, g26223.t1, g3020.t1, g8277.t1	6
OG0000486	g13500.t1, g15942.t1, g18757.t1, g22228.t1, g22260.t1, g23601.t1, g23602.t1	7	g2383.t1	1	g5311.t1, g8659.t1	2	g15527.t1, g3300.t1	2
OG0000487	g13650.t1, g13650.t2, g14772.t1, g14772.t2, g14809.t1, g14809.t2, g14844.t1, g14867.t1, g14867.t2, g14883.t1, g14883.t2, g17166.t1	12		0		0		0
OG0000488	g13720.t1, g13721.t1, g20209.t1, g8624.t1, g9808.t1	5	g587.t1	1	g1.t1, g11788.t1, g19502.t1, g3669.t1	4	g18933.t1, g4977.t1	2
OG0000489	g13818.t1, g16197.t1, g17558.t1, g20331.t1	4	g2117.t1, g2638.t1, g2639.t1	3	g15546.t1, g16365.t1	2	g15696.t1, g19473.t1, g6329.t1	3
OG0000490	g13887.t1, g13888.t1, g13921.t1	3	g4375.t1, g4376.t1	2	g14035.t1, g14036.t1, g14037.t1, g9984.t1	4	g8611.t1, g8612.t1, g8637.t1	3
OG0000491	g14244.t1, g14244.t2, g14244.t3	3	g1494.t1, g1494.t2, g1494.t3	3	g16759.t1, g16759.t2, g16759.t3	3	g26963.t1, g26963.t2, g26963.t3	3
OG0000492	g14337.t1, g2245.t1, g24174.t1, g9964.t1	4	g2218.t1, g4138.t1	2	g13151.t1, g8971.t1, g8978.t1, g8994.t1	4	g20929.t1, g9389.t1	2
OG0000493	g14418.t1, g15469.t1, g15675.t1, g16005.t1, g16795.t1, g24219.t1, g5279.t1, g669.t1, g670.t2, g79.t1, g8392.t1, g8458.t1	12		0		0		0
OG0000494	g14502.t1, g14502.t2, g15586.t1, g15586.t2, g2178.t1, g24237.t1, g9687.t1	7		0	g19409.t1, g4683.t1, g8413.t1, g8414.t1	4	g11431.t1	1
OG0000495	g14833.t1, g19345.t1, g22948.t1, g5806.t1	4		0	g10156.t1, g10425.t1, g11131.t1, g1594.t1, g2017.t1, g5302.t1, g549.t1, g9807.t1	8		0
OG0000496	g15107.t1, g24717.t1, g955.t1	3	g3255.t1	1	g21194.t1	1	g11575.t1, g16953.t1, g21294.t1, g21334.t1, g21465.t1, g2366.t1, g8484.t1	7
OG0000497	g15392.t1, g18961.t1	2	g1454.t1, g4148.t1	2	g12490.t1, g16451.t1, g18968.t1, g18990.t1	4	g2293.t1, g3854.t1, g3854.t2, g3854.t3	4
OG0000498	g15527.t1, g22943.t1, g4809.t1	3	g4445.t1	1		0	g13698.t1, g15226.t1, g17589.t1, g2144.t1, g5769.t2, g9149.t1, g9149.t2, g9485.t1	8
OG0000499	g16024.t1, g22491.t1, g23719.t1, g5505.t1	4	g1605.t1	1	g10560.t1, g18580.t1, g18689.t1	3	g16462.t1, g18905.t1, g372.t1, g5000.t1	4
OG0000500	g16055.t1	1	g1080.t1, g1682.t1, g1710.t1, g244.t1, g3811.t1, g4027.t1, g4286.t1, g4343.t1, g4623.t1, g957.t1, g966.t1	11		0		0
OG0000501	g16641.t1, g16642.t1, g2632.t1, g8349.t1	4	g525.t1, g927.t1	2	g10520.t1, g4158.t1	2	g1618.t1, g19052.t1, g913.t1, g943.t1	4
OG0000502	g16749.t1, g18821.t1, g3853.t1, g9691.t1, g9691.t2	5	g2610.t1	1	g14875.t1, g19317.t1, g21012.t1, g21012.t2, g7971.t1, g7971.t2	6		0
OG0000503	g17151.t1, g18264.t1, g18848.t1, g19994.t1, g940.t1	5	g1003.t1	1	g12840.t1, g14854.t1, g4304.t1, g9235.t1	4	g12892.t1, g8410.t1	2
OG0000504	g17315.t1, g9748.t1	2		0		0	g11540.t1, g13978.t1, g18842.t1, g2091.t1, g22007.t1, g2354.t1, g27152.t1, g3320.t1, g8783.t1, g9390.t1	10
OG0000505	g17680.t1, g20633.t1, g22448.t1, g444.t1, g4787.t1, g8335.t1, g9828.t1	7		0	g10248.t1, g10249.t1, g16946.t1, g9280.t1	4	g22012.t1	1
OG0000506	g17829.t1, g17831.t1, g17833.t1, g17838.t1, g17862.t1	5		0	g14134.t1, g14135.t1	2	g14198.t1, g14225.t1, g14229.t1, g14232.t1, g14235.t1	5
OG0000507	g18388.t1, g18918.t1, g19240.t1, g21072.t1, g23310.t1, g3315.t1	6	g2005.t1	1	g13196.t1, g15616.t1, g15893.t1	3	g11914.t1, g11914.t2	2
OG0000508	g18782.t1	1		0	g20972.t1	1	g1270.t1, g17049.t1, g17793.t1, g19870.t1, g21457.t1, g2210.t1, g2309.t1, g23915.t1, g24521.t1, g5650.t1	10
OG0000509	g19346.t1, g20192.t1, g2934.t1	3		0	g10998.t1, g12712.t1, g12712.t2, g8296.t1, g880.t1, g9612.t1, g9612.t2, g9745.t1, g9751.t1	9		0
OG0000510	g19376.t1, g21419.t1, g24708.t1, g6022.t1	4	g197.t1, g197.t2, g4561.t1, g4728.t1	4	g102.t1, g21714.t1	2	g21398.t1, g8763.t1	2
OG0000511	g1938.t1, g1947.t1, g1950.t1, g1953.t1	4	g4555.t1	1	g10271.t1, g1887.t1, g1890.t1	3	g13460.t1, g13461.t1, g13467.t1, g13470.t1	4
OG0000512	g19441.t1, g1994.t1	2	g3635.t1	1	g10163.t1, g3283.t2, g7108.t1	3	g10926.t1, g14172.t1, g14173.t1, g1750.t1, g20403.t1, g27187.t1	6
OG0000513	g19449.t1, g20325.t1, g9946.t1	3	g2122.t1	1	g10154.t1, g1589.t1, g16371.t1, g19995.t1	4	g13179.t1, g18151.t1, g2136.t1, g4904.t1	4
OG0000514	g1958.t1, g1959.t1, g9585.t1, g9587.t1, g9595.t1	5		0	g1897.t1, g5207.t1, g5209.t1	3	g13476.t1, g13515.t1, g13517.t1, g13524.t1	4
OG0000515	g19670.t1, g5553.t1, g7804.t1, g7843.t1	4		0	g13142.t1, g19494.t1, g19668.t1, g2393.t1, g6801.t1	5	g22026.t1, g23761.t1, g327.t1	3
OG0000516	g19723.t1, g19723.t2, g5432.t1, g5432.t2, g8479.t1	5		0		0	g15562.t1, g20211.t1, g23412.t1, g23412.t2, g23412.t3, g26317.t1, g26317.t2	7
OG0000517	g20031.t1, g21334.t1, g21334.t2, g21334.t3	4		0	g796.t1, g797.t1, g798.t1	3	g14317.t1, g20482.t1, g20483.t1, g20484.t1, g20485.t1	5
OG0000518	g20037.t1	1	g1781.t1, g3779.t1	2	g11005.t1, g21399.t1, g2642.t1, g2680.t1, g4383.t1, g6101.t1, g895.t1	7	g13502.t1, g6441.t1	2
OG0000519	g20788.t1, g20893.t1, g23606.t1, g2832.t1, g9975.t1	5	g3656.t1	1	g14103.t1, g18160.t1, g4898.t1, g5307.t1, g5950.t1, g6291.t1	6		0
OG0000520	g20897.t1	1	g1211.t1, g1212.t1, g2298.t1, g2396.t1, g2397.t1, g3259.t1, g3598.t1, g382.t1, g5051.t1, g5052.t1	10	g19196.t1	1		0
OG0000521	g21876.t1, g21886.t1, g21889.t1, g21897.t1, g21898.t1, g21898.t2, g21912.t1, g5441.t1, g6401.t1, g6402.t1	10		0	g11209.t1, g14731.t1	2		0
OG0000522	g22282.t1, g22283.t1, g22292.t1, g22306.t1	4	g1700.t1, g1701.t1	2	g7275.t1, g9714.t1, g9725.t1	3	g16636.t1, g2942.t1, g2944.t1	3
OG0000523	g22665.t1, g4812.t1, g6826.t1	3	g4438.t1	1	g1846.t1, g4029.t1, g956.t1	3	g15203.t1, g20817.t1, g24366.t1, g5259.t1, g7227.t1	5
OG0000524	g2321.t1, g2322.t1, g2324.t1	3	g2041.t1, g2042.t1, g2044.t1	3	g3307.t1, g3309.t1, g3311.t1	3	g21502.t1, g21503.t1, g21504.t1	3
OG0000525	g23300.t1, g239.t1, g24555.t1, g7966.t1	4	g1997.t1, g693.t1	2	g15607.t1, g391.t1, g4881.t1, g6241.t1	4	g15998.t1, g4411.t1	2
OG0000526	g23425.t1	1	g2154.t1, g3009.t1, g4255.t1	3	g2056.t1, g2127.t1, g21611.t1, g2868.t1, g4679.t1	5	g14297.t1, g17910.t1, g24813.t1	3
OG0000527	g23899.t1, g5635.t1	2	g2174.t1, g3260.t1, g3467.t1	3	g10145.t1, g10985.t1, g15356.t1, g15567.t1, g1592.t1, g19513.t1	6	g15633.t1	1
OG0000528	g2400.t1	1	g2506.t1, g2507.t1	2		0	g13102.t1, g14282.t1, g15538.t1, g22765.t1, g23804.t1, g25932.t1, g2678.t1, g4895.t1, g8041.t1	9
OG0000529	g24246.t1	1	g1123.t1, g1126.t1, g2261.t1, g2527.t1, g2573.t1, g2888.t1, g3610.t1, g438.t1, g440.t1, g4401.t1	10		0	g23483.t1	1
OG0000530	g24419.t1	1	g1152.t1, g1832.t1, g4722.t1	3	g2805.t1, g3328.t1, g3905.t1, g5146.t1, g872.t1, g9631.t1	6	g20503.t1, g24155.t1	2
OG0000531	g2949.t1, g2949.t2, g2949.t3	3		0	g11623.t1, g11623.t2, g11623.t3, g20779.t1, g20779.t2, g20779.t3	6	g13225.t1, g13225.t2, g13225.t3	3
OG0000532	g3548.t2	1	g4163.t1	1	g10598.t1, g10598.t2, g11429.t1, g12020.t1, g12020.t2, g12855.t1, g1694.t1, g1694.t2, g20942.t1	9	g1095.t2	1
OG0000533	g6254.t1	1	g4996.t1	1	g1464.t1, g6068.t1, g611.t1	3	g12877.t1, g12880.t1, g12901.t1, g26445.t1, g3681.t1, g613.t1, g8977.t1	7
OG0000534	g7868.t1	1		0		0	g11382.t1, g15465.t1, g15467.t1, g15481.t1, g22077.t1, g22082.t1, g22085.t1, g22088.t1, g22092.t1, g22101.t1, g2411.t1	11
OG0000535	g9169.t1	1	g4405.t1	1	g1025.t1, g10641.t1, g9658.t1	3	g22652.t1, g26656.t1, g4007.t1, g4667.t1, g6521.t1, g6844.t1, g8517.t1	7
OG0000536	g9993.t1, g9994.t1	2	g2830.t1	1	g6049.t1, g6050.t1	2	g12971.t1, g17107.t1, g18403.t1, g2221.t1, g6392.t1, g8578.t1, g8591.t1	7
OG0000537		0	g3466.t1, g4096.t1, g890.t1	3	g10090.t1, g11713.t1, g13878.t1, g6094.t1	4	g11440.t1, g21179.t1, g25900.t1, g7515.t1, g8448.t1	5
OG0000538		0	g1196.t1	1	g1013.t1, g13567.t1, g3832.t1, g3841.t1, g4547.t1, g6088.t1, g6521.t1, g8547.t1	8	g11513.t1, g12823.t1, g3191.t1	3
OG0000539		0	g1265.t1, g1355.t1, g1547.t1, g4647.t1	4	g10314.t1, g20720.t1, g20721.t1, g7414.t1	4	g15258.t1, g18217.t1, g3844.t1, g7422.t1	4
OG0000540		0	g1686.t1	1		0	g10729.t1, g11484.t1, g13145.t1, g13614.t1, g13614.t2, g15388.t1, g18241.t1, g22445.t1, g26794.t1, g2775.t1, g7156.t1	11
OG0000541		0	g1763.t1, g4691.t1	2	g12894.t1, g14473.t1, g17440.t1, g1780.t1, g2298.t1, g5814.t1, g6884.t1, g8458.t1, g854.t1	9	g3829.t1	1
OG0000542		0	g2009.t1, g4657.t1	2	g12414.t1	1	g11571.t1, g16293.t1, g18313.t1, g1997.t1, g2279.t1, g2516.t1, g4898.t1, g6045.t1, g6098.t1	9
OG0000543		0	g3453.t1, g3454.t1	2	g19931.t1, g21482.t1, g7388.t1, g8983.t1	4	g13197.t1, g13199.t1, g14390.t1, g15796.t1, g26033.t1, g26033.t2	6
OG0000544		0	g4120.t1	1	g12446.t1, g15409.t1, g15410.t1, g1703.t1, g1800.t1, g19717.t1, g19717.t2, g2365.t1, g4081.t1, g4166.t1	10	g11787.t1	1
OG0000545		0	g4514.t1	1	g15113.t1, g16916.t1, g18680.t1, g20468.t1, g5.t1	5	g1011.t1, g17936.t1, g21209.t1, g22975.t1, g23620.t1, g355.t1	6
OG0000546		0	g4952.t1	1	g15237.t1, g15569.t1, g16070.t1, g19998.t1, g21514.t1, g3290.t1, g494.t1, g8445.t1, g9205.t1, g9545.t1, g9546.t1	11		0
OG0000547		0		0		0	g10737.t1, g10908.t1, g15395.t1, g19513.t1, g19632.t1, g22696.t1, g22928.t1, g233.t1, g3325.t1, g5084.t1, g6892.t1, g7979.t1	12
OG0000548		0		0		0	g1075.t1, g12617.t1, g13733.t1, g13766.t1, g13767.t1, g17813.t1, g19995.t1, g24130.t1, g3826.t1, g557.t1, g8895.t1, g9417.t1	12
OG0000549	g10164.t1, g11560.t1, g15712.t1, g21252.t1, g24638.t1, g5105.t1, g8057.t1, g8058.t1, g8059.t1	9		0		0	g1586.t1, g23178.t1	2
OG0000550	g10167.t1, g15467.t1, g16003.t1, g20038.t1, g2088.t1, g21209.t1, g23200.t1, g7016.t1, g7925.t1, g8564.t1, g9027.t1	11		0		0		0
OG0000551	g10244.t1, g10244.t2	2	g1141.t1, g1141.t2, g1141.t3, g4327.t1, g4327.t2	5	g19865.t1, g19865.t2	2	g21768.t1, g21768.t2	2
OG0000552	g10373.t1, g10626.t1, g20431.t1	3	g1017.t1, g289.t1	2	g12474.t1, g13097.t1, g20376.t1	3	g15340.t1, g19182.t1, g21638.t1	3
OG0000553	g10438.t1, g10452.t1, g12999.t1, g13993.t1, g1904.t1	5		0	g11019.t1, g733.t1, g8123.t1, g8123.t2	4	g13486.t1, g21592.t1	2
OG0000554	g10562.t1, g13813.t1, g14034.t1, g17903.t1, g17904.t1, g18120.t1, g6112.t1	7	g3525.t1	1	g17165.t1, g21393.t1	2	g16734.t1	1
OG0000555	g10567.t1, g11477.t1, g11478.t1, g217.t1, g22143.t1, g2540.t1	6		0	g17867.t1, g20125.t1, g4513.t1	3	g17845.t1, g23775.t1	2
OG0000556	g107.t1, g20224.t1, g22229.t1, g23585.t1, g4509.t1	5	g3376.t1	1	g11035.t1, g18203.t1, g3541.t1, g3546.t1	4	g10322.t1	1
OG0000557	g10705.t1, g126.t1, g16150.t1, g6843.t1, g7556.t1, g9045.t1	6		0	g15338.t1, g16310.t1, g7259.t1, g7262.t1, g888.t1	5		0
OG0000558	g10723.t1	1		0	g8718.t1	1	g1119.t1, g1301.t1, g19816.t1, g20844.t1, g20845.t1, g26594.t1, g3408.t1, g6076.t1, g924.t1	9
OG0000559	g10728.t1, g11420.t1, g12941.t1, g20665.t1, g9842.t1	5		0	g10276.t1, g10277.t1, g20650.t1, g21471.t1, g8722.t1, g9139.t1	6		0
OG0000560	g108.t1, g20225.t1, g22230.t1, g23584.t1, g4510.t1	5	g3377.t1	1	g11034.t1, g18202.t1, g3542.t1, g3547.t1	4	g10321.t1	1
OG0000561	g10864.t1, g10864.t2	2	g3362.t1, g3362.t2, g3362.t3, g4034.t1, g4034.t2	5	g18772.t1, g18772.t2	2	g17572.t1, g17572.t2	2
OG0000562	g11220.t1, g16876.t1, g16877.t1, g2337.t1	4	g3426.t1	1	g18403.t1, g18404.t1, g3295.t1, g9769.t1	4	g13084.t1, g21518.t1	2
OG0000563	g11415.t1, g12496.t1, g15033.t1, g24147.t1	4	g4018.t1, g4637.t1	2	g15257.t1, g8843.t1, g9646.t1	3	g25726.t1, g9179.t1	2
OG0000564	g11469.t1, g21681.t1, g2831.t1, g9974.t1	4		0	g14102.t1, g4897.t1, g8278.t1	3	g12305.t1, g13146.t1, g14436.t1, g8998.t1	4
OG0000565	g11542.t1, g19697.t1, g2160.t1, g2222.t1, g5288.t1, g7819.t1, g8829.t1	7		0		0	g16541.t1, g2441.t1, g5303.t1, g6486.t1	4
OG0000566	g11555.t1, g16792.t1, g16799.t1, g20254.t1, g21902.t1, g3054.t1, g8509.t1	7		0	g17694.t1, g1917.t1	2	g720.t1, g7664.t1	2
OG0000567	g11625.t1, g18853.t1, g4393.t1, g7359.t1, g9981.t1	5		0	g14844.t1, g1611.t1, g184.t1, g483.t1, g5132.t1, g6065.t1	6		0
OG0000568	g11760.t1, g22765.t1, g23270.t1, g2538.t1, g8117.t1	5		0	g15552.t1, g16493.t1, g16507.t1, g4768.t1, g4769.t1	5	g21282.t1	1
OG0000569	g12067.t1, g13966.t1, g20040.t1, g20147.t1, g2114.t1, g9490.t1	6	g3126.t1	1	g16909.t1, g17107.t1, g6959.t1	3	g7284.t1	1
OG0000570	g12076.t1, g1475.t1, g17798.t1, g6827.t1, g8725.t1	5	g3050.t1	1	g16298.t1, g4030.t1, g4089.t1, g5145.t1	4	g77.t1	1
OG0000571	g12088.t1, g12102.t1	2		0	g12186.t1, g12186.t2, g12186.t3, g12186.t4, g3506.t1, g3507.t1, g3794.t1	7	g20329.t1, g20347.t1	2
OG0000572	g12144.t1	1	g1343.t1, g1680.t1, g4287.t1, g4288.t1, g823.t1, g851.t1, g852.t1	7	g5221.t1	1	g11707.t1, g4262.t1	2
OG0000573	g1221.t1, g22193.t1, g24339.t1, g4418.t1	4		0	g12374.t1, g12550.t1, g17812.t1, g17818.t1, g8375.t1, g8457.t1	6	g11924.t1	1
OG0000574	g12417.t1, g12418.t1, g12452.t1	3	g2393.t1	1	g17289.t1, g5027.t1, g5028.t1	3	g8126.t1, g8159.t1, g8162.t1, g8164.t1	4
OG0000575	g12438.t1, g12438.t2, g13931.t1, g14804.t1, g18384.t1, g24340.t1, g3465.t1	7		0	g12553.t1, g12553.t2, g21388.t1, g4231.t1	4		0
OG0000576	g12497.t1, g3476.t1, g3477.t1, g3957.t1	4	g4020.t1, g4639.t1	2	g15256.t1, g18769.t1, g9647.t1	3	g25729.t1, g9177.t1	2
OG0000577	g12848.t1, g16157.t1, g17361.t1, g19741.t1, g21994.t1, g24402.t1, g24403.t1, g8886.t1	8		0	g3373.t1, g9314.t1, g9315.t1	3		0
OG0000578	g12850.t1, g7824.t1	2	g1008.t1, g1010.t1, g1606.t1, g2749.t1, g3956.t1, g4444.t1, g4606.t1	7	g1849.t1	1	g16321.t1	1
OG0000579	g12945.t1, g12950.t1, g12951.t1	3		0	g9746.t1, g9747.t1, g9749.t1, g9750.t1	4	g12861.t1, g12862.t1, g17583.t1, g18711.t1	4
OG0000580	g1295.t1, g1884.t1, g20376.t1, g5330.t1, g6064.t1	5	g2284.t1, g4804.t1	2	g16277.t1, g6092.t1, g710.t1	3	g4749.t1	1
OG0000581	g13422.t1, g21460.t1, g24558.t1	3	g4019.t1	1	g15666.t1, g18066.t1, g6244.t1	3	g25475.t1, g26843.t1, g5851.t1, g9178.t1	4
OG0000582	g13810.t1, g24712.t1, g24712.t2	3	g3531.t1, g4568.t1	2	g13917.t1, g15555.t1, g21718.t1	3	g10203.t1, g23478.t1, g9103.t1	3
OG0000583	g13960.t1, g20356.t1, g22500.t1, g8622.t1	4	g3231.t1	1	g18677.t1, g19492.t1	2	g16456.t1, g4173.t1, g5002.t1, g7700.t1	4
OG0000584	g13989.t1, g1928.t1	2		0	g10293.t1, g4981.t1	2	g13450.t1, g14672.t1, g22125.t1, g22871.t1, g2577.t1, g3344.t1, g9631.t1	7
OG0000585	g14231.t1, g15201.t1, g21575.t1, g5903.t1	4	g2969.t1, g5021.t1	2		0	g13741.t1, g16655.t1, g20444.t1, g7442.t1, g8777.t1	5
OG0000586	g14252.t1, g8919.t1, g8919.t2	3	g1611.t1	1	g14511.t1, g16750.t1, g16816.t1, g4614.t1, g9905.t1	5	g20247.t1, g22648.t1	2
OG0000587	g1442.t1, g8249.t1, g8250.t1	3	g1049.t1	1	g1092.t1, g1093.t1, g1966.t1	3	g19850.t1, g19920.t1, g19921.t1, g19923.t1	4
OG0000588	g14520.t1, g14956.t1, g16910.t1, g22708.t1, g24064.t1, g24081.t1, g441.t1, g4653.t1, g9820.t1	9		0		0	g1145.t1, g4798.t1	2
OG0000589	g14777.t1, g5252.t1, g5253.t1	3	g221.t1, g222.t1	2	g13539.t1, g13540.t1, g4264.t1	3	g12743.t1, g12745.t1, g25268.t1	3
OG0000590	g15106.t1	1		0	g11899.t1	1	g10082.t1, g12139.t1, g12158.t1, g13983.t1, g16033.t1, g16036.t1, g19392.t1, g22688.t1, g6080.t1	9
OG0000591	g15106.t2, g18852.t1	2		0	g11899.t2	1	g10082.t2, g12139.t2, g12158.t2, g13983.t2, g16033.t2, g19392.t2, g22688.t2, g6080.t2	8
OG0000592	g15129.t1, g833.t1, g834.t1, g931.t1	4	g4930.t1	1	g8806.t1, g9780.t1, g9782.t1	3	g16070.t1, g16071.t1, g27004.t1	3
OG0000593	g15270.t1, g15643.t1, g2415.t1, g9292.t1	4		0	g10157.t1, g12364.t1, g15863.t1, g2176.t1, g6304.t1, g842.t1	6	g20504.t1	1
OG0000594	g15374.t1	1	g1332.t1, g1827.t1, g1894.t1, g2960.t1, g3546.t1, g944.t1	6		0	g11385.t1, g13791.t1, g18533.t1, g22833.t1	4
OG0000595	g15391.t1, g16558.t1, g19985.t1, g6196.t1, g9984.t1	5		0	g17795.t1, g6060.t1	2	g11825.t1, g16002.t1, g2414.t1, g8980.t1	4
OG0000596	g15484.t1, g15945.t1	2		0	g11683.t1, g8663.t1	2	g1349.t1, g13988.t1, g15160.t1, g16566.t1, g20911.t1, g20913.t1, g25103.t1	7
OG0000597	g16199.t1, g17559.t1, g20330.t1	3	g2118.t1, g2640.t1, g2641.t1	3	g16366.t1, g16367.t1	2	g15697.t1, g19474.t1, g20019.t1	3
OG0000598	g16397.t1, g16397.t2, g16898.t1, g17014.t1, g19641.t1, g21230.t1, g24254.t1, g9447.t1	8	g4252.t1	1	g18376.t1	1	g1135.t1	1
OG0000599	g1648.t1, g16629.t1	2	g524.t1	1	g11041.t1, g15002.t1, g779.t1, g780.t1	4	g1627.t1, g20500.t1, g20501.t1, g23930.t1	4
OG0000600	g16827.t1, g16828.t1, g16828.t2, g16840.t1, g7385.t1	5	g1221.t1	1	g14243.t1	1	g1317.t1, g23330.t1, g6839.t1, g6864.t1	4
OG0000601	g17022.t1, g17022.t2, g17022.t3, g17022.t4	4		0	g18245.t1, g18245.t2, g18245.t3, g18245.t4	4	g20941.t1, g20941.t2, g20941.t3	3
OG0000602	g17244.t1	1	g3766.t1	1	g10712.t1, g18074.t1, g2710.t1, g6899.t1	4	g11108.t1, g20578.t1, g21320.t1, g2568.t1, g8770.t1	5
OG0000603	g17499.t1	1	g4636.t1	1	g12617.t1, g13959.t1, g17182.t1, g8318.t1, g9645.t1	5	g14274.t1, g19276.t1, g25138.t1, g9401.t1	4
OG0000604	g17827.t1, g17828.t1, g17830.t1, g17830.t2, g17832.t1	5		0		0	g14224.t1, g14230.t1, g14233.t1, g14233.t2, g14236.t1, g14238.t1	6
OG0000605	g18390.t1, g18390.t2, g18390.t3	3	g2238.t1, g2238.t2	2	g15891.t1, g15891.t2, g15891.t3	3	g8670.t1, g8670.t2, g8670.t3	3
OG0000606	g19039.t1	1	g1746.t1, g2651.t1	2	g19895.t1	1	g11222.t1, g13553.t1, g16991.t1, g17132.t1, g19496.t1, g23505.t1, g3353.t1	7
OG0000607	g19619.t1, g19621.t1, g19622.t1, g19649.t1	4		0	g14199.t1, g14201.t1, g14202.t1, g14238.t1	4	g20748.t1, g20812.t1, g20816.t1	3
OG0000608	g19683.t1, g5615.t1, g5616.t1, g666.t1	4		0	g16980.t1, g20883.t1, g20885.t1, g20887.t1	4	g18109.t1, g254.t1, g255.t1	3
OG0000609	g19698.t2, g2223.t1, g24066.t1, g3029.t1, g5289.t1, g7370.t1, g8830.t1	7		0	g3904.t1, g6795.t1, g8948.t1, g9859.t1	4		0
OG0000610	g19908.t1, g24146.t1, g6290.t1	3	g1721.t1	1	g13956.t1, g14805.t1, g16881.t1, g8842.t1	4	g10810.t1, g11281.t1, g47.t1	3
OG0000611	g20267.t1, g23560.t1	2	g592.t1, g592.t2	2		0	g17858.t1, g22429.t1, g22450.t1, g22488.t1, g22498.t1, g22525.t1, g8344.t1	7
OG0000612	g20326.t1, g20328.t1, g9945.t1	3	g2121.t1, g306.t1, g4453.t1	3	g16370.t1, g19994.t1	2	g13180.t1, g24905.t1, g3504.t1	3
OG0000613	g20662.t1, g2091.t1, g9503.t1, g9532.t1	4		0	g6917.t1, g6941.t1, g6994.t2, g9145.t1	4	g23113.t1, g23163.t1, g23192.t1	3
OG0000614	g20862.t1, g20862.t2, g20862.t3	3	g3896.t1, g3896.t2, g3896.t3	3	g18129.t1, g18129.t2, g18129.t3	3	g19301.t1, g19301.t2	2
OG0000615	g2089.t1, g2097.t1	2		0	g4318.t1, g6969.t1, g6970.t1, g6980.t1, g6985.t1, g7001.t1	6	g23118.t1, g23122.t1, g23131.t1	3
OG0000616	g21704.t1, g21709.t1, g2772.t1	3		0	g11907.t1, g2455.t1, g2457.t1, g2458.t1, g2460.t1, g2955.t1, g5397.t1	7	g1444.t1	1
OG0000617	g2202.t1, g2202.t2, g2243.t1, g23827.t1, g9961.t1	5		0	g13392.t1, g19131.t1, g8975.t1, g8975.t2	4	g6785.t1, g6785.t2	2
OG0000618	g22942.t1, g5221.t1, g5225.t1, g6714.t1, g9936.t1	5		0	g13565.t1, g13572.t1, g19989.t1, g3925.t1	4	g13632.t1, g24056.t1	2
OG0000619	g23636.t1	1	g2501.t1	1	g11489.t1, g14450.t1, g14471.t1, g20647.t1, g2414.t1, g5275.t1, g6091.t1, g7049.t1	8	g4052.t1	1
OG0000620	g23835.t1, g9863.t1	2	g146.t1, g146.t2, g146.t3, g146.t4, g146.t5	5	g7243.t1, g7451.t1	2	g20607.t1, g5359.t1	2
OG0000621	g24686.t1, g24686.t2, g24686.t3	3		0	g7473.t1, g7473.t2, g7473.t3, g7473.t4, g7473.t5	5	g13813.t1, g13813.t2, g13813.t3	3
OG0000622	g2735.t1	1	g860.t1	1	g17689.t1, g17689.t2	2	g14209.t1, g14209.t3, g15548.t1, g16427.t1, g17841.t1, g756.t1, g972.t1	7
OG0000623	g3488.t1	1		0	g15245.t1, g15246.t1	2	g10235.t1, g10235.t2, g10267.t1, g10267.t2, g13193.t1, g13193.t2, g20672.t1, g20672.t2	8
OG0000624	g3648.t1	1		0	g4556.t1, g4557.t1, g4558.t1, g7773.t1, g7773.t2, g7773.t3, g7776.t1	7	g18823.t1, g18828.t1, g23846.t1	3
OG0000625	g430.t1, g431.t1, g433.t1	3	g1683.t1, g1685.t1	2	g21317.t1, g21318.t1, g21330.t1	3	g4609.t1, g4621.t1, g4622.t1	3
OG0000626	g4348.t1, g4348.t2, g4348.t3	3	g4972.t1, g4972.t2	2	g3017.t1, g3839.t1, g3839.t2, g4591.t1, g4591.t2	5	g11858.t1	1
OG0000627	g440.t1, g677.t1, g679.t1, g682.t1	4		0	g21307.t1, g2210.t1, g2216.t1	3	g4627.t1, g8372.t1, g8373.t1, g8379.t1	4
OG0000628	g4521.t1, g6227.t1, g6227.t2	3	g5034.t1, g5034.t2, g724.t1, g724.t2	4	g1493.t1, g1493.t2	2	g14835.t1, g14835.t2	2
OG0000629	g5091.t1, g5123.t1, g5123.t2	3	g2779.t1, g2779.t2	2	g4435.t1, g4435.t2, g5114.t1	3	g8782.t1, g8782.t2, g8782.t3	3
OG0000630	g5567.t1	1	g3360.t1	1	g15128.t1, g17093.t1, g19081.t1, g19632.t1, g19673.t1, g20899.t1	6	g1333.t1, g1379.t1, g763.t1	3
OG0000631	g7077.t1	1	g1078.t1, g1191.t1, g1707.t1, g242.t1, g4025.t1, g4341.t1, g4619.t1, g955.t1	8	g10358.t1	1	g26652.t1	1
OG0000632	g8397.t1	1		0	g15416.t1, g19085.t1, g21445.t1, g21480.t1, g4525.t1, g621.t1, g711.t1	7	g1361.t1, g19689.t1, g23667.t1	3
OG0000633	g8690.t1, g8690.t4, g8690.t6, g8690.t7	4		0	g15743.t1	1	g7119.t1, g7119.t2, g7119.t3, g7119.t4, g7119.t5, g7119.t6	6
OG0000634		0	g1367.t1, g3711.t1, g4993.t1, g934.t1	4	g13958.t1, g1462.t1, g17083.t1, g20311.t1, g4764.t1, g5554.t1, g5554.t2	7		0
OG0000635		0	g1846.t1, g4503.t1	2	g15485.t1, g1610.t1, g2069.t1, g21494.t1, g2191.t1, g4039.t1, g4367.t1, g4633.t1, g8693.t1	9		0
OG0000636		0	g2182.t1	1	g12411.t1, g15358.t1, g16072.t1, g16317.t1, g1907.t1, g5336.t1, g5502.t1, g6328.t1, g7787.t1, g7787.t2	10		0
OG0000637		0	g2654.t1, g2968.t1	2	g13403.t1, g1512.t1, g17805.t1, g18176.t1, g21689.t1, g9017.t1	6	g15675.t1, g25395.t1, g2683.t1	3
OG0000638		0		0	g10508.t1	1	g10348.t1, g10852.t1, g12954.t1, g13130.t1, g15219.t1, g24908.t1, g3908.t1, g6305.t1, g8179.t1, g9010.t1	10
OG0000639		0		0	g10557.t1, g13523.t1, g14776.t1, g17012.t1, g19773.t1, g2498.t1, g4990.t1, g5127.t1, g746.t1, g9032.t1, g9733.t1	11		0
OG0000640		0		0	g1222.t1, g12555.t1, g13455.t1, g13603.t1, g15589.t1, g17827.t1, g3020.t1, g313.t1, g313.t2, g3292.t1, g9327.t1	11		0
OG0000641		0		0	g14077.t1, g2632.t1, g2635.t1, g2636.t1, g2637.t1, g2639.t1	6	g6445.t1, g6447.t1, g6448.t1, g6451.t1, g6454.t1	5
OG0000642		0		0	g14902.t1, g17946.t1, g18199.t1, g18711.t1, g19126.t1, g4286.t1, g6183.t1, g7116.t1, g8484.t1, g9254.t1	10	g24140.t1	1
OG0000643		0		0	g20080.t1	1	g1579.t1, g1580.t1, g17594.t1, g196.t1, g23068.t1, g25155.t1, g26424.t1, g467.t1, g5115.t1, g976.t1	10
OG0000644		0		0	g4124.t1, g7467.t1	2	g12357.t1, g14682.t1, g19086.t1, g21547.t1, g27154.t1, g3282.t1, g7200.t1, g7254.t1, g7441.t1	9
OG0000645		0		0	g4230.t1	1	g114.t1, g11514.t1, g12539.t1, g21932.t1, g26258.t1, g2941.t1, g2941.t2, g6793.t1, g6794.t1, g9426.t1	10
OG0000646		0		0		0	g10109.t1, g10925.t1, g17016.t1, g1772.t1, g19627.t1, g22690.t1, g24515.t1, g4060.t1, g4196.t1, g609.t1, g7877.t1	11
OG0000647		0		0		0	g10492.t1, g10503.t1, g14083.t1, g14093.t1, g14506.t1, g14635.t1, g17138.t1, g17147.t1, g21289.t1, g26792.t1, g26800.t1	11
OG0000648		0		0		0	g11570.t1, g11751.t1, g12359.t1, g13697.t1, g13711.t1, g15157.t1, g17644.t1, g17644.t2, g24363.t1, g5933.t1, g9150.t1	11
OG0000649		0		0		0	g12767.t1, g12806.t1, g12809.t1, g20736.t1, g20806.t1, g22015.t1, g23874.t1, g3061.t1, g3062.t1, g7642.t1, g7690.t1	11
OG0000650		0		0		0	g12773.t1, g1295.t1, g1296.t1, g18140.t1, g18243.t1, g25087.t1, g27057.t1, g2863.t1, g4737.t1, g808.t1, g809.t1	11
OG0000651		0		0		0	g12899.t1, g145.t1, g14720.t1, g16645.t1, g186.t1, g19100.t1, g23945.t1, g25027.t1, g3950.t1, g4012.t1, g4648.t1	11
OG0000652	g10.t1, g10.t2, g13754.t1	3		0	g2517.t1, g2517.t2	2	g1609.t1, g9064.t1, g9064.t2, g9071.t1, g9071.t2	5
OG0000653	g10253.t1, g14710.t1, g15971.t1, g16743.t1, g17570.t1, g17571.t1, g18150.t1, g4711.t1, g4867.t1, g4870.t1	10		0		0		0
OG0000654	g10298.t1	1	g1073.t1	1	g19913.t1, g19914.t1	2	g13688.t1, g138.t1, g14668.t1, g21717.t1, g23218.t1, g5478.t1	6
OG0000655	g103.t1, g13979.t1, g13979.t2, g20672.t1, g2238.t1, g24200.t1	6		0	g11003.t1, g4492.t1, g9132.t1	3	g22035.t1	1
OG0000656	g10434.t1, g5356.t1, g8475.t1, g8477.t1, g8490.t1, g8520.t1	6		0	g13337.t1	1	g10096.t1, g12634.t1, g12642.t1	3
OG0000657	g10450.t1, g10469.t1, g10480.t1, g10481.t1, g10487.t1, g10602.t1, g11521.t1, g20630.t1, g214.t1, g7708.t1	10		0		0		0
OG0000658	g10474.t1, g12658.t1, g15115.t1, g15998.t1, g16794.t1, g17002.t1, g22337.t1, g22395.t1, g23149.t1, g9513.t1	10		0		0		0
OG0000659	g10591.t1, g127.t1, g128.t1, g16151.t1, g6605.t1, g7557.t1, g9046.t1	7	g4500.t1	1	g19755.t1, g889.t1	2		0
OG0000660	g10594.t1, g13129.t1, g2669.t1, g9032.t1	4		0	g3589.t1	1	g1173.t1, g22528.t1, g24003.t1, g5833.t1, g5834.t1	5
OG0000661	g10653.t1, g12961.t1, g14856.t1, g4632.t1, g6683.t1	5	g503.t1, g504.t1	2	g6553.t1, g9838.t1	2	g26606.t1	1
OG0000662	g10826.t1, g15556.t1	2		0	g4083.t1	1	g16182.t1, g16249.t1, g19231.t1, g2264.t1, g23850.t1, g5157.t1, g6348.t1	7
OG0000663	g1083.t1, g1083.t2	2	g3971.t1, g3971.t2	2	g18903.t1, g18903.t2, g18903.t3	3	g4388.t1, g4388.t2, g4388.t3	3
OG0000664	g1104.t1, g21472.t1, g24786.t1	3	g2447.t1	1	g13013.t1, g21135.t1, g3851.t1	3	g18135.t1, g24131.t1, g24132.t1	3
OG0000665	g11046.t1, g23007.t1, g24821.t1, g24822.t1	4	g3153.t1	1	g14339.t1, g21173.t1, g21173.t2, g3165.t1, g5375.t1	5		0
OG0000666	g11111.t1, g18449.t1, g2376.t1, g23966.t1	4	g401.t1	1	g14274.t1	1	g10535.t1, g1777.t1, g21240.t1, g25129.t1	4
OG0000667	g11225.t1, g11227.t1, g11229.t1, g11230.t1, g13025.t1, g1369.t1, g16512.t1, g16513.t1, g18692.t1, g21542.t1	10		0		0		0
OG0000668	g11302.t1, g11304.t1, g11306.t1, g11309.t1, g19882.t1, g2055.t1, g2057.t1, g2058.t1, g2060.t1, g2063.t1	10		0		0		0
OG0000669	g11511.t1, g5236.t1	2	g1257.t1	1	g13556.t1, g17746.t1, g17748.t1, g20817.t1	4	g12248.t1, g12249.t1, g19220.t1	3
OG0000670	g11532.t1, g14972.t1, g15714.t1, g16628.t1, g203.t1, g20701.t1, g20957.t1, g8804.t1, g9063.t1, g9797.t1	10		0		0		0
OG0000671	g11543.t1, g15990.t1, g19698.t1, g2161.t1, g21953.t1, g24110.t1, g7820.t1	7		0	g4846.t1, g4846.t2, g7159.t1	3		0
OG0000672	g11596.t1, g1593.t1, g21300.t1, g8027.t1	4	g3944.t1	1	g14429.t1, g2813.t1, g5797.t1	3	g23655.t1, g5109.t1	2
OG0000673	g11616.t1, g15109.t1, g3474.t1, g9690.t1	4		0	g16183.t1, g2361.t1	2	g14503.t1, g14680.t1, g15887.t1, g1763.t1	4
OG0000674	g11659.t1, g2588.t1, g3742.t1, g8070.t1, g8572.t1, g9353.t1	6		0	g4479.t1, g5921.t1, g7872.t1	3	g4893.t1	1
OG0000675	g11727.t1, g2542.t1, g30.t1, g6422.t1, g7609.t1, g9507.t1	6	g3068.t1	1	g2499.t1, g6263.t1	2	g23370.t1	1
OG0000676	g11783.t1, g5532.t1	2	g1607.t1	1	g14767.t1, g14980.t1, g19657.t1, g5850.t1, g5850.t2	5	g21041.t1, g7637.t1	2
OG0000677	g11920.t1, g12791.t1, g1419.t1, g14289.t1, g21756.t1, g662.t1	6		0	g8513.t1, g9096.t1	2	g16996.t1, g203.t1	2
OG0000678	g12251.t1, g12253.t1, g12254.t1	3	g3235.t1, g3237.t1, g3239.t1, g3247.t1	4	g9350.t1	1	g19467.t1, g19672.t1	2
OG0000679	g123.t1	1		0		0	g12572.t1, g15621.t1, g18504.t1, g22549.t1, g24004.t1, g24552.t1, g24629.t1, g5671.t1, g8290.t1	9
OG0000680	g12463.t1, g12654.t1, g24560.t1, g4052.t1, g4590.t1, g8178.t1, g8782.t1, g9635.t1	8	g1278.t1	1		0	g6052.t1	1
OG0000681	g12615.t1, g13834.t1, g13834.t2, g18158.t1, g5269.t1, g7944.t1, g9137.t1	7	g1373.t1, g4527.t1, g866.t1	3		0		0
OG0000682	g12860.t1, g20774.t1, g21682.t1, g22952.t1, g9973.t1	5	g3748.t1	1	g13637.t1, g4896.t1, g6308.t1, g8279.t1	4		0
OG0000683	g12947.t1, g21538.t1, g3205.t1, g3205.t2, g5924.t1, g9799.t1	6		0	g325.t1, g325.t2, g8935.t1, g9748.t1	4		0
OG0000684	g1299.t1	1		0		0	g11583.t1, g11583.t2, g12347.t1, g15531.t1, g15531.t2, g18018.t1, g18018.t2, g677.t1, g8431.t1	9
OG0000685	g13602.t1, g19024.t1, g24260.t1, g4738.t1	4	g2268.t1	1	g20621.t1, g21429.t1, g2430.t1	3	g15012.t1, g2818.t1	2
OG0000686	g13663.t1, g14917.t1, g16646.t1, g18772.t1, g6025.t1, g6026.t1, g9150.t1	7	g4496.t1	1	g20964.t1	1	g11097.t1	1
OG0000687	g13790.t1, g13790.t2	2	g3596.t1, g3596.t2	2	g15579.t1, g15579.t2, g15579.t3	3	g2542.t1, g2542.t2, g2542.t3	3
OG0000688	g13816.t1, g17560.t1, g20329.t1	3	g2119.t1, g2643.t1	2	g15548.t1, g16368.t1	2	g15699.t1, g27184.t1, g27186.t1	3
OG0000689	g1396.t1, g1397.t1, g14070.t1, g20772.t1, g21684.t1, g2828.t1, g5152.t1, g6359.t1, g7087.t1, g9971.t1	10		0		0		0
OG0000690	g13983.t1, g1509.t2, g22832.t1, g24140.t1	4		0	g7762.t1	1	g14817.t1, g14920.t2, g24432.t1, g3782.t2, g3945.t1	5
OG0000691	g13988.t1, g706.t1	2		0	g10294.t1, g4982.t1	2	g14671.t1, g22123.t1, g22870.t1, g2578.t1, g3345.t1, g9632.t1	6
OG0000692	g14031.t1, g18401.t1, g3462.t1, g3483.t1, g4169.t1	5	g1616.t1, g4229.t1	2		0	g1271.t1, g18750.t1, g3194.t1	3
OG0000693	g14065.t1, g6018.t1, g6018.t2, g9422.t1, g9422.t2	5		0	g109.t1, g19972.t1, g7744.t1	3	g22661.t1, g22661.t2	2
OG0000694	g14066.t1, g14826.t1, g14900.t1, g15646.t1, g9938.t1, g9939.t1	6	g1637.t1, g2877.t1, g3958.t1	3	g5144.t1	1		0
OG0000695	g14269.t1, g1923.t1, g23292.t1	3	g3666.t1	1	g15597.t1, g16732.t1, g16733.t1	3	g13445.t1, g14060.t1, g26987.t1	3
OG0000696	g14271.t1, g15918.t1, g16075.t1, g16230.t1, g18476.t1, g19991.t1, g23404.t1, g4432.t1, g8587.t1, g9931.t1	10		0		0		0
OG0000697	g14405.t1, g16072.t1	2		0	g13649.t1, g19418.t1, g2018.t1, g8319.t1	4	g10732.t1, g10732.t2, g14347.t1, g18331.t1	4
OG0000698	g14518.t1, g9582.t1	2	g1162.t1	1	g11749.t1, g18482.t1, g3912.t1, g5194.t1, g5194.t2, g5210.t1	6	g13513.t1	1
OG0000699	g1466.t1, g23327.t1, g23329.t1, g23330.t1, g23346.t1, g23348.t1, g23350.t1, g23351.t1	8		0	g16289.t1	1	g22282.t1	1
OG0000700	g14744.t1, g21285.t1, g21490.t1, g22850.t1	4	g3708.t1, g4823.t1	2	g16713.t1, g17238.t1, g6187.t1, g8009.t1	4		0
OG0000701	g1496.t1, g1499.t1, g17757.t1, g20304.t1, g20573.t1, g24389.t1	6		0	g15985.t1, g20232.t1, g2377.t1, g8938.t1	4		0
OG0000702	g15007.t1, g15008.t1, g15068.t1, g19100.t1	4		0	g15211.t1, g6459.t1, g6526.t1	3	g24278.t1, g24342.t1, g6993.t1	3
OG0000703	g1509.t1	1		0	g13472.t1, g15451.t1, g15451.t2, g20749.t1, g8835.t1	5	g14920.t1, g24250.t1, g26515.t1, g3782.t1	4
OG0000704	g15368.t1, g1991.t1, g23274.t1, g4426.t1, g781.t1	5		0	g7368.t1, g8306.t1	2	g13895.t1, g25393.t1, g4418.t1	3
OG0000705	g15376.t1	1	g1882.t1, g1892.t1, g1899.t1, g1909.t1, g2230.t1, g2959.t1, g4720.t1, g4729.t1, g946.t1	9		0		0
OG0000706	g1579.t1	1		0	g6097.t1, g9710.t1	2	g20670.t1, g21528.t1, g23653.t1, g25101.t1, g5167.t1, g5808.t1, g8019.t1	7
OG0000707	g15840.t1, g23570.t1, g3420.t1, g4501.t1, g8853.t1	5		0	g15872.t1, g18098.t1, g21488.t1, g3773.t1	4	g3686.t1	1
OG0000708	g15900.t1	1	g2259.t1	1	g4906.t1, g6348.t1	2	g1356.t1, g19542.t1, g19718.t1, g25283.t1, g2918.t1, g9287.t1	6
OG0000709	g16250.t1, g16255.t1, g16258.t1	3	g2061.t1	1	g11719.t1, g14462.t1	2	g14764.t1, g8986.t1, g8991.t1, g8994.t1	4
OG0000710	g1680.t1, g17795.t1, g17795.t2, g23121.t1	4		0	g9672.t1	1	g1260.t1, g13687.t1, g5477.t1, g662.t1, g9197.t1	5
OG0000711	g16949.t1, g22763.t1, g4083.t1, g5426.t1, g5489.t1, g5535.t1	6		0		0	g21021.t1, g26297.t1, g347.t1, g399.t1	4
OG0000712	g17170.t1, g19520.t1, g3851.t1, g6848.t1	4	g2609.t1, g2609.t2	2		0	g12904.t1, g25602.t1, g3557.t1, g8565.t1	4
OG0000713	g17744.t1	1		0	g15655.t1, g15656.t1, g17782.t1, g20168.t1	4	g11680.t1, g23579.t1, g26197.t1, g5408.t1, g7616.t1	5
OG0000714	g18533.t1, g9494.t1	2		0	g19159.t1, g19160.t1, g6951.t1, g6966.t1	4	g1548.t1, g23139.t1, g23149.t1, g23325.t1	4
OG0000715	g18534.t1, g18536.t1, g18547.t1, g18549.t1, g1871.t1, g21235.t1, g5457.t1, g7152.t1, g8355.t1	9		0		0	g26162.t1	1
OG0000716	g1865.t1, g1865.t2, g20001.t1, g20001.t2, g23414.t1, g2674.t1, g2674.t2, g6427.t1, g7419.t1, g9089.t1	10		0		0		0
OG0000717	g19057.t1	1	g3831.t1	1	g18259.t1, g19173.t1, g20459.t1, g5499.t1, g679.t1, g800.t1, g800.t2	7	g13979.t1	1
OG0000718	g19267.t1, g19268.t1, g19269.t1, g19335.t1	4		0	g6714.t1, g6715.t1, g6775.t1, g6776.t1	4	g18616.t1, g18689.t1	2
OG0000719	g19601.t1	1	g1747.t1	1	g14177.t1, g9903.t1	2	g1583.t1, g18118.t1, g22425.t1, g25979.t1, g26662.t1, g8305.t1	6
OG0000720	g20153.t1, g654.t1, g655.t1	3		0	g2165.t1, g2230.t1, g2231.t1, g2232.t1	4	g10958.t1, g10959.t1, g18728.t1	3
OG0000721	g20311.t1, g22810.t1, g268.t1, g6156.t1	4	g3776.t1	1	g16283.t1, g20389.t1, g2641.t1, g2679.t1, g4384.t1	5		0
OG0000722	g20689.t1, g20694.t1, g5406.t1	3	g2887.t1	1	g15098.t1, g5312.t1	2	g19027.t1, g22973.t1, g22987.t1, g26056.t1	4
OG0000723	g20695.t1, g22937.t1, g22937.t2	3		0	g11540.t1, g11540.t2, g11540.t3	3	g16801.t1, g16801.t2, g22974.t1, g6697.t1	4
OG0000724	g20802.t1, g20803.t1	2	g3283.t1, g3284.t1	2	g8065.t1, g8065.t2, g8066.t1, g8066.t2	4	g19360.t1, g19361.t1	2
OG0000725	g21001.t1, g21002.t1, g21008.t1	3		0	g6256.t1	1	g22506.t1, g2346.t1, g3310.t1, g577.t1, g592.t1, g749.t1	6
OG0000726	g21034.t1, g2671.t1, g2788.t1, g8369.t1, g8399.t1	5		0	g12130.t1, g17624.t1	2	g19649.t1, g753.t1, g909.t1	3
OG0000727	g21766.t1, g21767.t1, g21774.t1, g21775.t1	4		0	g1926.t1, g1942.t1, g1943.t1	3	g18532.t1, g18534.t1, g18535.t1	3
OG0000728	g22124.t1	1	g2526.t1	1	g13450.t1, g2770.t1	2	g14927.t1, g21338.t1, g24244.t1, g26509.t1, g3342.t1, g6528.t1	6
OG0000729	g22265.t1, g471.t1, g937.t1	3	g2709.t1, g2786.t1	2	g13822.t1, g3911.t1, g4127.t1, g55.t1	4	g22848.t1	1
OG0000730	g22325.t1, g22326.t1, g22328.t1	3	g4041.t1, g4042.t1	2	g6601.t1, g6602.t1, g6604.t1	3	g16623.t1, g16624.t1	2
OG0000731	g22414.t1	1		0	g10282.t1, g10999.t1, g1657.t1, g17800.t1, g20602.t1, g20625.t1, g21621.t1, g8634.t1, g8635.t1	9		0
OG0000732	g22806.t1	1	g1363.t1	1	g20724.t1	1	g13588.t1, g22380.t1, g2543.t1, g26612.t1, g4412.t1, g4412.t2, g7995.t1	7
OG0000733	g22834.t1, g24138.t1	2		0	g13474.t1, g15453.t1, g20747.t1, g20747.t2, g2782.t1, g7765.t1, g8833.t1, g8833.t2	8		0
OG0000734	g22852.t1, g2371.t1, g4387.t1, g8180.t1, g8784.t1	5		0	g11814.t1, g14833.t1, g15825.t1, g17017.t1, g19179.t1	5		0
OG0000735	g23046.t1, g23515.t1	2		0	g21656.t1, g3055.t1	2	g12933.t1, g13067.t1, g14728.t1, g22423.t1, g5591.t1, g6972.t1	6
OG0000736	g23219.t1	1		0		0	g10602.t1, g10659.t1, g11459.t1, g13424.t1, g21215.t1, g23883.t1, g2504.t1, g2505.t1, g6888.t1	9
OG0000737	g23377.t1, g23381.t1, g23396.t1	3		0	g17892.t1, g17898.t1	2	g14164.t1, g14181.t1, g14186.t1, g14188.t1, g4969.t1	5
OG0000738	g23438.t1, g9231.t1	2		0	g10707.t1	1	g10790.t1, g17160.t1, g21069.t1, g26766.t1, g5932.t1, g9043.t1, g9901.t1	7
OG0000739	g2399.t1	1		0		0	g13101.t1, g14283.t1, g15536.t1, g15537.t1, g22764.t1, g23805.t1, g25931.t1, g2679.t1, g8040.t1	9
OG0000740	g24384.t1, g2770.t1, g5193.t1	3		0	g12151.t1, g2373.t1	2	g10793.t1, g13768.t1, g20187.t1, g26713.t1, g8821.t1	5
OG0000741	g24388.t1, g2771.t1, g5194.t1, g949.t1	4	g4158.t1	1	g12150.t1, g13227.t1, g13229.t1, g2374.t1, g2376.t1	5		0
OG0000742	g2679.t1, g5997.t1, g9591.t1	3	g254.t1	1	g129.t1, g17634.t1	2	g15824.t1, g15829.t1, g15857.t1, g898.t1	4
OG0000743	g3079.t1, g3079.t2, g6123.t1, g9573.t1, g9846.t1	5	g1005.t1	1	g2737.t1	1	g164.t1, g5677.t1, g9581.t1	3
OG0000744	g3852.t1, g3854.t1	2	g2611.t1	1	g7970.t1, g7972.t1, g7973.t1	3	g288.t1, g5413.t1, g5414.t1, g6096.t1	4
OG0000745	g4595.t1	1		0	g17930.t1	1	g16044.t1, g16044.t2, g18380.t1, g4310.t1, g4858.t1, g8010.t1, g8869.t1, g9327.t1	8
OG0000746	g536.t1, g5904.t1	2		0	g10303.t1, g17064.t1, g2352.t1	3	g11198.t1, g11199.t1, g12341.t1, g12342.t1, g23839.t1	5
OG0000747	g5973.t1	1		0		0	g22784.t1, g22784.t2, g22785.t1, g22785.t2, g22786.t1, g22787.t1, g22788.t1, g22789.t1, g8908.t1	9
OG0000748	g6744.t1	1		0	g3954.t1	1	g10781.t1, g12906.t1, g18363.t1, g23642.t1, g23660.t1, g25301.t1, g8432.t1, g8592.t1	8
OG0000749	g7805.t1	1	g1485.t1	1	g14975.t1, g2392.t1, g5096.t1, g5097.t1	4	g13945.t1, g1659.t1, g22027.t1, g5536.t1	4
OG0000750	g7865.t1	1		0	g4493.t1	1	g1163.t1, g15086.t1, g17971.t1, g17975.t1, g19585.t1, g20813.t1, g22990.t1, g5324.t1	8
OG0000751	g9260.t1, g9260.t2	2	g982.t1, g982.t2, g982.t3	3	g10737.t1, g10737.t2	2	g20689.t1, g20689.t2, g20689.t3	3
OG0000752		0	g1048.t1, g173.t1, g1837.t1, g1877.t1, g1878.t1, g1898.t1, g1904.t1, g3195.t1, g892.t1	9		0	g24690.t1	1
OG0000753		0	g198.t1	1	g19291.t1, g21205.t1, g21688.t1	3	g15676.t1, g17913.t1, g22743.t1, g25072.t1, g25396.t1, g3037.t1	6
OG0000754		0	g1885.t1, g2338.t1, g2629.t1, g3495.t1, g3966.t1, g4149.t1, g4528.t1, g615.t1	8		0	g19814.t1, g20067.t1	2
OG0000755		0	g2209.t1, g2212.t1, g3524.t1, g702.t1	4		0	g14420.t1, g26225.t1, g307.t1, g6306.t1, g6680.t1, g7997.t1	6
OG0000756		0	g822.t1	1	g14698.t1, g15270.t1, g18205.t1, g214.t1, g4293.t1, g4307.t1, g8656.t1, g98.t1, g9851.t1	9		0
OG0000757		0	g1122.t1, g4842.t1, g4843.t1	3	g13504.t1, g15698.t1, g19395.t1, g9563.t1	4	g20270.t1, g26707.t1, g8851.t1	3
OG0000758		0	g1266.t1, g1352.t1, g1354.t1, g1545.t1, g1546.t1, g2962.t1, g3410.t1, g3574.t1, g4648.t1, g4649.t1	10		0		0
OG0000759		0	g1300.t1	1		0	g16661.t1, g17927.t1, g22428.t1, g23514.t1, g3370.t1, g4145.t1, g4811.t1, g5559.t1, g9033.t1	9
OG0000760		0	g1484.t1	1	g18374.t1, g21401.t1, g2391.t1	3	g10698.t1, g19789.t1, g19803.t1, g21074.t1, g22940.t1, g22968.t1	6
OG0000761		0	g1717.t1	1	g1755.t1, g19793.t1	2	g11110.t1, g11111.t1, g2323.t1, g25959.t1, g25960.t1, g26657.t1, g26659.t1	7
OG0000762		0	g2067.t1	1	g10040.t1, g11219.t1, g13661.t1, g17065.t1, g18859.t1, g20895.t1, g21203.t1, g2965.t1, g777.t2	9		0
OG0000763		0	g2343.t1, g3121.t1	2		0	g10325.t1, g11171.t1, g13893.t1, g14442.t1, g20116.t1, g24030.t1, g26622.t1, g3196.t1	8
OG0000764		0	g2623.t1	1	g10016.t1, g17055.t1, g7981.t1	3	g10939.t1, g21434.t1, g24160.t1, g26068.t1, g26674.t1, g9422.t1	6
OG0000765		0	g3386.t2	1	g10285.t1, g19468.t1, g20805.t1, g20805.t2, g4309.t1, g4330.t1, g4330.t2, g8666.t1	8	g7929.t1	1
OG0000766		0	g3500.t1	1	g11359.t1, g12791.t1, g13355.t1, g13961.t1, g4588.t1, g6100.t1, g6378.t1, g9711.t1, g9712.t1	9		0
OG0000767		0	g3504.t1	1	g11826.t1, g13852.t2, g16425.t1, g16668.t1, g2810.t1, g29.t1, g5690.t1, g5795.t1, g9788.t1	9		0
OG0000768		0	g3511.t1	1	g11363.t1, g8284.t1	2	g16320.t1, g17257.t1, g17257.t2, g17598.t1, g18605.t1, g5590.t1, g5609.t1	7
OG0000769		0	g4681.t1	1	g5594.t1	1	g11567.t1, g1197.t1, g20820.t1, g2362.t1, g24517.t1, g4473.t1, g9319.t1, g9730.t1	8
OG0000770		0		0	g1019.t1, g1021.t1, g1157.t1, g18263.t1, g20169.t1, g4988.t1, g5247.t1, g86.t1, g8985.t1, g9661.t1	10		0
OG0000771		0		0	g10504.t1, g12007.t1, g13894.t1, g5023.t1, g5575.t1, g5838.t1, g7542.t1, g7786.t1, g9802.t1	9	g4193.t1	1
OG0000772		0		0	g12001.t1, g13895.t1, g1602.t1, g1602.t2, g16342.t1, g17196.t1, g2026.t1, g6316.t1, g885.t1, g9798.t1	10		0
OG0000773		0		0	g12372.t1, g17942.t1, g17942.t2, g17942.t3	4	g15986.t1, g23314.t1, g23314.t2, g5360.t1, g5360.t2, g5360.t3	6
OG0000774		0		0	g12715.t1, g17810.t1, g20141.t1, g5175.t2, g5241.t1, g744.t1, g8302.t1	7	g22646.t1, g7434.t1, g9431.t1	3
OG0000775		0		0	g15871.t1, g5240.t1, g7044.t1, g743.t1, g7729.t1, g7844.t1, g8303.t1, g9446.t1	8	g20456.t1, g22849.t1	2
OG0000776		0		0	g16282.t1	1	g1073.t1, g11216.t1, g13404.t1, g15416.t1, g20080.t1, g22638.t1, g23159.t1, g2339.t1, g26044.t1	9
OG0000777		0		0		0	g10248.t1, g10249.t1, g10728.t2, g10728.t3, g16875.t1, g17681.t1, g17682.t1, g5522.t1, g5523.t1, g7992.t1	10
OG0000778		0		0		0	g1089.t1, g1089.t2, g1089.t3, g11509.t3, g19994.t1, g25226.t3, g428.t1, g6103.t2, g6746.t2, g9427.t2	10
OG0000779		0		0		0	g12005.t1, g13121.t1, g13610.t1, g24555.t1, g25270.t1, g25271.t1, g2616.t1, g26309.t1, g5417.t1, g5749.t1	10
OG0000780		0		0		0	g1269.t1, g17050.t1, g17794.t1, g19871.t1, g21456.t1, g2211.t1, g2310.t1, g23914.t1, g24522.t1, g5649.t1	10
OG0000781		0		0		0	g18006.t1, g18006.t2, g2223.t1, g23086.t1, g23777.t1, g24742.t1, g24742.t2, g26415.t1, g7444.t1, g8413.t1	10
OG0000782	g10077.t1, g10788.t1, g23051.t1	3	g1021.t1	1	g13726.t1, g3062.t1, g5958.t1	3	g16900.t1, g22558.t1	2
OG0000783	g10082.t1, g19479.t1, g8146.t1	3		0	g19788.t1, g2785.t1, g9620.t1, g999.t1	4	g13973.t1, g8938.t1	2
OG0000784	g10130.t1, g6853.t1	2	g635.t1	1		0	g12309.t1, g12831.t1, g15252.t1, g19383.t1, g20823.t1, g24706.t1	6
OG0000785	g10163.t1, g10171.t1, g10172.t1, g10181.t1, g11530.t1, g11531.t1, g11533.t1, g11540.t1	8		0	g19810.t1	1		0
OG0000786	g10178.t1, g10951.t1, g21091.t1, g2356.t1	4	g3404.t1	1	g7728.t1	1	g10351.t1, g19553.t1, g27176.t1	3
OG0000787	g102.t1, g12675.t1, g1874.t1, g23872.t1	4		0	g104.t1, g1166.t1, g12869.t1, g5267.t1, g7643.t1	5		0
OG0000788	g10245.t1, g10245.t2	2	g1140.t1, g1140.t2, g4326.t1, g4326.t2	4	g19866.t1, g19866.t2	2	g21767.t1	1
OG0000789	g10252.t1, g11969.t1, g12192.t1, g12894.t1, g23916.t1, g9311.t1	6		0		0	g10513.t1, g10609.t1, g6608.t1	3
OG0000790	g10322.t1, g1461.t1, g18116.t1, g7709.t1, g958.t1	5	g2624.t1	1		0	g12292.t1, g7052.t1, g9423.t1	3
OG0000791	g1038.t1, g15933.t1, g6159.t1, g8948.t1	4		0	g1559.t1, g16637.t1, g18947.t1	3	g14903.t1, g14940.t1	2
OG0000792	g1039.t1, g15934.t1, g6158.t1, g8949.t1	4		0	g1560.t1, g16638.t1, g18946.t1	3	g14904.t1, g14939.t1	2
OG0000793	g1040.t1, g7176.t1, g8950.t1	3		0	g16639.t1, g18945.t1	2	g19824.t1, g23900.t1, g556.t1, g6797.t1	4
OG0000794	g10431.t1, g10441.t1, g11757.t1, g1632.t1, g18014.t1, g19730.t1, g21333.t1, g23671.t1, g6400.t1	9		0		0		0
OG0000795	g10511.t1, g16717.t1, g7067.t1	3		0	g11636.t1, g16043.t1, g16044.t1, g5052.t1	4	g12525.t1, g14001.t1	2
OG0000796	g10588.t1	1		0	g15336.t1, g16313.t1, g17401.t1, g1940.t1, g19753.t1, g4498.t1, g7264.t1, g891.t1	8		0
OG0000797	g10592.t1, g13128.t1, g9031.t1, g9031.t2, g9031.t3	5		0	g20004.t1, g3590.t1	2	g20846.t1, g24001.t1	2
OG0000798	g10623.t1, g11790.t1	2	g2314.t1	1	g13099.t1, g5858.t1	2	g19181.t1, g673.t1, g7632.t1, g9995.t1	4
OG0000799	g10677.t1, g18312.t1, g18312.t2, g2394.t1, g2394.t2	5		0	g12793.t1, g13358.t1, g13854.t1	3	g6376.t1	1
OG0000800	g10683.t1, g13747.t1, g1585.t1, g23808.t1	4		0	g14094.t1	1	g10511.t1, g17642.t1, g611.t1, g8935.t1	4
OG0000801	g10704.t1, g131.t1, g14739.t1, g16152.t1, g21773.t1, g6606.t1, g6846.t1, g7558.t1, g9047.t1	9		0		0		0
OG0000802	g10729.t1, g20211.t1	2	g591.t1, g591.t2	2	g3671.t1, g3672.t1, g8723.t1	3	g19278.t1, g23450.t1	2
OG0000803	g10734.t1, g1117.t1, g14435.t1, g4405.t1	4		0	g11791.t1, g13291.t1, g13291.t2, g5933.t1	4	g480.t1	1
OG0000804	g10761.t1, g11370.t1	2	g3445.t1	1	g1278.t1, g20645.t1	2	g10999.t1, g11525.t1, g11525.t2, g11658.t1	4
OG0000805	g10783.t1, g13386.t1, g17039.t1, g18556.t1, g220.t1, g8459.t1	6		0	g10805.t1, g2687.t1	2	g5306.t1	1
OG0000806	g10801.t1, g10801.t2, g10801.t3, g22427.t1	4		0	g13757.t1, g16968.t1, g16969.t1	3	g16520.t1, g23811.t1	2
OG0000807	g10809.t1, g7946.t1, g9094.t1	3		0	g17654.t1, g20678.t1	2	g11255.t1, g23820.t1, g702.t1, g870.t1	4
OG0000808	g1082.t1, g12934.t1, g13294.t1, g6105.t1, g928.t1, g929.t1, g929.t2, g930.t1	8	g3972.t1	1		0		0
OG0000809	g10898.t1, g10898.t2, g10898.t3	3		0	g263.t1, g263.t2, g263.t3	3	g10287.t1, g10287.t2, g10287.t3	3
OG0000810	g10915.t1, g20284.t1	2	g1942.t1	1	g1055.t1, g12102.t1, g247.t1, g9063.t1	4	g10309.t1, g22422.t1	2
OG0000811	g11129.t1, g11844.t1, g17358.t1, g17364.t1, g22622.t1	5		0		0	g17373.t1, g17565.t1, g21492.t1, g24206.t1	4
OG0000812	g11164.t1, g8779.t1	2	g1271.t1, g2663.t1	2	g15821.t1, g18178.t1, g8881.t2, g8933.t1	4	g10177.t1	1
OG0000813	g11352.t1, g11352.t2	2	g310.t1, g311.t2, g311.t3	3	g1295.t1, g1295.t2	2	g10983.t1, g10983.t2	2
OG0000814	g11453.t1, g11455.t1, g24290.t1	3	g2494.t1, g2496.t1	2	g12499.t1, g2409.t1, g2410.t1	3	g14984.t1	1
OG0000815	g11456.t1, g11456.t2, g24604.t1	3	g2497.t1, g2497.t2	2	g2411.t1, g2411.t2, g7557.t1	3	g24694.t1	1
OG0000816	g1151.t1, g1151.t2	2	g1982.t1, g1982.t2, g1982.t3	3	g5892.t1, g5892.t2	2	g22362.t1, g22362.t2	2
OG0000817	g11527.t1, g11527.t2, g11527.t3	3		0	g11443.t1, g11443.t2, g11443.t3, g11443.t4, g11443.t5	5	g12193.t1	1
OG0000818	g11541.t1, g19696.t1, g2159.t1, g3031.t1, g5287.t1, g7818.t1, g7818.t2, g8828.t1	8		0	g662.t1	1		0
OG0000819	g11575.t1, g15268.t1, g15269.t1, g15718.t1, g8778.t1, g998.t1	6	g1269.t1	1	g12114.t1, g2790.t1	2		0
OG0000820	g11634.t1, g11636.t1, g5060.t1	3		0	g20633.t1, g473.t1, g475.t1, g9524.t1	4	g1360.t1, g26055.t1	2
OG0000821	g11674.t1, g11830.t1, g15144.t1, g15929.t1, g16458.t1, g16459.t1, g18210.t1, g18211.t1, g6631.t1	9		0		0		0
OG0000822	g11679.t1, g12590.t1	2	g4526.t1	1	g8041.t1	1	g13299.t1, g15651.t1, g16043.t1, g22235.t1, g7520.t1	5
OG0000823	g11769.t1, g20386.t1, g23516.t1, g2612.t1	4		0	g18496.t1, g21657.t1	2	g15405.t1, g7622.t1, g979.t1	3
OG0000824	g11775.t1, g18993.t1, g22447.t1, g24192.t1, g4645.t1, g6995.t1, g7913.t1	7		0	g17984.t1, g8762.t1	2		0
OG0000825	g11877.t1, g17915.t1, g18985.t1, g22749.t1, g9515.t1	5		0	g13163.t1, g20534.t1, g3016.t1, g7192.t1	4		0
OG0000826	g12070.t1, g13968.t1, g20149.t1, g2112.t1	4	g3128.t1	1	g16911.t1, g17109.t1, g6961.t1	3	g7286.t1	1
OG0000827	g121.t1, g16106.t1, g7715.t1	3		0	g10907.t1, g7118.t1	2	g11359.t1, g17968.t1, g23414.t1, g24000.t1	4
OG0000828	g12162.t1, g12165.t1	2	g2672.t1, g2676.t1, g2678.t1	3	g12298.t1, g12301.t1	2	g17188.t1, g17192.t1	2
OG0000829	g12584.t1, g17898.t1, g24212.t1, g24392.t1	4		0	g15454.t1, g20077.t1, g2382.t1, g5484.t1	4	g14460.t1	1
OG0000830	g12616.t1, g5268.t1	2		0	g11371.t1, g15973.t1	2	g10559.t1, g12752.t1, g13770.t1, g23807.t1, g26012.t1	5
OG0000831	g12624.t1, g3634.t1	2		0	g19807.t1, g19807.t2	2	g10059.t1, g10510.t1, g7879.t1, g7879.t2, g7879.t3	5
OG0000832	g12632.t1, g12632.t2, g12632.t3	3		0	g19799.t1, g19799.t2, g19799.t3	3	g14703.t1, g14703.t2, g14703.t3	3
OG0000833	g12957.t1, g14852.t1, g4627.t1, g6687.t1	4	g493.t1	1	g4597.t1, g6549.t1, g9834.t1	3	g24495.t1	1
OG0000834	g12980.t1, g16211.t1, g16212.t1, g16694.t1, g19491.t1, g20778.t1, g24281.t1, g4928.t1	8		0	g8254.t1	1		0
OG0000835	g12985.t1, g14872.t1, g15118.t1	3		0	g11884.t1, g11885.t1, g15263.t1, g3822.t1, g8993.t1	5	g19630.t1	1
OG0000836	g13010.t1, g14324.t1, g18522.t1, g2100.t1, g2100.t2, g6372.t1	6		0	g17734.t1	1	g21614.t1, g23338.t1	2
OG0000837	g13188.t1, g16630.t1, g19920.t1	3	g97.t1	1	g12581.t1, g14817.t1, g15003.t1	3	g1624.t1, g3761.t1	2
OG0000838	g13423.t1, g24557.t1	2		0	g10130.t1, g15667.t1, g6243.t1	3	g1368.t1, g24653.t1, g26461.t1, g6754.t1	4
OG0000839	g13460.t1, g22299.t1, g22313.t1, g4708.t1	4		0	g20800.t1, g9720.t1, g9730.t1	3	g16371.t1, g16643.t1	2
OG0000840	g13493.t1, g13494.t1, g13494.t2, g22494.t1	4		0	g18682.t1, g18687.t1	2	g16412.t1, g16458.t1, g16460.t1	3
OG0000841	g13504.t1	1	g106.t1, g106.t2	2	g2898.t1	1	g16419.t1, g1800.t1, g22566.t1, g22566.t2, g42.t1	5
OG0000842	g13556.t1, g13556.t2, g14446.t1	3	g17.t1, g17.t2	2	g13279.t1, g13586.t1, g13586.t2	3	g24753.t1	1
OG0000843	g13651.t1, g14773.t1, g14808.t1, g14845.t1, g14866.t1, g14884.t1, g17165.t1, g20683.t1, g5144.t1	9		0		0		0
OG0000844	g13658.t1, g2343.t1, g5812.t1	3		0	g10431.t1, g15396.t1, g3285.t1	3	g27190.t1, g27190.t2, g9257.t1	3
OG0000845	g13705.t1, g19692.t1, g19693.t1	3		0	g7166.t1, g7170.t1	2	g18096.t1, g26689.t1, g26696.t1, g26697.t1	4
OG0000846	g14016.t1	1	g3855.t1, g3855.t2, g3855.t3	3	g17150.t1, g17150.t2	2	g4952.t1, g4953.t1, g4954.t1	3
OG0000847	g14023.t1, g14023.t2, g14023.t3	3		0	g17157.t1, g17157.t2, g17157.t3	3	g4945.t1, g4945.t2, g4945.t3	3
OG0000848	g14048.t1, g14990.t1, g19014.t1, g22945.t1, g5810.t1	5		0	g10429.t1, g17183.t1, g20505.t1	3	g10062.t1	1
OG0000849	g1412.t1, g14272.t1, g15367.t1, g16077.t1, g18474.t1, g19993.t1, g23406.t1, g8586.t1, g9933.t1	9		0		0		0
OG0000850	g1416.t1, g16695.t1, g18562.t1	3		0	g15526.t1, g18766.t1	2	g10485.t1, g20951.t1, g4033.t1, g7991.t1	4
OG0000851	g14167.t1, g1678.t1, g17844.t1, g21877.t1, g7497.t1, g9030.t1	6		0	g11200.t1, g11200.t2, g16838.t1	3		0
OG0000852	g14192.t1, g16425.t1, g8607.t1	3	g1958.t1	1	g16808.t1, g16809.t1, g9417.t1	3	g26911.t1, g6519.t1	2
OG0000853	g14371.t1, g18483.t1, g2526.t1	3		0	g16496.t1, g623.t1, g6822.t1	3	g23238.t1, g23360.t1, g4701.t1	3
OG0000854	g14386.t1, g22225.t1	2	g2387.t1	1	g2041.t1, g2668.t1	2	g18740.t1, g21107.t1, g21446.t1, g6155.t1	4
OG0000855	g1447.t1, g22993.t1, g22998.t1, g23033.t1, g23153.t1, g23195.t1, g3220.t1	7		0	g14695.t1	1	g1226.t1	1
OG0000856	g14493.t1, g21116.t1, g22681.t1, g2584.t1	4	g2721.t1	1	g12204.t1	1	g1033.t1, g1463.t1, g24803.t1	3
OG0000857	g14742.t1, g15938.t1, g172.t1, g482.t1	4		0	g14454.t1, g16205.t1, g17033.t1	3	g21561.t1, g8426.t1	2
OG0000858	g14794.t1	1		0	g14963.t1, g4242.t1, g4243.t1, g4244.t1	4	g1666.t1, g25292.t1, g25293.t1, g25295.t1	4
OG0000859	g14834.t1	1		0	g9808.t1	1	g10736.t1, g11819.t1, g19631.t1, g20552.t1, g6893.t1, g7882.t1, g8441.t1	7
OG0000860	g14846.t1, g2037.t1	2		0	g7058.t1, g9825.t1, g9826.t1, g9827.t1	4	g24468.t1, g25188.t1, g25188.t2	3
OG0000861	g14881.t1	1	g1346.t1, g2627.t1, g4293.t1, g820.t1	4	g5225.t1, g615.t1	2	g17286.t1, g7874.t1	2
OG0000862	g15002.t1, g15005.t1, g15006.t1	3		0	g6454.t1, g6457.t1, g6458.t1	3	g24343.t1, g24344.t1, g24347.t1	3
OG0000863	g1504.t1, g2052.t1	2	g366.t1, g4610.t1	2	g7038.t1, g9634.t1	2	g16960.t1, g316.t1, g7028.t1	3
OG0000864	g15112.t1, g5618.t1	2		0	g11892.t1, g16181.t1, g2360.t1, g8920.t1	4	g14504.t1, g14678.t1, g1764.t1	3
OG0000865	g15154.t1, g17122.t1, g19459.t1, g19460.t1, g2373.t1, g23842.t1, g5639.t1, g9409.t1	8		0	g21685.t1	1		0
OG0000866	g15274.t1, g2952.t1, g8278.t1	3	g3552.t1	1	g15142.t1, g7278.t1	2	g13221.t1, g15671.t1, g17729.t1	3
OG0000867	g15302.t1, g15302.t2, g19205.t1, g4893.t1	4	g2302.t1, g3601.t1	2	g4106.t1, g6155.t1, g7305.t1	3		0
OG0000868	g1533.t1, g1533.t2, g1533.t3	3		0	g13434.t1, g13434.t2, g13434.t3	3	g6644.t1, g6644.t2, g6644.t3	3
OG0000869	g15399.t1, g3549.t1, g9348.t1	3		0	g11266.t1, g11496.t1, g13986.t1, g9012.t1, g9014.t1	5	g11083.t1	1
OG0000870	g15412.t1, g21587.t1, g4210.t1, g6750.t1	4	g1214.t1	1	g12908.t1, g14061.t1, g3960.t1, g8561.t1	4		0
OG0000871	g15563.t1, g18947.t1, g22507.t1	3	g107.t1	1	g18671.t1, g8385.t1	2	g16448.t1, g41.t1, g5147.t1	3
OG0000872	g15954.t1, g8960.t1	2	g802.t1	1	g1567.t1, g1572.t1, g16653.t1	3	g11547.t1, g14935.t1, g7780.t1	3
OG0000873	g15955.t1, g8961.t1	2	g803.t1	1	g1568.t1, g1571.t1, g16654.t1	3	g11546.t1, g14936.t1, g7779.t1	3
OG0000874	g16097.t1, g23962.t1	2	g3252.t1	1		0	g13112.t1, g1884.t1, g1884.t2, g20530.t1, g24911.t1, g25717.t1	6
OG0000875	g16120.t1, g16571.t1, g16574.t1, g5117.t1	4	g2799.t1	1	g18048.t1, g4441.t1	2	g18760.t1, g20071.t1	2
OG0000876	g16167.t1	1		0	g11692.t1, g14226.t1, g14748.t1, g21461.t1, g3121.t1, g3780.t1, g4484.t1, g7123.t1	8		0
OG0000877	g16201.t1, g20702.t1, g2799.t1, g5239.t1	4	g759.t1	1	g13553.t1, g17787.t1	2	g19214.t1, g22983.t1	2
OG0000878	g16218.t1, g5003.t1	2		0	g11711.t1, g15060.t1, g16542.t1, g327.t1, g6433.t1	5	g19642.t1, g19642.t2	2
OG0000879	g16288.t1, g18889.t1, g4534.t1, g990.t1	4	g4017.t1	1	g15980.t1, g17398.t1, g19689.t1	3	g4089.t1	1
OG0000880	g16422.t1, g20262.t1, g219.t1	3		0	g20165.t1	1	g14013.t1, g18086.t1, g22474.t1, g23024.t1, g7699.t1	5
OG0000881	g16542.t1, g16544.t1	2		0	g14926.t1	1	g2986.t1, g2988.t1, g2989.t1, g2991.t1, g2993.t1, g2994.t1	6
OG0000882	g16557.t1, g1910.t1, g1911.t1	3	g1937.t1, g1938.t1	2	g18002.t1, g18003.t1	2	g13430.t1, g13431.t1	2
OG0000883	g16750.t1, g20053.t1, g21085.t1, g21900.t1, g22566.t1	5	g4712.t1	1	g12121.t1	1	g10017.t1, g2584.t1	2
OG0000884	g16780.t1, g17295.t1	2		0	g14722.t1, g19479.t1, g19479.t2, g19479.t3, g20144.t1	5	g19531.t1, g23749.t1	2
OG0000885	g16859.t1, g4762.t1	2	g80.t1	1	g1414.t1, g15117.t1, g18215.t1	3	g26269.t1, g2821.t1, g8378.t1	3
OG0000886	g1718.t1	1	g4596.t1, g4596.t2	2	g19621.t1, g19621.t2, g19621.t3	3	g23983.t1, g23983.t2, g23983.t3	3
OG0000887	g17615.t1	1		0	g17349.t1	1	g1452.t1, g1453.t1, g21837.t1, g26028.t1, g4294.t1, g4295.t1, g4295.t2	7
OG0000888	g17634.t1, g20987.t1, g22963.t1, g2407.t1, g5729.t1, g6094.t1	6	g5019.t1	1		0	g10079.t1, g1229.t1	2
OG0000889	g18079.t1, g19870.t1, g19870.t2	3	g4632.t1, g496.t1, g498.t1, g499.t1	4	g4599.t1	1	g11582.t1	1
OG0000890	g18081.t1, g9857.t1	2	g1621.t1	1	g4619.t1, g7249.t1, g9469.t1, g9470.t1, g9470.t2	5	g5681.t1	1
OG0000891	g18392.t1, g23375.t1	2	g2241.t1	1	g15889.t1, g17900.t1, g2234.t1	3	g10957.t1, g14162.t1, g8668.t1	3
OG0000892	g18769.t1, g18769.t2, g18769.t3	3		0	g20959.t1, g20959.t2, g20959.t3	3	g11093.t1, g11093.t2, g11093.t3	3
OG0000893	g18916.t1, g5910.t1, g5910.t2	3		0	g10299.t1	1	g21681.t1, g21681.t2, g21834.t1, g22852.t1, g4854.t1	5
OG0000894	g18960.t1, g6058.t1, g6072.t1, g6073.t1, g6074.t1	5	g4330.t1	1	g4193.t1, g4194.t1	2	g98.t1	1
OG0000895	g18982.t1, g22867.t1, g23437.t1, g5448.t1, g6428.t1	5		0	g14738.t1, g19195.t1, g20540.t1	3	g7266.t1	1
OG0000896	g19023.t1, g19023.t2, g19023.t3	3		0	g20495.t1, g20495.t2, g20495.t3	3	g23488.t1, g23488.t2, g23488.t3	3
OG0000897	g19180.t1, g6747.t1	2	g420.t1	1	g16430.t1, g3957.t1, g9204.t1	3	g20679.t1, g5362.t1, g7552.t1	3
OG0000898	g19272.t1, g19273.t1, g19274.t1, g19275.t1	4		0	g6771.t1, g6772.t1	2	g18684.t1, g18685.t1, g18686.t1	3
OG0000899	g19336.t1, g23197.t1, g534.t1, g571.t1	4		0	g11828.t1, g15496.t1, g2320.t1, g2353.t1	4	g21982.t1	1
OG0000900	g19493.t1, g19494.t1, g426.t1	3	g1688.t1	1		0	g16045.t1, g18379.t1, g2519.t1, g4857.t1, g9326.t1	5
OG0000901	g19764.t1, g19767.t1, g19770.t1, g19771.t1, g2573.t1	5		0	g3438.t1, g7151.t1	2	g14359.t1, g25562.t1	2
OG0000902	g2012.t1, g2020.t1, g2022.t1	3		0	g7079.t1, g7081.t1, g7091.t1	3	g25215.t1, g25217.t1, g25229.t1	3
OG0000903	g20472.t1, g20472.t2, g20472.t3	3		0	g20336.t1, g20336.t2, g20336.t3	3	g15298.t1, g15298.t2, g15298.t3	3
OG0000904	g20989.t1, g3502.t1	2	g4006.t1, g4680.t1, g5000.t1	3	g5593.t1	1	g2507.t1, g2796.t1, g2796.t2	3
OG0000905	g21017.t1, g9290.t1	2		0	g10766.t1, g8379.t1	2	g20657.t1, g21108.t1, g3202.t1, g5153.t1, g560.t1	5
OG0000906	g21022.t1	1	g332.t1, g338.t1, g5018.t1	3	g7014.t1, g7678.t1, g9488.t1	3	g11852.t1, g13609.t1	2
OG0000907	g21052.t1, g6062.t1, g7523.t1	3		0	g13172.t1, g16516.t1, g2891.t1, g9398.t1	4	g19416.t1, g25856.t1	2
OG0000908	g21800.t1, g23208.t1, g5381.t1, g5416.t1	4		0	g15116.t1, g16563.t1, g16624.t1	3	g16560.t1, g18556.t1	2
OG0000909	g21954.t1, g22206.t1, g6994.t1	3	g2889.t1	1	g15046.t1	1	g14000.t1, g25324.t1, g25361.t1, g9310.t1	4
OG0000910	g22179.t1, g22179.t3, g22179.t4	3		0	g17830.t1, g17830.t3, g17830.t4	3	g22704.t1, g22704.t3, g22704.t4	3
OG0000911	g22205.t1, g4082.t1, g4082.t2, g7836.t1, g7920.t1	5		0	g10932.t1	1	g1503.t1, g1509.t1, g22057.t1	3
OG0000912	g2224.t1, g2224.t2	2	g3458.t1, g3458.t2	2	g8945.t1, g8945.t2, g8986.t1	3	g26644.t1, g26644.t2	2
OG0000913	g22547.t1, g22679.t1, g22680.t1, g2585.t1	4	g2722.t1	1	g8650.t1	1	g1032.t1, g12593.t1, g1464.t1	3
OG0000914	g22592.t1	1		0	g21192.t1	1	g10799.t1, g11803.t1, g15394.t1, g15700.t1, g20918.t1, g3958.t1, g8425.t1	7
OG0000915	g2309.t1, g2309.t2, g2309.t3	3		0	g3327.t1, g3327.t2, g3327.t3	3	g21483.t1, g21483.t2, g21483.t3	3
OG0000916	g23126.t1	1	g250.t1, g252.t1, g2575.t1, g34.t1, g572.t1, g761.t1, g767.t1	7		0	g1246.t1	1
OG0000917	g23228.t1, g4801.t1, g7402.t1, g7403.t1	4	g129.t1	1	g1856.t1, g5008.t1	2	g21246.t1, g2730.t1	2
OG0000918	g2326.t1, g2477.t1, g7792.t1	3	g2046.t1	1	g10825.t1, g3305.t1	2	g21506.t1, g22010.t1, g27103.t1	3
OG0000919	g23275.t1, g5733.t1, g8182.t2	3		0	g13987.t1, g21179.t1, g9011.t1, g9013.t1	4	g2247.t1, g5686.t1	2
OG0000920	g23682.t1, g23683.t1, g23684.t1	3	g157.t1, g158.t1	2	g18543.t1	1	g18942.t1, g18943.t1, g18944.t1	3
OG0000921	g23875.t1, g23877.t1, g23878.t1	3	g748.t1	1	g15376.t1, g19571.t1	2	g8534.t1, g8535.t1, g8537.t1	3
OG0000922	g24080.t1	1		0		0	g13409.t1, g15078.t1, g21825.t1, g25364.t1, g2854.t1, g629.t1, g9347.t1, g950.t1	8
OG0000923	g24283.t1	1		0	g21225.t1, g2169.t1, g2885.t1, g7838.t1, g8442.t1, g9308.t1	6	g13669.t1, g24201.t1	2
OG0000924	g24534.t1, g4536.t1, g9978.t1	3	g1617.t1	1	g17396.t1, g20139.t1, g4618.t1, g6070.t1, g6219.t1	5		0
OG0000925	g24676.t1	1		0	g1027.t1, g13224.t1, g15921.t1, g3026.t1, g6095.t1, g6105.t1, g7482.t1, g9660.t1	8		0
OG0000926	g24829.t1, g734.t1, g9862.t1	3	g3158.t1	1	g16196.t1, g16648.t1, g7244.t1	3	g17006.t1, g5689.t1	2
OG0000927	g2502.t1, g2503.t1, g2504.t1	3		0	g2600.t1, g2601.t1, g2602.t1	3	g27071.t1, g27072.t1, g27073.t1	3
OG0000928	g2544.t1, g7050.t1, g7432.t1	3		0	g16029.t1, g21572.t1	2	g12509.t1, g19821.t1, g23264.t1, g9602.t1	4
OG0000929	g2560.t1	1		0		0	g15806.t1, g20534.t1, g20722.t1, g23530.t1, g4772.t1, g631.t1, g9762.t1, g9982.t1	8
OG0000930	g2753.t1	1		0	g12169.t1	1	g12962.t1, g2083.t1, g24070.t1, g25068.t1, g6487.t1, g6525.t1, g8171.t1	7
OG0000931	g2761.t1, g3360.t1	2	g3332.t1	1	g12159.t1, g2546.t1, g9052.t1	3	g7894.t1, g798.t1, g806.t1	3
OG0000932	g2902.t1, g2902.t2, g2902.t3	3		0	g9578.t1, g9578.t2, g9578.t3	3	g13264.t1, g13264.t2, g13264.t3	3
OG0000933	g3253.t1, g3253.t2, g3254.t1	3		0	g419.t1, g422.t1, g425.t1, g426.t1	4	g26189.t1, g26193.t1	2
OG0000934	g3301.t1, g3302.t1, g3303.t1	3		0	g19587.t1, g19588.t1, g19589.t1	3	g7812.t1, g7813.t1, g7814.t1	3
OG0000935	g3381.t1	1		0	g10114.t1, g3341.t1, g7755.t1	3	g1002.t1, g23901.t1, g23994.t1, g26654.t1, g778.t1	5
OG0000936	g3461.t1, g3482.t1, g3484.t1, g4168.t1	4	g1615.t1, g4228.t1, g4230.t1	3	g4617.t1	1	g18747.t1	1
OG0000937	g3657.t1, g3657.t2, g3657.t3, g3657.t4, g3657.t5	5		0	g7781.t1, g7781.t2	2	g18818.t1, g18818.t3	2
OG0000938	g3741.t1, g3741.t2, g3741.t3	3		0	g7871.t1, g7871.t2, g7871.t3	3	g21326.t1, g21326.t2, g21326.t3	3
OG0000939	g3798.t1, g3798.t2, g3798.t3	3		0	g7922.t1, g7922.t2, g7922.t3	3	g21383.t1, g21383.t2, g21383.t3	3
OG0000940	g3841.t1, g3841.t2, g3841.t3	3	g2597.t1, g2597.t2, g2597.t3	3		0	g21424.t1, g21424.t2, g21424.t3	3
OG0000941	g4102.t1, g4102.t2, g4102.t3	3		0	g7662.t1, g7662.t2, g7662.t3	3	g19726.t1, g19726.t2, g19726.t3	3
OG0000942	g4161.t1, g4162.t1, g4163.t1	3	g3344.t1, g3345.t1	2	g8609.t1, g8609.t2	2	g26539.t1, g26540.t1	2
OG0000943	g4326.t1	1		0	g19369.t1	1	g2843.t1, g2845.t1, g3120.t1, g3121.t1, g3125.t1, g7320.t1, g7321.t1	7
OG0000944	g4733.t1, g4733.t2, g4733.t3	3		0	g1416.t1, g1416.t2, g1416.t3	3	g2823.t1, g2823.t2, g2823.t3	3
OG0000945	g4894.t1, g5531.t1	2		0	g16316.t1, g19656.t1	2	g11178.t1, g12894.t1, g22763.t1, g26520.t1, g4021.t1	5
OG0000946	g4975.t1, g4975.t2, g4975.t3	3		0	g593.t1, g593.t2, g593.t3	3	g16049.t1, g16049.t2, g16049.t3	3
OG0000947	g5407.t1	1	g128.t1	1	g15014.t1, g15015.t1, g15100.t1, g8006.t1	4	g19826.t1, g6132.t1, g7693.t1	3
OG0000948	g5408.t1	1		0	g15101.t1, g8005.t1	2	g19827.t1, g3790.t1, g3792.t1, g5447.t1, g7505.t1, g7694.t1	6
OG0000949	g5691.t1, g5691.t2, g5691.t3	3		0	g21534.t1, g21534.t2, g21534.t3	3	g2045.t1, g2045.t2, g2045.t3	3
OG0000950	g6008.t1, g6008.t2, g6008.t3	3		0	g119.t1, g119.t2, g119.t3	3	g15816.t1, g15816.t2, g15816.t3	3
OG0000951	g6545.t1, g6546.t1	2	g2480.t1, g2480.t2, g2481.t1	3	g13703.t1, g13704.t1	2	g15137.t1, g15138.t1	2
OG0000952	g7065.t1, g7065.t2, g7065.t3	3		0	g16041.t1, g16041.t2, g16041.t3	3	g12523.t1, g12523.t2, g12523.t3	3
OG0000953	g7199.t1, g7199.t2	2		0	g5643.t1, g5643.t2	2	g8797.t1, g8797.t2, g8797.t3, g8797.t4, g8797.t5	5
OG0000954	g7993.t1, g7993.t2, g7993.t3	3		0	g364.t1, g364.t2, g364.t3	3	g10134.t1, g10134.t2, g10134.t3	3
OG0000955	g810.t1, g811.t1, g822.t1	3	g479.t1	1	g8821.t1, g8831.t1, g8832.t1	3	g25423.t1, g25435.t1	2
OG0000956	g818.t1	1	g1931.t1	1	g8825.t1	1	g13433.t1, g21600.t1, g22105.t1, g23840.t1, g24559.t1, g25428.t1	6
OG0000957	g8301.t1, g8308.t1, g8309.t1, g8311.t1	4		0	g5383.t1, g5392.t1	2	g15629.t1, g15630.t1, g15640.t1	3
OG0000958	g8625.t1	1	g2068.t1, g3227.t1, g3227.t2, g589.t1, g960.t1	5	g19490.t1	1	g4976.t1, g4978.t1	2
OG0000959	g8772.t1, g8772.t2, g8772.t3	3		0	g15816.t1, g15816.t2, g15816.t3	3	g7212.t1, g7212.t2, g7212.t3	3
OG0000960	g8878.t1, g8880.t1, g8881.t1	3		0	g9938.t1, g9939.t1, g9941.t1	3	g3035.t1, g3038.t1, g3041.t1	3
OG0000961	g9192.t1, g9192.t2	2	g1730.t1, g1731.t1, g1731.t2	3	g10663.t1, g10663.t2	2	g9527.t1, g9527.t2	2
OG0000962	g9779.t1, g9779.t2, g9779.t3	3		0	g16620.t1, g16620.t2	2	g19808.t1, g3255.t1, g3258.t1, g3283.t1	4
OG0000963		0	g2566.t1, g2616.t1, g3396.t1, g38.t1, g4032.t1, g4032.t2	6	g503.t1	1	g16990.t1, g4087.t1	2
OG0000964		0	g1277.t1, g1366.t1, g1642.t1, g1876.t1, g4997.t1, g511.t1, g512.t1, g935.t1	8		0	g6051.t1	1
OG0000965		0	g5070.t1, g705.t1	2	g14024.t1, g16859.t1, g20783.t1, g3310.t1, g7429.t1	5	g13126.t1, g7560.t1	2
OG0000966		0	g1166.t1	1	g13537.t1, g13760.t1, g13770.t2, g14252.t1, g14253.t1, g18577.t1, g20123.t1, g3678.t1	8		0
OG0000967		0	g1557.t1, g1844.t1, g4612.t1	3	g14723.t1, g1608.t1, g2068.t1, g21493.t1, g4038.t1, g8694.t1	6		0
OG0000968		0	g1788.t1	1	g13002.t1, g19266.t1, g20230.t1, g2105.t1, g4680.t1, g5327.t1, g7106.t1, g8438.t1	8		0
OG0000969		0	g2569.t1	1	g12559.t1	1	g14647.t1, g23518.t1, g23518.t2, g26830.t1, g6807.t1, g983.t1, g983.t2	7
OG0000970		0	g2949.t1, g2955.t1, g4587.t1, g4588.t1, g4589.t1	5		0	g11851.t1, g15599.t1, g18032.t1, g3094.t1	4
OG0000971		0	g3527.t1, g3698.t1, g3770.t1, g4418.t1, g4439.t1, g4440.t1, g4489.t1, g4750.t1, g4751.t1	9		0		0
OG0000972		0	g3727.t1	1		0	g10056.t1, g12366.t1, g13308.t1, g14698.t1, g18327.t1, g5768.t1, g607.t1, g8172.t1	8
OG0000973		0		0	g1014.t1, g11877.t1, g15252.t1, g3835.t1, g3840.t1, g4227.t1	6	g26375.t1, g3193.t1, g5838.t1	3
OG0000974		0		0	g10454.t1, g106.t1, g10891.t1, g14018.t1, g15258.t1, g16242.t1, g18344.t1, g21385.t1	8	g23678.t1	1
OG0000975		0		0	g10518.t1, g10596.t1, g17629.t1, g4697.t1, g4853.t1, g617.t1, g6685.t1, g7623.t1	8	g21110.t1	1
OG0000976		0		0	g10597.t1, g10597.t2, g17628.t1, g17628.t2, g6684.t1, g7622.t1, g7622.t2	7	g1403.t1, g21111.t1	2
OG0000977		0		0	g12792.t1, g8253.t1	2	g15218.t1, g18749.t1, g24473.t1, g4842.t1, g4842.t2, g6679.t1, g8107.t1	7
OG0000978		0		0	g13460.t1, g13830.t1, g19022.t1, g2887.t1, g8741.t1, g8742.t1	6	g11841.t1, g22500.t1, g804.t1	3
OG0000979		0		0	g13467.t1, g15447.t1, g20753.t1, g8263.t1, g8839.t1	5	g14814.t1, g14925.t1, g24247.t1, g24435.t1	4
OG0000980		0		0	g13522.t1, g14775.t1, g19453.t1, g4902.t1, g4989.t1, g5126.t1, g6557.t1, g7245.t1, g745.t1	9		0
OG0000981		0		0	g13568.t1, g3834.t1, g4228.t1, g4548.t1, g4549.t1, g5122.t1, g6520.t1	7	g11512.t1, g3192.t1	2
OG0000982		0		0	g15337.t1, g16311.t1, g16312.t1, g17400.t1, g19754.t1, g4497.t1, g7263.t1, g890.t1	8	g19763.t1	1
OG0000983		0		0	g15450.t1, g15450.t2, g20750.t1, g20750.t2, g2779.t1, g7761.t1, g8260.t1, g8260.t2, g8836.t1	9		0
OG0000984		0		0	g16814.t1	1	g1345.t1, g15658.t1, g17002.t1, g19579.t1, g24029.t1, g25245.t1, g4025.t1, g4687.t1	8
OG0000985		0		0	g19077.t1	1	g17370.t1, g17371.t1, g20109.t1, g20110.t1, g25742.t1, g25744.t1, g25745.t1, g9476.t1	8
OG0000986		0		0	g20672.t1, g20691.t1, g20693.t1, g20698.t1, g20699.t1, g20700.t1, g20700.t2, g20702.t1, g20808.t1	9		0
OG0000987		0		0	g4225.t1	1	g113.t1, g11515.t1, g11515.t2, g21931.t1, g26259.t1, g2940.t1, g6792.t1, g9428.t1	8
OG0000988		0		0	g4606.t1	1	g11599.t1, g14035.t1, g17680.t1, g2313.t1, g2314.t1, g24418.t1, g24441.t1, g25550.t1	8
OG0000989		0		0	g4910.t1, g4911.t1, g4912.t1	3	g17095.t1, g17098.t1, g17099.t1, g17100.t1, g17113.t1, g17114.t1	6
OG0000990		0		0	g9740.t1	1	g12830.t1, g12934.t1, g13714.t1, g14092.t1, g17597.t1, g17641.t1, g8659.t1, g8848.t1	8
OG0000991		0		0		0	g10026.t1, g11792.t1, g14393.t1, g1977.t1, g2198.t1, g22191.t1, g23596.t1, g3273.t1, g5257.t1	9
OG0000992		0		0		0	g10494.t1, g14515.t1, g14637.t1, g16006.t1, g17145.t1, g2205.t1, g27202.t1, g5578.t1, g8927.t1	9
OG0000993		0		0		0	g10555.t1, g15576.t1, g17530.t1, g25128.t1, g25128.t2, g6958.t1, g6958.t2, g9627.t1, g9628.t1	9
OG0000994		0		0		0	g10869.t1, g16988.t1, g18529.t1, g21739.t1, g22644.t1, g5094.t1, g6311.t1, g7432.t1, g7432.t2	9
OG0000995		0		0		0	g11371.t1, g15100.t1, g16196.t1, g16197.t1, g19142.t1, g19142.t2, g23221.t1, g8402.t1, g8416.t1	9
OG0000996		0		0		0	g11556.t1, g13200.t1, g19117.t1, g2202.t1, g25833.t1, g3355.t1, g5676.t1, g8095.t1, g9578.t1	9
OG0000997		0		0		0	g12291.t1, g14928.t1, g19263.t1, g4006.t1, g4189.t1, g4668.t1, g6522.t1, g6843.t1, g8515.t1	9
OG0000998		0		0		0	g1256.t1, g12638.t1, g14165.t1, g1643.t2, g1649.t1, g25310.t2, g3092.t1, g5438.t1, g8306.t1	9
OG0000999		0		0		0	g12645.t1, g12646.t1, g12648.t1, g12649.t1, g12650.t1, g12651.t1, g12668.t1, g12679.t1, g1342.t1	9
OG0001000		0		0		0	g129.t1, g13142.t1, g13303.t1, g13967.t1, g15270.t1, g21299.t1, g22684.t1, g25491.t1, g5586.t1	9
OG0001001		0		0		0	g12931.t1, g12931.t2, g14816.t1, g14816.t2, g24249.t1, g24249.t2, g24433.t1, g26514.t1, g3783.t1	9
OG0001002		0		0		0	g13163.t1, g13778.t1, g15251.t1, g2122.t1, g26626.t1, g287.t1, g5513.t1, g6685.t1, g79.t1	9
OG0001003		0		0		0	g15717.t1, g16725.t1, g16931.t1, g1724.t1, g20245.t1, g20245.t2, g23135.t1, g6153.t1, g8007.t1	9
OG0001004		0		0		0	g15804.t1, g2020.t1, g20532.t1, g20723.t1, g23528.t1, g4770.t1, g633.t1, g9764.t1, g9980.t1	9
OG0001005	g100.t1, g23576.t1, g8269.t1	3		0	g1164.t1	1	g19905.t1, g26019.t1, g2914.t1, g6857.t1	4
OG0001006	g10081.t1, g1610.t1, g18324.t1, g19478.t1, g2939.t1	5		0	g19290.t1, g998.t1	2	g14727.t1	1
OG0001007	g10112.t1, g17526.t1, g17528.t1	3		0	g19016.t1, g8339.t1, g8341.t1	3	g22604.t1, g25097.t1	2
OG0001008	g10254.t1, g14711.t1, g16744.t1, g16745.t1, g17572.t1, g18152.t1, g4868.t1, g4869.t1	8		0		0		0
OG0001009	g10336.t1	1		0	g12431.t1	1	g11340.t1, g16349.t1, g16350.t1, g1872.t1, g22004.t1, g26429.t1	6
OG0001010	g10447.t1, g10448.t1, g10449.t1	3		0	g11021.t1, g11022.t1, g11023.t1	3	g19067.t1, g19068.t1	2
OG0001011	g10465.t1, g7705.t1, g7705.t2	3		0	g11010.t1, g11010.t2	2	g19057.t1, g19057.t2, g19057.t3	3
OG0001012	g10476.t1, g13439.t1, g15992.t1, g17282.t1, g17283.t1, g5482.t1, g6679.t1, g7353.t1	8		0		0		0
OG0001013	g10615.t1, g12037.t1, g18966.t1, g8563.t1	4		0	g916.t1	1	g19175.t1, g19177.t1, g20386.t1	3
OG0001014	g10701.t1, g20116.t1, g21864.t1	3		0	g17965.t1, g2136.t1	2	g10046.t1, g15076.t1, g2194.t1	3
OG0001015	g10879.t1, g15157.t1	2		0	g11257.t1, g18780.t1, g18787.t1, g6476.t1, g9477.t1, g9487.t1	6		0
OG0001016	g10959.t1, g18350.t1, g5275.t1, g6830.t1	4	g2754.t1	1	g4033.t1, g4446.t1	2	g6067.t1	1
OG0001017	g11065.t1, g15488.t1, g2266.t1	3		0	g11679.t1, g13065.t1, g2731.t1, g3479.t1	4	g8824.t1	1
OG0001018	g11133.t1, g17594.t1, g8751.t1	3	g1425.t1	1	g20019.t1	1	g1076.t1, g25519.t1, g25675.t1	3
OG0001019	g11150.t1, g7355.t1, g9986.t1	3	g490.t1	1	g4595.t1, g5129.t1, g6058.t1	3	g13106.t1	1
OG0001020	g11160.t1, g11160.t2	2	g2668.t1, g2668.t2	2	g18182.t1, g18182.t2	2	g10579.t1, g10579.t2	2
OG0001021	g11183.t1, g21227.t1, g5780.t1	3		0	g10455.t1, g2865.t1	2	g3384.t1, g4414.t1, g7993.t1	3
OG0001022	g11189.t1, g22693.t1, g37.t1	3	g2192.t1, g5074.t1	2	g19206.t1, g19207.t1, g2947.t1	3		0
OG0001023	g1122.t1, g12975.t1, g23814.t1	3	g3586.t1	1	g14445.t1, g3830.t1, g5929.t1	3	g6339.t1	1
OG0001024	g11226.t1, g11228.t1, g4822.t1	3	g4424.t1	1	g1835.t1	1	g13064.t1, g13066.t1, g2716.t1	3
OG0001025	g1125.t1, g20799.t1	2	g1002.t1, g3277.t1, g4627.t1	3	g5926.t1, g8059.t1	2	g21321.t1	1
OG0001026	g11271.t1, g16841.t1, g20158.t1, g6024.t1, g7596.t1	5		0	g100.t1, g6137.t1	2	g20938.t1	1
OG0001027	g11317.t1, g11317.t2, g11317.t3	3		0	g1332.t1, g1332.t2	2	g12987.t1, g12987.t2, g12987.t3	3
OG0001028	g11380.t1, g11380.t2	2	g3430.t1, g3431.t1	2	g1263.t1, g1263.t2	2	g11009.t1, g11009.t2	2
OG0001029	g11502.t1	1	g1478.t1, g1961.t1, g2304.t1, g4126.t1	4		0	g15533.t1, g23757.t1, g63.t1	3
OG0001030	g11506.t1, g11508.t1, g19653.t1	3		0	g20820.t1	1	g12214.t1, g12216.t1, g12454.t1, g20744.t1	4
OG0001031	g11654.t1, g11654.t2	2	g2815.t1, g2815.t2	2	g456.t1, g456.t2	2	g7479.t1, g7479.t2	2
OG0001032	g11728.t1, g11747.t1, g11789.t1, g23513.t1	4		0	g17306.t1, g21654.t1, g6938.t1	3	g7602.t1	1
OG0001033	g11754.t1, g16423.t1, g5299.t1	3	g3834.t1	1	g677.t1	1	g11480.t1, g13109.t1, g18087.t1	3
OG0001034	g11764.t1, g22768.t1	2	g4055.t1	1	g13241.t1, g3865.t1	2	g1373.t1, g7612.t1, g7612.t2	3
OG0001035	g1177.t1, g1177.t2, g1177.t3, g18973.t1, g23582.t1	5		0	g20667.t1	1	g11633.t1, g1472.t1	2
OG0001036	g11826.t1, g22247.t1	2		0		0	g2812.t1, g2857.t1, g2878.t1, g2882.t1, g2905.t1, g7691.t1	6
OG0001037	g11897.t1, g11900.t1, g3353.t1, g4044.t1	4	g3324.t1	1		0	g25808.t1, g7857.t1, g8867.t1	3
OG0001038	g11906.t1, g4802.t1	2	g4451.t1	1	g17262.t1, g1855.t1	2	g22900.t1, g25815.t1, g2728.t1	3
OG0001039	g11936.t1, g20638.t1, g24248.t1, g5897.t1	4	g3988.t1	1	g10311.t1, g20164.t1, g5556.t1	3		0
OG0001040	g12005.t1, g14703.t1, g17543.t1, g1831.t1, g22517.t1, g765.t1	6		0	g20458.t1	1	g25070.t1	1
OG0001041	g12066.t1, g13965.t1, g20041.t1, g20146.t1, g2115.t1	5	g3125.t1	1	g17106.t1, g6958.t1	2		0
OG0001042	g12069.t1, g20148.t1, g2113.t1	3	g3127.t1	1	g16910.t1, g17108.t1, g6960.t1	3	g7285.t1	1
OG0001043	g12079.t1	1	g4435.t1	1	g1842.t1	1	g15208.t1, g20549.t1, g20836.t1, g24362.t1, g6069.t1	5
OG0001044	g12106.t1, g12107.t1, g12110.t1	3		0		0	g20295.t1, g20316.t1, g20319.t1, g20322.t1, g20325.t1	5
OG0001045	g12172.t3, g12175.t1, g12184.t1, g12185.t1, g19663.t1, g19664.t1	6		0	g14250.t1	1	g17177.t1	1
OG0001046	g12245.t1, g12245.t2	2		0	g9335.t1, g9335.t2, g9335.t3	3	g19478.t1, g19478.t2, g19478.t3	3
OG0001047	g12378.t1, g12378.t2	2		0	g8187.t1, g8187.t2, g8187.t3	3	g8211.t1, g8211.t2, g8211.t3	3
OG0001048	g1252.t1, g1252.t2, g1252.t3	3	g2939.t1, g2939.t2	2	g16235.t1, g16235.t2	2	g10898.t1	1
OG0001049	g1253.t1, g12594.t1, g12772.t1	3	g3486.t1	1	g11349.t1, g16238.t1, g8532.t1	3	g14652.t1	1
OG0001050	g12582.t1, g1886.t1, g21872.t1, g22373.t1, g9829.t1	5	g2861.t1	1	g9279.t1	1	g16573.t1	1
OG0001051	g12599.t1, g12606.t1, g22516.t1	3	g3493.t1, g3506.t1	2	g11356.t1, g11361.t1, g20461.t1	3		0
OG0001052	g12626.t1, g12626.t2, g16043.t1	3	g2865.t1	1	g10643.t1, g19806.t1, g3922.t1	3	g143.t1	1
OG0001053	g12679.t1, g12679.t2	2		0	g1170.t1, g1170.t2, g12873.t1, g12873.t2	4	g13903.t1, g13903.t2	2
OG0001054	g12844.t1, g22844.t1	2		0	g20736.t1	1	g11445.t1, g11446.t1, g120.t1, g8514.t1, g8864.t1	5
OG0001055	g12935.t1, g6109.t1	2		0	g2752.t1	1	g12426.t1, g15863.t1, g3909.t1, g6370.t1, g8984.t1	5
OG0001056	g12948.t1, g21539.t1, g23460.t1, g23461.t1, g5925.t1	5		0	g2091.t1	1	g15617.t1, g17013.t1	2
OG0001057	g12960.t1, g14855.t1, g4631.t1, g6684.t1	4	g502.t1	1	g4601.t1, g6552.t1, g9837.t1	3		0
OG0001058	g12990.t1, g12990.t2	2	g1504.t1, g1504.t2	2	g3817.t1, g3817.t2	2	g7412.t1, g7412.t2	2
OG0001059	g13146.t1, g15849.t1, g8074.t1	3		0	g11466.t1, g15316.t1, g17058.t1, g3568.t1	4	g25162.t1	1
OG0001060	g13189.t1, g13189.t2	2	g98.t1, g98.t2	2	g12582.t1, g12582.t2	2	g3760.t1, g3760.t2	2
OG0001061	g13297.t1, g19955.t1, g21541.t1, g23231.t1, g323.t1, g361.t1, g5195.t1	7		0	g12683.t1	1		0
OG0001062	g13434.t1, g13434.t2	2	g2051.t1, g2051.t2	2	g285.t1, g285.t2	2	g10258.t1, g10258.t2	2
OG0001063	g13436.t1, g13436.t2	2	g2054.t1, g2054.t2	2	g283.t1, g283.t2	2	g10260.t1, g10260.t2	2
OG0001064	g13441.t1, g18229.t1, g2957.t1, g3577.t1, g5443.t1	5		0	g21392.t1, g57.t1, g7376.t1	3		0
OG0001065	g13476.t1, g4697.t1	2	g262.t1, g262.t2, g2725.t1, g3357.t1	4	g2040.t1	1	g652.t1	1
OG0001066	g13598.t1, g17264.t1, g1897.t1, g9.t1	4		0	g18463.t1, g2515.t1, g5080.t1	3	g16653.t1	1
OG0001067	g13657.t1, g13657.t2	2	g2926.t1, g2926.t2	2	g15397.t1, g15397.t2	2	g12903.t1, g12903.t2	2
OG0001068	g13673.t1, g13673.t2	2		0	g15379.t1, g15379.t2, g18536.t1, g18536.t2	4	g5601.t1, g5601.t2	2
OG0001069	g14047.t1	1		0	g1001.t1, g11132.t1, g17181.t1, g20501.t1, g20853.t1	5	g23481.t1, g81.t1	2
OG0001070	g14067.t1, g15136.t1, g18098.t1, g5148.t1, g7092.t1	5	g2788.t1, g4443.t1	2	g15854.t1	1		0
OG0001071	g14072.t1, g14986.t1, g23608.t1, g5804.t1	4		0	g10423.t1, g17202.t1, g5305.t1	3	g16004.t1	1
OG0001072	g14101.t1, g20316.t1	2	g2406.t1, g3256.t1, g3637.t1, g3713.t1, g3719.t1	5		0	g19498.t1	1
OG0001073	g14102.t1, g9478.t1	2	g1990.t1, g3543.t1, g3543.t2	3	g18505.t1, g6898.t1	2	g1090.t1	1
OG0001074	g14112.t1, g23477.t1, g5655.t1, g5871.t1	4		0	g10362.t1, g17236.t1, g2110.t1, g969.t1	4		0
OG0001075	g14246.t1, g14246.t2	2	g1492.t1, g1492.t2	2	g16757.t1, g16757.t2	2	g26965.t1, g26965.t2	2
OG0001076	g14398.t1, g19055.t1, g21049.t1, g8561.t1	4		0	g2027.t1	1	g16843.t1, g20204.t1, g9990.t1	3
OG0001077	g14586.t1, g19440.t1, g20419.t1, g3572.t1, g3711.t1, g5702.t1	6	g3636.t1	1		0	g15776.t1	1
OG0001078	g14720.t1, g15641.t1, g16191.t1, g24222.t1, g24222.t2	5		0	g8424.t1	1	g16306.t1, g9143.t1	2
OG0001079	g14721.t1, g24223.t1, g6731.t1	3	g4832.t1	1	g8425.t1	1	g16308.t1, g8818.t1, g9613.t1	3
OG0001080	g14722.t1, g6716.t1	2	g4831.t1	1	g3927.t1, g8426.t1	2	g13627.t1, g17262.t1, g24410.t1	3
OG0001081	g14737.t1, g23963.t1	2		0	g19511.t1	1	g11043.t1, g17048.t1, g24242.t1, g551.t1, g8996.t1	5
OG0001082	g1476.t1, g1477.t1, g23374.t1, g7072.t1, g7072.t2	5		0	g16050.t1, g16300.t1	2	g20440.t1	1
OG0001083	g14774.t1	1		0	g4219.t1, g4219.t2, g9821.t1, g9821.t2	4	g20579.t1, g24464.t1, g25264.t1	3
OG0001084	g14828.t1, g6851.t1, g6851.t2, g6851.t3	4		0	g9801.t1	1	g20763.t1, g4194.t1, g7974.t1	3
OG0001085	g14842.t1, g22111.t1	2		0	g13453.t1, g13454.t1, g9820.t1	3	g14950.t1, g26362.t1, g26363.t1	3
OG0001086	g14902.t1, g20770.t1	2		0	g6313.t1, g6372.t1	2	g12543.t1, g14540.t1, g25489.t1, g9003.t1	4
OG0001087	g14958.t1, g16360.t1, g1932.t1, g2580.t1, g2635.t1	5		0	g10514.t1, g10964.t1, g6831.t1	3		0
OG0001088	g1501.t1	1		0		0	g10594.t1, g1127.t1, g12396.t1, g25394.t1, g26702.t1, g3236.t1, g7213.t1	7
OG0001089	g15092.t1, g24704.t1, g7316.t1, g809.t1	4	g3603.t1	1		0	g10916.t1, g2532.t1, g4899.t1	3
OG0001090	g1510.t1	1		0	g13468.t1, g15448.t1, g20752.t1, g8262.t1, g8838.t1	5	g14924.t1, g3785.t1	2
OG0001091	g15161.t1, g23273.t1, g7674.t1, g8169.t1	4		0		0	g1084.t1, g20556.t1, g25335.t1, g7886.t1	4
OG0001092	g15195.t1, g15195.t2	2		0	g18820.t1, g18820.t3, g18820.t4	3	g17635.t1, g17635.t2, g17635.t3	3
OG0001093	g15229.t2, g9147.t1	2	g4493.t1	1	g18046.t1, g18853.t2, g6162.t1	3	g17444.t1, g27192.t1	2
OG0001094	g15366.t1, g2221.t1, g767.t1, g8290.t1, g852.t1, g853.t1	6	g4199.t1	1		0	g16964.t1	1
OG0001095	g15622.t1, g15623.t1, g24394.t1, g24395.t1	4		0	g7232.t1	1	g1287.t1, g303.t1, g8587.t1	3
OG0001096	g15626.t1, g18788.t1, g21336.t1	3		0	g20978.t2, g6286.t1, g7228.t1	3	g7832.t1, g7914.t1	2
OG0001097	g15704.t1, g15706.t1, g15708.t1	3		0	g10128.t1	1	g21100.t1, g21101.t1, g21104.t1, g21106.t1	4
OG0001098	g15707.t1, g18513.t1, g24700.t1, g2664.t1, g4589.t1, g5079.t1, g8119.t1	7	g2025.t1	1		0		0
OG0001099	g15719.t1, g20668.t1, g6485.t1, g8438.t1	4		0	g9137.t1	1	g11802.t1, g12722.t1, g22946.t1	3
OG0001100	g15720.t1	1		0	g18452.t1, g20692.t1, g3649.t1, g3783.t1, g4832.t1, g5395.t1, g6609.t1	7		0
OG0001101	g1573.t1, g1573.t2, g21496.t1, g21496.t2	4		0	g12992.t1, g12992.t2	2	g16299.t1, g16299.t2	2
OG0001102	g15806.t1, g4391.t1	2	g2002.t1	1	g11819.t1, g21441.t1	2	g16972.t1, g16972.t2, g4202.t1	3
OG0001103	g15855.t1, g7884.t1	2		0		0	g15053.t1, g15457.t1, g4259.t1, g703.t1, g771.t1, g771.t2	6
OG0001104	g15936.t1, g174.t1, g24227.t1, g480.t1, g728.t1	5		0	g16200.t1, g5341.t1	2	g6796.t1	1
OG0001105	g15962.t1, g20886.t1, g7673.t1	3		0	g18153.t1, g3041.t1	2	g10901.t1, g18872.t1, g20822.t1	3
OG0001106	g15982.t1, g15983.t1, g1750.t1, g18528.t1, g18954.t1	5		0	g10588.t1, g19166.t1	2	g24046.t1	1
OG0001107	g16045.t1, g9341.t1	2	g2781.t1, g3402.t1, g391.t1	3	g10540.t1, g13980.t1	2	g12110.t1	1
OG0001108	g16095.t1	1		0	g17000.t1, g5063.t1	2	g13111.t1, g13157.t1, g13168.t1, g20529.t1, g6355.t1	5
OG0001109	g16168.t1	1		0	g21462.t1	1	g12725.t1, g1480.t1, g15566.t1, g22518.t1, g23540.t1, g9329.t1	6
OG0001110	g16202.t1, g16203.t1	2	g757.t1, g758.t1	2	g17779.t1, g17780.t1	2	g22984.t1, g22985.t1	2
OG0001111	g16232.t1, g16233.t1, g17643.t1, g5452.t1, g6703.t1	5		0		0	g10861.t1, g25898.t1, g4922.t1	3
OG0001112	g1626.t1, g1626.t2	2		0	g4678.t1, g4678.t2, g983.t1, g983.t2	4	g5635.t1, g5635.t2	2
OG0001113	g16271.t1, g19589.t1	2	g1322.t1	1	g504.t1	1	g16989.t1, g20455.t1, g22850.t1, g9429.t1	4
OG0001114	g16319.t1, g8842.t1	2		0	g15076.t1, g3763.t1, g949.t1	3	g13540.t1, g24050.t1, g24458.t1	3
OG0001115	g16320.t1, g8843.t1	2		0	g15077.t1, g15078.t1, g3764.t1, g948.t1	4	g13542.t1, g24456.t1	2
OG0001116	g16339.t1, g16398.t1, g20181.t1, g20186.t1, g22271.t1, g22761.t1, g23507.t1	7		0		0	g18052.t1	1
OG0001117	g1652.t1, g17810.t1, g18529.t1, g4748.t1, g4792.t1	5		0		0	g14261.t1, g23511.t1, g2803.t1	3
OG0001118	g16522.t1, g2041.t1, g24532.t1	3		0	g146.t1, g14908.t1, g6216.t1, g7053.t1, g7769.t1	5		0
OG0001119	g16566.t1, g18729.t1, g21990.t1	3		0	g10049.t1, g15273.t1	2	g23836.t1, g9939.t1, g9939.t2	3
OG0001120	g16755.t1, g16756.t1, g17962.t1, g20910.t1, g23390.t1, g23818.t1, g3322.t1, g732.t1	8		0		0		0
OG0001121	g16800.t1, g16879.t1, g21901.t1, g3053.t1	4		0	g3741.t1, g5219.t1, g5491.t1, g87.t1	4		0
OG0001122	g16855.t1, g16982.t1, g16982.t2	3		0	g18281.t1, g18281.t2	2	g20982.t1, g6872.t1, g6872.t2	3
OG0001123	g16882.t1, g16884.t1	2		0	g18395.t2, g18397.t1	2	g21083.t1, g21083.t2, g21085.t1, g21085.t2	4
OG0001124	g16934.t1, g3718.t1, g3963.t1, g5974.t1	4		0	g18339.t1, g6896.t1, g7847.t1	3	g9096.t1	1
OG0001125	g16937.t1, g4045.t1, g434.t1	3		0	g18336.t1, g21316.t1	2	g21033.t1, g21075.t1, g4623.t1	3
OG0001126	g17077.t1, g17078.t1, g17079.t1	3		0	g15309.t1, g15310.t1, g21497.t1, g21497.t2	4	g10749.t1	1
OG0001127	g17089.t1, g17214.t1, g9082.t1	3		0	g1135.t1, g18416.t1, g7708.t1	3	g10768.t1, g16697.t1	2
OG0001128	g17134.t1, g9850.t1	2		0		0	g11467.t1, g13218.t1, g17153.t1, g25720.t1, g26076.t1, g27169.t1	6
OG0001129	g17140.t1, g3630.t1, g3631.t1, g6042.t1	4	g2360.t1	1	g15701.t1	1	g1954.t1, g25159.t1	2
OG0001130	g17144.t1, g17144.t2	2	g2355.t1, g2355.t2	2	g9245.t1, g9245.t2	2	g6275.t1, g6275.t2	2
OG0001131	g17293.t1, g18399.t1, g18402.t1	3	g2250.t1, g2252.t1	2	g15879.t1, g15880.t1	2	g17791.t1	1
OG0001132	g17302.t1, g17788.t1, g20238.t1, g8528.t1	4		0	g17515.t1, g17523.t1, g20618.t1, g6612.t1	4		0
OG0001133	g17355.t1, g19434.t1, g22624.t1	3	g3303.t1, g3650.t1	2	g10169.t1, g17943.t1, g3370.t1	3		0
OG0001134	g17696.t1, g21793.t1, g21853.t1	3		0	g11179.t1, g14124.t1, g16568.t1	3	g10072.t1, g18555.t1	2
OG0001135	g17701.t1, g19546.t1	2		0		0	g15434.t1, g16565.t1, g18748.t1, g22264.t1, g25574.t1, g768.t1	6
OG0001136	g17741.t1	1		0	g15652.t1, g17785.t1, g20166.t1	3	g11678.t1, g11679.t1, g23576.t1, g26195.t1	4
OG0001137	g17742.t1, g17743.t1	2		0	g15653.t1, g17783.t1, g17784.t1, g20167.t1	4	g26196.t1, g7617.t1	2
OG0001138	g17937.t1, g17938.t1, g20218.t1	3		0	g4302.t1, g4303.t1	2	g22514.t1, g23639.t1, g23640.t1	3
OG0001139	g18319.t1, g2419.t1, g24261.t1, g2672.t1, g777.t1	5	g3764.t1	1	g11379.t1	1	g21319.t1	1
OG0001140	g18387.t1	1	g1625.t1	1	g14411.t1, g14412.t1, g1477.t1, g15894.t1, g4622.t1	5	g1585.t1	1
OG0001141	g18396.t1, g18397.t1	2	g2246.t1, g2247.t1	2	g15884.t1, g15885.t1	2	g8663.t1, g8664.t1	2
OG0001142	g18450.t1, g22838.t1, g2375.t1	3		0	g20741.t1, g9444.t1	2	g1776.t1, g25130.t1, g25131.t1	3
OG0001143	g18524.t1, g18525.t1	2		0	g19164.t1, g19165.t1	2	g23328.t1, g23329.t1, g23334.t1, g23335.t1	4
OG0001144	g18537.t1	1	g1514.t1, g1515.t1, g1516.t1	3	g19151.t1	1	g23307.t1, g23319.t1, g23320.t1	3
OG0001145	g18540.t1, g22946.t1	2	g1519.t1	1	g19149.t1	1	g19622.t1, g19622.t2, g23316.t1, g8655.t1	4
OG0001146	g18800.t1, g18801.t1, g18802.t1	3		0	g20990.t1, g20991.t1, g20992.t1	3	g11122.t1, g11123.t1	2
OG0001147	g18864.t1	1	g4206.t1	1	g7733.t1	1	g10807.t1, g10808.t1, g11183.t1, g6074.t1, g8003.t1	5
OG0001148	g18870.t1, g4182.t1	2	g4735.t1, g770.t1, g853.t1	3	g8591.t1	1	g11185.t1, g26507.t1	2
OG0001149	g1891.t1, g1892.t1, g23577.t1, g3122.t1, g8799.t1	5		0	g15845.t1, g15846.t1, g17732.t1	3		0
OG0001150	g18913.t1, g21264.t1, g9050.t1, g9940.t1	4		0	g10924.t1, g15333.t1, g15333.t2, g19990.t1	4		0
OG0001151	g19359.t1, g19359.t2	2		0	g10242.t1, g10242.t2, g9891.t1, g9891.t2	4	g5950.t1, g5950.t2	2
OG0001152	g19380.t1	1	g1183.t1, g3372.t1	2	g2827.t1	1	g15997.t1, g24054.t1, g25490.t1, g5382.t1	4
OG0001153	g19391.t1, g19391.t2	2	g4742.t1, g4742.t2	2	g10214.t1, g10214.t2	2	g5906.t1, g5906.t2	2
OG0001154	g19451.t1, g20324.t1	2	g2123.t1	1	g10153.t1, g1590.t1, g16372.t1	3	g2137.t1, g4902.t1	2
OG0001155	g19603.t1	1	g3907.t1	1	g15111.t1	1	g15454.t1, g20267.t1, g23222.t1, g26263.t1, g4994.t1	5
OG0001156	g19630.t1, g19630.t2	2	g4331.t1	1	g14211.t1, g14211.t2, g14211.t3	3	g20776.t3, g20777.t1	2
OG0001157	g19662.t1	1		0	g14249.t1	1	g23508.t1, g4918.t1, g5280.t1, g5546.t1, g5547.t1, g7712.t1	6
OG0001158	g19782.t1, g19782.t2	2	g535.t1, g535.t2	2	g20103.t1, g20103.t2	2	g25585.t1, g25585.t2	2
OG0001159	g19879.t1, g23633.t1	2		0	g5281.t1	1	g11544.t1, g17036.t1, g2485.t1, g9397.t1, g9483.t1	5
OG0001160	g19962.t1, g19962.t2, g19962.t3	3		0	g18034.t1, g18034.t2, g18034.t3	3	g2266.t1, g2266.t2	2
OG0001161	g20015.t1, g20020.t1, g20021.t1	3		0	g11405.t1, g11410.t1, g11412.t1	3	g21194.t1, g21199.t1	2
OG0001162	g20017.t1	1		0	g11407.t1, g11407.t2	2	g13989.t1, g15448.t1, g21198.t1, g22096.t1, g22096.t2	5
OG0001163	g20112.t1, g20128.t1, g20129.t1, g691.t1	4	g2317.t1	1	g2147.t1	1	g11426.t1, g2184.t1	2
OG0001164	g20179.t1, g24250.t1	2		0	g14490.t1, g1587.t1, g19730.t1	3	g10905.t1, g21460.t1, g6384.t1	3
OG0001165	g20350.t1, g20350.t2	2	g1029.t1	1	g16346.t1	1	g11928.t1, g6178.t1, g6178.t3, g6178.t4	4
OG0001166	g2045.t1	1	g4215.t1, g990.t1	2	g16144.t1, g21306.t1, g7045.t1	3	g19374.t1, g3354.t1	2
OG0001167	g20678.t1, g23212.t1, g23213.t1, g2642.t1, g5428.t1	5		0	g15130.t1, g9129.t1	2	g19094.t1	1
OG0001168	g20700.t1, g22771.t1	2	g762.t1, g763.t1	2	g17788.t1, g3868.t1	2	g1369.t1, g22982.t1	2
OG0001169	g20828.t1, g20828.t2	2	g2844.t1, g2844.t2	2	g5826.t1, g5826.t2	2	g19335.t1, g19335.t2	2
OG0001170	g20832.t1	1	g2848.t1, g2848.t2, g2849.t1	3	g5830.t1	1	g19331.t1, g19331.t2, g19331.t3	3
OG0001171	g20867.t1, g20867.t2	2		0	g18134.t1, g18134.t2, g18134.t3	3	g19296.t1, g19296.t2, g19296.t3	3
OG0001172	g20898.t1	1	g419.t1	1		0	g12907.t1, g13348.t1, g3936.t1, g4396.t1, g7551.t1, g9475.t1	6
OG0001173	g20981.t1, g7832.t1, g7845.t1, g7848.t1, g7849.t1	5		0	g6799.t1	1	g22039.t1, g22062.t1	2
OG0001174	g21157.t1, g5825.t1	2	g2100.t1, g2101.t1	2	g10411.t1, g12240.t1	2	g12052.t1, g2163.t1	2
OG0001175	g21185.t1, g21185.t2	2	g2909.t1, g2909.t2	2	g9174.t1, g9174.t2	2	g12079.t1, g12079.t2	2
OG0001176	g21187.t1, g2963.t1, g2963.t2	3		0	g7387.t1	1	g12080.t1, g13210.t1, g13210.t2, g1412.t1	4
OG0001177	g21383.t1, g21383.t2	2	g3880.t1, g3880.t2	2	g17766.t1, g17766.t2	2	g14383.t1, g14383.t2	2
OG0001178	g21457.t1	1	g2344.t1	1	g147.t1, g7849.t1, g9237.t1	3	g18734.t1, g24031.t1, g3197.t1	3
OG0001179	g21798.t1, g22379.t1, g22380.t1, g23210.t1, g4742.t1, g5383.t1, g5414.t1	7		0		0	g18561.t1	1
OG0001180	g21851.t1, g9774.t1	2		0	g16619.t1	1	g16500.t1, g19868.t1, g23376.t1, g25161.t1, g3204.t1	5
OG0001181	g2197.t1, g2244.t1, g9962.t1, g9962.t2	4		0	g13391.t1, g13391.t2, g8977.t1	3	g26650.t1	1
OG0001182	g21989.t1, g21989.t2	2		0	g10050.t1, g10050.t2, g15274.t1, g15274.t2	4	g18310.t1, g18310.t2	2
OG0001183	g22068.t1	1	g1133.t1, g3986.t1, g4535.t1	3	g13349.t1, g13349.t2, g5299.t1	3	g22864.t1	1
OG0001184	g22115.t1	1	g1461.t1	1	g10616.t1, g13461.t1, g6545.t1	3	g22389.t1, g5161.t1, g9567.t1	3
OG0001185	g2212.t1, g23822.t1, g6602.t1, g9965.t1, g9966.t1	5		0	g10997.t1, g8979.t1	2	g15215.t1	1
OG0001186	g22188.t1, g22188.t2	2		0	g17820.t1, g17820.t2	2	g11214.t1, g11214.t2, g21304.t1, g21304.t2	4
OG0001187	g22324.t1, g22327.t1	2	g4043.t1, g4044.t1	2	g6600.t1, g6603.t1	2	g16622.t1, g16625.t1	2
OG0001188	g22408.t1, g2377.t1	2	g4830.t1	1	g12412.t1, g2567.t1	2	g21918.t1, g5916.t1, g5916.t2	3
OG0001189	g22474.t1, g5010.t1	2	g1585.t1	1	g18704.t1, g398.t1	2	g16094.t1, g16095.t1, g16477.t1	3
OG0001190	g22685.t1, g23561.t1, g5391.t1	3		0	g10824.t1, g15325.t1, g2939.t1	3	g1461.t1, g18000.t1	2
OG0001191	g2270.t1	1		0	g3713.t1	1	g14362.t1, g18950.t1, g4720.t1, g4721.t1, g6471.t1, g6472.t1	6
OG0001192	g22847.t1	1	g1583.t1	1	g21149.t1	1	g14023.t1, g15242.t1, g16104.t1, g26503.t1, g3836.t1	5
OG0001193	g22953.t1, g3642.t1	2		0	g1074.t1, g16630.t1, g4565.t1	3	g25485.t1, g82.t1, g8878.t1	3
OG0001194	g23028.t1	1	g963.t1	1	g13245.t1, g3144.t1, g6271.t1	3	g15577.t1, g16882.t1, g9144.t1	3
OG0001195	g2318.t1, g2318.t2	2	g2031.t1, g2031.t2	2	g3318.t1, g3318.t2	2	g21498.t1, g21498.t2	2
OG0001196	g23250.t1, g23250.t2, g23250.t3	3		0	g9084.t1, g9084.t2, g9084.t3	3	g21263.t1, g21263.t2	2
OG0001197	g23276.t1, g23690.t1, g2496.t1	3	g165.t1	1	g18549.t1	1	g18935.t1, g21284.t1, g27082.t1	3
OG0001198	g23385.t1, g2975.t1	2		0	g17891.t1, g7398.t1, g7399.t1	3	g17136.t1, g17939.t1, g22126.t1	3
OG0001199	g23418.t1, g23418.t2, g23419.t1	3		0	g10604.t1, g10605.t1, g10606.t1	3	g17849.t1, g17850.t1	2
OG0001200	g23431.t1, g7456.t1	2		0	g12117.t1	1	g12753.t1, g12754.t1, g18004.t1, g22599.t1, g24740.t1	5
OG0001201	g23478.t1, g3325.t1, g5656.t1, g5870.t1, g5875.t1	5		0	g10363.t1, g2111.t1, g968.t1	3		0
OG0001202	g23504.t1	1		0	g10116.t1, g10116.t2, g13297.t1, g21633.t1, g6988.t1, g7711.t1, g9289.t1	7		0
OG0001203	g2362.t1, g2362.t2	2	g3178.t1, g3178.t2	2	g17027.t1, g17027.t2	2	g27164.t1, g27164.t2	2
OG0001204	g23688.t1, g23688.t2	2	g162.t1, g162.t2	2	g18547.t1, g18547.t2	2	g18937.t1, g18937.t2	2
OG0001205	g23731.t1, g23731.t2	2	g1822.t1, g1822.t2	2	g18591.t1, g18591.t2	2	g18895.t1, g18895.t2	2
OG0001206	g23919.t1	1	g2342.t1, g2371.t1, g2418.t1, g2419.t1, g2791.t1, g2839.t1	6	g21200.t1	1		0
OG0001207	g23951.t1	1		0	g19524.t1	1	g20126.t1, g20126.t2, g6779.t1, g7040.t1, g8454.t1, g8454.t2	6
OG0001208	g23985.t1, g4937.t1	2	g636.t1	1	g1598.t1, g1598.t2, g553.t1	3	g1788.t1, g1788.t2	2
OG0001209	g24021.t1, g24022.t1, g24028.t1	3	g4381.t1	1	g1638.t1, g1645.t1	2	g1823.t1, g1829.t1	2
OG0001210	g24025.t1, g24025.t2, g24025.t3	3	g4378.t1	1	g1641.t1, g1642.t1	2	g1826.t1, g1826.t2	2
OG0001211	g24228.t1, g9129.t1, g9129.t2, g9129.t3	4		0		0	g1165.t1, g19574.t1, g2740.t1, g2740.t2	4
OG0001212	g24335.t1, g24335.t2	2	g2784.t1, g931.t1	2	g12547.t1, g12547.t2	2	g12928.t1, g16152.t1	2
OG0001213	g24724.t1, g24725.t1, g24726.t1, g24726.t2	4		0	g21070.t1, g21071.t1	2	g24065.t1, g24066.t1	2
OG0001214	g2561.t1	1		0		0	g15805.t1, g20533.t1, g23529.t1, g4771.t1, g632.t1, g9763.t1, g9981.t1	7
OG0001215	g2677.t1, g2745.t1, g2779.t1	3		0	g12142.t1, g12177.t1, g17632.t1	3	g819.t1, g869.t1	2
OG0001216	g2890.t1	1	g760.t1	1	g9568.t1	1	g13275.t1, g16103.t1, g17988.t1, g18089.t1, g1955.t1	5
OG0001217	g2904.t1, g2904.t2, g2904.t3, g2904.t4	4		0	g9582.t1	1	g13261.t1, g13261.t2, g13262.t1	3
OG0001218	g297.t1, g297.t2	2	g1465.t1, g1465.t2	2	g14628.t1, g14628.t2	2	g4486.t1, g4486.t2	2
OG0001219	g317.t1	1	g1500.t1	1	g2421.t1, g3040.t1, g7766.t1	3	g15050.t1, g4880.t1, g5568.t1	3
OG0001220	g3211.t1, g7029.t1	2	g4706.t1	1	g16003.t1, g16003.t2, g19063.t1	3	g12488.t1, g26136.t1	2
OG0001221	g3415.t1, g3417.t1	2		0	g18101.t1, g18102.t1	2	g19087.t1, g19088.t1, g7944.t1, g7945.t1	4
OG0001222	g3782.t1, g746.t1	2	g2741.t1, g325.t1	2	g7910.t1	1	g10615.t1, g17155.t1, g2668.t1	3
OG0001223	g3789.t1, g9968.t1, g9968.t2	3	g2750.t1, g2782.t1, g2921.t1, g3736.t1, g3736.t2	5		0		0
OG0001224	g3829.t1, g3829.t2	2	g2583.t1, g2583.t2	2	g7952.t1, g7952.t2	2	g21412.t1, g21412.t2	2
OG0001225	g3861.t1, g9088.t1	2		0	g21491.t1, g3011.t1, g6364.t1, g7980.t1	4	g1189.t1, g3039.t1	2
OG0001226	g3871.t1, g3873.t1, g3874.t1	3		0	g7992.t1, g7994.t1, g7996.t1	3	g6075.t1, g6083.t1	2
OG0001227	g4164.t1, g4164.t2	2	g3343.t1	1	g8607.t1, g8607.t2, g8608.t1	3	g26538.t1, g26538.t2	2
OG0001228	g4207.t1, g5358.t1, g7073.t1, g9347.t1	4	g1218.t1	1	g8563.t1	1	g2035.t1, g8116.t1	2
OG0001229	g4392.t1, g4392.t2, g7318.t1, g7319.t1	4		0	g11810.t1, g183.t1	2	g16974.t1, g26666.t1	2
OG0001230	g4875.t1, g4875.t2	2		0	g1778.t1, g5817.t1, g5817.t2, g6887.t1	4	g9194.t1, g9194.t2	2
OG0001231	g4918.t1	1		0		0	g1194.t1, g18507.t1, g19947.t1, g24040.t1, g24175.t1, g26046.t1, g26442.t1	7
OG0001232	g4941.t1	1	g1641.t1, g2793.t1, g3390.t1, g3729.t1, g4659.t1, g637.t1, g638.t1	7		0		0
OG0001233	g4966.t1, g4966.t2, g6286.t1	3		0	g585.t1, g585.t2, g585.t3	3	g26372.t1, g8947.t1	2
OG0001234	g5206.t1	1	g24.t1, g25.t1	2	g13593.t1, g13594.t1	2	g19251.t1, g19251.t2, g19251.t3	3
OG0001235	g5298.t1, g7787.t1	2		0	g10830.t1, g676.t1	2	g13386.t1, g13643.t1, g14344.t1, g7853.t1	4
OG0001236	g5409.t1, g5409.t2	2		0	g15013.t1, g15102.t1, g8003.t1	3	g19832.t1, g3793.t1, g7504.t1	3
OG0001237	g5418.t1, g5419.t1, g5420.t1	3	g75.t1, g76.t1	2	g15119.t1, g15120.t1	2	g26274.t1	1
OG0001238	g5594.t1, g5594.t2, g5594.t3	3		0	g20864.t1, g20864.t2, g20864.t3	3	g273.t1, g273.t2	2
OG0001239	g5933.t1	1	g3735.t1	1	g15855.t1, g16857.t1, g6616.t1, g795.t1	4	g18311.t1, g22823.t1	2
OG0001240	g5988.t1, g6480.t1	2	g4217.t1	1	g18534.t1, g7739.t1, g7740.t1	3	g688.t1, g9105.t1	2
OG0001241	g6065.t1, g6066.t1	2	g4335.t1, g4335.t2	2	g4201.t1, g4202.t1	2	g92.t1, g93.t1	2
OG0001242	g6221.t1, g6221.t2	2	g731.t1, g731.t2	2	g1499.t1, g1499.t2	2	g14841.t1, g14841.t2	2
OG0001243	g6233.t1, g6233.t2	2	g5030.t1, g5030.t2	2	g1487.t1, g1487.t2	2	g14829.t1, g14829.t2	2
OG0001244	g6237.t1, g6237.t2	2	g5026.t1, g5026.t3	2	g1483.t1, g1483.t3	2	g14825.t1, g14825.t3	2
OG0001245	g6515.t1, g6515.t2	2	g2763.t1, g2763.t2	2	g13663.t1	1	g15105.t1, g15105.t2, g15105.t3	3
OG0001246	g66.t1, g66.t2, g66.t3, g8480.t1	4		0	g10991.t1, g10991.t2, g10991.t3	3	g25985.t1	1
OG0001247	g749.t1, g749.t2	2	g328.t1, g328.t2	2	g1394.t1, g16185.t1	2	g25521.t1, g25521.t2	2
OG0001248	g7513.t1, g8742.t1	2	g1414.t1	1	g15793.t1, g16526.t1	2	g7181.t1, g9705.t1, g9706.t1	3
OG0001249	g7960.t1	1		0		0	g1065.t1, g1066.t1, g1069.t1, g1077.t1, g12937.t1, g18455.t1, g18455.t2	7
OG0001250	g8351.t1, g8417.t1	2		0	g12037.t1, g4331.t1, g6625.t1	3	g12691.t1, g19661.t1, g3401.t1	3
OG0001251	g8453.t1	1		0	g12035.t1	1	g12653.t1, g12654.t1, g12692.t1, g12694.t1, g12696.t1, g12709.t1	6
OG0001252	g8485.t1	1	g995.t1	1	g11040.t1, g21292.t1, g21309.t1	3	g12156.t1, g15081.t1, g23625.t1	3
OG0001253	g8631.t1	1	g3218.t1	1	g19483.t1	1	g11443.t1, g14676.t1, g14676.t2, g25764.t1, g25764.t2	5
OG0001254	g872.t1, g872.t2	2	g1090.t1, g1090.t2	2	g4657.t1, g4657.t2	2	g20564.t1, g20564.t2	2
OG0001255	g8730.t1, g8731.t1, g8732.t1	3	g3058.t1	1	g15780.t1, g15782.t1	2	g7169.t1, g7170.t1	2
OG0001256	g8773.t1, g8773.t2	2	g1260.t1, g1260.t2	2	g15817.t1, g15817.t2	2	g7214.t1, g7214.t2	2
OG0001257	g8791.t1, g8792.t1	2		0	g15832.t1	1	g11190.t1, g11190.t2, g11200.t1, g8882.t1, g8882.t2	5
OG0001258	g9198.t1, g9198.t2	2	g1737.t1, g1737.t2	2	g10671.t1, g10671.t2	2	g9520.t1, g9520.t2	2
OG0001259	g9258.t1, g9258.t2	2	g983.t1, g983.t2	2	g10735.t1, g10735.t2	2	g20691.t1, g20691.t2	2
OG0001260	g9575.t1	1	g3265.t1	1	g19261.t1	1	g14320.t1, g15118.t1, g24013.t1, g3506.t1, g3569.t1	5
OG0001261	g970.t1	1	g2700.t1	1	g10850.t1	1	g11069.t1, g15346.t1, g2521.t1, g3448.t1, g8092.t1	5
OG0001262	g9738.t1, g975.t1, g9848.t1	3		0	g11708.t1, g16598.t1, g6997.t1	3	g3239.t1, g5119.t1	2
OG0001263	g9783.t1	1		0		0	g3256.t1, g3257.t1, g3284.t1, g3286.t1, g3294.t1, g60.t1, g69.t1	7
OG0001264		0	g211.t1, g211.t2, g2624.t2, g2624.t3, g3857.t1, g4459.t1, g4460.t1, g879.t1	8		0		0
OG0001265		0	g1358.t1, g2901.t1, g3280.t1, g3406.t1, g3421.t1, g345.t1, g347.t1, g4221.t1	8		0		0
OG0001266		0	g791.t1	1	g18236.t1, g19763.t1, g30.t1	3	g19515.t1, g20824.t1, g20928.t1, g4882.t1	4
OG0001267		0	g1779.t1, g2294.t1, g2535.t1, g3700.t1, g3741.t1, g4344.t1, g4487.t1, g794.t1	8		0		0
OG0001268		0	g1693.t1	1	g10339.t1, g10341.t1, g10342.t1	3	g19771.t1, g22895.t1, g22896.t1, g22898.t1	4
OG0001269		0	g1780.t1, g2295.t1, g3701.t1, g3778.t1, g4416.t1, g4485.t1, g4486.t1	7	g19048.t1	1		0
OG0001270		0	g2340.t1, g3970.t1	2		0	g12142.t1, g12143.t1, g13310.t1, g18172.t1, g26604.t1, g4851.t1	6
OG0001271		0	g3482.t1	1	g11346.t1, g4636.t1	2	g13797.t1, g16032.t1, g21719.t1, g24461.t1, g6974.t1	5
OG0001272		0	g4211.t1	1	g16487.t1, g16714.t1, g7736.t1, g967.t1	4	g13149.t1, g21950.t1, g25127.t1	3
OG0001273		0	g4914.t1	1	g11536.t1, g16554.t1, g3668.t1, g6615.t1, g6617.t1, g6626.t1, g6642.t1	7		0
OG0001274		0		0	g10046.t1, g15139.t1, g16925.t1, g17332.t1, g2497.t1, g4770.t1	6	g18524.t1, g2514.t1	2
OG0001275		0		0	g11439.t1, g12247.t1, g15658.t1, g18487.t1, g3484.t1, g3682.t1, g3875.t1, g4314.t1	8		0
OG0001276		0		0	g12776.t1, g12841.t1, g14404.t1, g19509.t1, g9482.t1	5	g13182.t1, g4911.t1, g8035.t1	3
OG0001277		0		0	g13338.t1, g21325.t1, g2862.t1, g7186.t1, g8800.t1	5	g20205.t1, g23147.t1, g3280.t1	3
OG0001278		0		0	g14470.t1, g1931.t1, g20648.t1, g4386.t1, g5276.t1, g7048.t1, g7048.t2, g7381.t1	8		0
OG0001279		0		0	g16894.t1, g16896.t1, g17973.t1, g19496.t1, g2429.t1, g4994.t1, g6165.t1, g6168.t1	8		0
OG0001280		0		0	g17513.t1, g19371.t1, g3291.t1, g50.t1, g50.t2, g50.t3, g7431.t1, g7438.t1	8		0
OG0001281		0		0	g19265.t1	1	g13802.t1, g14174.t1, g14175.t1, g1719.t1, g2025.t1, g6924.t1, g9658.t1	7
OG0001282		0		0	g3789.t1	1	g1653.t1, g22431.t1, g22755.t1, g23267.t1, g23267.t2, g23287.t1, g23300.t1	7
OG0001283		0		0	g8725.t1, g88.t1, g88.t2, g88.t3, g965.t1	5	g11213.t1, g15519.t1, g21305.t1	3
OG0001284		0		0	g9742.t1	1	g13370.t1, g19626.t1, g22935.t1, g25338.t1, g5178.t1, g6065.t1, g6065.t2	7
OG0001285		0		0		0	g11574.t1, g13633.t1, g1790.t1, g22691.t1, g6236.t1, g6236.t2, g8298.t1, g8298.t2	8
OG0001286		0		0		0	g11576.t1, g16954.t1, g21293.t1, g21333.t1, g21466.t1, g2365.t1, g8483.t1, g9212.t1	8
OG0001287		0		0		0	g11773.t1, g12772.t1, g18244.t1, g24711.t1, g25077.t1, g27055.t1, g27056.t1, g4736.t1	8
OG0001288		0		0		0	g11788.t1, g17010.t1, g17027.t1, g19227.t1, g25857.t1, g26621.t1, g27244.t1, g4955.t1	8
OG0001289		0		0		0	g13322.t1, g17683.t1, g17798.t1, g18308.t1, g18308.t2, g18308.t3, g22993.t1, g9791.t1	8
OG0001290		0		0		0	g14003.t1, g14004.t1, g14004.t2, g14005.t1, g14005.t2, g3060.t1, g3218.t1, g3218.t2	8
OG0001291		0		0		0	g15205.t1, g22446.t1, g2351.t1, g26281.t1, g5262.t1, g5263.t1, g5263.t2, g6064.t1	8
OG0001292		0		0		0	g15508.t1, g2839.t1, g7349.t1, g7350.t1, g7355.t1, g7375.t1, g7376.t1, g7377.t1	8
OG0001293		0		0		0	g15718.t1, g16726.t1, g16930.t1, g1723.t1, g20246.t1, g23136.t1, g6154.t1, g8008.t1	8
OG0001294		0		0		0	g16720.t1, g17864.t1, g3102.t1, g3103.t1, g3104.t1, g3106.t1, g3107.t1, g3109.t1	8
OG0001295	g1.t1, g10759.t1, g14859.t1, g16314.t1, g24348.t1	5		0	g9843.t1	1	g6920.t1	1
OG0001296	g10006.t1, g10009.t1	2	g4092.t1, g4101.t1	2	g6027.t1, g6030.t1	2	g7767.t1	1
OG0001297	g10014.t1	1		0	g6019.t1	1	g1107.t1, g12960.t1, g13852.t1, g24202.t1, g4866.t1	5
OG0001298	g10022.t1, g21535.t1	2	g4065.t1	1	g12953.t1, g6013.t1	2	g16255.t1, g7746.t1	2
OG0001299	g10107.t1	1	g261.t1	1	g18579.t1, g4545.t1, g6968.t1	3	g22561.t1, g22568.t1	2
OG0001300	g10114.t1, g21850.t1, g9775.t1	3		0	g11176.t1, g19015.t1, g8767.t1	3	g23375.t1	1
OG0001301	g10141.t1, g10141.t2	2		0	g3030.t1, g3030.t2	2	g22630.t1, g22630.t2, g22630.t3	3
OG0001302	g10154.t1, g3684.t1, g3685.t1, g3686.t1, g3687.t1	5		0	g7815.t1	1	g18785.t1	1
OG0001303	g10277.t1, g10439.t1, g12937.t1, g17245.t1, g7247.t1, g9235.t1	6	g3765.t1	1		0		0
OG0001304	g10290.t1	1		0	g19905.t1, g19905.t2	2	g21726.t1, g21726.t2, g21726.t3, g21726.t4	4
OG0001305	g10293.t1, g10293.t2	2	g1085.t1	1	g19909.t1, g19909.t2	2	g21722.t1, g21722.t2	2
OG0001306	g10350.t1, g10350.t2	2	g4122.t1, g4122.t2	2	g12447.t1, g12447.t2	2	g21658.t1	1
OG0001307	g10366.t1, g15697.t1, g17669.t1, g23488.t1, g23529.t1	5		0	g21672.t1	1	g21115.t1	1
OG0001308	g1043.t1, g18284.t1	2	g912.t1	1	g12820.t1, g18941.t1	2	g3517.t1, g4346.t1	2
OG0001309	g10432.t1, g10433.t1, g10435.t1, g10436.t1, g10437.t1, g17280.t1, g9768.t1	7		0		0		0
OG0001310	g10497.t1, g10497.t2, g16710.t1, g16712.t1, g20710.t1	5		0		0	g19095.t1, g19095.t2	2
OG0001311	g10505.t1, g23296.t1, g8521.t1, g9421.t1	4	g1992.t1	1	g11643.t1, g15602.t1	2		0
OG0001312	g10589.t1, g23501.t1	2		0	g21629.t1	1	g15529.t1, g15530.t1, g23290.t1, g23291.t1	4
OG0001313	g10654.t1, g12962.t1, g14857.t1, g4633.t1, g6682.t1	5		0	g6554.t1, g9839.t1	2		0
OG0001314	g10736.t1	1	g4508.t1	1		0	g13511.t1, g13529.t1, g23577.t1, g580.t1, g7865.t1	5
OG0001315	g10767.t1, g14394.t1, g1603.t1, g21126.t1	4		0	g14418.t1, g2031.t1	2	g11596.t1	1
OG0001316	g10770.t1, g16835.t1, g23108.t1, g23849.t1, g6035.t1, g7890.t1	6		0	g5244.t1	1		0
OG0001317	g10834.t1, g5983.t1	2	g4799.t1	1	g11064.t2, g11064.t3	2	g22773.t1, g23858.t2	2
OG0001318	g10838.t1, g23511.t1, g9511.t1	3		0		0	g17945.t1, g17945.t3, g23169.t1, g23864.t1	4
OG0001319	g10953.t1, g6770.t1, g6770.t2	3		0	g3975.t1	1	g10354.t1, g18346.t1, g18346.t2	3
OG0001320	g11105.t1, g11105.t2	2	g4455.t1	1	g14280.t1, g14280.t2	2	g10527.t1, g10527.t2	2
OG0001321	g11113.t1, g1627.t1, g19455.t1, g19456.t1, g4211.t1, g9411.t1	6		0	g10147.t1	1		0
OG0001322	g11138.t1, g16747.t1, g16748.t1, g23476.t1, g3307.t1	5		0	g2109.t1, g2109.t2	2		0
OG0001323	g11148.t1, g11149.t1, g23100.t1, g23101.t1	4	g492.t1	1	g4596.t1, g6063.t1	2		0
OG0001324	g11152.t1, g12365.t1, g13240.t1, g21566.t1, g24311.t1	5		0	g12520.t1, g12632.t1	2		0
OG0001325	g11169.t1, g19477.t1, g21461.t1	3		0	g18173.t1	1	g1367.t1, g26462.t1, g6755.t1	3
OG0001326	g11181.t1, g21225.t1, g5777.t1	3		0	g10458.t1, g14463.t1, g2867.t1	3	g13589.t1	1
OG0001327	g11196.t1, g12141.t1, g19769.t1, g21095.t1	4		0	g19212.t1, g19681.t1	2	g25559.t1	1
OG0001328	g11358.t1, g11359.t1	2	g299.t1, g3452.t1	2	g1288.t1, g19733.t1	2	g10989.t1	1
OG0001329	g11417.t1, g12536.t1, g1746.t1, g5180.t1, g9760.t1, g9761.t1	6		0	g11292.t1	1		0
OG0001330	g11423.t1, g1609.t1, g1609.t2	3		0	g1000.t1, g1000.t2	2	g16038.t1, g16038.t2	2
OG0001331	g11430.t1, g15784.t1, g4470.t1, g5364.t1	4		0	g1679.t1, g1787.t1	2	g529.t1	1
OG0001332	g1146.t1, g14433.t1	2	g1376.t1	1	g13293.t1, g5900.t1	2	g482.t1, g6766.t1	2
OG0001333	g11472.t1, g13934.t1, g22950.t1, g23980.t1	4		0	g11128.t1, g17057.t1, g2015.t1	3		0
OG0001334	g11578.t1, g11937.t1, g1249.t1, g13922.t1	4	g1001.t1, g2935.t1, g4422.t1	3		0		0
OG0001335	g11595.t1, g21301.t1, g8028.t1	3	g3945.t1	1	g2812.t1, g5796.t1	2	g5108.t1	1
OG0001336	g11615.t1, g15452.t1, g3473.t1, g9689.t1	4		0	g496.t1, g7149.t1	2	g5289.t1	1
OG0001337	g11683.t1, g1318.t1	2	g4522.t1	1	g16397.t1, g8036.t1	2	g12376.t1, g7525.t1	2
OG0001338	g11896.t1, g23023.t1	2		0	g3148.t1	1	g16877.t1, g22901.t1, g25807.t1, g25809.t1	4
OG0001339	g11951.t1, g11971.t1, g15152.t1, g15152.t2, g22841.t1	5		0		0	g10853.t1, g1370.t1	2
OG0001340	g12080.t1, g22660.t1, g4815.t1, g6832.t1	4	g4434.t1	1	g4034.t1, g959.t1	2		0
OG0001341	g12149.t1, g19526.t1	2	g2690.t1	1	g12318.t1, g6864.t1	2	g17205.t1, g5799.t1	2
OG0001342	g12202.t1, g12202.t2, g3844.t1	3	g2600.t1	1		0	g17156.t1, g17156.t2, g21427.t1	3
OG0001343	g12296.t1, g24280.t1	2	g357.t1	1	g12491.t1, g9391.t1	2	g14989.t1, g19420.t1	2
OG0001344	g12298.t1, g4550.t1	2	g1626.t1	1	g17379.t1, g4623.t1, g9394.t1	3	g6745.t1	1
OG0001345	g12329.t1, g12329.t2	2	g50.t1, g50.t2	2	g8145.t1, g8145.t2	2	g8265.t1	1
OG0001346	g12353.t1, g12353.t2	2	g220.t1, g220.t2	2	g8166.t1	1	g8237.t1, g8237.t2	2
OG0001347	g12372.t1, g12372.t2, g12372.t3	3		0	g17354.t1, g8182.t1	2	g8217.t1, g8217.t2	2
OG0001348	g12395.t1, g9152.t1, g9153.t1	3	g4502.t1	1	g10626.t1, g8205.t1, g853.t1	3		0
OG0001349	g12436.t1, g16118.t1	2		0		0	g1195.t1, g1196.t1, g18508.t1, g8140.t1, g8656.t1	5
OG0001350	g12451.t1, g12966.t1, g17493.t1, g21256.t1, g21455.t1	5	g2394.t1	1	g6158.t1	1		0
OG0001351	g12470.t1, g16356.t1, g20189.t1, g5155.t1, g7084.t1	5		0	g16057.t1, g16335.t1	2		0
OG0001352	g12617.t1, g22191.t1, g23462.t1, g9836.t1	4		0	g11372.t1, g2092.t1	2	g17880.t1	1
OG0001353	g12739.t1, g19708.t1	2		0		0	g22668.t1, g22669.t1, g25730.t1, g3213.t1, g4047.t1	5
OG0001354	g12826.t1, g12836.t1, g15162.t1, g16261.t1, g19749.t1, g4556.t1, g4573.t1	7		0		0		0
OG0001355	g12857.t1	1	g2382.t1, g2522.t1	2	g11795.t1, g13640.t1, g9263.t1	3	g24885.t1	1
OG0001356	g12959.t1, g14854.t1, g4630.t1, g6685.t1	4	g501.t1	1	g4600.t1, g9836.t1	2		0
OG0001357	g12973.t1, g1716.t1, g20978.t1, g9758.t1	4		0	g21580.t1, g3836.t1	2	g9634.t1	1
OG0001358	g12981.t1, g12981.t2, g12981.t3, g12981.t4, g14702.t1, g7696.t1	6		0	g3827.t1	1		0
OG0001359	g12986.t1, g14874.t1, g15120.t1	3		0	g11882.t1, g15265.t1, g3821.t1	3	g24058.t1	1
OG0001360	g13071.t1, g13072.t1, g19481.t1, g5101.t1, g8850.t1	5		0	g3771.t1	1	g5849.t1	1
OG0001361	g13109.t1, g13109.t2	2		0	g3608.t1, g3608.t2	2	g22149.t1, g22149.t2, g22149.t3	3
OG0001362	g13135.t1, g24779.t1, g24779.t2, g851.t1, g9849.t1	5		0	g21127.t1	1	g17914.t1	1
OG0001363	g13150.t1, g5560.t1, g9703.t1	3		0	g19676.t1, g3564.t1, g9503.t1	3	g319.t1	1
OG0001364	g13168.t1, g16249.t1, g19080.t1	3		0	g12560.t1, g14464.t1, g14465.t1, g15191.t1	4		0
OG0001365	g13177.t1	1	g82.t1	1	g12568.t1, g12568.t2	2	g3772.t1, g3772.t2, g3772.t3	3
OG0001366	g1336.t1, g15894.t1, g24310.t1, g6787.t1	4		0	g9858.t1	1	g24493.t1, g25054.t1	2
OG0001367	g13373.t1, g13374.t1	2		0	g11925.t1	1	g15483.t1, g15484.t1, g7594.t1, g7594.t2	4
OG0001368	g13437.t1, g15901.t1, g17931.t1, g6635.t1	4		0	g13520.t1, g19457.t1, g4905.t1	3		0
OG0001369	g13701.t1, g16329.t1, g5259.t1	3		0	g1155.t1	1	g20974.t1, g23092.t1, g4662.t1	3
OG0001370	g13724.t1	1	g1.t1	1	g6.t1	1	g14020.t1, g14020.t2, g14020.t3, g14020.t4	4
OG0001371	g13725.t1, g13725.t2	2	g2.t1, g3.t1	2	g7.t1, g7.t2	2	g14021.t1	1
OG0001372	g13728.t1, g13732.t1	2	g11.t1, g7.t1	2	g14.t1	1	g14025.t1, g14028.t1	2
OG0001373	g13730.t1, g13730.t2	2	g9.t1, g9.t2	2	g12.t1, g12.t2	2	g14026.t1	1
OG0001374	g13788.t1, g2258.t1, g23147.t1, g902.t1	4		0	g3701.t1	1	g24724.t1, g9370.t1	2
OG0001375	g13812.t1, g2352.t1	2	g3399.t1, g3529.t1	2	g3274.t1	1	g185.t1, g4299.t1	2
OG0001376	g13833.t1	1	g1374.t1, g4031.t1	2	g18770.t1	1	g17424.t1, g24181.t1, g8940.t1	3
OG0001377	g13877.t1, g13877.t2	2	g4361.t1, g4361.t2	2	g14028.t1, g14028.t2	2	g8602.t1	1
OG0001378	g13886.t1, g14181.t1	2	g4373.t1	1	g14034.t1, g16824.t1	2	g26896.t1, g8610.t1	2
OG0001379	g13900.t1, g13906.t1, g13907.t1, g13907.t2	4		0	g10000.t1	1	g8621.t1, g8624.t1	2
OG0001380	g13992.t1, g5478.t1	2		0	g17124.t1	1	g17972.t1, g20814.t1, g22989.t1, g5323.t1	4
OG0001381	g14011.t1, g23401.t1	2	g3849.t1, g3850.t1	2	g17145.t1	1	g4959.t1, g4967.t1	2
OG0001382	g14051.t1, g14832.t1	2		0	g17185.t1, g9805.t1	2	g22693.t1, g24510.t1, g6895.t1	3
OG0001383	g14187.t1, g839.t1	2	g4925.t1	1	g16817.t1, g6210.t1	2	g25408.t1, g26903.t1	2
OG0001384	g14404.t1, g1472.t1, g16073.t1	3		0	g13650.t1, g16295.t1, g2019.t1	3	g22275.t1	1
OG0001385	g14425.t1, g22311.t1	2	g1768.t1	1	g9728.t1, g9728.t2	2	g17874.t1, g24735.t1	2
OG0001386	g14503.t1, g15585.t1, g2177.t1, g24238.t1	4		0	g19407.t1, g4682.t1, g8412.t1	3		0
OG0001387	g14580.t1, g2959.t1	2	g1538.t1	1	g4360.t1, g7378.t1	2	g13212.t1, g24903.t1	2
OG0001388	g14590.t1, g3553.t1	2	g4198.t1, g5081.t1	2	g11263.t1, g4356.t1	2	g24907.t1	1
OG0001389	g14594.t1, g1978.t1, g8021.t1, g8974.t1, g9567.t1	5		0	g12373.t1, g16671.t1	2		0
OG0001390	g14598.t1	1	g4195.t1, g4195.t2	2	g17359.t1, g17359.t2, g4353.t1	3	g24916.t1	1
OG0001391	g1474.t1, g19224.t1, g19225.t1, g698.t1	4		0	g16297.t1, g2195.t1	2	g8392.t1	1
OG0001392	g14755.t1, g19483.t1, g7716.t1	3		0	g10905.t1, g10906.t1, g4282.t1	3	g23413.t1	1
OG0001393	g14763.t1	1		0	g4258.t1, g4276.t1	2	g25253.t1, g25275.t1, g25275.t2, g25275.t3	4
OG0001394	g14800.t1, g19709.t1, g19734.t1, g3466.t1, g806.t1, g893.t1	6	g1631.t1	1		0		0
OG0001395	g14803.t1	1		0	g12554.t1, g12882.t1, g4233.t1	3	g14809.t1, g2229.t1, g23023.t1	3
OG0001396	g1485.t1, g17753.t1	2		0	g16307.t1, g16308.t1, g16309.t1	3	g19556.t1, g22265.t1	2
OG0001397	g14879.t1, g4402.t1	2	g1350.t1, g3037.t1, g818.t1	3	g18378.t1	1	g19157.t1	1
OG0001398	g14882.t1	1	g1345.t1, g4292.t1, g821.t1, g821.t2	4	g5224.t1	1	g17287.t1	1
OG0001399	g15271.t1, g21618.t1, g24397.t1, g24398.t1, g7364.t1	5	g3548.t1	1	g7598.t1	1		0
OG0001400	g15273.t1, g311.t1, g5395.t1	3	g3550.t1	1	g15088.t1, g7277.t1	2	g1288.t1	1
OG0001401	g15490.t1, g15490.t2	2		0	g11675.t1, g11676.t1, g11676.t2	3	g5244.t1, g5244.t2	2
OG0001402	g1554.t1	1	g2988.t1, g2988.t2	2	g13415.t1, g13415.t2	2	g6624.t1, g6624.t2	2
OG0001403	g15562.t1, g23143.t1	2	g1275.t1, g2790.t1	2	g8384.t1	1	g5148.t1, g7219.t1	2
OG0001404	g15605.t1, g15605.t2	2	g3989.t1	1	g19430.t1, g19430.t2	2	g13654.t1, g13654.t2	2
OG0001405	g15614.t1, g19003.t1	2	g3999.t1	1	g19439.t1, g20517.t1	2	g13663.t1, g8695.t1	2
OG0001406	g15625.t1, g15625.t2	2		0	g7230.t1, g7230.t2	2	g13676.t1, g13676.t2, g13676.t3	3
OG0001407	g15650.t1, g23073.t1	2	g4873.t1	1	g11867.t1, g5136.t1, g5137.t1, g5141.t1	4		0
OG0001408	g15680.t1	1	g1855.t1, g1864.t1	2	g18669.t1, g3548.t1	2	g15517.t1, g21136.t1	2
OG0001409	g15684.t1, g6429.t1, g8375.t1	3	g2143.t1	1		0	g14183.t1, g23908.t1, g4114.t1	3
OG0001410	g15735.t1, g15776.t1, g2697.t1	3		0	g21403.t1, g21603.t1	2	g11741.t1, g11783.t1	2
OG0001411	g15812.t1, g16623.t1, g18755.t1, g5571.t1, g7870.t1	5		0		0	g1015.t1, g276.t1	2
OG0001412	g15878.t1, g21955.t1	2		0	g13133.t1, g2051.t1, g4355.t1, g4428.t1, g9884.t1	5		0
OG0001413	g15935.t1, g6157.t1, g8951.t1	3		0	g1561.t1, g16640.t1	2	g14905.t1, g14938.t1	2
OG0001414	g15953.t1, g8959.t1	2	g801.t1	1	g1566.t1	1	g11548.t1, g14934.t1, g7781.t1	3
OG0001415	g16057.t1, g4813.t1	2	g4437.t1	1	g10531.t1, g1844.t1	2	g2722.t1, g6397.t1	2
OG0001416	g16146.t1, g2391.t1	2		0	g13362.t1, g881.t1	2	g12834.t1, g14641.t1, g18406.t1	3
OG0001417	g16182.t1, g3416.t1, g4795.t1, g4795.t2, g9767.t1	5		0	g1863.t1	1	g3267.t1	1
OG0001418	g1631.t1, g23531.t1, g23531.t2	3		0	g21674.t1, g21674.t2, g21674.t3	3	g16766.t1	1
OG0001419	g16318.t1, g16318.t2	2	g2147.t1	1	g20471.t1, g20471.t2	2	g25955.t1, g25969.t1	2
OG0001420	g1635.t1, g461.t1, g462.t1	3		0	g11052.t1, g11913.t1, g21281.t1	3	g23921.t1	1
OG0001421	g16353.t1, g19727.t1	2	g1344.t1, g4291.t1	2	g5223.t1	1	g17288.t1, g4264.t1	2
OG0001422	g16545.t1, g20681.t1	2	g4616.t1	1	g14927.t1, g9125.t1	2	g22960.t1, g2995.t1	2
OG0001423	g16567.t1, g6029.t1	2		0	g6360.t1, g97.t1	2	g17454.t1, g18214.t1, g3978.t1	3
OG0001424	g166.t1, g23954.t1	2		0	g19520.t1, g5347.t1	2	g10174.t1, g3363.t1, g4096.t1	3
OG0001425	g16763.t1, g18083.t1, g20417.t1, g3439.t1, g35.t1	5		0	g12970.t1	1	g17581.t1	1
OG0001426	g16765.t1, g16765.t2, g5260.t1	3		0	g15056.t1	1	g12751.t1, g22972.t1, g32.t1	3
OG0001427	g16812.t1, g8911.t1	2	g4977.t1	1	g15083.t1, g9818.t1	2	g10706.t1, g1935.t1	2
OG0001428	g17185.t1, g22628.t1	2	g3307.t1	1	g21236.t1, g3897.t1	2	g16738.t1, g24212.t1	2
OG0001429	g17186.t1, g22627.t1	2	g3306.t1	1	g21235.t1, g3896.t1	2	g16737.t1, g24211.t1	2
OG0001430	g17263.t1, g19753.t1, g21579.t1, g878.t1	4	g2545.t1, g5058.t1	2		0	g8006.t1	1
OG0001431	g17542.t1, g3793.t1, g4856.t1	3	g2756.t1	1	g11716.t1, g1799.t1, g7918.t1	3		0
OG0001432	g1763.t1, g1765.t1	2	g1312.t1, g1314.t1	2	g20922.t1, g20924.t1	2	g11050.t1	1
OG0001433	g17746.t1	1		0	g15657.t1, g17781.t1, g6785.t1	3	g2256.t1, g26199.t1, g7614.t1	3
OG0001434	g17762.t1, g22745.t1, g22772.t1, g22777.t1, g4906.t1	5		0	g3869.t1, g3872.t1	2		0
OG0001435	g17947.t1, g17947.t3, g22335.t1, g23391.t1	4		0	g17888.t1, g21386.t1, g6619.t1	3		0
OG0001436	g17949.t1, g18872.t1, g5226.t1	3	g4501.t1	1	g13564.t1, g4291.t1	2	g15217.t1	1
OG0001437	g18045.t1, g5234.t1	2	g4906.t1	1	g1232.t1	1	g11036.t1, g12792.t1, g2484.t1	3
OG0001438	g18078.t1, g18078.t2	2	g1609.t1	1	g4613.t1, g4613.t2	2	g17812.t1, g17812.t2	2
OG0001439	g18115.t1, g3858.t1, g959.t1	3	g2619.t1	1	g7975.t1	1	g24159.t1, g9421.t1	2
OG0001440	g18140.t1, g23050.t1, g71.t1	3		0	g13766.t1, g3061.t1	2	g16899.t1, g25992.t1	2
OG0001441	g18252.t1, g20649.t1, g3075.t1	3	g673.t1	1	g5248.t1	1	g21854.t1, g6055.t1	2
OG0001442	g18393.t1, g18394.t1	2	g2243.t1, g2244.t1	2	g15887.t1, g15888.t1	2	g8667.t1	1
OG0001443	g18437.t1, g18903.t1	2	g1722.t1	1	g11576.t1, g11577.t1, g1752.t1	3	g18156.t1	1
OG0001444	g18779.t1, g18780.t1, g18781.t1	3		0	g11177.t1, g20971.t1, g5235.t1	3	g8581.t1	1
OG0001445	g18855.t1	1		0	g14842.t1, g14842.t2	2	g11177.t1, g11177.t2, g12893.t1, g22766.t1	4
OG0001446	g18866.t1	1	g2256.t1, g333.t1, g334.t1, g337.t1, g4956.t1, g5017.t1	6		0		0
OG0001447	g18871.t1, g6776.t1	2	g4736.t1, g771.t1	2	g3983.t1	1	g16567.t1, g26681.t1	2
OG0001448	g18900.t1, g18901.t1	2	g3460.t1	1	g11574.t1, g11575.t1, g8987.t1	3	g26640.t1	1
OG0001449	g18912.t1, g19752.t1, g21574.t1, g879.t1	4		0		0	g13718.t1, g26505.t1, g7985.t1	3
OG0001450	g18990.t1, g18991.t1	2		0	g20528.t1, g20529.t1	2	g8707.t1, g8708.t1, g8709.t1	3
OG0001451	g19121.t1	1		0	g19464.t1, g19465.t1, g9706.t1, g9707.t1	4	g12548.t1, g12549.t1	2
OG0001452	g19242.t1, g19242.t2, g19243.t1, g19243.t2	4		0		0	g18704.t1, g18704.t2, g18704.t3	3
OG0001453	g19323.t1, g19327.t1	2		0	g6723.t1, g6726.t1	2	g18625.t1, g18628.t1, g18632.t1	3
OG0001454	g19373.t1, g3230.t1, g3479.t1	3	g1102.t1	1	g19046.t1	1	g5926.t1, g5926.t2	2
OG0001455	g1942.t1, g1945.t1, g4641.t1, g4641.t2	4		0	g6079.t1	1	g13374.t1, g13469.t1	2
OG0001456	g19604.t1, g78.t1	2		0	g1139.t1, g14180.t1	2	g1.t1, g12758.t1, g25997.t1	3
OG0001457	g19609.t2	1		0	g14187.t1	1	g20801.t1, g20801.t2, g20801.t3, g20869.t1, g20870.t1	5
OG0001458	g19778.t1, g19778.t2	2	g539.t1, g539.t2	2	g20108.t1, g20108.t2	2	g25581.t1	1
OG0001459	g1980.t1, g1981.t1, g1983.t1, g1984.t1, g24338.t1, g6839.t2	6		0	g12549.t1	1		0
OG0001460	g19984.t1, g3458.t1, g3463.t1	3		0	g17794.t1, g18061.t1	2	g168.t1, g24505.t1	2
OG0001461	g20055.t1, g2241.t1	2	g4139.t1	1	g8972.t1, g8972.t2, g8972.t3	3	g5179.t1	1
OG0001462	g20100.t1, g20100.t2, g6628.t1	3		0	g5609.t1	1	g11412.t1, g11413.t1, g15375.t1	3
OG0001463	g20127.t1	1	g2313.t1	1	g17432.t1, g2146.t1	2	g13046.t1, g13073.t1, g5093.t1	3
OG0001464	g20180.t1, g24251.t1	2		0	g14491.t1	1	g10906.t1, g21459.t1, g21469.t1, g6383.t1	4
OG0001465	g20210.t1, g3238.t1	2	g590.t1	1	g442.t1	1	g13051.t1, g13052.t1, g23451.t1	3
OG0001466	g20250.t1, g20266.t1, g20266.t2	3		0	g15018.t1, g15018.t2, g9065.t1	3	g22457.t1	1
OG0001467	g20294.t1, g20294.t2	2		0	g1041.t1, g1041.t2	2	g22411.t1, g22411.t2, g22411.t3	3
OG0001468	g20349.t1, g20349.t2	2	g1032.t1	1	g16347.t1, g16347.t2	2	g6179.t1, g6179.t2	2
OG0001469	g2046.t1	1	g1342.t1, g815.t1	2	g5220.t1	1	g11705.t1, g26042.t1, g4261.t1	3
OG0001470	g20608.t1, g20608.t2	2		0	g20197.t1, g20197.t2, g20197.t3	3	g21902.t1, g21902.t2	2
OG0001471	g2069.t1, g2071.t1, g2072.t1	3		0	g7020.t1, g7021.t1	2	g23096.t1, g23097.t1	2
OG0001472	g2078.t1, g22410.t1, g5449.t1	3		0	g14140.t1, g14739.t1, g7008.t1	3	g23103.t1	1
OG0001473	g20784.t1, g21288.t1, g2819.t1, g6632.t1	4	g4752.t1	1	g307.t1, g6297.t1	2		0
OG0001474	g20970.t1, g20980.t1	2		0	g3488.t1, g5056.t1, g5070.t1, g5071.t1, g8904.t1	5		0
OG0001475	g20977.t1, g20977.t2, g9759.t1	3		0	g21581.t1, g21581.t2	2	g9630.t1, g9630.t2	2
OG0001476	g2099.t1, g2099.t2	2		0	g6977.t1, g6977.t2	2	g23124.t1, g23124.t2, g23124.t3	3
OG0001477	g21005.t1, g3215.t1, g4794.t1, g7170.t1	4	g4703.t1, g4889.t1	2		0	g568.t1	1
OG0001478	g21149.t1, g6469.t1	2	g4238.t1	1	g12229.t1, g8085.t1	2	g12042.t1, g8337.t1	2
OG0001479	g2116.t1, g9492.t1, g9534.t1	3		0	g6914.t1, g6957.t1	2	g23145.t1, g23195.t1	2
OG0001480	g21166.t1, g21169.t1, g22091.t1, g22096.t1	4		0	g4845.t1, g4845.t2, g4849.t1	3		0
OG0001481	g21218.t1	1	g1020.t1	1	g2874.t1, g2876.t1, g4700.t1, g5959.t1	4	g5434.t1	1
OG0001482	g21266.t1	1	g2646.t1, g2646.t2	2	g11609.t1, g11609.t2	2	g5652.t1, g5652.t2	2
OG0001483	g21307.t1, g2823.t1, g4702.t1	3	g3955.t1	1	g14095.t1	1	g12308.t1, g22683.t1	2
OG0001484	g21318.t1	1		0		0	g11855.t1, g17109.t1, g18239.t1, g18396.t1, g18709.t1, g24451.t1	6
OG0001485	g21371.t1, g21388.t1, g21398.t1	3		0	g17753.t1	1	g14287.t1, g14348.t1, g14372.t1	3
OG0001486	g21591.t1, g21591.t2	2	g1453.t1	1	g12903.t1, g12903.t2	2	g12884.t1, g12884.t2	2
OG0001487	g21688.t1	1	g3487.t1, g3752.t1, g4733.t1, g4824.t1	4		0	g14910.t1, g15421.t1	2
OG0001488	g21787.t1, g21788.t1, g21789.t1	3		0	g16575.t1, g16576.t1	2	g18548.t1, g18549.t1	2
OG0001489	g21811.t1, g21814.t1, g21817.t1, g21817.t2	4		0	g1585.t1	1	g18578.t1, g18578.t2	2
OG0001490	g21836.t1	1		0		0	g11634.t1, g15521.t1, g19532.t1, g19533.t1, g22501.t1, g2403.t1	6
OG0001491	g2184.t1, g3410.t1	2		0	g18106.t1	1	g16945.t1, g26597.t1, g6770.t1, g7941.t1	4
OG0001492	g21890.t1, g21921.t1	2		0	g11212.t1, g8671.t1	2	g10004.t1, g10023.t1, g20973.t1	3
OG0001493	g21918.t1, g21974.t1	2	g2160.t1	1	g10068.t1, g18658.t1	2	g10006.t2, g9950.t1	2
OG0001494	g21952.t1, g21960.t1	2		0	g10079.t1, g10079.t2, g3080.t1, g3080.t2	4	g9966.t1	1
OG0001495	g22000.t1, g24374.t1, g24808.t1	3	g2164.t1, g2948.t1	2	g21157.t1, g2362.t1	2		0
OG0001496	g22039.t1, g22039.t2	2	g294.t1	1	g9153.t1	1	g12452.t1, g12452.t2, g21845.t1	3
OG0001497	g22133.t1, g5393.t1	2	g3673.t1	1	g15085.t1, g17879.t1, g17880.t1	3	g22757.t1	1
OG0001498	g22144.t1, g22144.t2	2		0	g17866.t1	1	g10163.t1, g1495.t1, g22740.t1, g22741.t1	4
OG0001499	g22268.t1, g23366.t1, g8789.t1	3	g1283.t1	1	g15829.t1	1	g2922.t1, g7223.t1	2
OG0001500	g22358.t1	1		0	g3050.t1, g6648.t1, g8355.t1	3	g16594.t1, g16594.t2, g25088.t1	3
OG0001501	g22406.t1, g2992.t1	2	g2401.t1	1	g148.t1, g18208.t1, g2566.t1	3	g1717.t1	1
OG0001502	g22576.t1	1		0	g3555.t1, g3556.t1, g6786.t1, g8243.t1, g8259.t1	5	g24224.t1	1
OG0001503	g22655.t1, g24790.t1	2	g2457.t1	1	g21139.t1, g9106.t1	2	g24138.t1, g24238.t1	2
OG0001504	g2267.t1, g2777.t1, g973.t1	3		0	g10007.t1, g12144.t1, g3709.t1	3	g18215.t1	1
OG0001505	g22678.t1, g22688.t1, g22760.t1	3		0	g2942.t1	1	g1383.t1, g1465.t1, g1466.t1	3
OG0001506	g22695.t1, g9500.t1	2		0	g2948.t1	1	g20253.t1, g20872.t1, g20872.t2, g24816.t1	4
OG0001507	g22791.t1, g22791.t2	2		0	g20701.t1, g20701.t2, g20701.t3	3	g11618.t1, g11619.t1	2
OG0001508	g22869.t1	1	g2301.t1, g3600.t1, g384.t1, g384.t2	4	g5869.t1, g6154.t1	2		0
OG0001509	g23204.t1	1		0		0	g15142.t1, g15151.t1, g15159.t1, g15169.t1, g16999.t1, g22513.t1	6
OG0001510	g23221.t1, g8718.t1	2	g3043.t1	1	g11388.t1, g15769.t1	2	g21234.t1, g7147.t1	2
OG0001511	g23691.t1, g24820.t1	2	g3152.t1	1	g18550.t1, g21172.t1	2	g18934.t1, g24167.t1	2
OG0001512	g23870.t1	1	g3029.t1	1	g5266.t1, g5266.t2, g5266.t3	3	g8543.t1, g8543.t2	2
OG0001513	g23982.t1, g24507.t1, g9959.t1, g9960.t1	4		0	g12107.t1, g1595.t1, g17583.t1	3		0
OG0001514	g24006.t1, g24038.t1	2		0	g13207.t1, g13208.t1, g1625.t1	3	g1806.t1, g1840.t1	2
OG0001515	g2403.t1	1	g2650.t1	1		0	g16015.t1, g17159.t1, g20656.t1, g9044.t1, g9900.t1	5
OG0001516	g24631.t1, g24631.t2	2	g3310.t1	1	g7529.t1, g7529.t2	2	g13859.t1, g13859.t2	2
OG0001517	g24640.t1, g8678.t1	2	g4316.t1	1	g15729.t1, g7521.t1	2	g13847.t1, g7108.t1	2
OG0001518	g24679.t1, g3492.t1	2		0	g15241.t1	1	g10233.t1, g10265.t1, g13195.t1, g20673.t1	4
OG0001519	g24733.t1, g24735.t1	2		0	g21078.t1, g21080.t1, g21081.t1	3	g24075.t1, g24077.t1	2
OG0001520	g24744.t1, g757.t1	2	g3910.t1	1	g16177.t1, g21090.t1	2	g24086.t1, g25514.t1	2
OG0001521	g24778.t1, g24778.t2	2	g2435.t1	1	g21126.t1, g21126.t2	2	g24121.t1, g24121.t2	2
OG0001522	g24783.t1, g9924.t1	2	g2440.t1	1	g19980.t1, g21131.t1	2	g24129.t1, g5751.t1	2
OG0001523	g2491.t1, g2491.t2	2		0	g2591.t1, g2591.t2	2	g27089.t1, g27089.t2, g27089.t3	3
OG0001524	g253.t1, g253.t2	2	g677.t1, g677.t2	2	g4868.t1, g4868.t2	2	g4430.t1	1
OG0001525	g2552.t1	1		0	g15318.t1, g2686.t1, g3740.t1	3	g7280.t1, g7311.t1, g7311.t2	3
OG0001526	g2680.t1, g8895.t1	2	g1251.t1	1	g17635.t1, g9927.t1	2	g3055.t1, g896.t1	2
OG0001527	g2734.t1	1		0		0	g14210.t1, g15549.t1, g16426.t1, g17842.t1, g755.t1, g971.t1	6
OG0001528	g2750.t1	1		0	g12172.t1	1	g815.t1, g822.t1, g822.t2, g822.t3, g822.t4	5
OG0001529	g2814.t1, g6712.t1	2	g2863.t1, g4760.t1	2	g310.t1, g3924.t1	2	g11452.t1	1
OG0001530	g3108.t1	1		0	g14793.t1, g15174.t1, g15174.t2, g16094.t1, g16096.t1, g17969.t1	6		0
OG0001531	g3116.t1, g3123.t1, g3124.t1	3		0	g16104.t1, g16108.t1, g16109.t1, g16110.t1	4		0
OG0001532	g3212.t1, g7028.t1	2	g4705.t1	1	g16002.t1, g19062.t1	2	g12487.t1, g26137.t1	2
OG0001533	g3228.t1, g3228.t2, g9112.t1	3		0		0	g23168.t1, g26118.t1, g26214.t1, g9333.t1	4
OG0001534	g3242.t1, g3242.t2, g3242.t3	3		0	g437.t1	1	g26179.t1, g26179.t2, g26179.t3	3
OG0001535	g3288.t1, g3343.t1, g3344.t1	3	g375.t1	1	g19570.t1, g9041.t1	2	g7849.t1	1
OG0001536	g3290.t1	1	g751.t1, g752.t1	2	g12258.t1, g12259.t1, g19573.t1	3	g7802.t1	1
OG0001537	g3298.t1, g5577.t1	2		0	g10814.t1, g12252.t1, g19583.t1	3	g296.t1, g7810.t1	2
OG0001538	g3345.t1, g3345.t2	2	g376.t1	1	g9042.t1, g9042.t2	2	g7850.t1, g7850.t2	2
OG0001539	g3761.t1, g3761.t2, g3762.t1	3		0	g7891.t1, g7891.t2	2	g21353.t1, g21353.t2	2
OG0001540	g3830.t1	1	g2584.t1, g2584.t2	2	g7953.t1, g7953.t2	2	g21413.t1, g21413.t2	2
OG0001541	g3856.t1	1	g2614.t1, g417.t1	2		0	g13202.t1, g19116.t1, g6718.t1, g9004.t1	4
OG0001542	g4014.t1	1		0	g14548.t1, g1802.t1, g20198.t1	3	g18222.t1, g25740.t1, g9478.t1	3
OG0001543	g4055.t1, g9594.t1, g9594.t2	3		0	g15146.t1, g15147.t1	2	g13523.t1, g1532.t1	2
OG0001544	g4107.t1, g4133.t1	2		0	g7667.t1	1	g19715.t1, g19719.t1, g26563.t1, g26567.t1	4
OG0001545	g4181.t1	1	g854.t1	1	g8592.t1	1	g19818.t1, g25685.t1, g26021.t1, g5250.t1	4
OG0001546	g4448.t1	1	g1237.t1, g1238.t1, g1239.t1	3	g9025.t1, g9026.t1	2	g11536.t1	1
OG0001547	g4540.t1, g4540.t2	2		0	g17390.t1, g17390.t2, g17390.t3	3	g4081.t1, g4081.t2	2
OG0001548	g4545.t1, g4545.t2, g4545.t3	3		0	g17383.t1, g17383.t2	2	g4076.t1, g4076.t2	2
OG0001549	g4554.t1	1	g1810.t1, g2166.t1, g2947.t1, g3722.t1	4	g19471.t1	1	g6946.t1	1
OG0001550	g4580.t1	1	g2505.t1	1	g13352.t1	1	g3190.t1, g4896.t1, g4896.t2, g9141.t1	4
OG0001551	g4662.t1	1		0	g20594.t1, g8778.t1	2	g13406.t1, g21081.t1, g25170.t1, g6841.t1	4
OG0001552	g4728.t1, g9652.t1	2	g2277.t1	1	g1421.t1, g3234.t1	2	g13580.t1, g2828.t1	2
OG0001553	g4780.t1, g4781.t1, g4782.t1	3		0	g10256.t1, g10256.t2, g10257.t1	3	g2763.t1	1
OG0001554	g4873.t1	1	g1764.t1, g4688.t1	2	g1779.t1, g5815.t1, g6885.t1	3	g9196.t1	1
OG0001555	g5140.t1	1		0	g4417.t1, g4417.t2, g4417.t3	3	g6143.t1, g6143.t2, g6143.t3	3
OG0001556	g517.t1, g517.t2	2		0	g8891.t1, g8891.t2	2	g1753.t1, g1753.t2, g1753.t3	3
OG0001557	g5174.t1, g7467.t1, g7910.t1, g7916.t1	4	g1859.t1	1		0	g15584.t1, g7492.t1	2
OG0001558	g5272.t1, g5281.t2, g5283.t1, g5283.t2	4		0	g4987.t1	1	g21539.t2, g21541.t2	2
OG0001559	g5294.t1, g5294.t2	2	g3842.t1	1	g671.t1, g671.t2	2	g21553.t1, g21553.t2	2
OG0001560	g5445.t1, g5453.t1, g5453.t2	3		0	g14733.t1, g14743.t1	2	g26319.t1, g26322.t1	2
OG0001561	g5703.t1	1		0	g21546.t1	1	g21826.t1, g24540.t1, g25792.t1, g26827.t1, g3543.t1	5
OG0001562	g5873.t1, g5873.t2	2	g950.t1	1	g10352.t1	1	g15842.t1, g22915.t1, g22915.t2	3
OG0001563	g5937.t1, g5938.t1	2	g1574.t1, g1575.t1	2	g4962.t1, g4963.t1	2	g22821.t1	1
OG0001564	g6061.t1, g6717.t1, g6980.t1	3		0	g15062.t1, g3928.t1	2	g5867.t1, g7542.t1	2
OG0001565	g608.t1, g613.t1	2		0	g2269.t1, g2276.t1, g2277.t1	3	g10890.t1, g10896.t1	2
OG0001566	g6245.t1, g9062.t1	2	g5008.t1	1	g1108.t1, g1476.t1	2	g19242.t1, g21280.t1	2
OG0001567	g6313.t1, g6313.t2, g6313.t3	3		0	g13933.t1, g13933.t2	2	g26403.t1, g26403.t2	2
OG0001568	g640.t1, g671.t1	2		0	g2218.t1, g2220.t1, g2246.t1	3	g10944.t1, g10968.t1	2
OG0001569	g6531.t1, g6531.t2	2		0	g13681.t1, g13681.t2	2	g15123.t1, g15123.t2, g15123.t3	3
OG0001570	g6587.t1	1		0	g11697.t1, g2046.t1	2	g15162.t1, g15166.t1, g15176.t1, g4699.t1	4
OG0001571	g6592.t1, g6592.t2, g6592.t3	3		0	g11702.t1, g11702.t2	2	g15197.t1, g15197.t2	2
OG0001572	g6899.t1	1		0	g17491.t1	1	g12003.t1, g18001.t1, g19063.t1, g5020.t1, g5020.t2	5
OG0001573	g7122.t1	1		0	g5610.t1	1	g11325.t1, g11345.t1, g11388.t1, g11409.t1, g11414.t1	5
OG0001574	g714.t1	1	g4943.t1	1	g16236.t1	1	g11954.t1, g11954.t2, g11954.t3, g11954.t4	4
OG0001575	g7155.t1	1		0	g1581.t1	1	g10230.t1, g11208.t1, g11573.t1, g23247.t1, g7774.t1	5
OG0001576	g729.t1, g8291.t1, g8780.t1	3	g1273.t1	1	g16199.t1, g16646.t1	2	g25389.t1	1
OG0001577	g7428.t1, g7429.t1	2		0	g21567.t1, g21568.t1, g21569.t1	3	g9590.t1, g9600.t1	2
OG0001578	g7631.t1, g7631.t2	2		0	g11962.t1, g11962.t2	2	g9847.t1, g9847.t2, g9847.t3	3
OG0001579	g77.t1	1	g3798.t1	1	g2395.t1, g4702.t1	2	g16901.t1, g27110.t1, g9251.t1	3
OG0001580	g8112.t1, g8306.t1	2	g1925.t1	1	g5387.t1, g5720.t1	2	g15636.t1, g20099.t1	2
OG0001581	g8138.t2, g8138.t3	2		0	g5697.t2, g5697.t3, g5697.t4, g5697.t5	4	g20059.t2	1
OG0001582	g8207.t1, g8209.t1	2		0	g9974.t1, g9976.t1	2	g19971.t1, g19975.t1, g19976.t1	3
OG0001583	g8416.t1, g8626.t1	2	g3226.t1	1	g12040.t1, g4334.t1	2	g3404.t1, g4172.t1	2
OG0001584	g8476.t1, g8476.t2, g8476.t3, g8489.t1, g8493.t1, g8512.t1	6		0		0	g12635.t1	1
OG0001585	g856.t1, g856.t2, g892.t1	3		0	g4674.t1, g4674.t2	2	g25388.t1, g25388.t2	2
OG0001586	g8915.t1, g8915.t3, g8923.t1	3		0	g9909.t1, g9909.t3	2	g3086.t1, g3086.t2	2
OG0001587	g8924.t1	1		0		0	g17478.t1, g2228.t1, g23022.t1, g3095.t1, g3095.t2, g3095.t3	6
OG0001588	g9287.t1	1	g1840.t1	1	g10763.t1	1	g18318.t1, g5321.t1, g5321.t2, g5321.t3	4
OG0001589	g9385.t1, g9385.t2	2	g4300.t1	1	g21019.t1, g21019.t2	2	g26819.t1, g26819.t2	2
OG0001590	g9902.t1, g9902.t2	2		0	g19960.t1, g19960.t2	2	g5723.t1, g5723.t2, g5723.t3	3
OG0001591	g9937.t1	1		0	g8315.t1	1	g10499.t1, g12833.t1, g12935.t1, g24055.t1, g5092.t1	5
OG0001592		0	g251.t1	1	g2043.t1	1	g15077.t1, g2855.t1, g48.t1, g9343.t1, g951.t1	5
OG0001593		0	g2224.t1, g2225.t1, g2226.t1, g595.t1, g596.t1	5	g13524.t1	1	g9989.t1	1
OG0001594		0	g1679.t1, g4289.t1, g4290.t1, g850.t1	4	g5222.t1	1	g11708.t1, g4263.t1	2
OG0001595		0	g3964.t1, g4147.t1, g4147.t2, g871.t1	4		0	g12145.t1, g18175.t1, g25860.t1	3
OG0001596		0	g916.t1	1	g14994.t1, g5404.t1, g8779.t1, g8780.t1	4	g15603.t1, g15604.t1	2
OG0001597		0	g1507.t1	1	g9920.t1	1	g3042.t1, g3067.t1, g3068.t1, g3069.t1, g3070.t1	5
OG0001598		0	g1711.t1, g1711.t2	2	g12125.t1	1	g18827.t1, g23374.t1, g25160.t1, g3203.t1	4
OG0001599		0	g1760.t1	1	g12897.t1, g14476.t1, g2295.t1, g5811.t1, g8461.t1, g857.t1	6		0
OG0001600		0	g1929.t1, g1929.t2	2	g12180.t1, g12180.t2, g18000.t1	3	g12604.t1, g19932.t1	2
OG0001601		0	g2124.t1	1	g11777.t1, g14460.t1, g16373.t1, g20705.t1, g3622.t1, g3624.t1	6		0
OG0001602		0	g2165.t1, g3721.t1, g3844.t1	3	g11208.t1, g481.t1, g7434.t1	3	g5281.t1	1
OG0001603		0	g2201.t1	1	g5505.t1	1	g166.t1, g177.t1, g25648.t1, g3434.t1, g7517.t1	5
OG0001604		0	g2461.t1, g2707.t1, g3132.t1, g3135.t1, g3355.t1, g3358.t1	6		0	g15189.t1	1
OG0001605		0	g3957.t1	1	g12004.t1, g13364.t1, g18154.t1, g18782.t1, g5574.t1, g884.t1	6		0
OG0001606		0	g4084.t1, g4084.t2, g4084.t3	3	g6022.t1, g6022.t2	2	g7757.t1, g7757.t2	2
OG0001607		0	g4662.t1	1	g15390.t1, g886.t1	2	g10727.t1, g1773.t1, g2363.t1, g27209.t1	4
OG0001608		0		0	g10115.t1, g12146.t1, g13296.t1, g7754.t1	4	g23773.t1, g25313.t1, g4505.t1	3
OG0001609		0		0	g1035.t1, g15831.t1, g7404.t1	3	g11191.t1, g15687.t1, g18447.t1, g22334.t1	4
OG0001610		0		0	g1046.t1, g1048.t1, g1050.t1, g1052.t1, g12097.t1, g9068.t1	6	g22416.t1	1
OG0001611		0		0	g11431.t1, g11431.t2, g11432.t1, g11434.t1	4	g12199.t1, g12200.t1, g12203.t1	3
OG0001612		0		0	g11592.t1, g20261.t1	2	g2244.t1, g491.t1, g5668.t1, g6347.t1, g6673.t1	5
OG0001613		0		0	g12370.t1	1	g10333.t1, g14654.t1, g3972.t1, g4028.t1, g431.t1, g9559.t1	6
OG0001614		0		0	g13247.t1	1	g16952.t1, g17084.t1, g20976.t1, g23009.t1, g23094.t1, g4664.t1	6
OG0001615		0		0	g14494.t1, g21492.t1, g3010.t1, g6365.t1, g7979.t1	5	g1400.t1, g3040.t1	2
OG0001616		0		0	g15166.t1, g18405.t1, g2437.t1, g2571.t1	4	g19710.t1, g25320.t1, g25320.t3	3
OG0001617		0		0	g15335.t1, g16068.t1, g1941.t1, g19752.t1, g4499.t1, g7265.t1, g892.t1	7		0
OG0001618		0		0	g15632.t1	1	g11805.t1, g11847.t1, g14102.t1, g17943.t1, g17967.t1, g21873.t1	6
OG0001619		0		0	g1662.t1, g8348.t1	2	g1353.t1, g15274.t1, g16969.t1, g22260.t1, g6661.t1	5
OG0001620		0		0	g18485.t1, g3486.t1	2	g16604.t1, g18041.t1, g18047.t1, g23436.t1, g23568.t1	5
OG0001621		0		0	g2066.t1, g21647.t1, g21648.t1, g21649.t1, g21650.t1, g21651.t1, g21652.t1	7		0
OG0001622		0		0	g2071.t1, g2074.t1, g2076.t1, g2126.t1, g2129.t1, g2134.t1, g2135.t1	7		0
OG0001623		0		0	g5919.t1, g6388.t1, g8535.t1, g8536.t1, g8537.t1	5	g17477.t1, g19281.t1	2
OG0001624		0		0	g7061.t1, g7068.t1, g7069.t1	3	g25185.t1, g25191.t1, g25191.t2, g25202.t1	4
OG0001625		0		0		0	g1005.t1, g1080.t1, g13426.t1, g20558.t1, g25332.t1, g6336.t1, g7888.t1	7
OG0001626		0		0		0	g10798.t1, g11253.t1, g1576.t1, g19133.t1, g20955.t1, g22419.t1, g23052.t1	7
OG0001627		0		0		0	g116.t1, g14355.t1, g14797.t1, g15101.t1, g21737.t1, g25024.t1, g25851.t1	7
OG0001628		0		0		0	g11821.t1, g11854.t1, g15251.t2, g18496.t1, g3539.t1, g5332.t1, g7157.t1	7
OG0001629		0		0		0	g13379.t1, g15392.t1, g22008.t1, g22109.t1, g23401.t1, g330.t1, g4472.t1	7
OG0001630		0		0		0	g14644.t1, g18756.t1, g20574.t1, g20674.t1, g2360.t1, g2457.t1, g24705.t1	7
OG0001631		0		0		0	g15165.t1, g15738.t1, g19637.t1, g19637.t2, g19799.t1, g22586.t1, g23882.t1	7
OG0001632		0		0		0	g16668.t1, g16767.t1, g23250.t1, g2594.t1, g4152.t1, g765.t1, g781.t1	7
OG0001633	g10007.t1, g6153.t1, g7061.t1	3	g4098.t1	1		0	g12518.t1, g7765.t1	2
OG0001634	g10018.t1	1	g4072.t1, g4072.t2, g4072.t3	3	g6016.t1	1	g7750.t1	1
OG0001635	g10021.t1	1	g4068.t1, g4071.t1	2	g6014.t1	1	g7747.t1, g7748.t1	2
OG0001636	g10041.t1, g10041.t2	2		0	g5992.t1, g5992.t2	2	g7725.t1, g7725.t2	2
OG0001637	g10054.t1, g10054.t2	2		0	g5979.t1, g5979.t2	2	g22531.t1, g22531.t2	2
OG0001638	g10076.t1, g13697.t1, g13698.t1, g16331.t1, g4416.t1, g5257.t1	6		0		0		0
OG0001639	g10089.t1, g17287.t1, g20722.t1, g22388.t1, g2459.t1, g4690.t1	6		0		0		0
OG0001640	g10090.t1, g20888.t1	2		0	g18156.t1	1	g18449.t1, g22581.t1, g22692.t1	3
OG0001641	g10098.t1, g10098.t2, g10098.t3	3		0	g19035.t1	1	g22573.t1, g22573.t3	2
OG0001642	g10142.t1, g10142.t2	2		0	g3029.t1, g3029.t2	2	g22631.t1, g22631.t2	2
OG0001643	g10266.t1, g10266.t2	2		0	g19882.t1, g19882.t2	2	g21752.t1, g21752.t2	2
OG0001644	g10273.t1, g10273.t2	2		0	g19889.t1, g19889.t2	2	g21744.t1, g21744.t2	2
OG0001645	g10344.t1, g10344.t2	2	g4113.t1, g4113.t2	2	g12439.t1	1	g21671.t1	1
OG0001646	g10369.t1	1	g1540.t1, g284.t1	2	g12470.t1, g4362.t1	2	g19029.t1	1
OG0001647	g10374.t1	1	g291.t1	1	g12476.t1	1	g21637.t1, g22293.t1, g22295.t1	3
OG0001648	g10376.t1, g12274.t1	2	g2221.t1, g2222.t1	2	g9365.t1	1	g16552.t1	1
OG0001649	g10407.t1, g10408.t1, g17246.t1	3		0	g18470.t1	1	g16669.t1, g21598.t1	2
OG0001650	g10413.t1, g17141.t1, g18118.t1	3	g1304.t1	1	g13318.t1, g9248.t1	2		0
OG0001651	g10416.t1, g10417.t1, g18137.t1, g202.t1, g6059.t1	5		0		0	g698.t1	1
OG0001652	g10421.t1, g22742.t1	2	g4899.t1	1	g13325.t1, g3005.t1	2	g1420.t1	1
OG0001653	g10425.t2	1		0	g13330.t1, g6073.t1, g6928.t1	3	g21049.t1, g23176.t1	2
OG0001654	g10442.t1, g10528.t1, g19038.t1, g2852.t1, g2853.t1	5		0	g20481.t1	1		0
OG0001655	g10443.t1, g10529.t1, g19040.t1, g2854.t1, g5663.t1	5		0	g21503.t1	1		0
OG0001656	g10460.t1, g10462.t1, g10467.t1, g10468.t1, g7703.t1, g7706.t1	6		0		0		0
OG0001657	g10484.t1, g22911.t1	2		0	g1011.t1, g11500.t1	2	g16759.t1, g19081.t1	2
OG0001658	g10501.t1	1		0	g11646.t1	1	g21132.t1, g6853.t1, g6854.t1, g9017.t1	4
OG0001659	g10506.t1, g18881.t1, g18882.t1	3		0	g11642.t1	1	g23690.t1, g4799.t1	2
OG0001660	g10535.t1, g10535.t2	2	g2736.t1	1	g20851.t1, g20852.t1	2	g19141.t1	1
OG0001661	g10554.t1, g10565.t1	2	g2886.t1	1	g13838.t1	1	g19154.t1, g19162.t1	2
OG0001662	g10647.t1, g10647.t2, g10647.t3	3		0		0	g19201.t1, g19201.t2, g19202.t1	3
OG0001663	g10674.t1	1		0	g16878.t1, g17792.t1, g18059.t1	3	g170.t1, g24502.t1	2
OG0001664	g10700.t1, g1670.t1, g6166.t1	3		0	g17966.t1	1	g16895.t1, g23004.t1	2
OG0001665	g10708.t1, g22670.t1, g23426.t1	3		0	g17962.t1	1	g15089.t1, g2446.t1	2
OG0001666	g10779.t1	1	g2898.t1	1	g13840.t1, g20611.t1	2	g11688.t1, g19165.t1	2
OG0001667	g10794.t1, g24053.t1, g8017.t1	3		0	g16162.t1, g342.t1	2	g10157.t1	1
OG0001668	g10796.t1, g10796.t2	2		0	g13749.t1, g13749.t2, g18105.t1	3	g23803.t1	1
OG0001669	g1081.t1, g14848.t1	2	g3978.t1	1	g18904.t1, g9828.t1	2	g9175.t1	1
OG0001670	g10814.t1	1		0	g13775.t1	1	g18133.t1, g20203.t1, g23824.t1, g4739.t1	4
OG0001671	g10841.t1, g10841.t2	2		0	g11079.t1, g11079.t2	2	g23866.t1, g23866.t2	2
OG0001672	g10854.t1, g11731.t1	2		0	g11096.t1, g17303.t1	2	g23875.t1, g7578.t1	2
OG0001673	g10872.t1, g18040.t1	2	g3370.t1	1	g18779.t1	1	g17579.t1, g2479.t1	2
OG0001674	g10875.t1, g15756.t1	2		0		0	g17133.t1, g2412.t1, g5337.t1, g8280.t1	4
OG0001675	g10889.t1, g10889.t2	2		0	g273.t1, g273.t2	2	g10277.t1, g10277.t2	2
OG0001676	g10890.t1, g10890.t2	2		0	g272.t1, g272.t2	2	g10278.t1, g10278.t2	2
OG0001677	g1092.t1, g16174.t1, g18517.t1, g6397.t1, g6423.t1	5		0	g652.t1	1		0
OG0001678	g10920.t1, g20410.t1	2		0	g17278.t1	1	g10318.t1, g1371.t1, g20609.t1	3
OG0001679	g10921.t1, g12874.t1, g2859.t1, g2986.t1	4		0	g7411.t1	1	g8808.t1	1
OG0001680	g10946.t1, g12967.t1, g22840.t1, g2802.t1	4		0		0	g3808.t1, g3809.t1	2
OG0001681	g10952.t1, g1443.t1	2		0		0	g10350.t1, g10352.t1, g10353.t1, g25304.t1	4
OG0001682	g1098.t1, g20469.t1, g24263.t1, g4184.t1, g4272.t1	5		0	g8589.t1	1		0
OG0001683	g1101.t1, g2475.t1	2		0		0	g13886.t1, g18132.t1, g27107.t1, g4690.t1	4
OG0001684	g11015.t1, g11015.t2	2		0	g14368.t1, g14368.t2	2	g10422.t1, g10422.t2	2
OG0001685	g11068.t1, g11068.t2	2		0	g14317.t1, g14317.t2	2	g10470.t1, g10470.t2	2
OG0001686	g11071.t1, g11071.t2	2		0	g14314.t1, g14314.t2	2	g10473.t1, g10473.t2	2
OG0001687	g11135.t1, g4420.t1	2		0	g14606.t1, g17815.t1	2	g17164.t1, g6041.t1	2
OG0001688	g11182.t1, g21226.t1	2		0	g2866.t1	1	g13587.t1, g4413.t1, g7994.t1	3
OG0001689	g11188.t1, g15624.t1, g535.t1	3	g2191.t1, g5073.t1	2	g6873.t1	1		0
OG0001690	g11191.t1, g24284.t1, g5659.t1, g9043.t1	4		0		0	g4566.t1, g9375.t1	2
OG0001691	g11204.t1, g3328.t1, g3329.t1	3		0	g7455.t1	1	g6913.t1, g7835.t1	2
OG0001692	g11205.t1, g21992.t1	2		0		0	g13104.t1, g17249.t1, g8776.t1, g9936.t1	4
OG0001693	g11212.t1, g11212.t2	2		0	g7462.t1, g7462.t2	2	g13091.t1, g13091.t2	2
OG0001694	g11235.t1, g11235.t2	2		0	g9757.t1, g9757.t2	2	g13056.t1, g13056.t2	2
OG0001695	g11301.t1, g11308.t1, g11311.t1, g11311.t2	4		0	g1338.t1	1	g12992.t1	1
OG0001696	g11324.t1, g11324.t2	2		0	g1324.t1, g1324.t2	2	g12981.t1, g12981.t2	2
OG0001697	g11391.t1, g18971.t1	2		0	g1249.t1, g20549.t1	2	g10.t1, g11024.t1	2
OG0001698	g11398.t1	1		0	g1023.t1, g1241.t1, g6104.t1, g9656.t1	4	g11197.t1	1
OG0001699	g11468.t1, g3643.t1, g6355.t1	3		0	g4564.t1	1	g14956.t1, g5961.t1	2
OG0001700	g11470.t1, g1488.t1, g20790.t1, g6889.t1	4		0	g14700.t1, g6289.t1	2		0
OG0001701	g11495.t1, g11495.t2	2		0	g20833.t1, g20833.t2	2	g12226.t1, g12226.t2	2
OG0001702	g11526.t1, g24423.t1	2		0	g11442.t1, g5150.t1	2	g12194.t1, g24524.t1	2
OG0001703	g11550.t1, g11553.t1, g5880.t1	3		0	g10331.t1, g3074.t1	2	g3270.t1	1
OG0001704	g11552.t1, g9069.t1	2		0	g1115.t1	1	g12611.t1, g14529.t1, g24758.t1	3
OG0001705	g1156.t1, g1157.t1	2	g1976.t1, g1977.t1	2	g5886.t1	1	g22357.t1	1
OG0001706	g11567.t1, g11567.t2, g16235.t1, g16316.t1, g3.t1	5		0	g2774.t1	1		0
OG0001707	g11612.t1, g11612.t2	2		0	g499.t1, g499.t2	2	g7438.t1, g7438.t2	2
OG0001708	g1165.t1, g1166.t1	2		0	g5876.t1, g5877.t1	2	g22343.t1, g22344.t1	2
OG0001709	g11661.t1, g14095.t1, g18857.t1, g18858.t1, g599.t1	5		0		0	g26608.t1	1
OG0001710	g11706.t1, g11706.t2	2		0	g17326.t1, g17326.t2	2	g7547.t1, g7547.t2	2
OG0001711	g11707.t1, g11707.t2, g4969.t1, g4970.t1	4		0	g17325.t1	1	g6620.t1	1
OG0001712	g11854.t1, g13578.t1, g1853.t1	3		0		0	g12807.t1, g19756.t1, g5501.t1	3
OG0001713	g11866.t1, g11867.t1, g17679.t1, g20145.t1	4		0	g20119.t1	1	g12800.t1	1
OG0001714	g11923.t1, g14045.t1	2		0	g17178.t1	1	g8684.t1, g8684.t2, g8684.t3	3
OG0001715	g11933.t1, g11933.t2	2		0	g5559.t1, g5559.t2	2	g25844.t1, g25844.t2	2
OG0001716	g11955.t1, g16368.t1, g8265.t1, g8265.t2	4		0		0	g19908.t1, g19908.t2	2
OG0001717	g12033.t1	1		0	g13559.t1, g910.t1	2	g19222.t1, g20392.t1, g20392.t2	3
OG0001718	g12061.t1, g20227.t1, g22333.t1	3	g456.t1	1	g6644.t1	1	g12400.t1	1
OG0001719	g12077.t1, g15960.t1, g5149.t1	3		0	g16340.t1, g3038.t1, g9849.t1	3		0
OG0001720	g12096.t1, g8060.t1	2		0	g3497.t1, g5767.t1	2	g20160.t1, g20336.t1	2
OG0001721	g1213.t1, g1213.t2	2		0	g8449.t1, g8449.t2	2	g15898.t1, g15898.t2	2
OG0001722	g12172.t1, g12172.t2, g12183.t1	3		0	g12291.t1, g12291.t2	2	g17178.t1	1
OG0001723	g12197.t1, g17667.t1, g19711.t1, g3914.t1	4	g3253.t1	1		0	g13169.t1	1
OG0001724	g12198.t1, g15133.t1	2		0		0	g20606.t1, g3400.t1, g3400.t2, g3400.t3	4
OG0001725	g12207.t1	1		0		0	g10794.t1, g23561.t1, g23766.t1, g25607.t1, g4298.t1	5
OG0001726	g12216.t1, g12216.t2	2		0	g4918.t1, g4918.t2	2	g17120.t1, g17120.t2	2
OG0001727	g12286.t1, g12286.t2	2		0	g9378.t1	1	g19430.t1, g19430.t2, g7488.t1	3
OG0001728	g12290.t1, g15137.t1	2		0	g15856.t1, g15856.t2, g9385.t1	3	g19425.t1	1
OG0001729	g12312.t1, g12314.t1	2		0	g8128.t1, g8130.t1	2	g8284.t1, g8285.t1	2
OG0001730	g12324.t1	1	g45.t1	1	g8141.t1, g8141.t2	2	g8270.t1, g8270.t2	2
OG0001731	g12350.t1, g12350.t2	2		0	g8165.t1, g8165.t2	2	g8241.t1, g8241.t2	2
OG0001732	g12375.t1, g12375.t2	2		0	g8185.t1, g8185.t2	2	g8214.t1, g8214.t2	2
OG0001733	g12424.t1, g12424.t2	2		0	g5035.t1, g5035.t2	2	g8155.t1, g8155.t2	2
OG0001734	g12428.t1, g12428.t2	2		0	g5039.t1, g5039.t2	2	g8151.t1, g8151.t2	2
OG0001735	g1243.t1, g12600.t1	2	g1097.t1, g3228.t1, g3494.t1, g4709.t1	4		0		0
OG0001736	g12481.t1, g21082.t1, g8524.t1	3		0		0	g10094.t1, g13135.t1, g8085.t1	3
OG0001737	g12495.t1	1	g4634.t1	1	g9643.t1	1	g20258.t1, g8434.t1, g8650.t1	3
OG0001738	g12525.t1, g16136.t1, g18069.t1, g9930.t1	4		0		0	g25482.t1, g6266.t1	2
OG0001739	g1256.t1, g15197.t1	2		0	g16240.t1, g18821.t1, g754.t1	3	g7996.t1	1
OG0001740	g12592.t1, g12774.t1	2	g3484.t1	1	g11347.t1, g8531.t1	2	g14649.t1	1
OG0001741	g12593.t1	1	g3485.t1	1	g11348.t1, g16237.t1	2	g11953.t1, g14650.t1	2
OG0001742	g12603.t1	1	g3499.t1	1	g11358.t1	1	g14659.t1, g3546.t1, g6379.t1	3
OG0001743	g12605.t1, g14100.t1, g5186.t1	3	g3505.t1	1		0	g12171.t1, g22649.t1	2
OG0001744	g12637.t1, g12637.t2	2		0	g19796.t1, g19796.t2	2	g14708.t1, g23166.t1	2
OG0001745	g12647.t1, g12647.t2	2		0	g19782.t1, g19782.t2	2	g14715.t1, g14715.t2	2
OG0001746	g12685.t1, g12685.t2	2		0	g1175.t1, g12880.t1	2	g13909.t1, g13909.t2	2
OG0001747	g12706.t1, g12706.t2	2		0	g1195.t1, g1195.t2	2	g13929.t1, g13929.t2	2
OG0001748	g1272.t1, g1272.t2	2		0	g16256.t1, g16256.t2	2	g12317.t1, g12317.t2	2
OG0001749	g12790.t1, g2147.t1, g5797.t1	3		0	g8514.t1	1	g15783.t1, g15955.t1	2
OG0001750	g12819.t1, g12819.t2, g12819.t3	3		0	g14499.t1, g14499.t2, g14499.t3	3		0
OG0001751	g12851.t1, g19487.t1	2		0	g13645.t1, g6832.t1	2	g14643.t1, g20075.t1	2
OG0001752	g12944.t1, g12952.t1, g15958.t1	3		0	g9744.t1, g9752.t1	2	g17261.t1	1
OG0001753	g12946.t1, g12949.t1, g5790.t1	3	g154.t1, g3744.t1, g3943.t1	3		0		0
OG0001754	g12970.t1, g21433.t1, g22514.t1, g4642.t1	4		0	g1448.t1, g20463.t1	2		0
OG0001755	g13087.t1	1		0	g3626.t1, g3635.t1	2	g22162.t1, g22164.t1, g22171.t1	3
OG0001756	g1309.t1, g1309.t2	2		0	g16387.t1, g16387.t2	2	g12354.t1, g12354.t2	2
OG0001757	g13096.t1, g474.t1, g6282.t1	3		0	g16213.t1, g3625.t1	2	g1721.t1	1
OG0001758	g13100.t1, g21818.t1	2		0	g3618.t1	1	g16595.t1, g18584.t1, g22157.t1	3
OG0001759	g13113.t1, g13113.t2	2		0	g3604.t1, g3604.t2	2	g22145.t1, g22145.t2	2
OG0001760	g13140.t1, g2176.t1	2		0	g3574.t1	1	g15343.t1, g26240.t1, g6149.t1	3
OG0001761	g13142.t1	1		0		0	g15485.t1, g22053.t1, g26285.t1, g4288.t1, g4754.t1	5
OG0001762	g13149.t1, g13149.t2	2		0	g3565.t1, g3565.t2	2	g3811.t1, g3811.t2	2
OG0001763	g13184.t1	1	g92.t1, g93.t1	2	g12575.t1, g12577.t1	2	g3765.t1	1
OG0001764	g13232.t1, g13232.t2	2		0	g12624.t1, g12624.t2	2	g3718.t1, g3718.t2	2
OG0001765	g13243.t1, g13244.t1	2		0	g12635.t1, g12635.t2	2	g3704.t1, g3704.t2	2
OG0001766	g13267.t1, g13267.t2	2		0	g12657.t1, g12657.t2	2	g3674.t1, g3674.t2	2
OG0001767	g13296.t1, g16311.t1, g21540.t1, g360.t1	4		0	g12682.t1, g6449.t1	2		0
OG0001768	g13324.t1	1		0	g12707.t1, g12710.t1, g12716.t1, g12717.t1	4	g3612.t1	1
OG0001769	g13348.t1, g13348.t2	2		0	g12739.t1, g12739.t2	2	g3589.t1, g3589.t2	2
OG0001770	g13369.t1, g13369.t2	2		0	g12760.t1, g12760.t2	2	g3572.t1, g3572.t2	2
OG0001771	g13376.t1, g13379.t1	2		0	g11927.t1, g11928.t1, g11932.t1	3	g15495.t1	1
OG0001772	g13384.t1, g6695.t1, g6695.t2	3		0	g5941.t1	1	g18085.t1, g18085.t2	2
OG0001773	g13418.t1, g13418.t2, g17642.t1, g17645.t1	4		0	g15662.t1, g15662.t2	2		0
OG0001774	g1347.t1, g20983.t1, g20985.t1, g74.t1	4		0	g4576.t1	1	g11088.t1	1
OG0001775	g13495.t1, g14532.t1, g14533.t1	3		0	g11463.t1, g21271.t1	2	g16413.t1	1
OG0001776	g13508.t1, g13528.t1, g23670.t1, g2608.t1	4		0	g11455.t1	1	g15618.t1	1
OG0001777	g13510.t1, g4661.t1	2	g3359.t1	1	g11456.t1, g8777.t1	2	g16424.t1	1
OG0001778	g13538.t1, g13538.t2	2		0	g2906.t1, g2906.t2	2	g5463.t1, g5463.t2	2
OG0001779	g13549.t1	1	g4433.t1	1	g2916.t1	1	g5265.t1, g5472.t1, g7236.t1	3
OG0001780	g13615.t1, g14428.t1, g16365.t1	3		0	g21279.t1, g5102.t1	2	g24733.t1	1
OG0001781	g13620.t1, g22944.t1, g5811.t1, g5811.t2	4		0	g10430.t1, g10430.t2	2		0
OG0001782	g13672.t1, g13672.t2	2		0	g15380.t1, g18537.t1, g18537.t2	3	g5600.t1	1
OG0001783	g13677.t1, g13677.t2	2		0	g18530.t1, g18530.t2	2	g5605.t1, g5605.t2	2
OG0001784	g13691.t1, g15299.t1	2		0	g7301.t1, g7301.t2	2	g17105.t1, g17105.t2	2
OG0001785	g13723.t1, g1962.t1	2		0	g1901.t1, g4.t1	2	g21636.t1, g5296.t1	2
OG0001786	g13770.t1, g13770.t2	2		0	g4117.t1, g4117.t2	2	g2561.t1, g2561.t2	2
OG0001787	g13789.t1, g2257.t1, g23146.t1	3		0	g3700.t1, g8516.t1	2	g24725.t1	1
OG0001788	g13835.t1	1	g1372.t1	1		0	g22439.t1, g22606.t1, g2781.t1, g5314.t1	4
OG0001789	g1384.t1, g3892.t1	2	g3796.t1	1	g16457.t1	1	g6044.t1, g6751.t1	2
OG0001790	g13845.t1, g13846.t1, g19476.t1	3		0	g13995.t1, g6245.t1	2	g17409.t1	1
OG0001791	g13853.t1, g13853.t2	2		0	g14002.t1, g14002.t2	2	g17401.t1, g17401.t2	2
OG0001792	g13859.t1	1		0	g14008.t1, g14008.t2	2	g17395.t1, g17395.t2, g17395.t3	3
OG0001793	g13870.t1, g17458.t1	2	g865.t1	1	g14019.t1, g3467.t1	2	g15759.t1	1
OG0001794	g13874.t1, g13874.t2	2	g4358.t1	1	g14025.t1, g14025.t2	2	g8599.t1	1
OG0001795	g13880.t1, g13880.t2	2	g4363.t1, g4364.t1	2	g14030.t1	1	g8604.t1	1
OG0001796	g13901.t1, g13902.t1	2		0	g9999.t1	1	g8622.t1, g8622.t2, g8622.t3	3
OG0001797	g13909.t1, g13910.t1	2		0	g9993.t1, g9994.t1	2	g8626.t1, g8627.t1	2
OG0001798	g13915.t1, g13915.t2	2		0	g9989.t1, g9989.t2	2	g8629.t1, g8629.t2	2
OG0001799	g13980.t1, g13980.t2	2		0	g17120.t1, g17120.t2	2	g4985.t1, g4985.t2	2
OG0001800	g13984.t1, g22831.t1, g24141.t1, g24141.t2	4		0	g13470.t1	1	g14922.t1	1
OG0001801	g1401.t1, g1401.t2	2		0	g16472.t1, g16472.t2	2	g4869.t1, g4869.t2	2
OG0001802	g14028.t1, g14028.t2	2		0	g17162.t1, g17162.t2	2	g4939.t1, g4939.t2	2
OG0001803	g14029.t1, g14029.t2	2		0	g17163.t1, g17163.t2	2	g4938.t1, g4938.t2	2
OG0001804	g1406.t1, g1406.t2	2		0	g16477.t1, g16477.t2	2	g4874.t1, g4874.t2	2
OG0001805	g14073.t1, g20892.t1, g6356.t1	3		0	g13886.t1, g17203.t1, g18159.t1	3		0
OG0001806	g14075.t1, g20776.t1, g6354.t1	3		0	g13885.t1, g6306.t1	2	g12304.t1	1
OG0001807	g14086.t1, g14086.t2	2		0	g17215.t1, g17215.t2	2	g14520.t1, g14520.t2	2
OG0001808	g1409.t1, g1409.t2	2		0	g16480.t1, g16480.t2	2	g4877.t1, g4877.t2	2
OG0001809	g1410.t1	1		0	g16481.t1	1	g19384.t1, g4878.t1, g4879.t1, g6686.t1	4
OG0001810	g14107.t1, g3849.t1	2	g2606.t1	1	g17231.t1	1	g14486.t1, g21432.t1	2
OG0001811	g14160.t1, g14160.t2	2		0	g16842.t1, g16842.t2	2	g26878.t1, g26878.t2	2
OG0001812	g14175.t1, g14175.t2	2		0	g16830.t1, g16830.t2	2	g26890.t1, g26890.t2	2
OG0001813	g14200.t1, g14200.t2	2		0	g16801.t1, g16801.t2	2	g26919.t1, g26919.t2	2
OG0001814	g1421.t1, g19247.t1, g19249.t1, g21933.t1	4		0		0	g18698.t1, g18700.t1	2
OG0001815	g14213.t1, g17491.t1, g23496.t1, g23496.t2	4		0	g10950.t1, g21616.t1	2		0
OG0001816	g14214.t1, g17098.t1, g9395.t1	3	g2857.t1	1		0	g22862.t1, g6213.t1	2
OG0001817	g14264.t1	1		0	g16738.t1	1	g12943.t1, g12944.t1, g12945.t1, g26982.t1	4
OG0001818	g14345.t1, g16369.t1	2	g1460.t1	1	g21270.t1, g21270.t2	2	g4726.t1	1
OG0001819	g14355.t1, g14358.t1, g14361.t1	3		0		0	g4708.t1, g4709.t1, g4712.t1	3
OG0001820	g14434.t1, g24132.t1, g3309.t1, g4406.t1	4		0	g11790.t1, g13292.t1	2		0
OG0001821	g14449.t1	1	g2521.t1	1	g13275.t1	1	g12613.t1, g14531.t1, g24756.t1	3
OG0001822	g14519.t1, g14523.t1, g14525.t1	3		0	g11457.t1	1	g24823.t1, g24829.t1	2
OG0001823	g14542.t1, g14544.t1	2		0	g11479.t1, g17098.t1	2	g24854.t1, g24859.t1	2
OG0001824	g14557.t1	1		0	g8792.t1	1	g24873.t1, g24873.t2, g24873.t3, g24873.t4	4
OG0001825	g14597.t1	1	g4196.t1, g4197.t1	2	g17358.t1, g4354.t1	2	g24915.t1	1
OG0001826	g14646.t1, g14646.t2	2		0	g20402.t1, g20402.t2	2	g24958.t1, g24958.t2	2
OG0001827	g14741.t1, g15937.t1, g173.t1, g481.t1	4		0	g14452.t1, g5342.t1	2		0
OG0001828	g14750.t1, g4032.t1	2	g235.t1	1	g16898.t1	1	g1556.t1, g19817.t1	2
OG0001829	g14796.t1, g515.t1, g6274.t1	3		0	g4240.t1, g8889.t1	2	g1751.t2	1
OG0001830	g14840.t1, g17549.t1, g17554.t1	3	g3900.t1	1	g9815.t1	1	g13363.t1	1
OG0001831	g14873.t1, g15119.t1	2		0	g11883.t1, g15264.t1	2	g26200.t1, g7613.t1	2
OG0001832	g14878.t1, g4401.t1	2	g1351.t1, g3526.t1	2	g18377.t1	1	g19633.t1	1
OG0001833	g14894.t1, g18539.t1	2	g1518.t1	1	g19150.t1, g6366.t1	2	g23317.t1	1
OG0001834	g14922.t1	1		0	g6397.t1	1	g17587.t1, g4909.t1, g4909.t2, g7132.t1	4
OG0001835	g14926.t1, g18015.t1, g21053.t1, g7522.t1, g7569.t1	5		0		0	g1120.t1	1
OG0001836	g14935.t1	1		0	g6409.t1, g6409.t2, g6409.t3, g6409.t4	4	g24395.t1	1
OG0001837	g14968.t1, g14968.t2	2		0	g6436.t1, g6436.t2	2	g24369.t1, g24369.t2	2
OG0001838	g15021.t1, g15023.t1	2		0	g6470.t1, g6473.t1	2	g24326.t1, g24330.t1	2
OG0001839	g15030.t1, g15030.t2	2		0	g6485.t1, g6485.t2	2	g24316.t1, g24316.t2	2
OG0001840	g15096.t1, g8049.t1, g9980.t1	3		0	g5774.t1, g6066.t1	2	g3657.t1	1
OG0001841	g15149.t1, g15149.t2	2		0	g15866.t1, g15866.t2	2	g11457.t1, g11457.t2	2
OG0001842	g15166.t1, g15166.t2	2		0	g18793.t1, g18793.t2	2	g17606.t1, g17606.t2	2
OG0001843	g15179.t1, g15179.t2	2		0	g18805.t1, g18805.t2	2	g17619.t1, g17619.t2	2
OG0001844	g15200.t1, g23386.t1, g8421.t1, g8422.t1	4		0	g17890.t1	1	g17940.t1	1
OG0001845	g15217.t1, g22372.t1	2	g833.t1	1	g18841.t1	1	g16574.t1, g17662.t1	2
OG0001846	g15218.t1	1	g835.t1	1	g18842.t1, g18842.t2	2	g17663.t1, g17663.t2	2
OG0001847	g15228.t1, g15228.t2	2		0	g18852.t1, g18852.t2	2	g17674.t1, g17674.t2	2
OG0001848	g15244.t1, g15244.t2	2		0	g18874.t1, g18874.t2	2	g17700.t1, g17700.t2	2
OG0001849	g1530.t1, g1530.t2	2		0	g13437.t1, g13437.t2	2	g6647.t1, g6647.t2	2
OG0001850	g15310.t1, g15310.t2	2		0	g7313.t1, g7313.t2	2	g17757.t1, g17757.t2	2
OG0001851	g15315.t1, g15315.t2	2		0	g7318.t1, g7318.t2	2	g17764.t1, g17764.t2	2
OG0001852	g15330.t1, g15330.t2	2		0	g7334.t1, g7334.t2	2	g17781.t1, g17781.t2	2
OG0001853	g15342.t1, g15342.t2	2		0	g7345.t1, g7345.t2	2	g18190.t1, g18190.t2	2
OG0001854	g15405.t1, g15405.t2	2		0	g14067.t1, g14067.t2	2	g5351.t1, g5351.t2	2
OG0001855	g15408.t1, g15408.t2	2		0	g14064.t1, g14064.t2	2	g5348.t1, g5348.t2	2
OG0001856	g15442.t1, g15442.t2	2		0	g7142.t1	1	g11864.t1, g5299.t1, g5299.t2	3
OG0001857	g15481.t1, g23226.t1, g23242.t1	3		0	g11393.t1, g11684.t1	2	g5255.t1	1
OG0001858	g15498.t1, g15498.t2	2		0	g11667.t1, g11667.t2, g11667.t3	3	g5237.t2	1
OG0001859	g15506.t1, g15506.t2	2		0	g11657.t1, g11657.t2	2	g5227.t1, g5227.t2	2
OG0001860	g15523.t1, g15523.t3	2	g3319.t1	1	g4049.t1, g4049.t3	2	g5206.t1	1
OG0001861	g15537.t1	1	g849.t1, g849.t2	2	g4062.t1	1	g5192.t1, g5192.t2	2
OG0001862	g15543.t1, g15544.t1	2		0	g4068.t1, g4069.t1	2	g5185.t1, g5186.t1	2
OG0001863	g15548.t1, g15560.t1	2		0	g4074.t1, g8382.t1	2	g5150.t1, g5168.t1	2
OG0001864	g15549.t1, g3859.t1, g6056.t1	3	g2621.t1	1	g14528.t1, g4075.t1	2		0
OG0001865	g15564.t1, g22506.t1	2		0	g18672.t1, g8386.t1	2	g16449.t1, g5146.t1	2
OG0001866	g15565.t1, g15566.t1	2		0	g8387.t1, g8388.t1	2	g5140.t1, g5142.t1	2
OG0001867	g1563.t1, g1563.t2	2	g2978.t1	1	g13406.t1, g13406.t2	2	g6611.t1	1
OG0001868	g15642.t1, g16192.t1, g19720.t1	3		0	g1845.t1	1	g23410.t1, g8816.t1	2
OG0001869	g15658.t1, g2621.t1	2		0	g14800.t1, g14801.t1	2	g21160.t1, g966.t1	2
OG0001870	g15669.t1, g4796.t1	2		0	g1861.t1, g7208.t1	2	g21144.t1, g24862.t1	2
OG0001871	g15705.t1	1		0	g10109.t1, g10126.t1	2	g10268.t1, g11020.t1, g24731.t1	3
OG0001872	g15723.t1, g20213.t1, g20618.t1, g22432.t1, g22454.t1	5		0	g17096.t1	1		0
OG0001873	g15724.t1, g1862.t1, g20617.t1	3		0	g16890.t1, g16958.t1, g20188.t1	3		0
OG0001874	g15764.t1, g17035.t1, g17036.t1	3		0	g18232.t1, g8739.t1	2	g20924.t1	1
OG0001875	g15795.t1, g15875.t1	2		0	g21425.t1, g9887.t1	2	g11726.t1, g4285.t1	2
OG0001876	g15809.t1, g3413.t1	2		0	g18103.t1, g21446.t1	2	g4207.t1, g7942.t1	2
OG0001877	g15823.t1, g15823.t2	2		0	g21464.t1, g21464.t2	2	g4224.t1, g4224.t2	2
OG0001878	g15828.t1, g15829.t1	2		0	g21472.t1, g21473.t1	2	g4229.t1, g4230.t1	2
OG0001879	g15846.t1, g20715.t1	2		0	g15314.t1, g2861.t1	2	g12783.t1, g776.t1	2
OG0001880	g15854.t1	1	g2695.t1	1	g12322.t1, g15320.t1	2	g17209.t1, g4254.t1	2
OG0001881	g15863.t1, g15864.t1	2		0	g11244.t1, g11244.t2	2	g4272.t1, g4272.t2	2
OG0001882	g15880.t1, g16627.t1, g22682.t1, g325.t1	4		0	g15000.t1, g2936.t1	2		0
OG0001883	g15997.t1, g6171.t1	2	g2530.t1	1	g10581.t1, g1546.t1	2	g14887.t1	1
OG0001884	g16085.t1, g16086.t1, g16087.t1	3		0	g16990.t1, g16991.t1, g16992.t1	3		0
OG0001885	g16096.t1	1	g4569.t1	1		0	g11482.t1, g17162.t1, g20605.t1, g9102.t1	4
OG0001886	g16100.t1, g18902.t1, g21776.t1	3	g2944.t1, g4763.t1	2		0	g4839.t1	1
OG0001887	g16107.t1	1		0	g4459.t1, g4459.t2	2	g13507.t1, g16723.t1, g22463.t1	3
OG0001888	g16108.t1	1		0	g3846.t1, g4458.t1	2	g13508.t1, g16724.t1, g22462.t1	3
OG0001889	g16112.t1, g16112.t2	2		0	g4454.t1, g4454.t2	2	g11925.t1, g11925.t2	2
OG0001890	g1612.t1, g22601.t1	2		0	g21202.t1	1	g18359.t1, g24309.t1, g25849.t1	3
OG0001891	g16164.t1, g16164.t2	2		0	g7120.t1, g7120.t2	2	g19896.t1, g19896.t2	2
OG0001892	g16173.t1, g18481.t1, g18491.t1, g18492.t1	4		0	g628.t1, g651.t1	2		0
OG0001893	g16195.t1, g21809.t1, g21809.t2, g21809.t3, g21809.t4, g21809.t5	6		0		0		0
OG0001894	g16229.t1, g23533.t1, g23534.t1	3		0	g21676.t1, g21679.t1	2	g17752.t1	1
OG0001895	g16254.t1, g8183.t1	2	g2179.t1	1	g19983.t1	1	g7190.t1, g8990.t1	2
OG0001896	g16310.t1	1		0	g11768.t1, g12949.t1, g18028.t1, g1930.t1, g6450.t1	5		0
OG0001897	g16317.t1, g16317.t2, g16317.t3, g16317.t4, g4.t1, g4.t2	6		0		0		0
OG0001898	g16326.t1, g20370.t1	2		0		0	g10052.t1, g2282.t1, g23099.t1, g9616.t1	4
OG0001899	g16327.t1, g20369.t1	2		0		0	g10049.t1, g2281.t1, g23098.t1, g9615.t1	4
OG0001900	g16370.t1, g16404.t1	2		0	g21269.t1, g76.t1	2	g18014.t1, g18059.t1	2
OG0001901	g16384.t1, g16384.t2	2		0	g21254.t1, g21254.t2	2	g18035.t1, g18035.t2	2
OG0001902	g16527.t1, g16527.t2, g16527.t3	3		0	g14912.t1, g14912.t2	2	g2971.t1	1
OG0001903	g16531.t1, g16531.t2	2		0	g14916.t1, g14916.t2	2	g2975.t1, g2975.t2	2
OG0001904	g16549.t1, g16552.t1	2		0	g14931.t1, g14940.t1	2	g2999.t1, g3002.t1	2
OG0001905	g16583.t1, g16583.t2	2		0	g14956.t1, g14956.t2	2	g1672.t1, g1672.t2	2
OG0001906	g16587.t1, g16587.t2, g20259.t1	3		0	g14960.t1, g14960.t2	2	g1668.t1	1
OG0001907	g16595.t1, g20236.t1	2	g594.t1	1	g14973.t1, g8636.t1	2	g7713.t1	1
OG0001908	g16622.t1, g16986.t1, g22231.t1	3		0	g14995.t1, g18277.t1, g2663.t1	3		0
OG0001909	g16720.t1, g9888.t1	2		0	g1685.t1, g19948.t1	2	g4752.t1, g5708.t1	2
OG0001910	g16757.t1, g41.t1, g6710.t1	3	g2866.t1	1	g3921.t1	1	g5930.t1	1
OG0001911	g16764.t1	1		0	g11709.t1, g6996.t1	2	g1497.t1, g221.t1, g22640.t1	3
OG0001912	g16776.t1	1	g134.t1	1	g14728.t1, g1858.t1, g19032.t1	3	g4128.t1	1
OG0001913	g16805.t1, g2600.t1, g2602.t1, g2619.t1, g2643.t1	5		0	g14804.t1	1		0
OG0001914	g1683.t1, g4668.t1	2		0	g3650.t1	1	g23949.t1, g23949.t2, g9733.t1	3
OG0001915	g1684.t1, g22130.t1	2	g3676.t1	1	g17883.t1, g3651.t1	2	g22768.t1	1
OG0001916	g16845.t1, g3068.t1, g4217.t1	3	g1199.t1	1	g15099.t1, g9726.t1	2		0
OG0001917	g16902.t1, g8594.t1	2		0	g18371.t1	1	g21072.t1, g6497.t1, g6498.t1	3
OG0001918	g16940.t1	1	g2882.t1	1	g13756.t1, g18331.t1	2	g21030.t1, g23336.t1	2
OG0001919	g16962.t1, g19486.t1, g21470.t1, g9813.t1	4		0	g13015.t1, g19510.t1	2		0
OG0001920	g1699.t1, g1699.t2	2		0	g19601.t1, g19601.t2	2	g23966.t1, g23966.t2	2
OG0001921	g17008.t1, g17008.t2	2		0	g18257.t1, g18257.t2	2	g20953.t1, g20953.t2	2
OG0001922	g17049.t1, g207.t1	2		0		0	g18003.t1, g20261.t1, g22949.t1, g6492.t1	4
OG0001923	g17105.t1, g17105.t2	2		0	g13968.t1, g13968.t2	2	g9411.t1, g9411.t2	2
OG0001924	g17109.t1, g17109.t2	2		0	g13964.t1, g13964.t2	2	g9407.t1, g9407.t2	2
OG0001925	g1712.t1, g17353.t1, g23603.t1, g699.t1	4		0	g2193.t1, g3366.t1	2		0
OG0001926	g17135.t1	1	g2380.t1, g4469.t1, g4470.t1	3	g9262.t1	1	g6260.t1	1
OG0001927	g17145.t1	1	g2354.t1	1	g9244.t1, g9244.t2	2	g6274.t1, g6274.t2	2
OG0001928	g17163.t1, g521.t1, g521.t2	3		0	g21044.t1, g8894.t1	2	g14536.t1	1
OG0001929	g1717.t3	1	g4585.t1	1	g11573.t1, g19614.t1	2	g23980.t1, g23981.t1	2
OG0001930	g17201.t1, g17201.t2	2		0	g3881.t1	1	g16715.t1, g16715.t2, g16715.t3	3
OG0001931	g17221.t1, g2246.t1, g2246.t2, g4409.t1, g8590.t1, g8590.t2	6		0		0		0
OG0001932	g17285.t1, g17285.t2	2		0	g19462.t1, g19462.t2	2	g23215.t1, g7467.t1	2
OG0001933	g17286.t1, g17894.t1, g6977.t1	3		0	g10517.t1, g4698.t1, g4852.t1	3		0
OG0001934	g17296.t1	1	g1252.t1, g3775.t1	2	g17059.t1, g20145.t1	2	g2003.t1	1
OG0001935	g17339.t1, g17339.t2	2		0	g3354.t1, g3354.t2	2	g17390.t1, g17390.t2	2
OG0001936	g17373.t1, g17373.t2	2		0	g3381.t1, g3381.t2	2	g17360.t1, g17360.t2	2
OG0001937	g17376.t1, g17376.t2	2		0	g3384.t1, g3384.t2	2	g17357.t1, g17357.t2	2
OG0001938	g17393.t1, g17393.t2	2		0	g3400.t1, g3400.t2	2	g17331.t1, g17331.t2	2
OG0001939	g17469.t1, g17469.t2	2		0	g3477.t1, g3477.t2	2	g15769.t1, g15769.t2	2
OG0001940	g17477.t1, g17477.t2	2		0	g10937.t1, g10937.t2	2	g25152.t1, g25152.t2	2
OG0001941	g17492.t1, g17492.t2	2		0	g10951.t1, g10951.t2	2	g25132.t1, g25132.t2	2
OG0001942	g17495.t1, g17495.t2	2		0	g8314.t1, g8314.t2	2	g25135.t1, g25135.t2	2
OG0001943	g17504.t1, g17504.t2	2		0	g8320.t1, g8320.t2	2	g25125.t1, g25125.t2	2
OG0001944	g17649.t1, g4790.t1	2		0	g10245.t1, g13463.t1	2	g19268.t1, g22387.t1	2
OG0001945	g1767.t1	1	g1310.t1, g1310.t2	2	g20927.t1	1	g11055.t1, g11055.t2	2
OG0001946	g17671.t1, g2107.t1	2		0	g15627.t1, g6967.t1	2	g23138.t1, g23747.t1	2
OG0001947	g17672.t1, g17697.t1	2		0	g15629.t1, g15649.t1, g17526.t1	3	g23744.t1	1
OG0001948	g17812.t1	1		0	g17902.t1	1	g14207.t1, g14255.t1, g14257.t1, g14259.t1	4
OG0001949	g17819.t1, g20199.t1, g23367.t1	3		0	g18192.t1, g4860.t1	2	g14137.t1	1
OG0001950	g17865.t1, g21406.t1, g21407.t1, g22603.t1	4		0	g21204.t1	1	g14412.t1	1
OG0001951	g17876.t1, g1827.t1, g1827.t2, g1829.t1	4		0		0	g19780.t1, g19783.t1	2
OG0001952	g17906.t1	1		0	g18201.t1	1	g2285.t1, g23692.t1, g23692.t2, g26625.t1	4
OG0001953	g17926.t1, g24149.t1	2		0	g8845.t1, g8845.t2	2	g1973.t1, g23651.t1	2
OG0001954	g17951.t1, g17951.t2	2		0	g6175.t1, g6175.t2	2	g6597.t1, g6597.t2	2
OG0001955	g17963.t1, g17965.t1	2		0	g6190.t1, g6192.t1	2	g6583.t1, g6584.t1	2
OG0001956	g17975.t1, g17975.t2	2		0	g6201.t1, g6201.t2	2	g6573.t1, g6573.t2	2
OG0001957	g17979.t1, g17979.t2	2		0	g6205.t1, g6205.t2	2	g6569.t1, g6569.t2	2
OG0001958	g18056.t1, g18056.t2	2		0	g8366.t1, g8366.t2	2	g2498.t1, g2498.t2	2
OG0001959	g18087.t1, g21845.t1, g5181.t1	3		0	g6537.t1, g9474.t1, g962.t1	3		0
OG0001960	g18124.t1, g18124.t2	2		0	g7725.t1, g7725.t2	2	g10786.t1, g10786.t2	2
OG0001961	g18151.t1	1		0		0	g10196.t1, g16292.t1, g21694.t1, g5460.t1, g5796.t1	5
OG0001962	g18213.t1, g18213.t2	2		0	g15920.t1, g15920.t2	2	g3435.t1, g3436.t1	2
OG0001963	g18246.t1, g18246.t2	2		0	g73.t1, g73.t2	2	g3468.t1, g3468.t2	2
OG0001964	g18375.t1, g18379.t1	2		0	g15902.t1, g15907.t1	2	g8675.t1, g8680.t1	2
OG0001965	g18441.t1	1	g1714.t1, g2199.t1, g2542.t1	3	g1757.t1	1	g18165.t1	1
OG0001966	g18442.t1, g18442.t2	2		0	g1763.t1, g1763.t2	2	g18166.t1, g18166.t2	2
OG0001967	g18518.t1, g18977.t1	2		0	g20542.t1, g653.t1	2	g23341.t1, g8714.t1	2
OG0001968	g18600.t1, g18601.t1	2		0	g18723.t1, g18724.t1	2	g17526.t1, g17527.t1	2
OG0001969	g18621.t1, g8541.t1	2		0	g750.t1	1	g11355.t1, g12920.t1, g21442.t1	3
OG0001970	g18659.t1, g9130.t1	2	g710.t1	1		0	g13617.t1, g13668.t1, g16244.t1	3
OG0001971	g18669.t1, g18669.t2	2		0	g17507.t1, g17507.t2	2	g17457.t1, g17457.t2	2
OG0001972	g18719.t1, g19686.t1	2	g1096.t1	1	g13615.t1	1	g6719.t1, g9450.t1	2
OG0001973	g18843.t1, g18843.t2	2		0	g14858.t1, g14858.t2	2	g11164.t1, g11164.t2	2
OG0001974	g18860.t1, g18860.t2	2		0	g14841.t1, g14841.t2	2	g11180.t1, g11180.t2	2
OG0001975	g19042.t1, g19043.t1, g9424.t1	3		0	g13027.t1, g13819.t1	2	g23510.t1	1
OG0001976	g19106.t1, g19106.t2	2		0	g15217.t1, g15217.t2	2	g6987.t1, g6987.t2	2
OG0001977	g19129.t1, g19129.t2	2		0	g9698.t1, g9698.t2	2	g8065.t1, g8065.t2	2
OG0001978	g19145.t1, g19145.t2	2		0	g9681.t1, g9681.t2	2	g8079.t1, g8079.t2	2
OG0001979	g19162.t1, g19162.t2	2		0	g9226.t1, g9226.t2	2	g12132.t1, g12132.t2	2
OG0001980	g19210.t1, g19211.t1, g19212.t1	3		0	g1060.t1	1	g18419.t1, g18420.t1	2
OG0001981	g19222.t1, g7079.t1	2		0	g11715.t1, g12406.t1, g16051.t1	3	g2675.t1	1
OG0001982	g19278.t1, g19278.t2	2		0	g6768.t1, g6768.t2	2	g18681.t1, g18681.t2	2
OG0001983	g19325.t1, g23342.t1, g23344.t1	3		0	g6724.t1	1	g14121.t1, g18626.t1	2
OG0001984	g19442.t1, g2844.t1	2	g3633.t1	1	g10162.t1, g14082.t1	2	g8039.t1	1
OG0001985	g19488.t1, g22116.t1	2		0	g13462.t1, g6833.t1	2	g22388.t1, g5840.t1	2
OG0001986	g19495.t1, g23825.t1, g5072.t1	3		0	g6837.t1	1	g18381.t1, g2520.t1	2
OG0001987	g19498.t1, g19498.t2	2		0	g6840.t1, g6840.t2	2	g5829.t1, g5829.t2	2
OG0001988	g19509.t1, g19509.t2	2		0	g6851.t1, g6851.t2	2	g5818.t1, g5818.t2	2
OG0001989	g19515.t1, g19516.t1	2	g623.t1, g624.t1	2	g6857.t1	1	g5812.t1	1
OG0001990	g19518.t1, g19518.t2	2		0	g6859.t1, g6859.t2	2	g5810.t1, g5810.t2	2
OG0001991	g19563.t1, g5469.t1	2		0	g14761.t1, g2900.t1	2	g418.t1, g4729.t1	2
OG0001992	g19612.t1, g19669.t1, g4730.t1	3	g2275.t1	1	g1419.t1	1	g2826.t1	1
OG0001993	g19639.t1, g2157.t1	2		0	g14220.t1, g14220.t2, g14221.t1	3	g20769.t1	1
OG0001994	g19642.t1, g2156.t1	2		0	g14224.t1, g14225.t1	2	g20767.t1, g9363.t1	2
OG0001995	g19643.t1, g22361.t1, g22423.t1, g7003.t1, g9754.t1	5		0	g15038.t1	1		0
OG0001996	g19665.t1, g19666.t1, g19667.t1	3		0		0	g20732.t1, g20734.t1, g20735.t1	3
OG0001997	g19689.t1, g5537.t1	2		0	g19659.t1, g7172.t1	2	g26700.t1, g344.t1	2
OG0001998	g1970.t1, g9581.t1, g9581.t2	3		0	g5211.t1	1	g13485.t1, g13485.t2	2
[truncated: 17,862 more rows]

## Sheet: SingleCopy_divergentA1C2
Orthogroup	A1.aa	CopiesA1	A5h.aa	CopiesA5h	A5p.aa	CopiesA5p	C2.aa	CopiesC2	DivergentA1C2	Alignment_SNP	A1with	A5hA5pSameContig
OG0003311	g10003.t1	1	g4105.t1	1	g6036.t1	1	g7771.t1	1
OG0003312	g10004.t1	1	g4104.t1	1	g6034.t1	1	g7770.t1	1
OG0003313	g10005.t1	1	g4103.t1	1	g6032.t1	1	g7769.t1	1
OG0003314	g10010.t1	1	g4091.t1	1	g6026.t1	1	g7763.t1	1	YES	YES	A1-A5p	A5_scaffold0042
OG0003315	g10011.t1	1	g4089.t1	1	g6025.t1	1	g7761.t1	1
OG0003316	g10012.t1	1	g4088.t1	1	g6024.t1	1	g7760.t1	1
OG0003317	g10023.t1	1	g4064.t1	1	g6012.t1	1	g7745.t1	1
OG0003318	g10024.t1	1	g4062.t1	1	g6011.t1	1	g7744.t1	1	YES	YES	A1-A5p	A5_scaffold0042
OG0003319	g10025.t1	1	g4061.t1	1	g6010.t1	1	g7743.t1	1
OG0003320	g10026.t1	1	g4060.t1	1	g6009.t1	1	g7742.t1	1
OG0003321	g10028.t1	1	g4057.t1	1	g6007.t1	1	g7740.t1	1	YES	YES	A1-A5h	A5_scaffold0042
OG0003322	g10029.t1	1	g4056.t1	1	g6006.t1	1	g7738.t1	1
OG0003323	g1004.t1	1	g4951.t1	1	g18984.t1	1	g6316.t1	1
OG0003327	g10059.t1	1	g1534.t1	1	g5974.t1	1	g22539.t1	1
OG0003328	g10062.t1	1	g1527.t1	1	g5971.t1	1	g22542.t1	1
OG0003329	g10063.t1	1	g1526.t1	1	g5970.t1	1	g22543.t1	1
OG0003330	g10064.t1	1	g1525.t1	1	g5969.t1	1	g22544.t1	1
OG0003331	g10065.t1	1	g1524.t1	1	g5968.t1	1	g22545.t1	1
OG0003332	g10066.t1	1	g1523.t1	1	g5967.t1	1	g22546.t1	1
OG0003333	g10067.t1	1	g1522.t1	1	g5966.t1	1	g22547.t1	1
OG0003334	g1007.t1	1	g4949.t1	1	g18981.t1	1	g6314.t1	1
OG0003346	g10238.t1	1	g1147.t1	1	g19859.t1	1	g21773.t1	1
OG0003347	g10239.t1	1	g1146.t1	1	g19860.t1	1	g21772.t1	1
OG0003348	g10240.t1	1	g1145.t1	1	g19861.t1	1	g21771.t1	1
OG0003349	g10291.t1	1	g1087.t1	1	g19907.t1	1	g21724.t1	1
OG0003350	g10292.t1	1	g1086.t1	1	g19908.t1	1	g21723.t1	1
OG0003351	g10295.t1	1	g1083.t1	1	g19911.t1	1	g21720.t1	1
OG0003353	g10329.t1	1	g3692.t1	1	g12425.t1	1	g21687.t1	1
OG0003354	g10330.t1	1	g3693.t1	1	g12426.t1	1	g21686.t1	1
OG0003355	g10331.t1	1	g3694.t1	1	g12427.t1	1	g21685.t1	1
OG0003356	g10332.t1	1	g3695.t1	1	g12428.t1	1	g21684.t1	1
OG0003357	g10334.t1	1	g3696.t1	1	g12429.t1	1	g21683.t1	1
OG0003358	g10335.t1	1	g3697.t1	1	g12430.t1	1	g21682.t1	1
OG0003360	g10343.t1	1	g4111.t1	1	g12437.t1	1	g21672.t1	1	YES	YES	A1-A5h	A5_scaffold0148
OG0003361	g10345.t1	1	g4114.t1	1	g12440.t1	1	g21670.t1	1
OG0003362	g10346.t1	1	g4115.t1	1	g12441.t1	1	g21669.t1	1	YES	YES	A1-A5h	A5_scaffold0148
OG0003363	g10347.t1	1	g4116.t1	1	g12442.t1	1	g21668.t1	1
OG0003364	g10348.t1	1	g4117.t1	1	g12443.t1	1	g21667.t1	1
OG0003365	g10349.t1	1	g4118.t1	1	g12444.t1	1	g21666.t1	1
OG0003367	g10370.t1	1	g285.t1	1	g12471.t1	1	g21641.t1	1
OG0003368	g10371.t1	1	g286.t1	1	g12472.t1	1	g21640.t1	1
OG0003369	g10372.t1	1	g287.t1	1	g12473.t1	1	g21639.t1	1
OG0003372	g10419.t1	1	g2464.t1	1	g13323.t1	1	g19039.t1	1
OG0003373	g10420.t1	1	g2465.t1	1	g13324.t1	1	g19040.t1	1
OG0003384	g10536.t1	1	g2731.t1	1	g20848.t1	1	g19144.t1	1
OG0003386	g10563.t1	1	g2875.t1	1	g13828.t1	1	g23931.t1	1
OG0003403	g1078.t1	1	g3982.t1	1	g18907.t1	1	g4382.t1	1
OG0003404	g1079.t1	1	g3981.t1	1	g18906.t1	1	g4383.t1	1
OG0003406	g1080.t1	1	g3980.t1	1	g18905.t1	1	g4384.t1	1
OG0003415	g10868.t1	1	g3365.t1	1	g18775.t1	1	g17575.t1	1
OG0003416	g10871.t1	1	g3369.t1	1	g11916.t1	1	g17578.t1	1
OG0003417	g10882.t1	1	g2059.t1	1	g280.t1	1	g10264.t1	1
OG0003436	g11089.t1	1	g3630.t1	1	g14296.t1	1	g10507.t1	1
OG0003437	g11090.t1	1	g3629.t1	1	g14295.t1	1	g10508.t1	1
OG0003438	g11097.t1	1	g3623.t1	1	g14289.t1	1	g10516.t1	1
OG0003439	g11098.t1	1	g3622.t1	1	g14288.t1	1	g10517.t1	1
OG0003440	g11099.t1	1	g3621.t1	1	g14287.t1	1	g10518.t1	1
OG0003441	g11102.t1	1	g4458.t1	1	g14283.t1	1	g10524.t1	1
OG0003442	g11103.t1	1	g4457.t1	1	g14282.t1	1	g10525.t1	1
OG0003443	g11104.t1	1	g4456.t1	1	g14281.t1	1	g10526.t1	1
OG0003444	g11106.t1	1	g4454.t1	1	g14279.t1	1	g10528.t1	1
OG0003445	g11107.t1	1	g4452.t1	1	g14278.t1	1	g10529.t1	1
OG0003446	g11108.t1	1	g405.t1	1	g14277.t1	1	g10530.t1	1
OG0003447	g11109.t1	1	g404.t1	1	g14276.t1	1	g10531.t1	1
OG0003455	g11159.t1	1	g2669.t1	1	g18183.t1	1	g10578.t1	1
OG0003456	g11161.t1	1	g2667.t1	1	g18181.t1	1	g10580.t1	1
OG0003457	g11162.t1	1	g2666.t1	1	g18180.t1	1	g10581.t1	1
OG0003458	g11163.t1	1	g2665.t1	1	g18179.t1	1	g10582.t1	1
OG0003461	g11184.t1	1	g5066.t1	1	g19203.t1	1	g10600.t1	1
OG0003462	g11185.t1	1	g5067.t1	1	g19204.t1	1	g10604.t1	1
OG0003465	g11193.t1	1	g5078.t1	1	g19209.t1	1	g10607.t1	1
OG0003470	g11222.t1	1	g3423.t1	1	g9767.t1	1	g13082.t1	1
OG0003471	g11223.t1	1	g3422.t1	1	g9766.t1	1	g13081.t1	1
OG0003478	g11345.t1	1	g316.t1	1	g1302.t1	1	g10976.t1	1
OG0003479	g11347.t1	1	g314.t1	1	g1300.t1	1	g10978.t1	1
OG0003480	g11348.t1	1	g313.t1	1	g1299.t1	1	g10979.t1	1
OG0003481	g11349.t1	1	g312.t1	1	g1297.t1	1	g10980.t1	1
OG0003482	g11353.t1	1	g309.t1	1	g1294.t1	1	g10984.t1	1
OG0003483	g11354.t1	1	g308.t1	1	g1293.t1	1	g10985.t1	1
OG0003484	g11355.t1	1	g307.t1	1	g1292.t1	1	g10986.t1	1
OG0003485	g11356.t1	1	g302.t1	1	g1291.t1	1	g10987.t1	1
OG0003486	g11357.t1	1	g301.t1	1	g1290.t1	1	g10988.t1	1
OG0003487	g11366.t1	1	g3449.t1	1	g1283.t1	1	g10995.t1	1
OG0003488	g11367.t1	1	g3448.t1	1	g1282.t1	1	g10996.t1	1	YES	YES	A1-A5h	A5_scaffold0063
OG0003489	g11368.t1	1	g3447.t1	1	g1281.t1	1	g10997.t1	1
OG0003490	g11371.t1	1	g3444.t1	1	g1277.t1	1	g11000.t1	1		YES	A1-A5h
OG0003491	g11372.t1	1	g3443.t1	1	g1276.t1	1	g11001.t1	1
OG0003492	g11373.t1	1	g3442.t1	1	g1273.t1	1	g11002.t1	1	YES	YES	A1-A5p	A5_scaffold0063
OG0003493	g11374.t1	1	g3441.t1	1	g1272.t1	1	g11003.t1	1
OG0003494	g11375.t1	1	g3440.t1	1	g1269.t1	1	g11004.t1	1
OG0003495	g11376.t1	1	g3439.t1	1	g1268.t1	1	g11005.t1	1
OG0003496	g11377.t1	1	g3438.t1	1	g1266.t1	1	g11006.t1	1
OG0003497	g11381.t1	1	g1319.t1	1	g20916.t1	1	g11045.t1	1
OG0003498	g11382.t1	1	g3427.t1	1	g1260.t1	1	g11013.t1	1
OG0003503	g11410.t1	1	g4351.t1	1	g1230.t1	1	g11039.t1	1
OG0003505	g1142.t1	1	g1384.t1	1	g5904.t1	1	g22370.t1	1
OG0003509	g1144.t1	1	g1382.t1	1	g5901.t1	1	g22368.t1	1
OG0003510	g11442.t1	1	g3663.t1	1	g2399.t1	1	g9914.t1	1
OG0003511	g11444.t1	1	g2485.t1	1	g2401.t1	1	g9911.t1	1
OG0003512	g11445.t1	1	g2486.t1	1	g2402.t1	1	g9910.t1	1
OG0003513	g11446.t1	1	g2487.t1	1	g2403.t1	1	g9909.t1	1
OG0003514	g11447.t1	1	g2489.t1	1	g2404.t1	1	g9907.t1	1
OG0003515	g11448.t1	1	g2491.t1	1	g2405.t1	1	g9906.t1	1
OG0003516	g11450.t1	1	g2492.t1	1	g2407.t1	1	g9904.t1	1
OG0003517	g11451.t1	1	g2493.t1	1	g2408.t1	1	g9903.t1	1
OG0003518	g11458.t1	1	g2502.t1	1	g2417.t1	1	g9889.t1	1
OG0003519	g11459.t1	1	g2503.t1	1	g2418.t1	1	g9888.t1	1
OG0003527	g1149.t1	1	g1984.t1	1	g5894.t1	1	g22364.t1	1
OG0003528	g1150.t1	1	g1983.t1	1	g5893.t1	1	g22363.t1	1
OG0003529	g1152.t1	1	g1981.t1	1	g5891.t1	1	g22361.t1	1
OG0003531	g1153.t1	1	g1980.t1	1	g5890.t1	1	g22360.t1	1
OG0003532	g1155.t1	1	g1978.t1	1	g5887.t1	1	g22358.t1	1
OG0003535	g1158.t1	1	g1975.t1	1	g5885.t1	1	g22355.t1	1
OG0003538	g1159.t1	1	g1974.t1	1	g5884.t1	1	g22354.t1	1
OG0003541	g1160.t1	1	g1973.t1	1	g5883.t1	1	g22353.t1	1
OG0003545	g11645.t1	1	g2827.t1	1	g464.t1	1	g7470.t1	1
OG0003546	g11646.t1	1	g2826.t1	1	g463.t1	1	g7471.t1	1
OG0003547	g11646.t2	1	g2825.t1	1	g463.t2	1	g7471.t2	1
OG0003548	g11647.t1	1	g2824.t1	1	g462.t1	1	g7472.t1	1
OG0003549	g11648.t1	1	g2823.t1	1	g461.t1	1	g7473.t1	1
OG0003550	g11649.t1	1	g2822.t1	1	g460.t1	1	g7474.t1	1
OG0003551	g11651.t1	1	g2820.t1	1	g459.t1	1	g7476.t1	1
OG0003552	g11652.t1	1	g2819.t1	1	g458.t1	1	g7477.t1	1
OG0003553	g11655.t1	1	g2814.t1	1	g455.t1	1	g7480.t1	1
OG0003554	g11656.t1	1	g2812.t1	1	g454.t1	1	g7481.t1	1
OG0003558	g11680.t1	1	g4525.t1	1	g8039.t1	1	g7521.t1	1
OG0003559	g11682.t1	1	g4523.t1	1	g8037.t1	1	g7524.t1	1
OG0003560	g11684.t1	1	g4520.t1	1	g8035.t1	1	g7527.t1	1
OG0003562	g11710.t1	1	g704.t1	1	g17321.t1	1	g7553.t1	1
OG0003566	g11762.t1	1	g962.t1	1	g13244.t1	1	g7611.t1	1	YES	YES	A1-C2	A5_scaffold0182
OG0003583	g11979.t1	1	g4792.t1	1	g5518.t1	1	g25888.t1	1
OG0003584	g11980.t1	1	g4790.t1	1	g5517.t1	1	g25889.t1	1
OG0003585	g11982.t1	1	g4787.t1	1	g5515.t1	1	g25891.t1	1
OG0003586	g11983.t1	1	g4785.t1	1	g5514.t1	1	g25892.t1	1	YES	YES	A1-A5h	A5_scaffold0098
OG0003587	g11984.t1	1	g4784.t1	1	g5513.t1	1	g25893.t1	1
OG0003590	g12105.t1	1	g2941.t1	1	g3514.t1	1	g20326.t1	1	YES	NO	A1-C2
OG0003593	g12130.t1	1	g1858.t1	1	g3540.t1	1	g23075.t1	1
OG0003596	g12146.t1	1	g2694.t1	1	g12321.t1	1	g17208.t1	1
OG0003597	g12147.t1	1	g2693.t1	1	g12320.t1	1	g17207.t1	1
OG0003598	g12148.t1	1	g2692.t1	1	g12319.t1	1	g17206.t1	1
OG0003599	g12150.t1	1	g2689.t1	1	g12317.t1	1	g17204.t1	1
OG0003600	g12151.t1	1	g2688.t1	1	g12316.t1	1	g17203.t1	1
OG0003601	g12152.t1	1	g2687.t1	1	g12315.t1	1	g17202.t1	1
OG0003602	g12155.t1	1	g2684.t1	1	g12308.t1	1	g17199.t1	1
OG0003603	g12156.t1	1	g2683.t1	1	g12307.t1	1	g17198.t1	1
OG0003604	g12157.t1	1	g2682.t1	1	g12306.t1	1	g17197.t1	1
OG0003605	g12158.t1	1	g2681.t1	1	g12305.t1	1	g17196.t1	1
OG0003606	g12159.t1	1	g2680.t1	1	g12304.t1	1	g17195.t1	1
OG0003607	g12160.t1	1	g2679.t1	1	g12303.t1	1	g17194.t1	1
OG0003608	g12161.t1	1	g2677.t1	1	g12302.t1	1	g17193.t1	1
OG0003609	g12163.t1	1	g2675.t1	1	g12300.t1	1	g17191.t1	1
OG0003610	g12166.t1	1	g2671.t1	1	g12297.t1	1	g17187.t1	1
OG0003626	g12250.t1	1	g3234.t1	1	g9341.t1	1	g19469.t1	1
OG0003627	g12257.t1	1	g3245.t1	1	g9348.t1	1	g19464.t1	1
OG0003628	g12271.t1	1	g3361.t1	1	g9362.t1	1	g19450.t1	1
OG0003633	g12325.t1	1	g46.t1	1	g8142.t1	1	g8269.t1	1
OG0003634	g12327.t1	1	g48.t1	1	g8143.t1	1	g8267.t1	1
OG0003635	g12328.t1	1	g49.t1	1	g8144.t1	1	g8266.t1	1
OG0003636	g12330.t1	1	g51.t1	1	g8146.t1	1	g8264.t1	1
OG0003637	g12331.t1	1	g52.t1	1	g8147.t1	1	g8263.t1	1
OG0003638	g12333.t1	1	g55.t1	1	g8149.t1	1	g8260.t1	1
OG0003639	g12335.t1	1	g57.t1	1	g8151.t1	1	g8258.t1	1	YES	YES	A1-A5h	A5_scaffold0044
OG0003640	g12336.t1	1	g58.t1	1	g8152.t1	1	g8257.t1	1
OG0003641	g12337.t1	1	g59.t1	1	g8153.t1	1	g8256.t1	1
OG0003642	g12338.t1	1	g60.t1	1	g8154.t1	1	g8255.t1	1
OG0003643	g12339.t1	1	g61.t1	1	g8155.t1	1	g8254.t1	1
OG0003644	g12340.t1	1	g62.t1	1	g8156.t1	1	g8253.t1	1
OG0003645	g12341.t1	1	g63.t1	1	g8157.t1	1	g8252.t1	1
OG0003646	g12342.t1	1	g64.t1	1	g8158.t1	1	g8251.t1	1
OG0003647	g12343.t1	1	g65.t1	1	g8159.t1	1	g8250.t1	1
OG0003648	g12344.t1	1	g66.t1	1	g8160.t1	1	g8249.t1	1
OG0003649	g12345.t1	1	g67.t1	1	g8161.t1	1	g8248.t1	1
OG0003650	g12346.t1	1	g69.t1	1	g8162.t1	1	g8247.t1	1
OG0003651	g12354.t1	1	g219.t1	1	g8168.t1	1	g8236.t1	1
OG0003652	g12355.t1	1	g218.t1	1	g8169.t1	1	g8235.t1	1
OG0003653	g12357.t1	1	g215.t1	1	g8171.t1	1	g8233.t1	1
OG0003654	g12358.t1	1	g214.t1	1	g8172.t1	1	g8232.t1	1
OG0003655	g12359.t1	1	g212.t1	1	g8173.t1	1	g8231.t1	1
OG0003658	g12383.t1	1	g3557.t1	1	g8193.t1	1	g8205.t1	1
OG0003659	g12385.t1	1	g3559.t1	1	g8195.t1	1	g8203.t1	1
OG0003660	g12386.t1	1	g3560.t1	1	g8196.t1	1	g8202.t1	1
OG0003661	g12387.t1	1	g3561.t1	1	g8197.t1	1	g8201.t1	1
OG0003662	g12389.t1	1	g3563.t1	1	g8199.t1	1	g8199.t1	1
OG0003663	g12390.t1	1	g3564.t1	1	g8200.t1	1	g8198.t1	1
OG0003664	g12391.t1	1	g3565.t1	1	g8201.t1	1	g8197.t1	1
OG0003665	g12392.t1	1	g3566.t1	1	g8202.t1	1	g8196.t1	1
OG0003672	g12453.t1	1	g2392.t1	1	g17288.t1	1	g8125.t1	1
OG0003673	g12454.t1	1	g2391.t1	1	g17287.t1	1	g8124.t1	1
OG0003674	g12455.t1	1	g2390.t1	1	g17286.t1	1	g8123.t1	1
OG0003675	g12456.t1	1	g2389.t1	1	g17285.t1	1	g8122.t1	1
OG0003681	g1250.t1	1	g2937.t1	1	g16233.t1	1	g12294.t1	1
OG0003682	g1251.t1	1	g2938.t1	1	g16234.t1	1	g12295.t1	1
OG0003684	g12553.t1	1	g3073.t1	1	g11308.t1	1	g14596.t1	1
OG0003685	g12557.t1	1	g3074.t1	1	g11312.t1	1	g14599.t1	1
OG0003686	g12558.t1	1	g3075.t1	1	g11313.t1	1	g14600.t1	1	YES	YES	A1-A5h	A5_scaffold0111
OG0003687	g12559.t1	1	g3076.t1	1	g11314.t1	1	g14601.t1	1
OG0003688	g12560.t1	1	g3077.t1	1	g11315.t1	1	g14602.t1	1
OG0003689	g12561.t1	1	g3078.t1	1	g11316.t1	1	g14603.t1	1
OG0003690	g12562.t1	1	g3079.t1	1	g11317.t1	1	g14604.t1	1
OG0003691	g12563.t1	1	g3080.t1	1	g11318.t1	1	g14605.t1	1
OG0003692	g12564.t1	1	g3081.t1	1	g11319.t1	1	g14606.t1	1
OG0003693	g12565.t1	1	g3082.t1	1	g11320.t1	1	g14607.t1	1
OG0003694	g12566.t1	1	g3083.t1	1	g11321.t1	1	g14608.t1	1
OG0003695	g12567.t1	1	g3085.t1	1	g11322.t1	1	g14609.t1	1
OG0003696	g12580.t1	1	g2858.t1	1	g11336.t1	1	g14622.t1	1	YES	YES	A1-A5p	A5_scaffold0111
OG0003697	g12581.t1	1	g2860.t1	1	g11337.t1	1	g14624.t1	1
OG0003699	g12589.t1	1	g3477.t1	1	g11343.t1	1	g14633.t1	1
OG0003701	g12609.t1	1	g3515.t1	1	g11365.t1	1	g14662.t1	1
OG0003702	g12610.t1	1	g3516.t1	1	g11366.t1	1	g14663.t1	1
OG0003703	g12611.t1	1	g3517.t1	1	g11367.t1	1	g14664.t1	1
OG0003704	g12612.t1	1	g3518.t1	1	g11368.t1	1	g14665.t1	1
OG0003741	g12991.t1	1	g1505.t1	1	g3816.t1	1	g7411.t1	1
OG0003742	g12992.t1	1	g1506.t1	1	g3815.t1	1	g7410.t1	1
OG0003756	g13176.t1	1	g81.t1	1	g12567.t1	1	g3773.t1	1
OG0003757	g13178.t1	1	g83.t1	1	g12569.t1	1	g3771.t1	1
OG0003758	g13179.t1	1	g84.t1	1	g12570.t1	1	g3770.t1	1
OG0003759	g13180.t1	1	g85.t1	1	g12571.t1	1	g3769.t1	1
OG0003760	g13181.t1	1	g87.t1	1	g12572.t1	1	g3768.t1	1
OG0003761	g13182.t1	1	g89.t1	1	g12573.t1	1	g3767.t1	1
OG0003762	g13183.t1	1	g91.t1	1	g12574.t1	1	g3766.t1	1
OG0003763	g13185.t1	1	g94.t1	1	g12578.t1	1	g3764.t1	1
OG0003764	g13186.t1	1	g95.t1	1	g12579.t1	1	g3763.t1	1
OG0003765	g13187.t1	1	g96.t1	1	g12580.t1	1	g3762.t1	1	YES	YES	A1-A5h	A5_scaffold0005
OG0003766	g13190.t1	1	g99.t1	1	g12583.t1	1	g3759.t1	1
OG0003767	g13191.t1	1	g101.t1	1	g12584.t1	1	g3758.t1	1
OG0003768	g13192.t1	1	g102.t1	1	g12585.t1	1	g3757.t1	1
OG0003769	g13193.t1	1	g103.t1	1	g12586.t1	1	g3756.t1	1
OG0003770	g13194.t1	1	g104.t1	1	g12587.t1	1	g3755.t1	1
OG0003793	g13432.t1	1	g2049.t1	1	g287.t1	1	g10256.t1	1
OG0003794	g13433.t1	1	g2050.t1	1	g286.t1	1	g10257.t1	1
OG0003795	g13435.t1	1	g2053.t1	1	g284.t1	1	g10259.t1	1
OG0003798	g1349.t1	1	g415.t1	1	g16427.t1	1	g6066.t1	1
OG0003801	g13501.t1	1	g1914.t1	1	g17741.t1	1	g14197.t1	1
OG0003805	g1352.t1	1	g422.t1	1	g16432.t1	1	g6721.t1	1
OG0003806	g1353.t1	1	g427.t1	1	g16433.t1	1	g6722.t1	1
OG0003809	g1354.t1	1	g428.t1	1	g16434.t1	1	g6723.t1	1
OG0003812	g1355.t1	1	g429.t1	1	g16435.t1	1	g6724.t1	1
OG0003814	g1356.t1	1	g430.t1	1	g16436.t1	1	g6725.t1	1
OG0003815	g1357.t1	1	g431.t1	1	g16437.t1	1	g6726.t1	1	YES	YES	A1-C2	A5_scaffold0081
OG0003818	g1358.t1	1	g432.t1	1	g16438.t1	1	g6727.t1	1
OG0003820	g1359.t1	1	g433.t1	1	g16439.t1	1	g6728.t1	1
OG0003823	g1361.t1	1	g435.t1	1	g16441.t1	1	g6730.t1	1
OG0003824	g1362.t1	1	g436.t1	1	g16442.t1	1	g6731.t1	1
OG0003832	g13726.t1	1	g5.t1	1	g8.t1	1	g14022.t1	1
OG0003833	g13727.t1	1	g6.t1	1	g9.t1	1	g14024.t1	1
OG0003834	g13731.t1	1	g10.t1	1	g13.t1	1	g14027.t1	1
OG0003835	g13733.t1	1	g12.t1	1	g15.t1	1	g14029.t1	1
OG0003836	g13734.t1	1	g13.t1	1	g16.t1	1	g14030.t1	1
OG0003837	g13735.t1	1	g14.t1	1	g17.t1	1	g14031.t1	1
OG0003843	g1378.t1	1	g3790.t1	1	g16452.t1	1	g6747.t1	1
OG0003845	g1379.t1	1	g3791.t1	1	g16453.t1	1	g6748.t1	1
OG0003846	g13791.t1	1	g3595.t1	1	g15578.t1	1	g2541.t1	1
OG0003847	g13792.t1	1	g3594.t1	1	g15577.t1	1	g2540.t1	1
OG0003848	g13793.t1	1	g3592.t1	1	g15576.t1	1	g2539.t1	1
OG0003849	g13794.t1	1	g3591.t1	1	g15575.t1	1	g2538.t1	1
OG0003850	g13802.t1	1	g3541.t1	1	g15563.t1	1	g2523.t1	1
OG0003851	g13803.t1	1	g3540.t1	1	g15562.t1	1	g17453.t1	1	YES	NO
OG0003852	g13804.t1	1	g3539.t1	1	g15561.t1	1	g17452.t1	1
OG0003853	g13805.t1	1	g3538.t1	1	g15560.t1	1	g17451.t1	1
OG0003854	g13806.t1	1	g3537.t1	1	g15559.t1	1	g17450.t1	1
OG0003855	g13807.t1	1	g3536.t1	1	g15558.t1	1	g17449.t1	1
OG0003856	g13808.t1	1	g3535.t1	1	g15557.t1	1	g17448.t1	1
OG0003857	g1381.t1	1	g3792.t1	1	g16454.t1	1	g6749.t1	1
OG0003860	g1383.t1	1	g3794.t1	1	g16456.t1	1	g6750.t1	1
OG0003861	g13831.t1	1	g1375.t1	1	g15533.t1	1	g17426.t1	1
OG0003862	g13836.t1	1	g1370.t1	1	g15530.t1	1	g17420.t1	1
OG0003863	g13837.t1	1	g1369.t1	1	g15529.t1	1	g17419.t1	1
OG0003865	g13875.t1	1	g4359.t1	1	g14026.t1	1	g8600.t1	1
OG0003866	g13876.t1	1	g4360.t1	1	g14027.t1	1	g8601.t1	1
OG0003867	g13884.t1	1	g4369.t1	1	g14032.t1	1	g8608.t1	1
OG0003868	g13885.t1	1	g4370.t1	1	g14033.t1	1	g8609.t1	1
OG0003879	g14012.t1	1	g3851.t1	1	g17146.t1	1	g4958.t1	1
OG0003880	g14013.t1	1	g3852.t1	1	g17147.t1	1	g4957.t1	1
OG0003881	g14014.t1	1	g3853.t1	1	g17148.t1	1	g4956.t1	1
OG0003883	g14039.t1	1	g4984.t1	1	g17170.t1	1	g4932.t1	1
OG0003884	g14040.t1	1	g4985.t1	1	g17171.t1	1	g4931.t1	1
OG0003885	g14041.t1	1	g4986.t1	1	g17173.t1	1	g4930.t1	1
OG0003886	g14042.t1	1	g4987.t1	1	g17174.t1	1	g4929.t1	1
OG0003887	g14043.t1	1	g4988.t1	1	g17175.t1	1	g4928.t1	1
OG0003906	g14243.t1	1	g1495.t1	1	g16760.t1	1	g26962.t1	1
OG0003907	g14245.t1	1	g1493.t1	1	g16758.t1	1	g26964.t1	1
OG0003908	g14247.t1	1	g1491.t1	1	g16756.t1	1	g26966.t1	1
OG0003909	g14248.t1	1	g1490.t1	1	g16755.t1	1	g26967.t1	1
OG0003910	g14249.t1	1	g1489.t1	1	g16754.t1	1	g26968.t1	1
OG0003911	g14250.t1	1	g1488.t1	1	g16753.t1	1	g26969.t1	1
OG0003912	g14251.t1	1	g1486.t1	1	g16751.t1	1	g26971.t1	1
OG0003942	g14452.t1	1	g2516.t1	1	g13271.t1	1	g24762.t1	1
OG0003943	g14454.t1	1	g2514.t1	1	g13269.t1	1	g24764.t1	1
OG0003944	g14455.t1	1	g2513.t1	1	g13268.t1	1	g24765.t1	1
OG0003945	g14457.t1	1	g2512.t1	1	g13266.t1	1	g24767.t1	1
OG0003946	g14458.t1	1	g2511.t1	1	g13265.t1	1	g24768.t1	1
OG0003947	g14459.t1	1	g2510.t1	1	g13264.t1	1	g24769.t1	1
OG0003954	g14535.t1	1	g2129.t1	1	g11464.t1	1	g24843.t1	1
OG0003955	g14536.t1	1	g2130.t1	1	g11465.t1	1	g24844.t1	1
OG0003959	g14568.t1	1	g1572.t1	1	g4379.t1	1	g24891.t1	1
OG0003960	g14569.t1	1	g1569.t1	1	g4378.t1	1	g24892.t1	1
OG0003961	g14570.t1	1	g1566.t1	1	g4377.t1	1	g24893.t1	1
OG0003962	g14571.t1	1	g1565.t1	1	g4376.t1	1	g24894.t1	1
OG0003963	g14572.t1	1	g1563.t1	1	g4375.t1	1	g24895.t1	1
OG0003964	g14573.t1	1	g1562.t1	1	g4373.t1	1	g24896.t1	1
OG0003965	g14574.t1	1	g1561.t1	1	g4372.t1	1	g24897.t1	1
OG0003966	g14579.t1	1	g1539.t1	1	g4361.t1	1	g24902.t1	1
OG0003967	g14582.t1	1	g1536.t1	1	g4359.t1	1	g24904.t1	1
OG0003968	g14599.t1	1	g4192.t1	1	g4352.t1	1	g24917.t1	1
OG0003969	g14600.t1	1	g4190.t1	1	g4351.t1	1	g24918.t1	1
OG0003970	g14601.t1	1	g4188.t1	1	g4350.t1	1	g24919.t1	1
OG0003971	g14602.t1	1	g4187.t1	1	g4349.t1	1	g24920.t1	1
OG0003972	g14604.t1	1	g4185.t1	1	g4346.t1	1	g24922.t1	1
OG0003973	g14606.t1	1	g4182.t1	1	g4343.t1	1	g24924.t1	1
OG0003974	g14607.t1	1	g4179.t1	1	g4342.t1	1	g24925.t1	1
OG0003975	g14609.t1	1	g4177.t1	1	g4340.t1	1	g24927.t1	1
OG0003976	g14611.t1	1	g4175.t1	1	g4338.t1	1	g24929.t1	1
OG0003983	g14712.t1	1	g4841.t1	1	g8416.t1	1	g6303.t1	1
OG0003984	g14713.t1	1	g4839.t1	1	g8417.t1	1	g6302.t1	1
OG0003985	g14714.t1	1	g4838.t1	1	g8418.t1	1	g6301.t1	1
OG0003986	g14715.t1	1	g4837.t1	1	g8419.t1	1	g6300.t1	1
OG0003987	g14716.t1	1	g4836.t1	1	g8420.t1	1	g6299.t1	1
OG0003988	g14717.t1	1	g4835.t1	1	g8421.t1	1	g6298.t1	1	YES	NO
OG0003989	g14718.t1	1	g4834.t1	1	g8422.t1	1	g6297.t1	1
OG0003990	g14719.t1	1	g4833.t1	1	g8423.t1	1	g6296.t1	1
OG0004025	g15213.t1	1	g828.t1	1	g18835.t1	1	g17656.t1	1
OG0004026	g15214.t1	1	g829.t1	1	g18836.t1	1	g17657.t1	1
OG0004027	g15215.t1	1	g831.t1	1	g18839.t1	1	g17660.t1	1	YES	NO
OG0004028	g15216.t1	1	g832.t1	1	g18840.t1	1	g17661.t1	1	YES	YES	A1-A5h	A5_scaffold0009
OG0004029	g15219.t1	1	g836.t1	1	g18843.t1	1	g17664.t1	1
OG0004030	g15220.t1	1	g837.t1	1	g18844.t1	1	g17665.t1	1
OG0004031	g15221.t1	1	g838.t1	1	g18845.t1	1	g17666.t1	1
OG0004032	g15222.t1	1	g839.t1	1	g18846.t1	1	g17667.t1	1
OG0004036	g15277.t1	1	g3554.t1	1	g7281.t1	1	g17732.t1	1
OG0004037	g15278.t1	1	g3555.t1	1	g7282.t1	1	g17733.t1	1
OG0004039	g15325.t1	1	g4481.t1	1	g7329.t1	1	g17775.t1	1
OG0004040	g15326.t1	1	g4482.t1	1	g7330.t1	1	g17776.t1	1
OG0004062	g1551.t1	1	g2995.t1	1	g13418.t1	1	g6627.t1	1
OG0004063	g1552.t1	1	g2991.t1	1	g13417.t1	1	g6626.t1	1
OG0004065	g15526.t1	1	g3320.t1	1	g4050.t1	1	g5204.t1	1
OG0004066	g1553.t1	1	g2989.t1	1	g13416.t1	1	g6625.t1	1
OG0004067	g15532.t1	1	g841.t1	1	g4056.t1	1	g5197.t1	1
OG0004068	g15533.t1	1	g843.t1	1	g4058.t1	1	g5196.t1	1	YES	YES	A1-C2	A5_scaffold0171
OG0004069	g15534.t1	1	g844.t1	1	g4059.t1	1	g5195.t1	1
OG0004070	g15535.t1	1	g845.t1	1	g4060.t1	1	g5194.t1	1
OG0004071	g15536.t1	1	g846.t1	1	g4061.t1	1	g5193.t1	1
OG0004076	g1557.t1	1	g2987.t1	1	g13413.t1	1	g6622.t1	1
OG0004079	g1559.t1	1	g2983.t1	1	g13410.t1	1	g6615.t1	1
OG0004083	g1560.t1	1	g2982.t1	1	g13409.t1	1	g6614.t1	1
OG0004085	g15606.t1	1	g3990.t1	1	g19431.t1	1	g13655.t1	1
OG0004086	g15607.t1	1	g3992.t1	1	g19432.t1	1	g13656.t1	1
OG0004087	g15608.t1	1	g3993.t1	1	g19433.t1	1	g13657.t1	1
OG0004088	g15609.t1	1	g3994.t1	1	g19434.t1	1	g13658.t1	1
OG0004089	g1561.t1	1	g2980.t1	1	g13408.t1	1	g6613.t1	1
OG0004090	g15610.t1	1	g3995.t1	1	g19435.t1	1	g13659.t1	1
OG0004091	g15611.t1	1	g3996.t1	1	g19436.t1	1	g13660.t1	1
OG0004092	g15613.t1	1	g3998.t1	1	g19438.t1	1	g13662.t1	1	YES	YES	A1-A5h	A5_scaffold0048
OG0004093	g15615.t1	1	g4000.t1	1	g19440.t1	1	g13664.t1	1
OG0004094	g15616.t1	1	g4001.t1	1	g19442.t1	1	g13665.t1	1
OG0004095	g15617.t1	1	g4004.t1	1	g19443.t1	1	g13666.t1	1
OG0004096	g15618.t1	1	g4005.t1	1	g19444.t1	1	g13667.t1	1
OG0004097	g15619.t1	1	g4407.t1	1	g7237.t1	1	g17252.t1	1
OG0004098	g1562.t1	1	g2979.t1	1	g13407.t1	1	g6612.t1	1
OG0004100	g1564.t1	1	g2977.t1	1	g13405.t1	1	g6610.t1	1
OG0004102	g1565.t1	1	g2976.t1	1	g13404.t1	1	g6609.t1	1
OG0004107	g15733.t1	1	g410.t1	1	g21607.t1	1	g11785.t1	1
OG0004108	g15734.t1	1	g407.t1	1	g21605.t1	1	g11784.t1	1
OG0004124	g15897.t1	1	g2264.t1	1	g9855.t1	1	g25051.t1	1
OG0004125	g15898.t1	1	g2263.t1	1	g9854.t1	1	g25050.t1	1
OG0004132	g15975.t1	1	g3124.t1	1	g10593.t1	1	g17835.t1	1
OG0004160	g16281.t1	1	g4123.t1	1	g11738.t1	1	g9028.t1	1
OG0004161	g16284.t1	1	g4130.t1	1	g11740.t1	1	g9031.t1	1
OG0004164	g16333.t1	1	g1820.t1	1	g4793.t1	1	g25953.t1	1
OG0004165	g16342.t1	1	g1809.t1	1	g4785.t1	1	g25944.t1	1
OG0004166	g16343.t1	1	g1808.t1	1	g4784.t1	1	g25943.t1	1
OG0004167	g16380.t1	1	g1769.t1	1	g21261.t1	1	g18027.t1	1
OG0004168	g16382.t1	1	g1773.t1	1	g21259.t1	1	g18028.t1	1
OG0004169	g16383.t1	1	g1774.t1	1	g21258.t1	1	g18034.t1	1
OG0004173	g16429.t1	1	g1447.t1	1	g20559.t1	1	g26805.t1	1
OG0004174	g16430.t1	1	g1449.t1	1	g20560.t1	1	g26804.t1	1
OG0004175	g16432.t1	1	g1450.t1	1	g20562.t1	1	g26802.t1	1
OG0004196	g16737.t1	1	g1662.t1	1	g1707.t1	1	g4731.t1	1
OG0004199	g16784.t1	1	g3847.t1	1	g14720.t1	1	g4136.t1	1
OG0004218	g1703.t1	1	g4576.t1	1	g19605.t1	1	g23970.t1	1
OG0004219	g17032.t1	1	g790.t1	1	g18235.t1	1	g20927.t1	1
OG0004220	g17033.t1	1	g788.t1	1	g18234.t1	1	g20926.t2	1
OG0004221	g17034.t1	1	g787.t1	1	g18233.t1	1	g20925.t1	1
OG0004222	g1704.t1	1	g4577.t1	1	g19606.t1	1	g23971.t1	1
OG0004224	g1705.t1	1	g4578.t1	1	g19607.t1	1	g23972.t1	1
OG0004226	g1706.t1	1	g4579.t1	1	g19608.t1	1	g23973.t1	1
OG0004227	g1707.t1	1	g4580.t1	1	g19609.t1	1	g23974.t1	1
OG0004229	g1708.t1	1	g4581.t1	1	g19610.t1	1	g23975.t1	1
OG0004230	g1709.t1	1	g4582.t1	1	g19611.t1	1	g23976.t1	1
OG0004231	g17093.t1	1	g1655.t1	1	g7714.t1	1	g10772.t1	1
OG0004232	g17094.t1	1	g1656.t1	1	g7715.t1	1	g10773.t1	1
OG0004234	g1710.t1	1	g4583.t1	1	g19612.t1	1	g23978.t1	1
OG0004235	g17127.t1	1	g4480.t1	1	g9271.t1	1	g6252.t1	1
OG0004236	g17131.t1	1	g4478.t1	1	g9267.t1	1	g6256.t1	1
OG0004237	g17132.t1	1	g4477.t1	1	g9266.t1	1	g6257.t1	1
OG0004238	g17136.t1	1	g2379.t1	1	g9261.t1	1	g6261.t1	1
OG0004239	g17137.t1	1	g2377.t1	1	g9260.t1	1	g6263.t1	1
OG0004240	g17142.t1	1	g2357.t1	1	g9247.t1	1	g6277.t1	1
OG0004241	g17143.t1	1	g2356.t1	1	g9246.t1	1	g6276.t1	1
OG0004242	g17147.t1	1	g2352.t1	1	g9243.t1	1	g6272.t1	1
OG0004243	g17148.t1	1	g2351.t1	1	g9242.t1	1	g6271.t1	1
OG0004244	g17149.t1	1	g2350.t1	1	g9241.t1	1	g6270.t1	1
OG0004245	g17150.t1	1	g2347.t1	1	g9240.t1	1	g6269.t1	1
OG0004246	g17153.t1	1	g2332.t1	1	g9233.t1	1	g6279.t1	1
OG0004247	g17154.t1	1	g2329.t1	1	g9232.t1	1	g6280.t1	1
OG0004248	g17155.t1	1	g2326.t1	1	g9231.t1	1	g6281.t1	1
OG0004249	g1717.t2	1	g4594.t1	1	g19620.t1	1	g23982.t1	1
OG0004250	g17173.t1	1	g1168.t1	1	g3915.t1	1	g16751.t1	1
OG0004251	g17174.t1	1	g1167.t1	1	g3914.t1	1	g16750.t1	1
OG0004252	g17176.t1	1	g1161.t1	1	g3910.t1	1	g16746.t1	1
OG0004255	g1720.t1	1	g4597.t1	1	g19622.t1	1	g23984.t1	1
OG0004263	g17297.t1	1	g1253.t1	1	g20146.t1	1	g2004.t1	1
OG0004264	g17299.t1	1	g1298.t1	1	g20152.t1	1	g2016.t1	1
OG0004265	g17303.t1	1	g1299.t1	1	g20153.t1	1	g2017.t1	1
OG0004280	g175.t1	1	g4214.t1	1	g5339.t1	1	g19373.t1	1
OG0004289	g17548.t1	1	g3899.t1	1	g8728.t1	1	g13364.t1	1
OG0004291	g17550.t1	1	g3901.t1	1	g8729.t1	1	g13362.t1	1
OG0004292	g17551.t1	1	g3902.t1	1	g8730.t1	1	g13361.t1	1
OG0004293	g17552.t1	1	g3903.t1	1	g8731.t1	1	g13360.t1	1
OG0004298	g17609.t1	1	g899.t1	1	g10094.t1	1	g9441.t1	1
OG0004299	g17610.t1	1	g898.t1	1	g10093.t1	1	g9442.t1	1
OG0004302	g1766.t1	1	g1311.t1	1	g20925.t1	1	g11054.t1	1
OG0004307	g1768.t1	1	g1309.t1	1	g20928.t1	1	g11056.t1	1
OG0004308	g1769.t1	1	g1308.t1	1	g20929.t1	1	g11057.t1	1
OG0004310	g1770.t1	1	g1307.t1	1	g20930.t1	1	g11058.t1	1
OG0004318	g17792.t1	1	g3799.t1	1	g4703.t1	1	g14284.t1	1
OG0004319	g17793.t1	1	g3797.t1	1	g4701.t1	1	g14281.t1	1
OG0004323	g1782.t1	1	g1675.t1	1	g20944.t1	1	g11073.t1	1
OG0004326	g1783.t1	1	g1673.t1	1	g20945.t1	1	g11074.t1	1
OG0004327	g1784.t1	1	g1671.t1	1	g20946.t1	1	g11075.t1	1
OG0004329	g1785.t1	1	g1669.t1	1	g20947.t1	1	g11076.t1	1
OG0004331	g1786.t1	1	g1668.t1	1	g20948.t1	1	g11077.t1	1
OG0004333	g1787.t1	1	g1666.t1	1	g20949.t1	1	g11078.t1	1
OG0004335	g1788.t1	1	g1665.t1	1	g20950.t1	1	g11079.t1	1
OG0004343	g18077.t1	1	g1608.t1	1	g4612.t1	1	g17811.t1	1
OG0004344	g18084.t1	1	g1624.t1	1	g4621.t1	1	g17817.t1	1
OG0004345	g18090.t1	1	g1645.t1	1	g4625.t1	1	g10802.t1	1
OG0004346	g18091.t1	1	g1646.t1	1	g4627.t1	1	g10801.t1	1
OG0004351	g18132.t1	1	g265.t1	1	g5072.t1	1	g691.t1	1
OG0004352	g18133.t1	1	g258.t1	1	g5073.t1	1	g695.t1	1
OG0004353	g18134.t1	1	g256.t1	1	g5074.t1	1	g696.t1	1
OG0004357	g18195.t1	1	g281.t1	1	g15936.t1	1	g3420.t1	1
OG0004358	g18198.t1	1	g279.t1	1	g15933.t1	1	g3423.t1	1
OG0004359	g18199.t1	1	g278.t1	1	g15932.t1	1	g3424.t1	1
OG0004361	g18206.t1	1	g2205.t1	1	g15925.t1	1	g3431.t1	1
OG0004362	g18207.t1	1	g2204.t1	1	g15924.t1	1	g3432.t1	1
OG0004363	g18208.t1	1	g2203.t1	1	g15923.t1	1	g3433.t1	1
OG0004370	g18282.t1	1	g914.t1	1	g12822.t1	1	g3515.t1	1
OG0004371	g18286.t1	1	g909.t1	1	g12818.t1	1	g3519.t1	1
OG0004372	g18288.t1	1	g907.t1	1	g12816.t1	1	g3521.t1	1
OG0004376	g18338.t1	1	g1677.t1	1	g3343.t1	1	g21455.t1	1
OG0004383	g18389.t1	1	g2237.t1	1	g15892.t1	1	g8671.t1	1
OG0004384	g18395.t1	1	g2245.t1	1	g15886.t1	1	g8665.t1	1
OG0004385	g18398.t1	1	g2248.t1	1	g15882.t1	1	g8662.t1	1
OG0004386	g18403.t1	1	g2253.t1	1	g15878.t1	1	g12876.t1	1
OG0004387	g18404.t1	1	g2254.t1	1	g15877.t1	1	g12875.t1	1
OG0004388	g18412.t1	1	g3189.t1	1	g1728.t1	1	g12867.t1	1
OG0004389	g18413.t1	1	g3191.t1	1	g1730.t1	1	g12857.t1	1
OG0004390	g18415.t1	1	g3196.t1	1	g1731.t1	1	g12856.t1	1
OG0004391	g18416.t1	1	g3199.t1	1	g1732.t1	1	g12855.t1	1
OG0004392	g18417.t1	1	g3202.t1	1	g1733.t1	1	g12854.t1	1
OG0004393	g18418.t1	1	g3204.t1	1	g1734.t1	1	g12853.t1	1
OG0004394	g18419.t1	1	g3205.t1	1	g1735.t1	1	g12852.t1	1
OG0004396	g18420.t1	1	g3206.t1	1	g1736.t1	1	g12851.t1	1
OG0004397	g18421.t1	1	g3207.t1	1	g1737.t1	1	g12850.t1	1
OG0004398	g18422.t1	1	g3208.t1	1	g1738.t1	1	g12849.t1	1
OG0004399	g18423.t1	1	g3209.t1	1	g1739.t1	1	g12848.t1	1
OG0004400	g18424.t1	1	g3210.t1	1	g1740.t1	1	g12847.t1	1
OG0004401	g18425.t1	1	g3211.t1	1	g1741.t1	1	g12846.t1	1
OG0004402	g18428.t1	1	g3214.t1	1	g1744.t1	1	g12844.t1	1
OG0004403	g18431.t1	1	g3217.t1	1	g1747.t1	1	g12842.t1	1
OG0004404	g18433.t1	1	g1728.t1	1	g1749.t1	1	g12840.t1	1
OG0004405	g18434.t1	1	g1727.t1	1	g1750.t1	1	g12839.t1	1
OG0004406	g18436.t1	1	g1726.t1	1	g1751.t1	1	g12838.t1	1
OG0004407	g18439.t1	1	g1719.t1	1	g1754.t1	1	g18162.t1	1
OG0004414	g18523.t1	1	g2881.t1	1	g13835.t1	1	g23337.t1	1
OG0004415	g18554.t1	1	g3069.t1	1	g19136.t1	1	g23292.t1	1
OG0004416	g18564.t1	1	g2087.t1	1	g18765.t1	1	g17564.t1	1
OG0004417	g18565.t1	1	g2086.t1	1	g18764.t1	1	g17563.t1	1
OG0004418	g18566.t1	1	g2084.t1	1	g18762.t1	1	g17562.t1	1
OG0004419	g18570.t1	1	g2080.t1	1	g18759.t1	1	g17560.t1	1
OG0004420	g18572.t1	1	g2079.t1	1	g18757.t1	1	g17558.t1	1
OG0004421	g18573.t1	1	g2078.t1	1	g18756.t1	1	g17557.t1	1
OG0004422	g18574.t1	1	g2077.t1	1	g18755.t1	1	g17556.t1	1
OG0004423	g18575.t1	1	g2076.t1	1	g18754.t1	1	g17555.t1	1
OG0004424	g18576.t1	1	g2075.t1	1	g18753.t1	1	g17554.t1	1
OG0004425	g18583.t1	1	g2072.t1	1	g18747.t1	1	g17548.t1	1
OG0004426	g18584.t1	1	g2071.t1	1	g18746.t1	1	g17547.t1	1
OG0004427	g18585.t1	1	g2070.t1	1	g18745.t1	1	g17546.t1	1
OG0004432	g18632.t1	1	g625.t1	1	g12271.t1	1	g17498.t1	1	YES	YES	A1-A5h	A5_scaffold0277
OG0004433	g18634.t1	1	g627.t1	1	g12273.t1	1	g17496.t1	1
OG0004434	g18636.t1	1	g628.t1	1	g12274.t1	1	g17495.t1	1
OG0004438	g18660.t1	1	g712.t1	1	g17498.t1	1	g17467.t1	1
OG0004439	g18662.t1	1	g714.t1	1	g17500.t1	1	g17466.t1	1
OG0004440	g18663.t1	1	g716.t1	1	g17501.t1	1	g17465.t1	1
OG0004441	g18664.t1	1	g717.t1	1	g17502.t1	1	g17464.t1	1
OG0004448	g18723.t1	1	g1112.t1	1	g13617.t1	1	g25342.t1	1
OG0004483	g19120.t1	1	g2365.t1	1	g9253.t1	1	g12550.t1	1
OG0004486	g1914.t1	1	g1928.t1	1	g17999.t1	1	g13434.t1	1
OG0004495	g1924.t2	1	g3665.t1	1	g14256.t1	1	g13446.t1	1
OG0004512	g19384.t1	1	g4748.t1	1	g10221.t1	1	g5913.t1	1
OG0004513	g19385.t1	1	g4747.t1	1	g10220.t1	1	g5912.t1	1
OG0004514	g19386.t1	1	g4746.t1	1	g10219.t1	1	g5911.t1	1
OG0004515	g19387.t1	1	g4745.t1	1	g10218.t1	1	g5910.t1	1
OG0004516	g19388.t1	1	g4744.t1	1	g10217.t1	1	g5909.t1	1
OG0004517	g19390.t1	1	g4743.t1	1	g10215.t1	1	g5907.t1	1
OG0004518	g19392.t1	1	g4741.t1	1	g10213.t1	1	g5905.t1	1
OG0004519	g19393.t1	1	g4740.t1	1	g10211.t1	1	g5904.t1	1
OG0004520	g19394.t1	1	g4739.t1	1	g10210.t1	1	g5903.t1	1
OG0004521	g19395.t1	1	g4738.t1	1	g10209.t1	1	g5902.t1	1
OG0004524	g19465.t1	1	g3706.t1	1	g10142.t1	1	g5863.t1	1
OG0004525	g19467.t1	1	g3705.t1	1	g10140.t1	1	g5861.t1	1
OG0004526	g19469.t1	1	g3703.t1	1	g10137.t1	1	g5859.t1	1
OG0004530	g19513.t1	1	g619.t1	1	g6855.t1	1	g5814.t1	1
OG0004531	g19514.t1	1	g622.t1	1	g6856.t1	1	g5813.t1	1
OG0004532	g1954.t1	1	g4557.t1	1	g1892.t1	1	g13472.t1	1	YES	YES	A1-A5p	A5_scaffold0177
OG0004534	g1955.t1	1	g4559.t1	1	g1893.t1	1	g13473.t1	1
OG0004535	g19567.t1	1	g1771.t1	1	g14141.t1	1	g20892.t1	1
OG0004548	g19775.t1	1	g543.t1	1	g20111.t1	1	g25578.t1	1
OG0004549	g19776.t1	1	g542.t1	1	g20110.t1	1	g25579.t1	1
OG0004550	g19777.t1	1	g540.t1	1	g20109.t1	1	g25580.t1	1
OG0004551	g19779.t1	1	g538.t1	1	g20107.t1	1	g25582.t1	1
OG0004552	g19780.t1	1	g537.t1	1	g20105.t1	1	g25583.t1	1
OG0004553	g19781.t1	1	g536.t1	1	g20104.t1	1	g25584.t1	1
OG0004554	g19783.t1	1	g534.t1	1	g20102.t1	1	g25586.t1	1
OG0004555	g19784.t1	1	g533.t1	1	g20101.t1	1	g25587.t1	1
OG0004556	g19785.t1	1	g532.t1	1	g20100.t1	1	g25588.t1	1
OG0004557	g19786.t1	1	g531.t1	1	g20098.t1	1	g25589.t1	1
OG0004558	g19788.t1	1	g529.t1	1	g20096.t1	1	g25591.t1	1
OG0004559	g19791.t1	1	g528.t1	1	g20093.t1	1	g25594.t1	1
OG0004570	g19917.t1	1	g4813.t1	1	g14814.t1	1	g17068.t1	1
OG0004571	g19919.t1	1	g4814.t1	1	g14816.t1	1	g17066.t1	1
OG0004572	g19921.t1	1	g4816.t1	1	g14818.t1	1	g17064.t1	1
OG0004573	g19923.t1	1	g4818.t1	1	g14820.t1	1	g17062.t1	1
OG0004574	g19924.t1	1	g4820.t1	1	g14821.t1	1	g17061.t1	1
OG0004575	g19925.t1	1	g4821.t1	1	g14822.t1	1	g17060.t1	1
OG0004592	g20121.t1	1	g2310.t1	1	g2141.t1	1	g2188.t1	1	YES	YES	A1-A5p	A5_scaffold0011
OG0004593	g20123.t1	1	g2311.t1	1	g2143.t1	1	g2187.t1	1
OG0004594	g20130.t1	1	g2318.t1	1	g2148.t1	1	g2183.t1	1
OG0004595	g20131.t1	1	g2319.t1	1	g2149.t1	1	g18715.t1	1
OG0004596	g20132.t1	1	g2321.t1	1	g2150.t1	1	g18716.t1	1
OG0004608	g20332.t1	1	g2116.t1	1	g16364.t1	1	g6328.t1	1
OG0004609	g20333.t1	1	g2115.t1	1	g16363.t1	1	g6196.t1	1
OG0004610	g20334.t1	1	g2114.t1	1	g16362.t1	1	g6195.t1	1
OG0004611	g20335.t1	1	g2111.t1	1	g16361.t1	1	g6194.t1	1
OG0004612	g20336.t1	1	g2110.t1	1	g16360.t1	1	g6193.t1	1
OG0004613	g20337.t1	1	g2109.t1	1	g16359.t1	1	g6192.t1	1
OG0004614	g20338.t1	1	g2108.t1	1	g16358.t1	1	g6191.t1	1
OG0004615	g20341.t1	1	g1043.t1	1	g16355.t1	1	g6187.t1	1
OG0004616	g20342.t1	1	g1038.t1	1	g16353.t2	1	g6185.t1	1
OG0004617	g20343.t1	1	g1037.t1	1	g16352.t1	1	g6184.t1	1
OG0004618	g20344.t1	1	g1036.t1	1	g16351.t1	1	g6183.t1	1
OG0004619	g20345.t1	1	g1035.t1	1	g16350.t1	1	g6182.t1	1
OG0004620	g20346.t1	1	g1034.t1	1	g16349.t1	1	g6181.t1	1
OG0004621	g20347.t1	1	g1033.t1	1	g16348.t1	1	g6180.t1	1
OG0004636	g20587.t1	1	g786.t1	1	g20219.t1	1	g3931.t1	1
OG0004637	g20588.t1	1	g785.t1	1	g20218.t1	1	g3932.t1	1
OG0004638	g20590.t1	1	g784.t1	1	g20216.t1	1	g3935.t1	1
OG0004643	g20655.t1	1	g297.t1	1	g9156.t1	1	g21849.t1	1
OG0004644	g20656.t1	1	g296.t1	1	g9155.t1	1	g21848.t1	1
OG0004645	g20699.t1	1	g765.t1	1	g17789.t1	1	g22980.t1	1
OG0004650	g20795.t1	1	g3272.t1	1	g8055.t1	1	g19368.t1	1
OG0004651	g20796.t1	1	g3273.t1	1	g8056.t1	1	g19367.t1	1
OG0004652	g20797.t1	1	g3274.t1	1	g8057.t1	1	g19366.t1	1
OG0004653	g20800.t1	1	g3281.t1	1	g8060.t1	1	g19364.t1	1
OG0004654	g20801.t1	1	g3282.t1	1	g8062.t1	1	g19363.t1	1
OG0004655	g20804.t1	1	g3285.t1	1	g8068.t1	1	g19359.t1	1
OG0004656	g20805.t1	1	g3286.t1	1	g8069.t1	1	g19358.t1	1
OG0004657	g20806.t1	1	g3287.t1	1	g8070.t1	1	g19357.t1	1
OG0004658	g20807.t1	1	g3289.t1	1	g8071.t1	1	g19356.t1	1
OG0004659	g20808.t1	1	g3291.t1	1	g8072.t1	1	g19355.t1	1
OG0004660	g20809.t1	1	g3292.t1	1	g8074.t1	1	g19354.t1	1
OG0004661	g20811.t1	1	g3295.t1	1	g8077.t1	1	g19352.t1	1
OG0004662	g20812.t1	1	g3296.t1	1	g8078.t1	1	g19351.t1	1
OG0004664	g20827.t1	1	g2843.t1	1	g5825.t1	1	g19336.t1	1
OG0004665	g20829.t1	1	g2845.t1	1	g5827.t1	1	g19334.t1	1
OG0004666	g20830.t1	1	g2846.t1	1	g5828.t1	1	g19333.t1	1
OG0004667	g20831.t1	1	g2847.t1	1	g5829.t1	1	g19332.t1	1
OG0004668	g20835.t1	1	g2852.t1	1	g5833.t1	1	g19328.t1	1
OG0004671	g20858.t1	1	g3893.t1	1	g18126.t1	1	g19305.t1	1
OG0004672	g20859.t1	1	g3894.t1	1	g18127.t1	1	g19304.t1	1
OG0004673	g20861.t1	1	g3895.t1	1	g18128.t1	1	g19302.t1	1	YES	NO
OG0004674	g20863.t1	1	g3897.t1	1	g18130.t1	1	g19300.t1	1
OG0004675	g20864.t1	1	g3898.t1	1	g18131.t1	1	g19299.t1	1
OG0004692	g21148.t1	1	g4240.t1	1	g12228.t1	1	g12041.t1	1
OG0004693	g21150.t1	1	g4237.t1	1	g12230.t1	1	g12043.t1	1
OG0004694	g21151.t1	1	g4234.t1	1	g12232.t1	1	g12046.t1	1		YES	A1-A5p
OG0004695	g21152.t1	1	g4233.t1	1	g12233.t1	1	g12047.t1	1
OG0004700	g21183.t1	1	g2905.t1	1	g9172.t1	1	g12077.t1	1
OG0004701	g21184.t1	1	g2907.t1	1	g9173.t1	1	g12078.t1	1
OG0004704	g21215.t1	1	g1024.t1	1	g2879.t1	1	g5443.t1	1
OG0004705	g21216.t1	1	g1022.t1	1	g2878.t1	1	g5442.t1	1
OG0004710	g21258.t1	1	g1175.t1	1	g2831.t1	1	g5386.t1	1
OG0004711	g21259.t1	1	g1176.t1	1	g2830.t1	1	g5385.t1	1
OG0004712	g21260.t1	1	g2649.t1	1	g11611.t1	1	g5647.t1	1
OG0004713	g21267.t1	1	g2645.t1	1	g11608.t1	1	g5653.t1	1
OG0004714	g21268.t1	1	g2644.t1	1	g11607.t1	1	g5654.t1	1
OG0004715	g21269.t1	1	g3871.t1	1	g11605.t1	1	g5657.t1	1
OG0004716	g21270.t1	1	g3870.t1	1	g11604.t1	1	g5658.t1	1
OG0004717	g21271.t1	1	g3869.t1	1	g11603.t1	1	g5659.t1	1
OG0004718	g21272.t1	1	g3866.t1	1	g11600.t1	1	g5660.t1	1
OG0004719	g21273.t1	1	g3863.t1	1	g11599.t1	1	g5661.t1	1
OG0004720	g21276.t1	1	g3861.t1	1	g11597.t1	1	g5663.t1	1
OG0004721	g21277.t1	1	g3859.t1	1	g11596.t1	1	g5664.t1	1
OG0004722	g21278.t1	1	g3858.t1	1	g11595.t1	1	g5665.t1	1
OG0004723	g21279.t1	1	g3856.t1	1	g11594.t1	1	g5666.t1	1
OG0004724	g21284.t1	1	g4795.t1	1	g11589.t1	1	g19385.t1	1
OG0004725	g21294.t1	1	g3935.t1	1	g2818.t1	1	g5373.t1	1
OG0004726	g21295.t1	1	g3936.t1	1	g2817.t1	1	g5372.t1	1
OG0004727	g21296.t1	1	g3938.t1	1	g2816.t1	1	g5371.t1	1
OG0004728	g21322.t1	1	g4551.t1	1	g2587.t1	1	g14301.t1	1
OG0004729	g21323.t1	1	g4549.t1	1	g2585.t1	1	g14303.t1	1
OG0004730	g21324.t1	1	g4548.t1	1	g2584.t1	1	g14304.t1	1
OG0004731	g21327.t1	1	g4545.t1	1	g2581.t1	1	g14308.t1	1
OG0004732	g21338.t1	1	g4537.t1	1	g6283.t1	1	g14323.t1	1
OG0004736	g21372.t1	1	g3891.t1	1	g17777.t1	1	g14373.t1	1
OG0004737	g21373.t1	1	g3890.t1	1	g17776.t1	1	g14374.t1	1
OG0004738	g21376.t1	1	g3887.t1	1	g17774.t1	1	g14376.t1	1
OG0004739	g21377.t1	1	g3886.t1	1	g17772.t1	1	g14377.t1	1
OG0004740	g21378.t1	1	g3885.t1	1	g17771.t1	1	g14378.t1	1
OG0004741	g21379.t1	1	g3884.t1	1	g17770.t1	1	g14379.t1	1
OG0004742	g21380.t1	1	g3883.t1	1	g17769.t1	1	g14380.t1	1	YES	YES	A1-A5h	A5_scaffold0134
OG0004743	g21381.t1	1	g3882.t1	1	g17768.t1	1	g14381.t1	1
OG0004744	g21382.t1	1	g3881.t1	1	g17767.t1	1	g14382.t1	1
OG0004745	g21393.t1	1	g3879.t1	1	g17758.t1	1	g14395.t1	1
OG0004746	g21394.t1	1	g3878.t1	1	g17757.t1	1	g14396.t1	1
OG0004749	g21421.t1	1	g4718.t1	1	g1442.t1	1	g16330.t1	1
OG0004750	g21422.t1	1	g4717.t1	1	g1443.t1	1	g16331.t1	1
OG0004751	g21423.t1	1	g4715.t1	1	g1444.t1	1	g16332.t1	1
OG0004756	g21465.t1	1	g152.t1	1	g13022.t1	1	g14433.t1	1
OG0004760	g21485.t1	1	g1785.t1	1	g13000.t1	1	g16310.t1	1
OG0004763	g21592.t1	1	g1451.t1	1	g12902.t1	1	g12883.t1	1
OG0004773	g21724.t1	1	g718.t1	1	g2476.t1	1	g2611.t1	1
OG0004774	g21726.t1	1	g719.t1	1	g2478.t1	1	g2609.t1	1
OG0004776	g21742.t1	1	g4907.t1	1	g2493.t1	1	g2586.t1	1
OG0004777	g21743.t1	1	g4908.t1	1	g2494.t1	1	g2585.t1	1
OG0004784	g21839.t1	1	g3041.t1	1	g11161.t1	1	g10073.t1	1
OG0004790	g21884.t1	1	g2161.t1	1	g11205.t1	1	g9695.t1	1	YES	YES	A1-A5p	A5_scaffold0108
OG0004791	g21885.t1	1	g2162.t1	1	g11206.t1	1	g10032.t1	1
OG0004811	g22132.t1	1	g3675.t1	1	g17881.t1	1	g22759.t1	1
OG0004827	g22356.t1	1	g458.t1	1	g6645.t1	1	g16597.t1	1
OG0004828	g22359.t1	1	g464.t1	1	g6649.t1	1	g16592.t1	1
OG0004834	g22473.t1	1	g1584.t1	1	g18705.t1	1	g16478.t1	1
OG0004835	g22477.t1	1	g1589.t1	1	g18702.t1	1	g16475.t1	1
OG0004836	g22478.t1	1	g1590.t1	1	g18701.t1	1	g16474.t1	1
OG0004837	g22479.t1	1	g1592.t1	1	g18700.t1	1	g16473.t1	1
OG0004838	g22480.t1	1	g1594.t1	1	g18699.t1	1	g16472.t1	1
OG0004839	g22481.t1	1	g1595.t1	1	g18698.t1	1	g16471.t1	1
OG0004840	g22482.t1	1	g1596.t1	1	g18697.t1	1	g16470.t1	1
OG0004841	g22483.t1	1	g1597.t1	1	g18696.t1	1	g16469.t1	1
OG0004842	g22485.t1	1	g1600.t1	1	g18694.t1	1	g16467.t1	1
OG0004843	g22487.t1	1	g1602.t1	1	g18692.t1	1	g16465.t1	1
OG0004844	g22489.t1	1	g1604.t1	1	g18690.t1	1	g16463.t1	1
OG0004846	g2250.t1	1	g1803.t1	1	g3693.t1	1	g6489.t1	1
OG0004851	g22608.t1	1	g203.t1	1	g21212.t1	1	g24187.t1	1
OG0004852	g22610.t1	1	g204.t1	1	g21214.t1	1	g24189.t1	1
OG0004853	g22611.t1	1	g205.t1	1	g21215.t1	1	g24190.t1	1
OG0004854	g22612.t1	1	g207.t1	1	g21216.t1	1	g24191.t1	1
OG0004855	g22613.t1	1	g208.t1	1	g21217.t1	1	g24192.t1	1
OG0004856	g22614.t1	1	g210.t1	1	g21218.t1	1	g24193.t1	1
OG0004857	g22625.t1	1	g3304.t1	1	g21232.t1	1	g24209.t1	1
OG0004858	g22626.t1	1	g3305.t1	1	g21233.t1	1	g24210.t1	1
OG0004859	g22629.t1	1	g3308.t1	1	g21237.t1	1	g24213.t1	1
OG0004860	g22630.t1	1	g3309.t1	1	g21238.t1	1	g24214.t1	1
OG0004867	g22743.t1	1	g4895.t1	1	g3006.t1	1	g1419.t1	1
OG0004870	g22767.t1	1	g4054.t1	1	g3864.t1	1	g1374.t1	1
OG0004873	g22807.t1	1	g1365.t1	1	g20725.t1	1	g14039.t1	1
OG0004900	g2316.t1	1	g2029.t1	1	g3320.t1	1	g21496.t1	1
OG0004901	g23168.t1	1	g1393.t1	1	g14680.t1	1	g16188.t1	1
OG0004902	g23169.t1	1	g1390.t1	1	g14679.t1	1	g16187.t1	1
OG0004903	g2317.t1	1	g2030.t1	1	g3319.t1	1	g21497.t1	1
OG0004904	g23171.t1	1	g1386.t1	1	g14677.t1	1	g16185.t1	1
OG0004905	g23172.t1	1	g1385.t1	1	g14676.t1	1	g16184.t1	1	YES	YES	A1-A5p	A5_scaffold0142
OG0004908	g2319.t1	1	g2032.t1	1	g3317.t1	1	g21499.t1	1
OG0004909	g2320.t1	1	g2040.t1	1	g3312.t1	1	g21501.t1	1
OG0004910	g2325.t1	1	g2045.t1	1	g3306.t1	1	g21505.t1	1
OG0004913	g2327.t1	1	g2048.t1	1	g3304.t1	1	g21507.t1	1
OG0004915	g23294.t1	1	g1987.t1	1	g15599.t1	1	g14062.t1	1
OG0004916	g23295.t2	1	g1988.t1	1	g15600.t1	1	g14063.t1	1
OG0004917	g23297.t1	1	g1994.t1	1	g15603.t1	1	g14064.t1	1
OG0004918	g23303.t1	1	g1998.t1	1	g15611.t1	1	g14074.t1	1
OG0004919	g23305.t1	1	g2000.t1	1	g15613.t1	1	g14075.t1	1
OG0004920	g23309.t1	1	g2004.t1	1	g15615.t1	1	g14077.t1	1	YES	YES	A1-A5p	A5_scaffold0181	A5_scaffold0181
OG0004921	g23314.t1	1	g2006.t1	1	g15620.t1	1	g14082.t1	1
OG0004928	g2346.t1	1	g3391.t1	1	g3282.t1	1	g27183.t1	1
OG0004929	g2347.t1	1	g3392.t1	1	g3281.t1	1	g27182.t1	1
OG0004930	g2348.t1	1	g3393.t1	1	g3280.t1	1	g27181.t1	1
OG0004935	g2354.t1	1	g3401.t1	1	g3271.t1	1	g27177.t1	1
OG0004937	g2357.t1	1	g3184.t1	1	g17031.t1	1	g27168.t1	1
OG0004939	g236.t1	1	g697.t1	1	g4885.t1	1	g4408.t1	1
OG0004940	g2360.t1	1	g3180.t2	1	g17029.t2	1	g27166.t1	1
OG0004942	g2361.t1	1	g3179.t1	1	g17028.t1	1	g27165.t1	1
OG0004946	g2363.t1	1	g3177.t1	1	g17026.t1	1	g27163.t1	1
OG0004949	g2364.t1	1	g3174.t1	1	g17025.t1	1	g27162.t1	1
OG0004951	g2365.t1	1	g3172.t1	1	g17024.t1	1	g27161.t1	1
OG0004953	g2366.t1	1	g3171.t1	1	g17023.t1	1	g27160.t1	1
OG0004955	g2367.t1	1	g3170.t1	1	g17022.t1	1	g27159.t1	1
OG0004956	g23689.t1	1	g164.t1	1	g18548.t1	1	g18936.t1	1
OG0004961	g23730.t1	1	g1821.t1	1	g18590.t1	1	g18896.t1	1
OG0004962	g23733.t1	1	g1823.t1	1	g18593.t1	1	g18893.t1	1
OG0004965	g238.t1	1	g694.t1	1	g4882.t1	1	g4410.t1	1
OG0004968	g23859.t1	1	g4347.t1	1	g5256.t1	1	g8562.t1	1
OG0004969	g23860.t1	1	g3015.t1	1	g5258.t1	1	g8558.t1	1
OG0004970	g23863.t1	1	g3021.t1	1	g5261.t1	1	g8553.t1	1
OG0004971	g23869.t1	1	g3028.t1	1	g5265.t1	1	g8544.t1	1
OG0004975	g23893.t1	1	g2186.t1	1	g15361.t1	1	g8519.t1	1
OG0004976	g23900.t1	1	g2173.t1	1	g15355.t1	1	g8506.t1	1
OG0004977	g23901.t1	1	g2170.t1	1	g15354.t1	1	g8503.t1	1
OG0004978	g23902.t1	1	g2169.t1	1	g15353.t1	1	g8502.t1	1
OG0004979	g23914.t1	1	g4241.t1	1	g19556.t1	1	g8491.t1	1
OG0004980	g23915.t1	1	g4244.t1	1	g19554.t1	1	g8489.t1	1
OG0004982	g23922.t1	1	g4248.t1	1	g19553.t1	1	g8486.t1	1
OG0004983	g23923.t1	1	g4249.t1	1	g19552.t1	1	g8485.t1	1
OG0004984	g23928.t1	1	g2540.t1	1	g19547.t1	1	g8478.t1	1
OG0004987	g23957.t1	1	g3271.t1	1	g19519.t1	1	g8451.t1	1
OG0004988	g23958.t1	1	g3267.t1	1	g19518.t1	1	g8450.t1	1
OG0004991	g240.t1	1	g692.t1	1	g4880.t1	1	g4419.t1	1
OG0004995	g24023.t1	1	g4377.t1	1	g1639.t1	1	g1824.t1	1
OG0004996	g24026.t1	1	g4379.t1	1	g1643.t1	1	g1827.t1	1	YES	yes	A1-C2	A5_scaffold0085
OG0004997	g24027.t1	1	g4380.t1	1	g1644.t1	1	g1828.t1	1
OG0004998	g24030.t1	1	g4384.t1	1	g1647.t1	1	g1831.t1	1
OG0004999	g24031.t1	1	g4385.t1	1	g1648.t1	1	g1832.t1	1
OG0005000	g24032.t1	1	g4386.t1	1	g1649.t1	1	g1833.t1	1
OG0005004	g241.t1	1	g691.t1	1	g4879.t1	1	g4420.t1	1
OG0005011	g242.t1	1	g690.t1	1	g4878.t1	1	g4421.t1	1
OG0005014	g24215.t1	1	g1498.t1	1	g17996.t1	1	g15049.t1	1
OG0005016	g24241.t1	1	g1131.t1	1	g19404.t1	1	g15039.t1	1
OG0005018	g24285.t1	1	g361.t1	1	g12493.t1	1	g14988.t1	1
OG0005019	g24288.t1	1	g364.t1	1	g12497.t1	1	g14986.t1	1
OG0005020	g24289.t1	1	g365.t1	1	g12498.t1	1	g14985.t1	1
OG0005023	g24320.t1	1	g5035.t1	1	g12530.t1	1	g6899.t1	1
OG0005024	g24321.t1	1	g5036.t1	1	g12531.t1	1	g6900.t1	1
OG0005025	g24322.t1	1	g5037.t1	1	g12532.t1	1	g6901.t1	1
OG0005026	g24323.t1	1	g5038.t1	1	g12533.t1	1	g6902.t1	1
OG0005027	g24325.t1	1	g5040.t1	1	g12535.t1	1	g6903.t1	1
OG0005028	g24326.t1	1	g5041.t1	1	g12536.t1	1	g6904.t1	1
OG0005029	g24327.t1	1	g5042.t1	1	g12537.t1	1	g6905.t1	1
OG0005030	g24328.t1	1	g5043.t1	1	g12539.t1	1	g6906.t1	1
OG0005031	g24330.t1	1	g5045.t1	1	g12541.t1	1	g6908.t1	1
OG0005032	g24331.t1	1	g5046.t1	1	g12542.t1	1	g6909.t1	1
OG0005033	g24332.t1	1	g5047.t1	1	g12543.t1	1	g6910.t1	1
OG0005034	g24333.t1	1	g5048.t1	1	g12544.t1	1	g6911.t1	1
OG0005036	g24345.t1	1	g939.t1	1	g17087.t1	1	g6917.t1	1
OG0005037	g24346.t1	1	g937.t1	1	g17086.t1	1	g6918.t1	1
OG0005038	g24347.t1	1	g936.t1	1	g17085.t1	1	g6919.t1	1
OG0005040	g24350.t1	1	g933.t1	1	g17081.t1	1	g6922.t1	1
OG0005041	g24351.t1	1	g932.t1	1	g17080.t1	1	g6923.t1	1	YES	NO
OG0005056	g24594.t1	1	g3828.t1	1	g7566.t1	1	g24681.t1	1
OG0005057	g24595.t1	1	g3827.t1	1	g7565.t1	1	g24682.t1	1
OG0005058	g24596.t1	1	g3825.t1	1	g7564.t1	1	g24683.t1	1
OG0005059	g24597.t1	1	g3824.t1	1	g7563.t1	1	g24684.t1	1
OG0005060	g24598.t1	1	g3822.t1	1	g7562.t1	1	g24685.t1	1
OG0005061	g246.t1	1	g686.t1	1	g4876.t1	1	g4424.t1	1
OG0005062	g24601.t1	1	g3820.t1	1	g7560.t1	1	g24687.t1	1
OG0005064	g24627.t1	1	g3315.t1	1	g7533.t1	1	g13864.t1	1
OG0005065	g24628.t1	1	g3314.t1	1	g7532.t1	1	g13863.t1	1
OG0005066	g24629.t1	1	g3312.t1	1	g7531.t1	1	g13861.t1	1
OG0005067	g24630.t1	1	g3311.t1	1	g7530.t1	1	g13860.t1	1
OG0005069	g24641.t1	1	g4312.t1	1	g7520.t1	1	g13845.t1	1
OG0005070	g24645.t1	1	g611.t1	1	g7516.t1	1	g13841.t1	1
OG0005071	g24646.t1	1	g610.t1	1	g7515.t1	1	g13840.t1	1
OG0005072	g24648.t1	1	g608.t1	1	g7513.t1	1	g13838.t1	1
OG0005073	g24650.t1	1	g607.t1	1	g7511.t1	1	g13836.t1	1
OG0005074	g24655.t1	1	g605.t1	1	g7506.t1	1	g13832.t1	1
OG0005075	g24656.t1	1	g603.t1	1	g7505.t1	1	g13831.t1	1
OG0005076	g24657.t1	1	g602.t1	1	g7504.t1	1	g13830.t1	1
OG0005077	g24658.t1	1	g600.t1	1	g7503.t1	1	g13829.t1	1
OG0005084	g24694.t1	1	g2019.t1	1	g21703.t1	1	g13808.t1	1
OG0005085	g24695.t1	1	g2020.t1	1	g21704.t1	1	g13807.t1	1
OG0005086	g24696.t1	1	g2021.t1	1	g21705.t1	1	g13806.t1	1
OG0005087	g24697.t1	1	g2022.t1	1	g21706.t1	1	g13805.t1	1
OG0005088	g24698.t1	1	g2023.t1	1	g21707.t1	1	g13804.t1	1
OG0005089	g24699.t1	1	g2024.t1	1	g21708.t1	1	g13803.t1	1
OG0005090	g24701.t1	1	g2026.t1	1	g21709.t1	1	g13795.t1	1
OG0005091	g24702.t1	1	g2027.t1	1	g21710.t1	1	g13794.t1	1
OG0005092	g24709.t1	1	g4563.t1	1	g21715.t1	1	g13765.t1	1
OG0005093	g24710.t1	1	g4565.t1	1	g21716.t1	1	g13764.t1	1
OG0005096	g24743.t1	1	g3909.t1	1	g21089.t1	1	g24085.t1	1
OG0005097	g24745.t1	1	g3911.t1	1	g21091.t1	1	g24087.t1	1
OG0005098	g24746.t1	1	g3912.t1	1	g21092.t1	1	g24088.t1	1
OG0005099	g24747.t1	1	g3913.t1	1	g21093.t1	1	g24089.t1	1
OG0005100	g24748.t1	1	g3914.t1	1	g21094.t1	1	g24090.t1	1
OG0005101	g24751.t1	1	g3915.t1	1	g21097.t1	1	g24093.t1	1
OG0005102	g24754.t1	1	g3918.t1	1	g21100.t1	1	g24096.t1	1
OG0005103	g24756.t1	1	g3813.t1	1	g21104.t1	1	g24098.t1	1
OG0005104	g24757.t1	1	g3815.t1	1	g21105.t1	1	g24099.t1	1
OG0005105	g24759.t1	1	g3818.t1	1	g21107.t1	1	g24101.t1	1
OG0005106	g24760.t1	1	g3929.t1	1	g21108.t1	1	g24102.t1	1
OG0005107	g24761.t1	1	g3930.t1	1	g21109.t1	1	g24103.t1	1
OG0005108	g24763.t1	1	g3933.t1	1	g21111.t1	1	g24105.t1	1
OG0005109	g24764.t1	1	g3934.t1	1	g21112.t1	1	g24107.t1	1
OG0005110	g24781.t1	1	g2438.t1	1	g21129.t1	1	g24127.t1	1
OG0005112	g24789.t1	1	g2456.t1	1	g21138.t1	1	g24137.t1	1
OG0005114	g24807.t1	1	g4143.t1	1	g21156.t1	1	g24152.t1	1
OG0005115	g24819.t1	1	g3151.t1	1	g21171.t1	1	g24166.t1	1
OG0005116	g24824.t1	1	g3154.t1	1	g21175.t1	1	g24169.t1	1
OG0005117	g24825.t1	1	g3155.t1	1	g21176.t1	1	g24170.t1	1
OG0005118	g24826.t1	1	g3156.t1	1	g21177.t1	1	g24171.t1	1
OG0005121	g24834.t1	1	g3166.t1	1	g21184.t1	1	g24177.t1	1
OG0005122	g24835.t1	1	g3167.t1	1	g21185.t1	1	g24178.t1	1
OG0005123	g24836.t1	1	g3168.t1	1	g21186.t1	1	g24179.t1	1
OG0005124	g24837.t1	1	g3169.t1	1	g21187.t1	1	g24180.t1	1
OG0005125	g250.t1	1	g681.t1	1	g4870.t1	1	g4427.t1	1
OG0005127	g252.t1	1	g678.t1	1	g4869.t1	1	g4429.t1	1	YES	YES	A1-C2	A5_scaffold0180
OG0005129	g254.t1	1	g676.t1	1	g4867.t1	1	g4431.t1	1
OG0005130	g256.t1	1	g674.t1	1	g4866.t1	1	g4433.t1	1
OG0005131	g257.t1	1	g672.t1	1	g4865.t1	1	g4434.t1	1
OG0005145	g2737.t1	1	g862.t1	1	g17690.t1	1	g832.t1	1
OG0005156	g287.t1	1	g1476.t1	1	g14640.t1	1	g4477.t1	1
OG0005159	g289.t1	1	g1475.t1	1	g14637.t1	1	g4479.t1	1
OG0005160	g290.t1	1	g1474.t1	1	g14636.t1	1	g4480.t1	1	YES	YES	A1-A5p	A5_scaffold0090
OG0005162	g291.t1	1	g1473.t1	1	g14635.t1	1	g4481.t1	1
OG0005164	g292.t1	1	g1472.t1	1	g14634.t1	1	g4482.t1	1
OG0005165	g293.t1	1	g1471.t1	1	g14633.t1	1	g4483.t1	1	YES	NO
OG0005166	g294.t1	1	g1470.t1	1	g14632.t2	1	g4484.t1	1
OG0005167	g294.t2	1	g1467.t1	1	g14632.t1	1	g4484.t2	1
OG0005177	g295.t1	1	g1466.t1	1	g14631.t1	1	g4485.t1	1
OG0005179	g298.t1	1	g1464.t1	1	g14627.t1	1	g4487.t1	1
OG0005181	g299.t1	1	g1463.t1	1	g14626.t1	1	g4488.t1	1
OG0005197	g3163.t1	1	g1184.t1	1	g19108.t1	1	g26087.t1	1
OG0005198	g3164.t1	1	g1185.t1	1	g19107.t1	1	g26088.t1	1
OG0005199	g3166.t1	1	g1187.t1	1	g19105.t1	1	g26090.t1	1
OG0005201	g3210.t1	1	g4707.t1	1	g19064.t1	1	g26135.t1	1
OG0005202	g3213.t1	1	g4704.t1	1	g21039.t1	1	g26138.t1	1
OG0005203	g3216.t1	1	g4701.t1	1	g19061.t1	1	g26140.t1	1
OG0005206	g3282.t1	1	g739.t1	1	g19565.t1	1	g7793.t1	1
OG0005207	g3283.t1	1	g741.t1	1	g19566.t1	1	g7795.t1	1
OG0005208	g3284.t1	1	g742.t1	1	g19567.t1	1	g7796.t1	1
OG0005209	g3286.t1	1	g745.t1	1	g1661.t1	1	g20236.t1	1
OG0005210	g3289.t1	1	g749.t1	1	g19572.t1	1	g7801.t1	1
OG0005216	g3336.t1	1	g368.t1	1	g9033.t1	1	g7843.t1	1	YES	YES	A1-A5h	A5_scaffold0118
OG0005217	g3338.t1	1	g370.t1	1	g9034.t1	1	g7844.t1	1
OG0005218	g3340.t1	1	g372.t1	1	g9038.t1	1	g7846.t1	1
OG0005219	g3342.t1	1	g374.t1	1	g9040.t1	1	g7848.t1	1
OG0005221	g3354.t1	1	g3325.t1	1	g9050.t1	1	g7858.t1	1
OG0005222	g3363.t1	1	g3335.t1	1	g9054.t1	1	g7897.t1	1
OG0005223	g3364.t1	1	g3337.t1	1	g9055.t1	1	g7898.t1	1
OG0005235	g3551.t1	1	g5082.t1	1	g11264.t1	1	g10201.t1	1
OG0005236	g3554.t1	1	g5080.t1	1	g11262.t1	1	g10195.t1	1
OG0005238	g3562.t1	1	g4883.t1	1	g11256.t1	1	g10188.t1	1
OG0005239	g3563.t1	1	g4882.t1	1	g11255.t1	1	g10187.t1	1
OG0005240	g3565.t1	1	g4881.t1	1	g11254.t1	1	g10186.t1	1
OG0005241	g3566.t1	1	g4880.t1	1	g11253.t1	1	g10185.t1	1
OG0005242	g3567.t1	1	g4879.t1	1	g11252.t1	1	g10184.t1	1
OG0005245	g3597.t1	1	g4865.t1	1	g15675.t1	1	g7042.t1	1
OG0005246	g3599.t1	1	g4867.t1	1	g15677.t1	1	g7044.t1	1
OG0005247	g3605.t1	1	g4868.t1	1	g15682.t1	1	g7050.t1	1
OG0005248	g3606.t1	1	g4869.t1	1	g15683.t1	1	g7051.t1	1
OG0005250	g3614.t1	1	g4872.t1	1	g15685.t1	1	g7057.t1	1
OG0005261	g3769.t1	1	g1966.t1	1	g7898.t1	1	g21361.t1	1
OG0005263	g3771.t1	1	g1967.t1	1	g7899.t1	1	g21362.t1	1
OG0005264	g3772.t1	1	g1968.t1	1	g7900.t1	1	g21363.t1	1
OG0005265	g3773.t1	1	g1970.t1	1	g7901.t1	1	g21364.t1	1
OG0005266	g3774.t1	1	g1971.t1	1	g7902.t1	1	g21365.t1	1
OG0005269	g3781.t1	1	g2740.t1	1	g7909.t1	1	g21369.t1	1
OG0005270	g3783.t1	1	g2742.t1	1	g7911.t1	1	g21370.t1	1
OG0005271	g3784.t1	1	g2743.t1	1	g7912.t1	1	g21371.t1	1
OG0005272	g3785.t1	1	g2744.t1	1	g7913.t1	1	g21372.t1	1
OG0005273	g3787.t1	1	g2746.t1	1	g7914.t1	1	g21373.t1	1
OG0005274	g3788.t1	1	g2747.t1	1	g7915.t1	1	g21374.t1	1
OG0005276	g3805.t1	1	g555.t1	1	g7928.t1	1	g21390.t1	1
OG0005277	g3806.t1	1	g558.t1	1	g7929.t1	1	g21391.t1	1
OG0005278	g3807.t1	1	g561.t1	1	g7930.t1	1	g21392.t1	1
OG0005279	g3809.t1	1	g562.t1	1	g7932.t1	1	g21393.t1	1
OG0005280	g3810.t1	1	g563.t1	1	g7933.t1	1	g21394.t1	1
OG0005281	g3811.t1	1	g564.t1	1	g7934.t1	1	g21395.t1	1	YES	YES	A1-a5p	A5_scaffold0008
OG0005282	g3812.t1	1	g565.t1	1	g7935.t1	1	g21396.t1	1
OG0005283	g3813.t1	1	g566.t1	1	g7936.t1	1	g21397.t1	1
OG0005286	g3826.t1	1	g2581.t1	1	g7950.t1	1	g21410.t1	1
OG0005287	g3827.t1	1	g2582.t1	1	g7951.t1	1	g21411.t1	1
OG0005288	g3831.t1	1	g2585.t1	1	g7954.t1	1	g21414.t1	1
OG0005289	g3832.t1	1	g2586.t1	1	g7955.t1	1	g21415.t1	1
OG0005290	g3833.t1	1	g2587.t1	1	g7956.t1	1	g21416.t1	1
OG0005291	g3834.t1	1	g2588.t1	1	g7957.t1	1	g21417.t1	1
OG0005292	g3835.t1	1	g2589.t1	1	g7958.t1	1	g21418.t1	1
OG0005293	g3836.t1	1	g2590.t1	1	g7961.t1	1	g21419.t1	1
OG0005294	g3837.t1	1	g2591.t1	1	g7963.t1	1	g21420.t1	1
OG0005295	g3839.t1	1	g2595.t1	1	g7966.t1	1	g21422.t1	1
OG0005296	g3847.t1	1	g2603.t1	1	g7967.t1	1	g21430.t1	1
OG0005297	g3848.t1	1	g2604.t1	1	g7968.t1	1	g21431.t1	1
OG0005298	g3862.t1	1	g2625.t1	1	g7982.t1	1	g6092.t1	1	YES	YES	A1-A5p	A5_scaffold0008
OG0005299	g3863.t1	1	g2626.t1	1	g7983.t1	1	g6091.t1	1
OG0005302	g3927.t1	1	g884.t1	1	g12064.t1	1	g6011.t1	1
OG0005303	g3928.t1	1	g885.t1	1	g12065.t1	1	g6010.t1	1
OG0005309	g405.t1	1	g3139.t1	1	g21342.t1	1	g4592.t1	1
OG0005311	g408.t1	1	g3140.t1	1	g21339.t1	1	g4596.t1	1
OG0005312	g409.t1	1	g3141.t1	1	g21338.t1	1	g4597.t1	1
OG0005313	g410.t1	1	g3142.t1	1	g21337.t1	1	g4598.t1	1
OG0005317	g4116.t1	1	g903.t1	1	g7682.t1	1	g26584.t1	1
OG0005318	g413.t1	1	g3144.t1	1	g21334.t1	1	g4601.t1	1
OG0005321	g415.t1	1	g3146.t1	1	g21333.t1	1	g4603.t1	1	YES	NO
OG0005322	g4152.t1	1	g3354.t1	1	g8617.t1	1	g26547.t1	1
OG0005323	g4154.t1	1	g3352.t1	1	g8616.t1	1	g26546.t1	1
OG0005324	g4159.t1	1	g3346.t1	1	g8611.t1	1	g26542.t1	1
OG0005325	g416.t1	1	g3147.t1	1	g21332.t1	1	g4604.t1	1
OG0005326	g417.t1	1	g3148.t1	1	g21331.t1	1	g4605.t1	1
OG0005329	g4214.t1	1	g1203.t1	1	g8552.t1	1	g26483.t1	1
OG0005330	g4215.t1	1	g1202.t1	1	g8551.t1	1	g26482.t1	1
OG0005331	g4218.t1	1	g1198.t1	1	g8548.t1	1	g26479.t1	1
OG0005338	g425.t1	1	g1689.t1	1	g21319.t1	1	g4618.t1	1
OG0005342	g43.t1	1	g2150.t1	1	g20473.t1	1	g25970.t1	1
OG0005350	g4364.t1	1	g4779.t1	1	g17712.t1	1	g18478.t1	1
OG0005351	g4365.t1	1	g4778.t1	1	g17713.t1	1	g18479.t1	1
OG0005352	g4366.t1	1	g4777.t1	1	g17714.t1	1	g18480.t1	1
OG0005353	g4367.t1	1	g4776.t1	1	g17715.t1	1	g18481.t1	1
OG0005354	g4368.t1	1	g4773.t1	1	g17716.t1	1	g18482.t1	1
OG0005355	g4369.t1	1	g4772.t1	1	g17717.t1	1	g18483.t1	1
OG0005357	g4371.t1	1	g4769.t1	1	g17719.t1	1	g18485.t1	1
OG0005358	g4372.t1	1	g4768.t1	1	g17720.t1	1	g18487.t1	1	YES	NO
OG0005359	g4373.t1	1	g4767.t1	1	g17721.t1	1	g18488.t1	1
OG0005364	g44.t1	1	g2151.t1	1	g20474.t1	1	g25971.t1	1
OG0005367	g442.t1	1	g989.t1	1	g21304.t1	1	g4628.t1	1
OG0005369	g4445.t1	1	g1244.t1	1	g9031.t1	1	g11539.t1	1
OG0005370	g4446.t1	1	g1240.t1	1	g9028.t1	1	g11538.t1	1
OG0005371	g4449.t1	1	g1236.t1	1	g9024.t1	1	g11535.t1	1
OG0005372	g4451.t1	1	g1235.t1	1	g9023.t1	1	g11534.t1	1	YES	YES	A1-C2	A5_scaffold0118
OG0005373	g4452.t1	1	g1234.t1	1	g9022.t1	1	g11533.t1	1
OG0005380	g4578.t1	1	g2509.t1	1	g6150.t1	1	g8768.t1	1
OG0005381	g4592.t1	1	g1456.t1	1	g17932.t1	1	g8751.t1	1
OG0005382	g46.t1	1	g2155.t1	1	g20476.t1	1	g25973.t1	1
OG0005389	g4664.t1	1	g919.t1	1	g8781.t1	1	g23899.t1	1
OG0005390	g4665.t1	1	g920.t1	1	g8782.t1	1	g23898.t1	1
OG0005392	g47.t1	1	g2156.t1	1	g20477.t1	1	g25974.t1	1	YES	YES	A1-A5p	A5_scaffold0254
OG0005396	g4726.t1	1	g2280.t1	1	g1423.t1	1	g2830.t1	1
OG0005397	g4729.t1	1	g2276.t1	1	g1420.t1	1	g2827.t1	1	YES	YES	A1-A5h	A5_scaffold0189
OG0005398	g4732.t1	1	g2273.t1	1	g1417.t1	1	g2824.t1	1
OG0005399	g4740.t1	1	g2265.t1	1	g1411.t1	1	g2813.t1	1
OG0005404	g4806.t1	1	g4449.t1	1	g1851.t1	1	g7234.t1	1
OG0005405	g4810.t1	1	g4442.t1	1	g1848.t1	1	g7232.t1	1
OG0005406	g4814.t1	1	g4436.t1	1	g1843.t1	1	g2723.t1	1
OG0005408	g4818.t1	1	g4430.t1	1	g1840.t1	1	g2721.t1	1
OG0005409	g4820.t1	1	g4426.t1	1	g1837.t1	1	g2719.t1	1
OG0005410	g4833.t1	1	g3007.t1	1	g1825.t1	1	g2702.t1	1
OG0005411	g4834.t1	1	g3006.t1	1	g1824.t1	1	g2701.t2	1
OG0005412	g4835.t1	1	g3005.t1	1	g1823.t1	1	g2700.t1	1
OG0005413	g4836.t1	1	g3004.t1	1	g1822.t1	1	g2699.t1	1
OG0005414	g4837.t1	1	g3001.t1	1	g1821.t1	1	g2698.t1	1
OG0005415	g4838.t1	1	g2999.t1	1	g1820.t1	1	g2697.t1	1
OG0005416	g4839.t1	1	g2998.t1	1	g1819.t1	1	g2696.t1	1
OG0005417	g4840.t1	1	g2997.t1	1	g1818.t1	1	g2695.t1	1
OG0005418	g4841.t1	1	g2996.t1	1	g1817.t1	1	g2694.t1	1
OG0005419	g4849.t1	1	g2904.t1	1	g1809.t1	1	g2685.t1	1
OG0005420	g4850.t1	1	g2903.t1	1	g1808.t1	1	g2684.t1	1
OG0005426	g4947.t1	1	g646.t1	1	g565.t1	1	g26458.t1	1
OG0005427	g4950.t1	1	g651.t1	1	g568.t1	1	g26463.t1	1
OG0005428	g4951.t1	1	g652.t1	1	g569.t1	1	g26464.t1	1
OG0005429	g4952.t1	1	g653.t1	1	g570.t1	1	g26465.t1	1
OG0005430	g4953.t1	1	g654.t1	1	g571.t1	1	g26466.t1	1
OG0005431	g4954.t1	1	g655.t1	1	g572.t1	1	g26467.t1	1
OG0005432	g4955.t1	1	g657.t1	1	g573.t1	1	g26468.t1	1
OG0005433	g4956.t1	1	g658.t1	1	g574.t1	1	g26469.t1	1
OG0005434	g4958.t1	1	g662.t1	1	g576.t1	1	g26471.t1	1
OG0005435	g4960.t1	1	g664.t1	1	g578.t1	1	g26473.t1	1
OG0005439	g5029.t1	1	g546.t1	1	g9490.t1	1	g16113.t1	1
OG0005440	g5030.t1	1	g547.t1	1	g9491.t1	1	g16114.t1	1
OG0005441	g5031.t1	1	g548.t1	1	g9492.t1	1	g16115.t1	1
OG0005442	g5032.t1	1	g549.t1	1	g9493.t1	1	g16116.t1	1	YES	YES	A1-A5h	A5_scaffold0264
OG0005443	g5033.t1	1	g550.t1	1	g9494.t1	1	g16117.t1	1
OG0005444	g5034.t1	1	g551.t1	1	g9495.t1	1	g16118.t1	1
OG0005445	g5035.t1	1	g552.t1	1	g9496.t1	1	g16119.t1	1	YES	NO
OG0005449	g5113.t1	1	g2802.t1	1	g4445.t1	1	g24909.t1	1
OG0005450	g5146.t1	1	g1025.t1	1	g16343.t1	1	g6146.t1	1
OG0005454	g5198.t1	1	g33.t1	1	g13602.t1	1	g19261.t1	1	YES	YES	A1-A5h	A5_scaffold0070
OG0005455	g5199.t1	1	g31.t1	1	g13601.t1	1	g19260.t1	1
OG0005456	g5200.t1	1	g30.t1	1	g13599.t1	1	g19259.t1	1
OG0005457	g5201.t1	1	g29.t1	1	g13598.t1	1	g19258.t1	1
OG0005458	g5202.t1	1	g28.t1	1	g13597.t1	1	g19257.t1	1
OG0005459	g5203.t1	1	g27.t1	1	g13596.t1	1	g19256.t1	1
OG0005460	g5205.t1	1	g26.t1	1	g13595.t1	1	g19254.t1	1
OG0005461	g5207.t1	1	g23.t1	1	g13592.t1	1	g19250.t1	1
OG0005462	g5208.t1	1	g21.t1	1	g13590.t1	1	g19247.t1	1
OG0005463	g5209.t1	1	g20.t1	1	g13589.t1	1	g19246.t1	1
OG0005464	g5210.t1	1	g19.t1	1	g13588.t1	1	g19245.t1	1
OG0005466	g5217.t1	1	g1400.t1	1	g13577.t1	1	g19237.t1	1
OG0005467	g5218.t1	1	g1398.t1	1	g13575.t1	1	g19235.t1	1
OG0005468	g5219.t1	1	g1397.t1	1	g13574.t1	1	g19234.t1	1	YES	YES	A1-A5p	A5_scaffold0070
OG0005470	g5233.t1	1	g1259.t1	1	g13558.t1	1	g19221.t1	1
OG0005471	g5242.t1	1	g234.t1	1	g13551.t1	1	g12733.t1	1
OG0005472	g5244.t1	1	g232.t1	1	g13550.t1	1	g12734.t1	1
OG0005473	g5245.t1	1	g230.t1	1	g13549.t1	1	g12735.t1	1
OG0005474	g5247.t1	1	g228.t1	1	g13546.t1	1	g12738.t1	1	YES	NO
OG0005475	g5249.t1	1	g227.t1	1	g13544.t1	1	g12740.t1	1
OG0005476	g5251.t1	1	g225.t1	1	g13541.t1	1	g12742.t1	1
OG0005481	g5296.t1	1	g3840.t1	1	g673.t1	1	g21555.t1	1
OG0005486	g5417.t1	1	g78.t1	1	g15118.t1	1	g26273.t1	1
OG0005488	g5422.t1	1	g70.t1	1	g15123.t1	1	g26289.t1	1
OG0005490	g5476.t1	1	g975.t1	1	g14768.t1	1	g411.t1	1	YES	YES	A1-C2	A5_scaffold0096
OG0005492	g5483.t1	1	g180.t1	1	g14777.t1	1	g407.t1	1
OG0005493	g5485.t1	1	g187.t1	1	g14780.t1	1	g404.t1	1
OG0005494	g5493.t1	1	g753.t1	1	g14788.t1	1	g395.t1	1
OG0005495	g5520.t1	1	g1796.t1	1	g19637.t1	1	g362.t1	1
OG0005496	g5522.t1	1	g1798.t1	1	g19639.t1	1	g361.t1	1
OG0005515	g5821.t1	1	g2107.t1	1	g10415.t1	1	g2159.t1	1
OG0005516	g5822.t1	1	g2105.t1	1	g10414.t1	1	g2160.t1	1
OG0005517	g5823.t1	1	g2104.t1	1	g10413.t1	1	g2161.t1	1
OG0005518	g5829.t1	1	g2093.t1	1	g10408.t1	1	g2169.t1	1
OG0005519	g5830.t1	1	g2092.t1	1	g10407.t1	1	g2170.t1	1
OG0005520	g5832.t1	1	g2090.t1	1	g10405.t1	1	g2172.t1	1
OG0005521	g5833.t1	1	g2089.t1	1	g10404.t1	1	g2173.t1	1
OG0005523	g5837.t1	1	g2088.t1	1	g10402.t1	1	g2175.t1	1
OG0005529	g5898.t1	1	g3985.t1	1	g10310.t1	1	g22863.t1	1
OG0005531	g5931.t1	1	g1582.t1	1	g4969.t1	1	g22824.t1	1
OG0005532	g5936.t1	1	g1576.t1	1	g4964.t1	1	g22822.t1	1
OG0005533	g5941.t1	1	g1573.t1	1	g4960.t1	1	g22818.t1	1
OG0005535	g5954.t1	1	g3581.t1	1	g4947.t1	1	g22807.t1	1
OG0005536	g5955.t1	1	g3580.t1	1	g4946.t1	1	g22806.t1	1
OG0005537	g5956.t1	1	g3578.t1	1	g4945.t1	1	g22805.t1	1
OG0005540	g5982.t1	1	g4796.t1	1	g1873.t1	1	g22774.t1	1
OG0005547	g6075.t1	1	g4329.t1	1	g4192.t1	1	g99.t1	1
OG0005549	g6096.t1	1	g4945.t1	1	g2759.t1	1	g27246.t1	1
OG0005551	g6098.t1	1	g4939.t1	1	g2757.t1	1	g122.t1	1
OG0005553	g6103.t1	1	g4933.t1	1	g2753.t1	1	g125.t1	1
OG0005554	g6120.t1	1	g3049.t1	1	g2740.t1	1	g7163.t1	1	YES	YES	A1-A5p	NOT SAME CONTIG
OG0005556	g6169.t1	1	g2528.t1	1	g1548.t1	1	g14890.t1	1
OG0005557	g6170.t1	1	g2529.t1	1	g1547.t1	1	g14888.t1	1
OG0005558	g6172.t1	1	g2531.t1	1	g1545.t1	1	g14886.t1	1
OG0005559	g6173.t1	1	g2533.t1	1	g1544.t1	1	g14885.t1	1
OG0005560	g6175.t1	1	g2537.t1	1	g1543.t1	1	g14884.t1	1
OG0005564	g6218.t1	1	g737.t1	1	g1504.t1	1	g14845.t1	1
OG0005565	g6219.t1	1	g735.t1	1	g1503.t1	1	g14844.t1	1
OG0005566	g6222.t1	1	g730.t1	1	g1498.t1	1	g14840.t1	1
OG0005567	g6223.t1	1	g729.t1	1	g1497.t1	1	g14839.t1	1
OG0005568	g6224.t1	1	g728.t1	1	g1496.t1	1	g14838.t1	1
OG0005569	g6225.t1	1	g727.t1	1	g1495.t1	1	g14837.t1	1
OG0005570	g6226.t1	1	g725.t1	1	g1494.t1	1	g14836.t1	1
OG0005571	g6228.t1	1	g5033.t1	1	g1492.t1	1	g14834.t1	1
OG0005572	g6230.t1	1	g5032.t1	1	g1490.t1	1	g14832.t1	1
OG0005573	g6232.t1	1	g5031.t1	1	g1488.t1	1	g14830.t1	1
OG0005574	g6234.t1	1	g5029.t1	1	g1486.t1	1	g14828.t1	1
OG0005575	g6235.t1	1	g5028.t1	1	g1485.t1	1	g14827.t1	1
OG0005576	g6236.t1	1	g5027.t1	1	g1484.t1	1	g14826.t1	1
OG0005577	g6239.t1	1	g5023.t1	1	g1480.t1	1	g14823.t1	1
OG0005578	g6240.t1	1	g5022.t1	1	g1479.t1	1	g14822.t1	1
OG0005579	g6247.t1	1	g5006.t1	1	g1474.t1	1	g26346.t1	1
OG0005580	g6248.t1	1	g5005.t1	1	g1473.t1	1	g26347.t1	1
OG0005581	g6249.t1	1	g5004.t1	1	g1472.t1	1	g26348.t1	1
OG0005582	g6250.t1	1	g5003.t1	1	g1471.t1	1	g26349.t1	1
OG0005583	g6258.t1	1	g4991.t1	1	g1460.t1	1	g26352.t1	1
OG0005591	g631.t1	1	g3660.t1	1	g2255.t1	1	g19103.t1	1	YES	YES	A1-A5p	NOT SAME CONTIG
OG0005594	g6384.t1	1	g3607.t1	1	g19696.t1	1	g19600.t1	1
OG0005595	g6386.t1	1	g3613.t1	1	g19701.t1	1	g23399.t1	1
OG0005596	g6387.t1	1	g3614.t1	1	g19702.t1	1	g23398.t1	1
OG0005597	g6388.t1	1	g3615.t1	1	g19703.t1	1	g23396.t1	1
OG0005598	g6389.t1	1	g3617.t1	1	g19706.t1	1	g23395.t1	1
OG0005612	g6516.t1	1	g2764.t1	1	g13664.t1	1	g15106.t1	1
OG0005613	g6517.t1	1	g2765.t1	1	g13665.t1	1	g15107.t1	1
OG0005614	g6518.t1	1	g2766.t1	1	g13666.t1	1	g15108.t1	1
OG0005615	g6519.t1	1	g2767.t1	1	g13667.t1	1	g15109.t1	1
OG0005617	g6520.t1	1	g2769.t1	1	g13668.t1	1	g15110.t1	1
OG0005618	g6521.t1	1	g2770.t1	1	g13669.t1	1	g15111.t1	1
OG0005619	g6522.t1	1	g2771.t1	1	g13670.t1	1	g15112.t1	1	YES	NO
OG0005620	g6523.t1	1	g2772.t1	1	g13671.t1	1	g15113.t1	1
OG0005623	g6538.t1	1	g2473.t1	1	g13688.t1	1	g15130.t1	1
OG0005624	g6539.t1	1	g2474.t1	1	g13689.t1	1	g15131.t1	1	YES	YES	A1-A5h	A5_scaffold0029
OG0005625	g6541.t1	1	g2476.t1	1	g13695.t1	1	g15133.t1	1
OG0005626	g6542.t1	1	g2477.t1	1	g13696.t1	1	g15134.t1	1
OG0005627	g6543.t1	1	g2478.t1	1	g13697.t1	1	g15135.t1	1
OG0005633	g6651.t1	1	g168.t1	1	g6582.t1	1	g471.t1	1
OG0005639	g6742.t1	1	g4607.t1	1	g3952.t1	1	g18364.t1	1
OG0005640	g6752.t1	1	g4599.t1	1	g3962.t1	1	g18361.t1	1
OG0005641	g6753.t1	1	g4598.t1	1	g3963.t1	1	g18360.t1	1
OG0005658	g6920.t1	1	g455.t1	1	g17473.t1	1	g5040.t1	1
OG0005659	g6921.t1	1	g454.t1	1	g17472.t1	1	g5041.t1	1
OG0005660	g6922.t1	1	g453.t1	1	g17471.t1	1	g5042.t1	1
OG0005661	g6923.t1	1	g452.t1	1	g17470.t1	1	g5043.t1	1
OG0005662	g6925.t1	1	g451.t1	1	g17468.t1	1	g5045.t1	1	YES	YES	A1-A5p	A5_scaffold0092
OG0005663	g6926.t1	1	g450.t1	1	g17467.t1	1	g5046.t1	1	YES	YES	A1-C2	A5_scaffold0092
OG0005664	g6931.t1	1	g446.t1	1	g17464.t1	1	g5049.t1	1
OG0005665	g6934.t1	1	g442.t1	1	g17460.t1	1	g5053.t1	1
OG0005670	g703.t2	1	g4936.t1	1	g2188.t1	1	g16102.t1	1
OG0005673	g7041.t1	1	g121.t1	1	g16014.t1	1	g12498.t1	1
OG0005677	g7187.t1	1	g4173.t1	1	g5657.t1	1	g8784.t1	1
OG0005678	g7188.t1	1	g4171.t1	1	g5655.t1	1	g8786.t1	1
OG0005679	g7190.t1	1	g4168.t1	1	g5652.t1	1	g8788.t1	1	YES	YES	A1-A5p	A5_scaffold0094
OG0005680	g7191.t1	1	g4167.t1	1	g5651.t1	1	g8789.t1	1
OG0005681	g7210.t1	1	g475.t1	1	g5632.t1	1	g8811.t1	1
OG0005682	g7211.t1	1	g473.t1	1	g5631.t1	1	g8812.t1	1
OG0005683	g7212.t1	1	g472.t1	1	g5630.t1	1	g8813.t1	1
OG0005684	g7213.t1	1	g471.t1	1	g5629.t1	1	g8814.t1	1
OG0005685	g7216.t1	1	g466.t1	1	g5626.t1	1	g8823.t1	1	YES	YES	A1-A5p	A5_scaffold0094
OG0005693	g7287.t1	1	g2420.t1	1	g155.t1	1	g8944.t1	1
OG0005694	g7288.t1	1	g2421.t1	1	g156.t1	1	g8945.t1	1
OG0005695	g7291.t1	1	g2425.t1	1	g158.t1	1	g8950.t1	1
OG0005696	g7292.t1	1	g2427.t1	1	g159.t1	1	g8951.t1	1
OG0005697	g7293.t1	1	g2428.t1	1	g160.t1	1	g8952.t1	1
OG0005698	g7295.t1	1	g2429.t1	1	g162.t1	1	g8954.t1	1
OG0005699	g7297.t1	1	g2430.t1	1	g164.t1	1	g8956.t1	1
OG0005706	g7386.t1	1	g1224.t1	1	g13805.t1	1	g1319.t1	1
OG0005711	g7433.t1	1	g2258.t1	1	g21573.t1	1	g9606.t1	1
OG0005725	g7591.t1	1	g2557.t1	1	g6129.t1	1	g9790.t1	1
OG0005726	g7592.t1	1	g2558.t1	1	g6130.t1	1	g9792.t1	1
OG0005727	g7594.t1	1	g2560.t1	1	g6132.t1	1	g9793.t1	1
OG0005728	g7595.t1	1	g2562.t1	1	g6134.t1	1	g9795.t1	1
OG0005731	g7640.t1	1	g4846.t1	1	g11970.t1	1	g9855.t1	1	YES	NO
OG0005732	g7641.t1	1	g4847.t1	1	g11971.t1	1	g9856.t1	1	YES	YES	A1-A5p	A5_scaffold0122
OG0005733	g7642.t1	1	g4849.t1	1	g11972.t1	1	g9857.t1	1	YES	NO
OG0005734	g7644.t1	1	g4855.t1	1	g11974.t1	1	g9859.t1	1	YES	NO
OG0005735	g7645.t1	1	g4856.t1	1	g11975.t1	1	g9860.t1	1
OG0005736	g7646.t1	1	g4857.t1	1	g11976.t1	1	g9861.t1	1
OG0005737	g7648.t1	1	g4859.t1	1	g11979.t1	1	g9863.t1	1
OG0005738	g7649.t1	1	g4860.t1	1	g11980.t1	1	g9864.t1	1
OG0005739	g7650.t1	1	g4861.t1	1	g11981.t1	1	g9865.t1	1
OG0005740	g7652.t1	1	g4863.t1	1	g11983.t1	1	g9867.t1	1
OG0005741	g7653.t1	1	g4864.t1	1	g11984.t1	1	g9868.t1	1
OG0005746	g7760.t1	1	g3758.t1	1	g10859.t1	1	g21978.t1	1
OG0005747	g7761.t1	1	g3756.t1	1	g10858.t1	1	g21979.t1	1
OG0005748	g7762.t1	1	g3754.t1	1	g10857.t1	1	g21980.t1	1
OG0005751	g7806.t1	1	g1482.t1	1	g2389.t1	1	g22029.t1	1
OG0005755	g795.t1	1	g1013.t1	1	g13492.t1	1	g25459.t1	1
OG0005758	g7982.t1	1	g4278.t1	1	g375.t1	1	g10123.t1	1
OG0005759	g7983.t1	1	g4277.t1	1	g374.t1	1	g10124.t1	1
OG0005760	g799.t1	1	g1014.t1	1	g13496.t1	1	g25454.t1	1
OG0005769	g8069.t1	1	g3113.t1	1	g5758.t1	1	g20153.t1	1
OG0005770	g8075.t1	1	g3111.t1	1	g5755.t1	1	g20152.t1	1
OG0005771	g8076.t1	1	g3109.t1	1	g5754.t1	1	g20150.t1	1
OG0005772	g8077.t1	1	g3108.t1	1	g5753.t1	1	g20149.t1	1
OG0005773	g8078.t1	1	g3107.t1	1	g5752.t1	1	g20148.t1	1
OG0005774	g8093.t1	1	g3684.t1	1	g5738.t1	1	g20135.t1	1
OG0005775	g8094.t1	1	g3683.t1	1	g5737.t1	1	g20134.t1	1
OG0005776	g8097.t1	1	g3680.t1	1	g5735.t1	1	g20132.t1	1
OG0005777	g8098.t1	1	g3679.t1	1	g5734.t1	1	g20131.t1	1
OG0005778	g8099.t1	1	g3678.t1	1	g5732.t1	1	g20130.t1	1
OG0005780	g8101.t1	1	g3677.t1	1	g5730.t1	1	g20128.t1	1
OG0005781	g8111.t1	1	g1926.t1	1	g5721.t1	1	g20100.t1	1
OG0005782	g8113.t1	1	g1924.t1	1	g5719.t1	1	g20098.t1	1
OG0005783	g8114.t1	1	g1923.t1	1	g5718.t1	1	g20097.t1	1
OG0005784	g8115.t1	1	g1916.t1	1	g5717.t1	1	g20096.t1	1
OG0005790	g820.t1	1	g481.t1	1	g8822.t1	1	g25426.t1	1
OG0005791	g823.t1	1	g478.t1	1	g8820.t1	1	g25422.t1	1
OG0005793	g8252.t1	1	g1052.t1	1	g1088.t1	1	g19917.t1	1
OG0005794	g8253.t1	1	g1053.t1	1	g1087.t1	1	g19916.t1	1
OG0005795	g8255.t1	1	g1055.t1	1	g1085.t1	1	g19915.t1	1
OG0005796	g8256.t1	1	g1056.t1	1	g1084.t1	1	g19914.t1	1
OG0005805	g835.t1	1	g4929.t1	1	g8805.t1	1	g25412.t1	1
OG0005807	g836.t1	1	g4928.t1	1	g8804.t1	1	g25411.t1	1
OG0005809	g837.t1	1	g4927.t1	1	g8803.t1	1	g25410.t1	1
OG0005810	g8378.t1	1	g4399.t1	1	g11117.t1	1	g19668.t1	1
OG0005823	g8547.t1	1	g826.t1	1	g7130.t1	1	g11827.t1	1
OG0005827	g8599.t1	1	g1948.t1	1	g9408.t1	1	g6505.t1	1
OG0005828	g8600.t2	1	g1949.t1	1	g9409.t1	1	g6506.t1	1
OG0005829	g8601.t1	1	g1950.t1	1	g9410.t1	1	g6507.t1	1
OG0005830	g8602.t1	1	g1951.t1	1	g9411.t1	1	g6508.t1	1
OG0005831	g8603.t1	1	g1952.t1	1	g9412.t1	1	g6509.t1	1
OG0005832	g8605.t1	1	g1954.t1	1	g9414.t1	1	g6511.t1	1
OG0005842	g8719.t1	1	g3044.t1	1	g15770.t1	1	g7148.t1	1	YES	NO
OG0005843	g8720.t1	1	g3045.t1	1	g15771.t1	1	g7149.t1	1	YES	YES	A1-A5h	A5_scaffold0020
OG0005844	g8722.t1	1	g3047.t1	1	g15773.t1	1	g7152.t1	1
OG0005845	g8723.t1	1	g3048.t1	1	g15774.t1	1	g7153.t1	1	YES	YES	A1-C2	A5_scaffold0020
OG0005846	g8727.t1	1	g3055.t1	1	g15777.t1	1	g7166.t1	1
OG0005847	g8728.t1	1	g3056.t1	1	g15778.t1	1	g7167.t1	1
OG0005848	g8729.t1	1	g3057.t1	1	g15779.t1	1	g7168.t1	1
OG0005849	g8733.t1	1	g3062.t1	1	g15784.t1	1	g7172.t1	1
OG0005850	g8736.t1	1	g1407.t1	1	g15787.t1	1	g7175.t1	1
OG0005851	g8737.t1	1	g1408.t1	1	g15788.t1	1	g7176.t1	1
OG0005852	g8738.t1	1	g1409.t1	1	g15789.t1	1	g7177.t1	1
OG0005853	g8739.t1	1	g1411.t1	1	g15790.t1	1	g7178.t1	1
OG0005854	g874.t1	1	g1091.t1	1	g4655.t1	1	g20562.t1	1
OG0005855	g8740.t1	1	g1412.t1	1	g15791.t1	1	g7179.t1	1
OG0005856	g8741.t1	1	g1413.t1	1	g15792.t1	1	g7180.t1	1	YES	YES	A1-A5h	A5_scaffold0020
OG0005857	g8744.t1	1	g1415.t1	1	g15794.t1	1	g7182.t1	1
OG0005858	g8745.t1	1	g1416.t1	1	g15795.t1	1	g7183.t1	1
OG0005859	g8746.t1	1	g1417.t1	1	g15796.t1	1	g7185.t1	1
OG0005860	g8747.t1	1	g1418.t1	1	g15797.t1	1	g7186.t1	1
OG0005861	g8748.t1	1	g1419.t1	1	g15798.t1	1	g7187.t1	1
OG0005862	g8749.t1	1	g1420.t1	1	g15799.t1	1	g7188.t1	1
OG0005864	g8756.t1	1	g1440.t1	1	g15806.t1	1	g7193.t1	1
OG0005866	g8774.t1	1	g1261.t1	1	g15818.t1	1	g7215.t1	1
OG0005867	g8775.t1	1	g1262.t1	1	g15819.t1	1	g7216.t1	1
OG0005868	g8776.t1	1	g1263.t1	1	g15820.t1	1	g7217.t1	1
OG0005869	g8785.t1	1	g1281.t1	1	g15826.t2	1	g7220.t2	1
OG0005870	g8785.t2	1	g1281.t2	1	g15826.t1	1	g7220.t1	1
OG0005882	g8979.t1	1	g3473.t1	1	g16676.t1	1	g11905.t1	1
OG0005883	g8982.t1	1	g3475.t1	1	g16679.t1	1	g11902.t1	1
OG0005887	g8991.t1	1	g4261.t1	1	g16688.t1	1	g11893.t1	1
OG0005888	g8992.t1	1	g4262.t1	1	g16689.t1	1	g11892.t1	1
OG0005889	g8993.t1	1	g4263.t1	1	g16690.t1	1	g11891.t1	1
OG0005890	g8995.t1	1	g4265.t1	1	g16692.t1	1	g11889.t1	1
OG0005891	g8996.t1	1	g4266.t1	1	g16693.t1	1	g11888.t1	1
OG0005892	g8997.t1	1	g4268.t1	1	g16694.t1	1	g11887.t1	1
OG0005893	g8998.t1	1	g4269.t1	1	g16695.t1	1	g11886.t1	1
OG0005894	g8999.t1	1	g4270.t1	1	g16696.t1	1	g11885.t1	1
OG0005895	g9001.t1	1	g4273.t1	1	g16699.t1	1	g11883.t1	1
OG0005896	g9002.t1	1	g4274.t1	1	g16700.t1	1	g11882.t1	1
OG0005897	g9003.t1	1	g4275.t1	1	g16701.t1	1	g11881.t1	1
OG0005898	g9004.t1	1	g4276.t1	1	g16702.t1	1	g11880.t1	1
OG0005907	g9151.t1	1	g4497.t1	1	g10625.t1	1	g10111.t1	1
OG0005908	g9190.t1	1	g1729.t1	1	g10661.t1	1	g9529.t1	1
OG0005909	g9193.t1	1	g1732.t1	1	g10664.t1	1	g9526.t1	1	YES	YES	A1-A5h	A5_scaffold0031
OG0005910	g9194.t1	1	g1733.t1	1	g10666.t1	1	g9525.t1	1
OG0005911	g9195.t1	1	g1734.t1	1	g10668.t1	1	g9523.t1	1
OG0005912	g9196.t1	1	g1735.t1	1	g10669.t1	1	g9522.t1	1
OG0005913	g9197.t1	1	g1736.t1	1	g10670.t1	1	g9521.t1	1	YES	YES	A1-A5h	A5_scaffold0031
OG0005914	g9199.t1	1	g1738.t1	1	g10672.t1	1	g9519.t1	1
OG0005915	g9200.t1	1	g1739.t1	1	g10673.t1	1	g9518.t1	1
OG0005916	g9201.t1	1	g1740.t1	1	g10674.t1	1	g9517.t1	1
OG0005917	g9202.t1	1	g1741.t1	1	g10675.t1	1	g9516.t1	1
OG0005918	g9203.t1	1	g1742.t1	1	g10676.t1	1	g9515.t1	1
OG0005919	g9204.t1	1	g1744.t1	1	g10677.t1	1	g9514.t1	1
OG0005920	g9205.t1	1	g1745.t1	1	g10678.t1	1	g9513.t1	1
OG0005922	g9256.t1	1	g985.t1	1	g10733.t1	1	g20693.t1	1
OG0005923	g9257.t1	1	g984.t1	1	g10734.t1	1	g20692.t1	1
OG0005924	g9261.t1	1	g981.t1	1	g10738.t1	1	g20688.t1	1
OG0005925	g9262.t1	1	g980.t1	1	g10739.t1	1	g20687.t1	1
OG0005926	g9263.t1	1	g978.t1	1	g10741.t1	1	g20685.t1	1
OG0005927	g9264.t1	1	g977.t1	1	g10742.t1	1	g20684.t1	1
OG0005928	g9282.t1	1	g1848.t1	1	g10759.t1	1	g20659.t1	1
OG0005929	g9283.t1	1	g1847.t1	1	g10760.t1	1	g20658.t1	1
OG0005930	g9298.t1	1	g3105.t1	1	g10778.t1	1	g20647.t1	1
OG0005931	g9299.t1	1	g3104.t1	1	g10779.t1	1	g20646.t1	1
OG0005932	g9301.t1	1	g3099.t1	1	g10781.t2	1	g20644.t1	1
OG0005933	g9302.t1	1	g3098.t1	1	g10782.t1	1	g20643.t1	1
OG0005934	g9303.t1	1	g3096.t1	1	g10784.t1	1	g20642.t1	1
OG0005935	g9304.t1	1	g3095.t1	1	g10785.t1	1	g20641.t1	1
OG0005936	g9305.t1	1	g3094.t1	1	g10786.t1	1	g20640.t1	1
OG0005939	g9342.t1	1	g392.t1	1	g13981.t1	1	g20603.t1	1
OG0005940	g9343.t1	1	g393.t1	1	g13982.t1	1	g20602.t1	1
OG0005941	g9344.t1	1	g395.t1	1	g13983.t1	1	g20601.t1	1
OG0005942	g9345.t1	1	g397.t1	1	g13984.t1	1	g20600.t1	1
OG0005943	g9346.t1	1	g398.t1	1	g13985.t1	1	g20599.t1	1
OG0005945	g9357.t1	1	g1297.t1	1	g4475.t1	1	g6811.t1	1
OG0005946	g9358.t1	1	g1296.t1	1	g4474.t1	1	g6812.t1	1
OG0005947	g9359.t1	1	g1295.t1	1	g4473.t1	1	g6813.t1	1
OG0005948	g9361.t1	1	g1294.t1	1	g4471.t1	1	g6815.t1	1
OG0005949	g9362.t1	1	g1293.t1	1	g4469.t1	1	g6816.t1	1
OG0005950	g9363.t1	1	g1292.t1	1	g4468.t1	1	g6817.t1	1	YES	YES	A1-A5h	A5_scaffold0310
OG0005952	g9367.t1	1	g1287.t1	1	g4465.t1	1	g6820.t1	1
OG0005953	g9368.t1	1	g1286.t1	1	g4464.t1	1	g6821.t1	1
OG0005954	g9369.t1	1	g1285.t1	1	g4463.t1	1	g6822.t1	1
OG0005955	g9370.t1	1	g1284.t1	1	g4462.t1	1	g6823.t1	1
OG0005956	g9377.t1	1	g4311.t1	1	g21028.t1	1	g26811.t1	1
OG0005957	g9378.t1	1	g4310.t1	1	g21027.t1	1	g26812.t1	1
OG0005958	g9379.t1	1	g4309.t1	1	g21026.t1	1	g26813.t1	1
OG0005959	g9380.t1	1	g4308.t1	1	g21025.t1	1	g26814.t1	1
OG0005960	g9381.t1	1	g4307.t1	1	g21024.t1	1	g26815.t1	1
OG0005961	g9382.t1	1	g4306.t1	1	g21023.t1	1	g26816.t1	1
OG0005962	g9384.t1	1	g4303.t1	1	g21020.t1	1	g26818.t1	1
OG0005966	g950.t1	1	g4159.t1	1	g14754.t1	1	g1581.t1	1
OG0005968	g951.t1	1	g4160.t1	1	g13230.t1	1	g13784.t1	1
OG0005975	g967.t1	1	g2704.t1	1	g10013.t1	1	g15693.t1	1
OG0005976	g9673.t1	1	g2577.t1	1	g3257.t1	1	g13604.t1	1
OG0005977	g9674.t1	1	g2578.t1	1	g3258.t1	1	g13605.t1	1
OG0005978	g9675.t1	1	g2579.t1	1	g3259.t1	1	g13606.t1	1
OG0005979	g968.t1	1	g2702.t1	1	g10012.t1	1	g15692.t1	1
OG0005981	g969.t1	1	g2701.t1	1	g10011.t1	1	g15691.t1	1
OG0005997	g991.t1	1	g4016.t1	1	g15981.t1	1	g3371.t1	1
OG0005998	g992.t1	1	g4015.t1	1	g15982.t1	1	g3372.t1	1
OG0005999	g993.t1	1	g4012.t1	1	g15983.t1	1	g3376.t1	1
OG0006004	g9988.t1	1	g2835.t1	1	g6055.t1	1	g2235.t1	1
OG0006005	g9989.t1	1	g2834.t1	1	g6054.t1	1	g2234.t1	1
OG0006006	g9990.t1	1	g2833.t1	1	g6053.t1	1	g2233.t1	1
OG0006007	g9992.t1	1	g2831.t1	1	g6051.t1	1	g2230.t1	1
