# Supplementary material for: Reciprocal recombination genomic signatures in the symbiotic arbuscular mycorrhizal fungi Rhizophagus irregularis
Source: PLoS One. 2022 Jul 1;17(7):e0270481. doi: 10.1371/journal.pone.0270481 (PMC9249182; doi:10.1371/journal.pone.0270481)
Supplement: S1 File — (TXT) [file pone.0270481.s016.txt]

---
title: "Algorithm to find drops in coverage"
author: "Mam Malick Sy Ndiaye"
date: "10/5/2020"
output: html_document
---

```{r setup, include=FALSE}
knitr::opts_chunk$set(echo = TRUE)
```

```{r}
library(wesanderson)
library(ggplot2)
library(plyr)
```

The aim of this script is to find drops in coverage of ~50% in a Mychorrizal genome. To work, the script needs a file containing the information on the coverage for each position of the genome. Briefly, the algorithm will divide the data in portions of *s*bp. Then, with a sliding window approach for each portion, the algorithm will search for drops in coverage of length >1000bp and of coverage 0.3-0.6 times lower than the median coverage of the entire genome. The genome is divided in portions the make the analyses quicker.


First, we import the data and set up the info to run the algorithm:
```{r}
## load the coverage data
Big_data<- read.table("C:/Users/imateusg/Documents/04_Single-nuclei/02_RoparsWholeGenome/01_WholeGenomeMappingCoverage/01_CorrectedVersion/ALLHiseq_A4_WholeGenomeA4_q30_SortedFixed_covdetail.txt", header=FALSE) #open file with coverage infos
Big_data$absolute_position<- 1:nrow(Big_data) #add a column that keeps track of the absolute position of each base in the data
colnames(Big_data)<- c("scaffold", "position", "coverage", "absolute_position")

## make sure that the length of data is a multiple of the sliding window
s<- 50000 # size of the genome portion to be taken
Big_data[(nrow(Big_data)+1):round_any(nrow(Big_data), s, ceiling), ]<- 
  rep(NA, 4*length((nrow(Big_data)+1):round_any(nrow(Big_data), s, ceiling))) # fill the data with NA at the end to have the number of rows to be a multiple of the sliding window

## Initiate global variables
int_coord1=c() #vector that will contain the start of each drop in coverage
int_coord2=c() #vector that will contain the end of each drop in coverage
int_scaff=c() #vector that will contain the scaffolds where the drop in coverage are found
mean_cov_drop<- c() #vector that will contain the average coverage of the drop
before_cov_drop<- c() #vector that will contain the average coverage before the drop
after_drop_cov<- c() #vector that will contain the average coverage after the drop

window=400 # window length
step=100 # step size
regionLen<- 7 # this number define how large a drop region has to be in order to be saved. In this case, 7-1 x StepSize + Window_size =1000 bp
T_med<-median(Big_data$coverage, na.rm = T) # overall median coverage of the whole genome (better than the average beacause it doesn't take into account the outliers with abnormally high or low coverage)
```

The algorithm is enclosed in a for-loop that loops acrooss all the portions of the genome:
```{r}
st<- Sys.time() #take the time before running the loop

for(k in 0:(ceiling(nrow(Big_data)/s)-1)){ # start to loop on portions of the genome
  
  ####################### prepare moving window #####################################  
  span<- (s*k+1):(s*(k+1)) # the sites that are inside current portion of the genome
  cov_file <- Big_data[span,] # extract the data of the current portion of the genome
  rownames(cov_file)<- 1:s  
  colnames(cov_file)<- c("scaffold", "position", "coverage", "absolute_position")
  cov_file<- cov_file[!is.na(cov_file$position),] # Eliminate eventual NAs
  cov_file$new_pos<- 1:nrow(cov_file) # get the absolute position of the sites in respect to the current portion of the genome
  
  
  ##################### set sliding window variables #####################################  
  scaffold= unique(cov_file$scaffold) # vector containing all the scaffolds that are present in the sliding window
  Isolate="A4"
  IsDrop<-F # TRUE if drop is detected
  IsSave<-F # TRUE if you want to save the results of the analysis
  
  
  ####################### extract moving window data #####################################  
  cov_data<- cov_file$coverage # extract coverage in the current portion of the genome
  midpoints<- cov_file$new_pos[seq(((window/2)+1), 
                                   (length(cov_file$new_pos)-(window/2)), 
                                   step)] # get all the midpoints in the sliding window (i.e., the site in the middle of the 400bp sliding window)
  
  # create a matrix where each column represent a different window and contains the coverage value for the sites inside the window
  cov_matrix=matrix(rep(NA, (window*length(midpoints))), 
                    nrow=window, ncol=length(midpoints))
  colnames(cov_matrix)<- midpoints # each window is identified by its midpoint
  dim(cov_matrix)
  
  for(m in 1:length(midpoints)){
    cov_matrix[,m]<- cov_data[(midpoints[m]-window/2):(midpoints[m]+(window/2)-1)]
  } # fill the matrix with the appropiate coverage data
  
  ####################### find drop in cov of ~50% #####################################  
  cov_med<- apply(cov_matrix,2,FUN = median) # Calculate the median coverage for each window
  names(cov_med)<- colnames(cov_matrix) # every median coverage is identified by the midpoint of the window
  
  # To qualify as drop in coverage, one region has to be between 0.3 and 0.6 of the overall median coverage alng the whole genome
  overall_median<- T_med
  rangeMin<-0.3*overall_median 
  rangeMax<-0.6*overall_median
  
  # store all the drops that satisfy the criteria
  intresting_drops<- cov_med[cov_med>rangeMin & cov_med<rangeMax]
  
  
  ####################### find region with consistent drops in coverage #####################################  
  mid_drops<- as.numeric(names(intresting_drops))
  consec_drops<- split(mid_drops, 
                       cumsum(c(100, diff(mid_drops) != 100))) # sort the midpoints with drop in coverage in a list of lists where each list containins all the midpoints that identify consecutive slinding windows
  
  drop_region<- list() # least that will contain all the region with drop in coverage with a length > 1000 bp
  
  # find regions with drop in coverage > 1100 bp
  for(i in consec_drops){
    if (length(i)>regionLen){
      if(length(unique(as.character(cov_file$scaffold[cov_file$new_pos %in% unlist(i)])))==1){
        T_pos<- cov_file$position[cov_file$new_pos %in% unlist(i)]
        drop_region[length(drop_region)+1]<- list(T_pos)
        tmp<- unique(as.character(cov_file$scaffold[cov_file$new_pos %in% unlist(i)]))
        names(drop_region)[length(drop_region)]<- tmp
      }
    }
  }
  
  # define the coordinate of the regions with intresting drops in coverage
  index1<- c() #vector that will contain the start of each drop in coverage only for the current portion of the genome 
  index2<- c() #vector that will contain the start of each drop in coverage only for the current portion of the genome 
  if (length(drop_region)>0){
    IsDrop=T # if drop_region contains something, we have found intresting drops in coverage
    tmp_scaff<-as.character(names(drop_region)) # Scaffolds that contain the intresting drops in coverage for this proportion of the genome
    int_scaff= append(int_scaff, as.character(names(drop_region))) # sotores all the scaffolds that contain intresting drops in coverage in the entire genome
    
    for(i in 1:length(drop_region)){
      if((min(drop_region[[i]],na.rm=T)-window/2) %in% cov_file$position[cov_file$scaffold==tmp_scaff[i]]){ # make sure that the drop in coverage region is in the same scaffold
        int_coord1=append(int_coord1,min(drop_region[[i]],na.rm=T)-window/2)
      }
      else{
        int_coord1=append(int_coord1,min(drop_region[[i]],na.rm=T))
      }
      
      if((max(drop_region[[i]], na.rm = T)+window/2) %in% cov_file$position[cov_file$scaffold==tmp_scaff[i]]){ # make sure that the drop in coverage region is in the same scaffold
        int_coord2=append(int_coord2,(max(drop_region[[i]], na.rm = T)+window/2))
      }
      else{
        int_coord2=append(int_coord2,max(drop_region[[i]], na.rm = T))
      }
      
      index1[length(index1)+1]<- cov_file$new_pos[as.character(cov_file$scaffold)==tmp_scaff[i]
                                                  & cov_file$position==int_coord1[length(int_coord1)]]
      index2[length(index2)+1]<- cov_file$new_pos[as.character(cov_file$scaffold)==tmp_scaff[i]
                                                  & cov_file$position==int_coord2[length(int_coord2)]]
    }
  }
  
  # take the coordinates of the regions immidiatly before and after the drop in coverage
  if(length(index1)>0){
    strecth=1000 # How many sites before and after the drop are taken
    for(i in 1:length(index1)){
      mean_cov_drop[length(mean_cov_drop)+1]<- mean(cov_file$coverage[index1[i]:index2[i]], na.rm=T)
      
      if(cov_file$position[index1[i]]>=strecth & index1[i]>strecth){
        left_lim<- index1[i]-strecth 
      }
      else{
        left_lim<- 1
      }
      
      if((cov_file$position[index2[i]]) <= (max(cov_file$position[cov_file$scaffold==cov_file$scaffold[index2[i]]],na.rm = T)-1000)){
        right_lim<- index2[i]+strecth
      }
      else{
        right_lim<- max(cov_file$position[cov_file$scaffold==cov_file$scaffold[index2[i]]],na.rm = T)
      }
      
      before_cov_drop[length(before_cov_drop)+1]<- mean(cov_file$coverage[left_lim:index1[i]], na.rm = T)
      after_drop_cov[length(after_drop_cov)+1]<- mean(cov_file$coverage[index2[i]:right_lim], na.rm = T)
    }
  }
}

ed<- Sys.time()
ed-st
```

Here we will store all the info in a dataframes. One Df will contain all the region with intresting drops in coverage (unfiltered), while the other will contain only the drops that have an average coverage before and after them.
```{r}
############################# write data in file & polish data ##################################
df<- data.frame("scaffold"= int_scaff, "StartPos_drop"= int_coord1,
                "EndPos_drop"=int_coord2, "drop_length"= int_coord2-int_coord1, 
                "Avg_cov_before_drop"= before_cov_drop, "Avg_drop_cov"= mean_cov_drop,
                "Avg_cov_after_drop"=after_drop_cov) # create Dataframe with all the necessary infos about the drops in coverage


for(r in 1:nrow(df)){
  (df$Avg_drop_cov[r]<=0.3*df$Avg_cov_before_drop[r]) |
     (df$Avg_drop_cov[r]<=0.3*df$Avg_cov_after_drop[r]) |
     (df$Avg_drop_cov[r]>=0.6*df$Avg_cov_before_drop[r]) |
     (df$Avg_drop_cov[r]>=0.6*df$Avg_cov_after_drop[r])
  }
  
```

Sometimes, the algorithm fragment single drops beacause of small rise in coverage above the threshold for some hundreds of nucleotides that cause the agorithm to pick multiple drop instead of one. This next chuck correct this bug by merging all drops that should be considered as one. 
```{r}
Output_tab<- df #open file with coverage infos
Output_new<- Output_tab

to_rm<- c() # Vector that will store position of merged drops to remove
To_merge<- 1000 #maximum distance to merge 2 drops

for(scaffold in unique(Output_tab$scaffold)){ #loop thorugh scafford searching for drops to merge
  
  tmp_def<- Output_tab[Output_tab$scaffold==scaffold,]
  
  if(nrow(tmp_def)>1){ #take only scaffolds with multiple drops
    
    st_s<- tmp_def$StartPos_drop
    end_s<- tmp_def$EndPos_drop
    
    #check position of each drop in the scaffold
    seqs<- rep(c("a","b"),nrow(tmp_def))
    seqs[seqs=="a"]<- st_s
    seqs[seqs=="b"]<- end_s
    seqs<- as.integer(seqs)
    names(seqs)<- rep(rownames(tmp_def), each=2)
    
    dif_seqs<- diff(seqs)
    intersections<-dif_seqs[as.character(rownames(tmp_def))] 
    
    # save position of scaffolds that are less than To_merge nucleotides apart
    sing_drops<- c(as.integer(names(intersections[intersections<=To_merge]))) 
    sing_drops<- split(sing_drops,cumsum(c(1, diff(sing_drops) != 1)))
    
    for(e in 1:length(sing_drops)){
      
      sing_drop<- sing_drops[[e]]
      sing_drop<- append(sing_drop, NA, after=0)
      
      #Merge drops less than To_merge nucleotides apart
      if((length(sing_drop)>1) & (!any(sing_drop[2:length(sing_drop)]==1))){
        
        if(Output_tab$scaffold[(min(sing_drop,na.rm = T)-1)]==scaffold ){
          sing_drop[is.na(sing_drop)]<- min(sing_drop,na.rm = T)-1
          to_rm<- append(to_rm, sing_drop[2:length(sing_drop)])
        }
        
        else{
          sing_drop<-sing_drop[!is.na(sing_drop)]
          to_rm<- append(to_rm, sing_drop)
        }
        
        sing_reg<- Output_tab[sing_drop,]
        
        newrow<- sing_reg[1,]
        
        #create merged drop
        newrow$EndPos_drop<- sing_reg$EndPos_drop[nrow(sing_reg)]
        newrow$Avg_cov_after_drop<- sing_reg$Avg_cov_after_drop[nrow(sing_reg)]
        newrow$drop_length<- newrow$EndPos_drop-newrow$StartPos_drop
        newrow$Avg_drop_cov<- median(sing_reg$Avg_drop_cov)
        
        #add merged drop to output table
        Output_new[min(sing_drop),]<- newrow
      
      }
    }
  }
}

Output_new<- Output_new[-to_rm,] # delete all drops that have been merged
rownames(Output_new)<- 1:nrow(Output_new)

df<- Output_new
```

Here the file info can be saved in a file of choice.
```{r}
write.table(df,
             "C:/Users/imateusg/Documents/04_Single-nuclei/11_ControlCoverageSL1/Drops_SL1_SL1refshort_100_covdrop_regions.txt",
             append = FALSE, sep = " ", dec = ".",
             row.names = F, col.names = TRUE, quote = FALSE) #save the data

```
